# Supplementary material for: Amyloid-β Plaques in Clinical Alzheimer’s Disease Brain Incorporate Stable Isotope Tracer In Vivo and Exhibit Nanoscale Heterogeneity
Source: Front Neurol. 2018 Mar 22;9:169. doi: 10.3389/fneur.2018.00169 (PMC5874304; doi:10.3389/fneur.2018.00169)
Supplement: Supplementary file 2 [file data_sheet_1.xlsx]

## Sheet: SiCTest_nearPlaque2_1May2017
Name	Sample	Blocks	X Pos	Y Pos	X	Y	Start Current (nA)	End Current (nA)	12C Counts	12C Rate	13C Counts	13C Rate	12C 14N Counts	12C 14N Rate	13C 14N Counts	13C 14N Rate	31P Counts	31P Rate	12C/ 13C Ratio	12C/ 13C Mean Error	12C/ 13C Corr. Ratio	12C/ 13C Poisson Error	13C/ 12C Ratio	13C/ 12C Mean Error	13C/ 12C Corr. Ratio	13C/ 12C Poisson Error	12C 14N/ 13C 14N Ratio	12C 14N/ 13C 14N Mean Error	12C 14N/ 13C 14N Corr. Ratio	12C 14N/ 13C 14N Poisson Error	13C 14N/ 12C 14N Ratio	13C 14N/ 12C 14N Mean Error	13C 14N/ 12C 14N Corr. Ratio	13C 14N/ 12C 14N Poisson Error	12C 14N/ 12C Ratio	12C 14N/ 12C Mean Error	12C 14N/ 12C Corr. Ratio	12C 14N/ 12C Poisson Error	31P/ 12C 14N Ratio	31P/ 12C 14N Mean Error	31P/ 12C 14N Corr. Ratio	31P/ 12C 14N Poisson Error	31P/ 12C Ratio	31P/ 12C Mean Error	31P/ 12C Corr. Ratio	31P/ 12C Poisson Error
D:\User_data\Norelle\30April2017_Pt2_Cont2\1May2017_SiCTest25.is	SiCTest25	10	-39118	20	32.5	32.5	14.716	14.722	32750000	159900	346500	1692	6561000	32040	70580	344.6	6374	31.12	94.52	0.189	95.07	0.1616	0.01058	2.105e-05	0.01052	1.809e-05	92.96	0.3449	93.06	0.3514	0.01076	3.916e-05	0.01075	4.066e-05	0.2003	0.001202	0.1994	8.575e-05	0.0009715	1.166e-05	0.0009704	1.214e-05	0.0001946	2.258e-06	0.0001935	2.433e-06
D:\User_data\Norelle\30April2017_Pt2_Cont2\1May2017_SiCTest26.is	SiCTest26	10	-39118	20	32.5	32.5	14.722	14.734	33690000	164500	355400	1736	6097000	29770	65670	320.7	6177	30.16	94.77	0.1441	95.33	0.1602	0.01055	1.604e-05	0.01049	1.783e-05	92.84	0.3788	92.94	0.3639	0.01077	4.319e-05	0.01076	4.222e-05	0.181	0.0005737	0.1801	7.963e-05	0.001013	1.378e-05	0.001012	1.287e-05	0.0001834	2.42e-06	0.0001823	2.329e-06
D:\User_data\Norelle\30April2017_Pt2_Cont2\1May2017_SiCTest27.is	SiCTest27	10	-39118	20	32.5	32.5	14.737	14.741	34130000	166600	362600	1771	5925000	28930	63550	310.3	6153	30.04	94.12	0.1412	94.69	0.1572	0.01062	1.594e-05	0.01056	1.774e-05	93.24	0.4326	93.34	0.372	0.01073	4.869e-05	0.01071	4.279e-05	0.1736	0.0008264	0.1727	7.725e-05	0.001038	1.35e-05	0.001037	1.329e-05	0.0001803	2.29e-06	0.0001792	2.29e-06
																																Avg	0.01074	4.189e-05

## Sheet: NegControl_nearPlaque2_1May2017
Name	Sample	Blocks	X Pos	Y Pos	X	Y	Start Current (nA)	End Current (nA)	12C Counts	12C Rate	13C Counts	13C Rate	12C 14N Counts	12C 14N Rate	13C 14N Counts	13C 14N Rate	31P Counts	31P Rate	12C/ 13C Ratio	12C/ 13C Mean Error	12C/ 13C Corr. Ratio	12C/ 13C Poisson Error	13C/ 12C Ratio	13C/ 12C Mean Error	13C/ 12C Corr. Ratio	13C/ 12C Poisson Error	12C 14N/ 13C 14N Ratio	12C 14N/ 13C 14N Mean Error	12C 14N/ 13C 14N Corr. Ratio	12C 14N/ 13C 14N Poisson Error	13C 14N/ 12C 14N Ratio	13C 14N/ 12C 14N Mean Error	13C 14N/ 12C 14N Corr. Ratio	13C 14N/ 12C 14N Poisson Error	12C 14N/ 12C Ratio	12C 14N/ 12C Mean Error	12C 14N/ 12C Corr. Ratio	12C 14N/ 12C Poisson Error	31P/ 12C 14N Ratio	31P/ 12C 14N Mean Error	31P/ 12C 14N Corr. Ratio	31P/ 12C 14N Poisson Error	31P/ 12C Ratio	31P/ 12C Mean Error	31P/ 12C Corr. Ratio	31P/ 12C Poisson Error
D:\User_data\Norelle\30April2017_Pt2_Cont2\1May2017_NegControl12.is	NegControl12	10	-7934	-11314	32.5	32.5	14.868	14.861	14270000	69650	150600	735.4	2760000	13480	31440	153.5	13280	64.83	94.72	0.2368	94.96	0.2453	0.01056	2.639e-05	0.01053	2.734e-05	87.79	0.4881	87.83	0.4978	0.01139	6.413e-05	0.01139	6.459e-05	0.1935	0.00183	0.1931	0.0001273	0.00481	7.456e-05	0.004808	4.185e-05	0.0009307	9.866e-06	0.0009284	8.079e-06
D:\User_data\Norelle\30April2017_Pt2_Cont2\1May2017_NegControl13.is	NegControl13	10	-7934	-11314	32.5	32.5	14.877	14.865	19410000	94770	207300	1012	3066000	14970	35370	172.7	22110	107.9	93.62	0.205	93.94	0.2069	0.01068	2.35e-05	0.01064	2.361e-05	86.69	0.4334	86.74	0.4638	0.01154	5.652e-05	0.01153	6.171e-05	0.158	0.0004992	0.1575	9.715e-05	0.00721	5.927e-05	0.007206	4.867e-05	0.001139	8.417e-06	0.001135	7.665e-06
D:\User_data\Norelle\30April2017_Pt2_Cont2\1May2017_NegControl13_1.is	NegControl14	10	-7934	-11314	32.5	32.5	14.881	14.839	21500000	105000	230600	1126	3282000	16030	37520	183.2	28810	140.7	93.26	0.2117	93.61	0.1949	0.01072	2.445e-05	0.01068	2.241e-05	87.48	0.5118	87.53	0.454	0.01143	6.619e-05	0.01142	5.933e-05	0.1526	0.0003556	0.1521	9.051e-05	0.008777	6.398e-05	0.008772	5.196e-05	0.00134	9.631e-06	0.001334	7.903e-06
																																avg (raw)	0.0114467	6.18767e-05
																																std.s	7.37111e-05
																																2*std.s	0.000147422
																																Avg+2std	0.0115941
																																Avg-2std	0.0112992
																																Avg+1std	0.0115204
																																Avg-1std	0.011373
																																3sigma	0.0116678

## Sheet: nearPlaque5_image1Data
									Theoretical	0.0111235
Image filename: plaque5_1.im
Imaged Species: 12C 13C 12C 14N 13C 14N 31P SE
Included cycles:
Data Average +/- Poisson error									Raw	Raw	Raw	Raw	Norm	Norm
NAME	ROI_NUM	IMAGEFILE	12C	13C	12C 14N	13C 14N	31P	SE	d-13C 14N/12C 14N	ER-13C 14N/12C 14N	13C 14N/12C 14N	ER-13C 14N/12C 14N	13C 14N/12C 14N	ER-13C 14N/12 C14N	CHSQ2	TOTNUM2	TOTDEN2	STD2	NPIX	ROIAREA	ROIDIAM	ROIX	ROIY	ROI_XSTG	ROI_YSTG
ROI 1	1	plaque2_1.im	2489.04	25.44	1095.84	10.8	0.88	263998	-139.036	74.4642	0.00985517	0.000852367	0.00957691	0.000829917	0.839272	135	13698	0.011447	100	0.953522	1.10184	9	9	2039	-3078
ROI 2	2	plaque2_1.im	2568.88	28.96	1216.4	14.72	1.28	268644	57.1575	78.4048	0.0121009	0.000897474	0.0117593	0.000874447	1.23602	184	15205	0.011447	100	0.953522	1.10184	19	9	2039	-3077
ROI 3	3	plaque2_1.im	2645.84	26.8	1033.44	12.8	0.88	269925	82.0143	86.0689	0.0123855	0.000985202	0.0120358	0.000959593	3.1435	160	12918	0.011447	100	0.953522	1.10184	29	9	2039	-3076
ROI 4	4	plaque2_1.im	2529.36	24.32	1140.88	14.16	2.4	265720	84.2554	82.0018	0.0124111	0.000938647	0.0120607	0.000914472	1.8153	177	14261	0.011447	100	0.953522	1.10184	39	9	2039	-3075
ROI 5	5	plaque2_1.im	2699.28	27.52	1362.08	15.52	2.56	266583	-4.60056	71.8715	0.011394	0.000822689	0.0110723	0.000801698	1.36375	194	17026	0.011447	100	0.953522	1.10184	49	9	2039	-3074
ROI 6	6	plaque2_1.im	2793.12	30.56	1108.08	12.32	0.96	272416	-28.7123	78.7025	0.011118	0.000900881	0.0108041	0.000877391	1.15891	154	13851	0.011447	100	0.953522	1.10184	59	9	2039	-3073
ROI 7	7	plaque2_1.im	2831.6	33.76	1287.84	15.28	1.12	272481	36.5011	75.4422	0.0118645	0.000863562	0.0115295	0.00084149	0.849641	191	16098	0.011447	100	0.953522	1.10184	69	9	2039	-3072
ROI 8	8	plaque2_1.im	2931.44	33.2	981.92	9.12	0.72	272249	-188.615	76.3453	0.00928765	0.000873899	0.00902542	0.000850625	0.803786	114	12274	0.011447	100	0.953522	1.10184	79	9	2039	-3071
ROI 9	9	plaque2_1.im	2720.88	25.76	1396.4	14.16	1.76	267245	-114.147	66.9215	0.0101401	0.000766029	0.00985376	0.000746303	1.24145	177	17455	0.011447	100	0.953522	1.10184	89	9	2039	-3070
ROI 10	10	plaque2_1.im	2871.04	30.88	1493.76	19.12	1.28	268845	118.189	72.7911	0.0127995	0.000833215	0.0124381	0.000812476	0.576561	239	18672	0.011447	100	0.953522	1.10184	99	9	2039	-3069
ROI 11	11	plaque2_1.im	3281.44	36.72	1170.16	13.76	1.2	277954	27.2626	78.7872	0.0117587	0.000901851	0.0114267	0.000878561	0.935735	172	14627	0.011447	100	0.953522	1.10184	109	9	2039	-3068
ROI 12	12	plaque2_1.im	3547.04	34.16	704.08	8.16	0.32	280166	12.4567	100.827	0.0115893	0.00115414	0.011262	0.0011232	1.15654	102	8801	0.011447	100	0.953522	1.10184	119	9	2039	-3067
ROI 13	13	plaque2_1.im	3337.84	34	1259.76	14.08	1.04	277814	-23.6104	74.0083	0.0111764	0.000847148	0.0108608	0.00082532	1.08513	176	15747	0.011447	100	0.953522	1.10184	129	9	2039	-3066
ROI 14	14	plaque2_1.im	3501.6	35.2	1573.68	16.48	1.44	280940	-85.1517	64.0734	0.010472	0.000733427	0.0101763	0.000714838	0.842658	206	19671	0.011447	100	0.953522	1.10184	139	9	2039	-3065
ROI 15	15	plaque2_1.im	3698.88	39.52	1572.24	18.32	2.24	285511	17.923	67.657	0.0116518	0.000774447	0.0113228	0.000755066	0.905721	229	19653	0.011447	100	0.953522	1.10184	149	9	2039	-3064
ROI 16	16	plaque2_1.im	3669.36	36.72	1721.84	19.04	1.36	284844	-33.9881	62.9625	0.0110576	0.000720711	0.0107454	0.000702766	0.824602	238	21523	0.011447	100	0.953522	1.10184	159	9	2039	-3063
ROI 17	17	plaque2_1.im	3678.8	41.04	1636.88	19.28	1.12	283384	28.96	66.6703	0.0117782	0.000763153	0.0114456	0.000744182	1.15042	241	20461	0.011447	100	0.953522	1.10184	169	9	2039	-3062
ROI 18	18	plaque2_1.im	3637.76	37.44	2078	21.44	1.44	283227	-98.6623	55.3413	0.0103173	0.000633473	0.010026	0.000617968	1.27593	268	25975	0.011447	100	0.953522	1.10184	179	9	2039	-3061
ROI 19	19	plaque2_1.im	4039.12	41.68	2293.92	26.32	2.96	288660	2.34202	55.577	0.0114735	0.000636172	0.0111495	0.00062114	0.92892	329	28674	0.011447	100	0.953522	1.10184	189	9	2039	-3060
ROI 20	20	plaque2_1.im	4662.48	50.32	1631.92	16.96	2.16	301180	-92.1057	62.6776	0.0103924	0.00071745	0.0100989	0.000699327	0.954794	212	20399	0.011447	100	0.953522	1.10184	199	9	2039	-3060
ROI 21	21	plaque2_1.im	5222.96	56.48	1144.64	13.04	3.44	310594	-4.78484	78.394	0.0113919	0.00089735	0.0110702	0.000874065	0.712624	163	14308	0.011447	100	0.953522	1.10184	209	9	2039	-3059
ROI 22	22	plaque2_1.im	5022.08	54.64	1336.16	16.24	3.12	308295	61.7832	74.9741	0.0121539	0.000858203	0.0118107	0.000836412	1.5737	203	16702	0.011447	100	0.953522	1.10184	219	9	2039	-3058
ROI 23	23	plaque2_1.im	5402	55.36	1889.28	23.76	6.08	312286	98.6476	64.1496	0.0125759	0.000734299	0.0122208	0.000716618	1.27042	297	23616	0.011447	100	0.953522	1.10184	229	9	2039	-3057
ROI 24	24	plaque2_1.im	6408.48	67.36	2309.36	27.44	5.6	329874	38.0082	56.3792	0.0118817	0.000645354	0.0115463	0.00063023	1.25813	343	28867	0.011447	100	0.953522	1.10184	239	9	2039	-3056
ROI 25	25	plaque2_1.im	7059.2	76	2226.56	25.92	9.2	341635	16.9718	56.8263	0.0116409	0.000650472	0.0113123	0.000635057	1.10269	324	27832	0.011447	100	0.953522	1.10184	249	9	2039	-3055
ROI 26	26	plaque2_1.im	2608	28.8	718.4	7.92	0.64	265239	-36.9093	97.3264	0.0110242	0.00111406	0.0107129	0.00108415	0.76315	99	8980	0.011447	100	0.953522	1.10184	9	19	2038	-3078
ROI 27	27	plaque2_1.im	2232	24.72	1443.2	17.28	1.68	259744	45.9851	71.5951	0.011973	0.000819525	0.011635	0.000798866	1.66956	216	18040	0.011447	100	0.953522	1.10184	19	19	2038	-3077
ROI 28	28	plaque2_1.im	3026.24	32.08	872.96	10.96	1.92	274287	96.7926	94.2917	0.0125546	0.00107933	0.0122001	0.00105092	1.92598	137	10912	0.011447	100	0.953522	1.10184	29	19	2038	-3076
ROI 29	29	plaque2_1.im	3144.64	34.32	634.96	6.72	1.12	280633	-75.4483	101.409	0.010583	0.0011608	0.0102842	0.00112939	0.618006	84	7937	0.011447	100	0.953522	1.10184	39	19	2038	-3075
ROI 30	30	plaque2_1.im	3032.96	30.8	1222.16	12.32	2.72	273508	-119.375	71.3196	0.0100802	0.000816371	0.00979561	0.000795086	0.964434	154	15277	0.011447	100	0.953522	1.10184	49	19	2038	-3074
ROI 31	31	plaque2_1.im	2699.44	26.32	1309.92	14.16	1.2	270632	-55.6635	71.3633	0.0108095	0.000816872	0.0105043	0.000795836	1.28976	177	16374	0.011447	100	0.953522	1.10184	59	19	2038	-3073
ROI 32	32	plaque2_1.im	2676.24	27.92	1441.68	15.2	1.36	268317	-78.9504	67.1713	0.0105429	0.000768887	0.0102453	0.000749228	1.00577	190	18021	0.011447	100	0.953522	1.10184	69	19	2038	-3072
ROI 33	33	plaque2_1.im	2999.68	31.84	1174.96	12.88	0.8	272536	-42.3626	75.885	0.0109618	0.00086863	0.0106523	0.000846066	0.872458	161	14687	0.011447	100	0.953522	1.10184	79	19	2038	-3071
ROI 34	34	plaque2_1.im	2890.32	28	1277.6	14.96	1.12	271123	22.9278	75.2406	0.0117091	0.000861254	0.0113785	0.000839194	1.1309	187	15970	0.011447	100	0.953522	1.10184	89	19	2038	-3070
ROI 35	35	plaque2_1.im	2799.84	31.52	1571.04	18.32	1.6	268827	18.7006	67.709	0.0116607	0.000775042	0.0113315	0.000755646	0.976872	229	19638	0.011447	100	0.953522	1.10184	99	19	2038	-3069
ROI 36	36	plaque2_1.im	2831.52	29.04	1808.8	19.04	2.32	267193	-80.4302	59.9198	0.010526	0.000685881	0.0102288	0.000668805	0.830673	238	22610	0.011447	100	0.953522	1.10184	109	19	2038	-3068
ROI 37	37	plaque2_1.im	3429.76	33.36	1099.28	12.48	1.28	278318	-8.22179	79.8553	0.0113526	0.000914077	0.011032	0.000890267	1.35363	156	13741	0.011447	100	0.953522	1.10184	119	19	2038	-3067
ROI 38	38	plaque2_1.im	3629.28	37.44	967.36	10.64	0.64	282897	-39.1363	83.7744	0.0109987	0.000958938	0.0106881	0.000933652	1.79468	133	12092	0.011447	100	0.953522	1.10184	129	19	2038	-3066
ROI 39	39	plaque2_1.im	3522.96	36.48	1407.28	16.72	1.36	281556	37.9205	72.2197	0.0118807	0.000826675	0.0115453	0.000805754	1.0568	209	17591	0.011447	100	0.953522	1.10184	139	19	2038	-3065
ROI 40	40	plaque2_1.im	3612.64	36.64	1753.2	19.36	2.4	283008	-35.3224	62.3533	0.0110423	0.000713737	0.0107306	0.000696006	1.06564	242	21915	0.011447	100	0.953522	1.10184	149	19	2038	-3064
ROI 41	41	plaque2_1.im	3881.84	40.24	1254.64	12.24	1.84	287240	-147.743	69.2362	0.0097555	0.000792523	0.00948006	0.00077185	1.00495	153	15683	0.011447	100	0.953522	1.10184	159	19	2038	-3063
ROI 42	42	plaque2_1.im	3671.76	38.32	1720.24	19.6	1.28	283844	-4.65108	63.9517	0.0113934	0.000732034	0.0110717	0.000713879	0.88626	245	21503	0.011447	100	0.953522	1.10184	169	19	2038	-3062
ROI 43	43	plaque2_1.im	3811.28	41.6	1938.32	20.48	1.28	285158	-76.9764	57.9929	0.0105655	0.000663826	0.0102672	0.000647466	0.609476	256	24229	0.011447	100	0.953522	1.10184	179	19	2038	-3061
ROI 44	44	plaque2_1.im	4216.64	43.36	2033.44	22.56	2.4	292199	-30.7941	58.0346	0.0110942	0.000664303	0.0107809	0.000648172	0.906306	282	25418	0.011447	100	0.953522	1.10184	189	19	2038	-3060
ROI 45	45	plaque2_1.im	4755.76	53.04	1174.32	11.84	2.56	301535	-119.208	72.7648	0.0100821	0.000832914	0.00979747	0.000811128	1.41158	148	14679	0.011447	100	0.953522	1.10184	199	19	2038	-3060
ROI 46	46	plaque2_1.im	4665.2	46.8	1694.56	17.44	1.84	301756	-100.921	61.2059	0.0102915	0.000700603	0.0100009	0.000682965	0.902821	218	21182	0.011447	100	0.953522	1.10184	209	19	2038	-3059
ROI 47	47	plaque2_1.im	4645.92	45.92	2240.48	26	2.96	301124	13.7727	56.5593	0.0116043	0.000647416	0.0112767	0.000632082	1.50106	325	28006	0.011447	100	0.953522	1.10184	219	19	2038	-3058
ROI 48	48	plaque2_1.im	5049.6	53.76	1987.68	20.8	1.52	308958	-85.8337	56.99	0.0104642	0.000652346	0.0101687	0.000636306	0.933517	260	24846	0.011447	100	0.953522	1.10184	229	19	2038	-3057
ROI 49	49	plaque2_1.im	5784.8	61.36	2294.4	23.28	5.04	322181	-113.615	52.2237	0.0101461	0.000597788	0.00985967	0.000583349	2.16724	291	28680	0.011447	100	0.953522	1.10184	239	19	2038	-3056
ROI 50	50	plaque2_1.im	6056.08	61.52	2270.16	24.16	2.4	330822	-70.2873	53.7829	0.0106421	0.000615635	0.0103416	0.000600859	1.15053	302	28377	0.011447	100	0.953522	1.10184	249	19	2038	-3055
ROI 51	51	plaque2_1.im	2369.04	22.88	1022.88	11.28	1.04	259319	-36.6309	81.5764	0.0110274	0.000933778	0.010716	0.00090926	1.0414	141	12786	0.011447	100	0.953522	1.10184	9	29	2037	-3078
ROI 52	52	plaque2_1.im	2173.36	24.96	1433.84	16.56	1.28	257496	8.94605	70.5304	0.0115491	0.000807338	0.011223	0.000786885	0.876848	207	17923	0.011447	100	0.953522	1.10184	19	29	2037	-3077
ROI 53	53	plaque2_1.im	2812.08	30.72	979.44	11.76	1.36	268037	48.9089	87.0304	0.0120065	0.000996208	0.0116675	0.000970132	1.29087	147	12243	0.011447	100	0.953522	1.10184	29	29	2037	-3076
ROI 54	54	plaque2_1.im	2892.16	32.88	789.84	8.4	1.68	275082	-70.93	91.1488	0.0106348	0.00104335	0.0103345	0.00101543	1.11916	105	9873	0.011447	100	0.953522	1.10184	39	29	2037	-3075
ROI 55	55	plaque2_1.im	2924.56	27.84	950.72	11.04	1.28	272937	14.4362	86.8545	0.0116119	0.000994194	0.0112841	0.000968047	1.29928	138	11884	0.011447	100	0.953522	1.10184	49	29	2037	-3074
ROI 56	56	plaque2_1.im	2673.84	28.88	1069.84	12.48	0.56	268588	19.0701	82.0654	0.011665	0.000939375	0.0113356	0.000914906	1.65319	156	13373	0.011447	100	0.953522	1.10184	59	29	2037	-3073
ROI 57	57	plaque2_1.im	2572.24	25.52	1639.84	18.72	1.28	263497	-2.73018	65.5646	0.0114154	0.000750496	0.0110931	0.000731767	0.922542	234	20498	0.011447	100	0.953522	1.10184	69	29	2037	-3072
ROI 58	58	plaque2_1.im	2817.28	29.28	1354.16	14.88	1.52	267772	-40.0662	70.7714	0.010988	0.000810097	0.0106778	0.000789337	1.07452	186	16927	0.011447	100	0.953522	1.10184	79	29	2037	-3071
ROI 59	59	plaque2_1.im	2817.44	30.72	1410.32	16.4	1.36	268740	15.8614	71.3622	0.0116282	0.000816859	0.0112999	0.000796142	0.53065	205	17629	0.011447	100	0.953522	1.10184	89	29	2037	-3070
ROI 60	60	plaque2_1.im	2999.28	30.72	1287.2	14.8	0.8	269120	4.43995	74.2712	0.0114975	0.000850158	0.0111729	0.000828359	0.715108	185	16090	0.011447	100	0.953522	1.10184	99	29	2037	-3069
ROI 61	61	plaque2_1.im	3633.92	34.64	624.72	6.16	0.56	280319	-138.602	98.6482	0.00986013	0.00112919	0.00958173	0.00109853	1.10934	77	7809	0.011447	100	0.953522	1.10184	109	29	2037	-3068
ROI 62	62	plaque2_1.im	3645.52	36.88	583.36	7.44	0.8	284572	114.152	116.267	0.0127533	0.00133087	0.0123932	0.00129502	1.11794	93	7292	0.011447	100	0.953522	1.10184	119	29	2037	-3067
ROI 63	63	plaque2_1.im	3717.12	38.4	971.52	11.04	1.04	284261	-7.28257	84.9845	0.0113633	0.000972789	0.0110425	0.000947205	0.856289	138	12144	0.011447	100	0.953522	1.10184	129	29	2037	-3066
ROI 64	64	plaque2_1.im	3944.4	39.2	611.28	7.6	0.48	287802	86.1297	112.125	0.0124326	0.00128346	0.0120815	0.00124893	0.814698	95	7641	0.011447	100	0.953522	1.10184	139	29	2037	-3065
ROI 65	65	plaque2_1.im	3750.4	37.76	1180.72	12.88	1.2	284998	-47.0344	75.5127	0.0109083	0.000864369	0.0106003	0.000841916	1.03401	161	14759	0.011447	100	0.953522	1.10184	149	29	2037	-3064
ROI 66	66	plaque2_1.im	3751.6	37.2	1380.16	15.52	2.64	284296	-17.6402	70.9248	0.0112447	0.000811852	0.0109273	0.000791138	0.933039	194	17252	0.011447	100	0.953522	1.10184	159	29	2037	-3063
ROI 67	67	plaque2_1.im	3674.08	37.84	1764.96	19.12	2.72	282493	-53.6292	61.5463	0.0108328	0.0007045	0.0105269	0.00068697	0.829971	239	22062	0.011447	100	0.953522	1.10184	169	29	2037	-3062
ROI 68	68	plaque2_1.im	3752.08	41.68	1793.76	19.92	1.2	283133	-29.8624	61.8204	0.0111048	0.000707638	0.0107913	0.000690127	1.30185	249	22422	0.011447	100	0.953522	1.10184	179	29	2037	-3061
ROI 69	69	plaque2_1.im	4169.76	44.72	2045.84	22.24	2.32	290595	-50.3328	57.266	0.0108705	0.000655505	0.0105636	0.000639551	0.85896	278	25573	0.011447	100	0.953522	1.10184	189	29	2037	-3060
ROI 70	70	plaque2_1.im	4728.56	51.28	1253.36	15.52	0.88	299893	81.7432	78.144	0.0123824	0.000894488	0.0120327	0.000871663	1.73152	194	15667	0.011447	100	0.953522	1.10184	199	29	2037	-3060
ROI 71	71	plaque2_1.im	4760.72	47.76	990	12.08	0.8	301279	65.9578	87.2741	0.0122017	0.000998997	0.0118572	0.000972904	0.491897	151	12375	0.011447	100	0.953522	1.10184	209	29	2037	-3059
ROI 72	72	plaque2_1.im	4365.6	47.84	2010.8	23.6	3.28	295537	25.3011	60.0446	0.0117363	0.000687311	0.0114049	0.000670744	1.46339	295	25135	0.011447	100	0.953522	1.10184	219	29	2037	-3058
ROI 73	73	plaque2_1.im	4755.28	47.36	2663.52	30.32	3.28	301960	-5.55319	51.3712	0.0113831	0.000588029	0.0110617	0.000574546	0.873342	379	33294	0.011447	100	0.953522	1.10184	229	29	2037	-3057
ROI 74	74	plaque2_1.im	5552.64	63.28	2277.68	26.72	1.76	317603	24.8305	56.4042	0.0117309	0.00064564	0.0113997	0.000630429	0.709605	334	28471	0.011447	100	0.953522	1.10184	239	29	2037	-3056
ROI 75	75	plaque2_1.im	5952.32	66	2529.2	27.84	2.24	328391	-38.4002	51.8301	0.0110071	0.000593282	0.0106963	0.000579423	0.969835	348	31615	0.011447	100	0.953522	1.10184	249	29	2037	-3055
ROI 76	76	plaque2_1.im	2360.24	25.12	1046.24	10.56	0.72	257948	-118.259	77.132	0.010093	0.000882905	0.00980802	0.000859612	1.30208	132	13078	0.011447	100	0.953522	1.10184	9	39	2036	-3078
ROI 77	77	plaque2_1.im	2280.64	23.76	1350.88	14.16	0.88	259039	-84.2967	69.1883	0.0104818	0.000791975	0.0101858	0.000771581	1.16239	177	16886	0.011447	100	0.953522	1.10184	19	39	2036	-3077
ROI 78	78	plaque2_1.im	2418	22.88	1415.2	17.12	0.8	261165	56.8035	72.6773	0.0120969	0.000831912	0.0117553	0.000810917	0.515023	214	17690	0.011447	100	0.953522	1.10184	29	39	2036	-3076
ROI 79	79	plaque2_1.im	2861.52	29.68	865.2	9.92	0.72	271511	1.62109	90.4624	0.0114652	0.00103549	0.0111415	0.00100806	1.07644	124	10815	0.011447	100	0.953522	1.10184	39	39	2036	-3075
ROI 80	80	plaque2_1.im	2797.84	27.2	1062.24	12.88	0.56	269460	59.2574	83.9858	0.012125	0.000961357	0.0117826	0.000936382	1.15154	161	13278	0.011447	100	0.953522	1.10184	49	39	2036	-3074
ROI 81	81	plaque2_1.im	2710.8	26.96	1083.52	13.36	0.72	267241	77.1541	83.865	0.0123298	0.000959974	0.0119817	0.000935115	1.0249	167	13544	0.011447	100	0.953522	1.10184	59	39	2036	-3073
ROI 82	82	plaque2_1.im	2573.36	26.16	1478.64	16.56	1.76	262278	-21.6231	68.3816	0.0111992	0.000782742	0.0108829	0.000762913	0.652436	207	18483	0.011447	100	0.953522	1.10184	69	39	2036	-3072
ROI 83	83	plaque2_1.im	2900.4	30.32	1214.72	14.72	0.88	268870	58.6196	78.5139	0.0121177	0.000898723	0.0117755	0.000875664	0.946535	184	15184	0.011447	100	0.953522	1.10184	79	39	2036	-3071
ROI 84	84	plaque2_1.im	2918.16	29.52	1348.88	15.84	1.12	270477	25.8649	73.3319	0.0117427	0.000839405	0.0114112	0.000818034	1.01998	198	16861	0.011447	100	0.953522	1.10184	89	39	2036	-3070
ROI 85	85	plaque2_1.im	2921.84	28.64	1555.6	16.96	1.6	269932	-47.5631	65.7692	0.0109022	0.000752839	0.0105944	0.00073382	1.40589	212	19445	0.011447	100	0.953522	1.10184	99	39	2036	-3069
ROI 86	86	plaque2_1.im	3070.48	31.76	1632.64	18.8	1.36	271473	5.94844	65.9976	0.0115148	0.000755452	0.0111896	0.00073661	0.834567	235	20408	0.011447	100	0.953522	1.10184	109	39	2036	-3068
ROI 87	87	plaque2_1.im	3498.24	37.36	872.16	9.12	0.64	278289	-86.5033	86.003	0.0104565	0.000984447	0.0101613	0.000958227	0.800216	114	10902	0.011447	100	0.953522	1.10184	119	39	2036	-3067
ROI 88	88	plaque2_1.im	3673.2	38.24	933.52	10.64	0.88	282237	-4.30506	86.8283	0.0113974	0.000993895	0.0110756	0.000967686	0.742655	133	11669	0.011447	100	0.953522	1.10184	129	39	2036	-3066
ROI 89	89	plaque2_1.im	3788.88	43.44	770.08	8.64	0.4	284180	-19.8643	94.8412	0.0112193	0.00108562	0.0109025	0.00105661	1.11936	108	9626	0.011447	100	0.953522	1.10184	139	39	2036	-3065
ROI 90	90	plaque2_1.im	3303.2	35.52	1707.44	18	2	275809	-79.0515	61.7193	0.0105418	0.000706481	0.0102441	0.000688763	1.43547	225	21343	0.011447	100	0.953522	1.10184	149	39	2036	-3064
ROI 91	91	plaque2_1.im	3758.08	41.92	1377.2	13.92	2.56	281780	-117.021	67.2759	0.0101072	0.000770085	0.00982179	0.000750223	1.0057	174	17215	0.011447	100	0.953522	1.10184	159	39	2036	-3063
ROI 92	92	plaque2_1.im	3551.2	39.12	1815.28	21.36	2.72	280971	27.9357	63.2777	0.0117664	0.000724319	0.0114342	0.000706576	0.77774	267	22691	0.011447	100	0.953522	1.10184	169	39	2036	-3062
ROI 93	93	plaque2_1.im	4125.92	41.28	1345.44	14.96	2	287872	-28.6504	71.4259	0.0111187	0.000817589	0.0108048	0.000796648	0.803932	187	16818	0.011447	100	0.953522	1.10184	179	39	2036	-3061
ROI 94	94	plaque2_1.im	4262.56	42.8	1149.12	13.76	1.76	292107	46.0715	80.2383	0.011974	0.000918461	0.0116359	0.000894742	0.872481	172	14364	0.011447	100	0.953522	1.10184	189	39	2036	-3060
ROI 95	95	plaque2_1.im	4201.2	47.84	1913.6	22.08	1.44	291933	7.98999	61.0229	0.0115381	0.000698509	0.0112123	0.000681487	0.604546	276	23920	0.011447	100	0.953522	1.10184	199	39	2036	-3060
ROI 96	96	plaque2_1.im	4180.88	45.12	2224.88	25.52	1.28	291081	2.03383	56.424	0.0114699	0.000645866	0.0111461	0.000630516	1.19904	319	27811	0.011447	100	0.953522	1.10184	209	39	2036	-3059
ROI 97	97	plaque2_1.im	4369.12	43.44	1736.8	19.92	1.44	293369	1.95409	63.8594	0.011469	0.000730977	0.0111452	0.000712888	1.06692	249	21710	0.011447	100	0.953522	1.10184	219	39	2036	-3058
ROI 98	98	plaque2_1.im	4626.24	45.2	2587.2	30	1.84	298793	12.9769	52.6123	0.0115952	0.000602236	0.0112678	0.000588393	0.706563	375	32340	0.011447	100	0.953522	1.10184	229	39	2036	-3057
ROI 99	99	plaque2_1.im	5318.56	56.24	2578.32	27.84	2.32	313281	-56.7198	50.8374	0.0107974	0.000581919	0.0104925	0.000568326	0.782302	348	32229	0.011447	100	0.953522	1.10184	239	39	2036	-3056
ROI 100	100	plaque2_1.im	5765.52	60.8	2531.44	30.16	3.84	324001	40.8113	53.9229	0.0119138	0.000617237	0.0115774	0.000603066	1.0428	377	31643	0.011447	100	0.953522	1.10184	249	39	2036	-3055
ROI 101	101	plaque2_1.im	2511.76	25.84	683.6	8.48	0.72	259688	83.6826	105.907	0.0124046	0.00121229	0.0120543	0.00117986	1.59879	106	8545	0.011447	100	0.953522	1.10184	9	49	2035	-3078
ROI 102	102	plaque2_1.im	2679.6	29.04	628.72	6.32	0.4	265395	-121.851	99.2948	0.0100519	0.00113659	0.00976806	0.00110576	1.49687	79	7859	0.011447	100	0.953522	1.10184	19	49	2035	-3077
ROI 103	103	plaque2_1.im	2388.24	23.52	1138.4	14.32	1.2	260072	98.8956	82.6503	0.0125787	0.00094607	0.0122235	0.000921729	0.941765	179	14230	0.011447	100	0.953522	1.10184	29	49	2035	-3076
ROI 104	104	plaque2_1.im	2533.68	27.36	1264.64	13.44	2.16	263060	-71.5882	72.0081	0.0106272	0.000824253	0.0103272	0.000802923	1.51455	168	15808	0.011447	100	0.953522	1.10184	39	49	2035	-3075
ROI 105	105	plaque2_1.im	2893.92	31.36	946.96	10.32	0.72	270106	-47.9575	84.2782	0.0108977	0.000964704	0.01059	0.000939212	0.741332	129	11837	0.011447	100	0.953522	1.10184	49	49	2035	-3074
ROI 106	106	plaque2_1.im	2776.32	24.8	950.96	11.44	0.72	267774	50.9259	88.4099	0.0120296	0.001012	0.0116899	0.000985453	1.1942	143	11887	0.011447	100	0.953522	1.10184	59	49	2035	-3073
ROI 107	107	plaque2_1.im	3076.8	30.32	725.68	9.6	0.24	271742	155.671	106.193	0.0132286	0.00121556	0.0128551	0.00118328	0.852019	120	9071	0.011447	100	0.953522	1.10184	69	49	2035	-3072
ROI 108	108	plaque2_1.im	2927.44	31.12	996.88	10.88	0.56	271709	-46.5579	82.2019	0.0109137	0.000940938	0.0106056	0.000916166	0.685101	136	12461	0.011447	100	0.953522	1.10184	79	49	2035	-3071
ROI 109	109	plaque2_1.im	2993.68	30.56	1416.16	15.04	1.2	271534	-72.2225	68.0235	0.01062	0.000778642	0.0103201	0.000758711	1.70121	188	17702	0.011447	100	0.953522	1.10184	89	49	2035	-3070
ROI 110	110	plaque2_1.im	3280.48	36.16	1151.92	14.56	1.04	276803	104.199	82.3643	0.0126394	0.000942797	0.0122825	0.00091858	0.854878	182	14399	0.011447	100	0.953522	1.10184	99	49	2035	-3069
ROI 111	111	plaque2_1.im	3449.12	37.28	1718.48	19.36	4.64	274170	-15.8322	63.6201	0.0112654	0.000728238	0.0109474	0.000710146	1.30723	242	21481	0.011447	100	0.953522	1.10184	109	49	2035	-3068
ROI 112	112	plaque2_1.im	3577.68	35.84	999.12	11.76	1.52	277506	28.2483	85.3061	0.01177	0.000976471	0.0114377	0.000950912	0.67947	147	12489	0.011447	100	0.953522	1.10184	119	49	2035	-3067
ROI 113	113	plaque2_1.im	3865.44	41.6	600.16	7.28	0.56	284739	59.6749	111.756	0.0121297	0.00127923	0.0117873	0.00124474	1.12912	91	7502	0.011447	100	0.953522	1.10184	129	49	2035	-3066
ROI 114	114	plaque2_1.im	4028.4	43.44	390.32	3.92	0	288000	-122.649	125.964	0.0100427	0.00144186	0.00975919	0.00140215	1.09733	49	4879	0.011447	100	0.953522	1.10184	139	49	2035	-3065
ROI 115	115	plaque2_1.im	3630.32	38.8	1126.8	14.8	1.2	281327	147.422	84.9124	0.0131342	0.000971963	0.0127633	0.000947037	1.25984	185	14085	0.011447	100	0.953522	1.10184	149	49	2035	-3064
ROI 116	116	plaque2_1.im	3633.12	40	1643.2	18.08	1.68	280255	-38.7943	64.2892	0.0110026	0.000735898	0.0106919	0.000717451	1.48564	226	20540	0.011447	100	0.953522	1.10184	159	49	2035	-3063
ROI 117	117	plaque2_1.im	3625.2	40.4	1862.08	22.56	1.04	280467	58.3982	63.4073	0.0121151	0.000725803	0.0117731	0.000708175	1.64145	282	23276	0.011447	100	0.953522	1.10184	169	49	2035	-3062
ROI 118	118	plaque2_1.im	4005.2	42.08	1467.52	15.04	1.12	285422	-104.693	65.6307	0.0102483	0.000751253	0.00995892	0.000732024	1.33132	188	18344	0.011447	100	0.953522	1.10184	179	49	2035	-3061
ROI 119	119	plaque2_1.im	4221.52	43.92	1296.24	14.8	1.04	290446	-2.56502	73.7503	0.0114173	0.000844196	0.0110949	0.000822549	0.980916	185	16203	0.011447	100	0.953522	1.10184	189	49	2035	-3060
ROI 120	120	plaque2_1.im	4040.8	41.36	2110.16	22.8	1.84	288692	-56.0961	56.2133	0.0108046	0.000643455	0.0104995	0.000627857	0.944163	285	26377	0.011447	100	0.953522	1.10184	199	49	2035	-3060
ROI 121	121	plaque2_1.im	4197.76	43.6	1996.88	23.2	1.36	289490	14.9492	59.9451	0.0116178	0.000686171	0.0112898	0.000669584	0.602153	290	24961	0.011447	100	0.953522	1.10184	209	49	2035	-3059
ROI 122	122	plaque2_1.im	4669.6	47.92	1158.56	11.68	0.32	295979	-119.291	73.2545	0.0100812	0.00083852	0.00979655	0.000816564	0.745537	146	14482	0.011447	100	0.953522	1.10184	219	49	2035	-3058
ROI 123	123	plaque2_1.im	4824.32	49.76	1838.16	20.24	1.2	300697	-38.0876	60.8069	0.0110107	0.000696037	0.0106998	0.000678853	1.56869	253	22977	0.011447	100	0.953522	1.10184	229	49	2035	-3057
ROI 124	124	plaque2_1.im	5294.08	54.32	2464.08	26.96	1.76	312182	-44.186	52.3506	0.0109409	0.00059924	0.010632	0.000585149	0.862084	337	30801	0.011447	100	0.953522	1.10184	239	49	2035	-3056
ROI 125	125	plaque2_1.im	5774.32	60.4	3483.92	41.12	5.92	324015	31.0821	45.7467	0.0118025	0.000523647	0.0114692	0.000512625	1.28005	514	43549	0.011447	100	0.953522	1.10184	249	49	2035	-3055
ROI 126	126	plaque2_1.im	2582.16	27.84	776.8	8.8	0.64	261176	-10.3497	94.8924	0.0113282	0.0010862	0.0110083	0.00105721	1.09552	110	9710	0.011447	100	0.953522	1.10184	9	59	2034	-3078
ROI 127	127	plaque2_1.im	2588.16	26.32	876.64	8.72	1.28	265463	-131.032	83.6449	0.00994678	0.000957456	0.00966593	0.000931888	0.935893	109	10958	0.011447	100	0.953522	1.10184	19	59	2034	-3077
ROI 128	128	plaque2_1.im	2798.24	29.44	741.76	9.44	0.8	267800	111.775	102.996	0.0127261	0.00117897	0.0123668	0.00114763	0.946939	118	9272	0.011447	100	0.953522	1.10184	29	59	2034	-3076
ROI 129	129	plaque2_1.im	2565.76	26	1125.6	13.28	1.36	263846	30.6763	80.4665	0.0117978	0.000921073	0.0114647	0.00089721	0.891976	166	14070	0.011447	100	0.953522	1.10184	39	59	2034	-3075
ROI 130	130	plaque2_1.im	2775.6	28.32	1054.56	13.76	1.52	266773	139.87	87.4795	0.0130477	0.00100135	0.0126793	0.000975486	1.16913	172	13182	0.011447	100	0.953522	1.10184	49	59	2034	-3074
ROI 131	131	plaque2_1.im	2909.04	30.08	1033.04	11.6	0.56	269729	-19.0448	81.92	0.0112287	0.000937711	0.0109116	0.000913142	0.843172	145	12913	0.011447	100	0.953522	1.10184	59	59	2034	-3073
ROI 132	132	plaque2_1.im	2952.24	32.4	934.4	12.08	0.96	271286	129.386	92.5003	0.0129277	0.00105882	0.0125627	0.00103116	1.72338	151	11680	0.011447	100	0.953522	1.10184	69	59	2034	-3072
ROI 133	133	plaque2_1.im	2798	28.24	1468.96	18.16	1.76	267989	79.9762	72.1222	0.0123621	0.000825559	0.0120131	0.000804874	1.33019	227	18362	0.011447	100	0.953522	1.10184	79	59	2034	-3071
ROI 134	134	plaque2_1.im	3616.32	38	1312.88	12.96	5.52	272851	-137.641	68.0869	0.00987114	0.000779369	0.00959243	0.000759136	1.10594	162	16411	0.011447	100	0.953522	1.10184	89	59	2034	-3070
ROI 135	135	plaque2_1.im	3832.4	37.92	1041.44	13.52	2.72	286775	134.098	87.8028	0.0129816	0.00100505	0.0126151	0.000979049	0.66619	169	13018	0.011447	100	0.953522	1.10184	99	59	2034	-3069
ROI 136	136	plaque2_1.im	4075.04	42.8	483.2	5.2	1.52	292795	-59.8769	117.234	0.0107613	0.00134194	0.0104574	0.00130527	1.00893	65	6040	0.011447	100	0.953522	1.10184	109	59	2034	-3068
ROI 137	137	plaque2_1.im	4069.04	40.64	453.28	4.96	1.52	289007	-44.0759	122.065	0.0109421	0.00139724	0.0106332	0.001359	0.952553	62	5666	0.011447	100	0.953522	1.10184	119	59	2034	-3067
ROI 138	138	plaque2_1.im	3895.6	39.28	670.96	7.04	0.8	286304	-83.3905	98.2222	0.0104921	0.00112432	0.0101959	0.00109396	0.598972	88	8387	0.011447	100	0.953522	1.10184	129	59	2034	-3066
ROI 139	139	plaque2_1.im	3934.64	44.08	520.4	6.08	0.48	285466	20.6447	117.758	0.011683	0.00134794	0.0113531	0.00131131	0.74727	76	6505	0.011447	100	0.953522	1.10184	139	59	2034	-3065
ROI 140	140	plaque2_1.im	3556.72	35.12	1181.76	13.36	0.8	278972	-12.39	76.8543	0.0113048	0.000879726	0.0109857	0.000856947	1.17678	167	14772	0.011447	100	0.953522	1.10184	149	59	2034	-3064
ROI 141	141	plaque2_1.im	3373.84	34.56	1734	20.96	1.52	274105	55.9674	65.631	0.0120873	0.000751256	0.011746	0.0007328	1.05182	262	21675	0.011447	100	0.953522	1.10184	159	59	2034	-3063
ROI 142	142	plaque2_1.im	3455.92	36.4	1885.44	22.48	1.6	274922	41.5782	62.5047	0.0119226	0.00071547	0.011586	0.000698084	0.955598	281	23568	0.011447	100	0.953522	1.10184	169	59	2034	-3062
ROI 143	143	plaque2_1.im	3674.72	38.08	1675.04	18	1.44	279070	-61.2377	62.9195	0.0107457	0.000720219	0.0104423	0.000702156	1.40248	225	20938	0.011447	100	0.953522	1.10184	179	59	2034	-3061
ROI 144	144	plaque2_1.im	4006.8	42.4	1414.96	16.48	1.52	284644	17.4694	71.3021	0.0116466	0.000816171	0.0113178	0.000795483	0.900835	206	17687	0.011447	100	0.953522	1.10184	189	59	2034	-3060
ROI 145	145	plaque2_1.im	3797.12	39.04	2192.4	26.72	2	283209	64.6944	58.6114	0.0121872	0.000670905	0.0118431	0.000655098	1.74759	334	27405	0.011447	100	0.953522	1.10184	199	59	2034	-3060
ROI 146	146	plaque2_1.im	3917.36	36.88	2432.56	26.96	1.76	283025	-31.801	53.0326	0.0110827	0.000607047	0.0107697	0.000592773	1.06038	337	30407	0.011447	100	0.953522	1.10184	209	59	2034	-3059
ROI 147	147	plaque2_1.im	3997.84	39.68	2537.84	29.52	2.16	284715	16.1561	53.2057	0.0116316	0.000609028	0.0113032	0.000594978	0.773303	369	31723	0.011447	100	0.953522	1.10184	219	59	2034	-3058
ROI 148	148	plaque2_1.im	4438.24	43.36	2417.2	25.36	2.32	292583	-83.4737	51.7466	0.0104912	0.000592326	0.010195	0.000578234	1.02534	317	30215	0.011447	100	0.953522	1.10184	229	59	2034	-3057
ROI 149	149	plaque2_1.im	5291.44	53.12	2175.04	23.6	1.92	307851	-52.1206	55.4863	0.0108501	0.000635133	0.0105437	0.000619826	0.603306	295	27188	0.011447	100	0.953522	1.10184	239	59	2034	-3056
ROI 150	150	plaque2_1.im	5487.84	58.32	2261.36	26.32	1.84	317096	16.7741	56.3819	0.0116387	0.000645384	0.0113101	0.000630135	1.07908	329	28267	0.011447	100	0.953522	1.10184	249	59	2034	-3055
ROI 151	151	plaque2_1.im	2244.24	25.12	1113.36	14.16	0.48	253276	111.056	84.0415	0.0127179	0.000961995	0.0123588	0.000937217	1.10651	177	13917	0.011447	100	0.953522	1.10184	9	69	2033	-3078
ROI 152	152	plaque2_1.im	2534.8	26	1024.64	11.84	1.28	260924	9.45902	83.4551	0.0115549	0.000955282	0.0112287	0.000930292	0.634982	148	12808	0.011447	100	0.953522	1.10184	19	69	2033	-3077
ROI 153	153	plaque2_1.im	2838.08	27.36	607.76	7.28	0.32	268140	46.4237	110.35	0.0119781	0.00126314	0.0116399	0.00122909	0.705359	91	7597	0.011447	100	0.953522	1.10184	29	69	2033	-3076
ROI 154	154	plaque2_1.im	2618.48	29.76	976.32	11.04	0.88	264126	-12.1632	84.5644	0.0113074	0.00096798	0.0109882	0.000942523	0.935754	138	12204	0.011447	100	0.953522	1.10184	39	69	2033	-3075
ROI 155	155	plaque2_1.im	2646.08	29.44	1261.2	13.28	0.8	263227	-80.1386	71.77	0.0105293	0.000821527	0.0102321	0.000800245	1.15023	166	15765	0.011447	100	0.953522	1.10184	49	69	2033	-3074
ROI 156	156	plaque2_1.im	2834.96	30.64	1078.08	11.6	1.04	267226	-60.0271	78.4793	0.0107596	0.000898327	0.0104558	0.00087479	1.41694	145	13476	0.011447	100	0.953522	1.10184	59	69	2033	-3073
ROI 157	157	plaque2_1.im	2790.48	28.88	1467.04	16.96	1.76	265866	9.93213	69.7622	0.0115604	0.000798545	0.011234	0.00077837	0.60029	212	18338	0.011447	100	0.953522	1.10184	69	69	2033	-3072
ROI 158	158	plaque2_1.im	3370.48	35.68	699.28	7.52	1.12	275724	-60.547	97.4168	0.0107536	0.0011151	0.01045	0.00108508	0.988316	94	8741	0.011447	100	0.953522	1.10184	79	69	2033	-3071
ROI 159	159	plaque2_1.im	3409.68	35.04	1025.04	13.28	0.96	277381	131.789	88.4111	0.0129552	0.00101201	0.0125894	0.00098579	1.29426	166	12813	0.011447	100	0.953522	1.10184	89	69	2033	-3070
ROI 160	160	plaque2_1.im	3178.72	32.64	1530.16	19.76	3.36	273938	128.128	72.2431	0.0129133	0.000826942	0.0125487	0.000806452	1.53013	247	19127	0.011447	100	0.953522	1.10184	99	69	2033	-3069
ROI 161	161	plaque2_1.im	3358.4	34.16	1502.16	19.2	2.4	276153	116.589	72.5347	0.0127812	0.00083028	0.0124203	0.000809626	0.977695	240	18777	0.011447	100	0.953522	1.10184	109	69	2033	-3068
ROI 162	162	plaque2_1.im	3708.88	38.64	828	9.68	4	281236	21.3	93.3866	0.0116905	0.00106897	0.0113604	0.0010406	1.21137	121	10350	0.011447	100	0.953522	1.10184	119	69	2033	-3067
ROI 163	163	plaque2_1.im	3773.92	40.32	630.16	7.68	0.64	282432	64.679	109.323	0.012187	0.00125139	0.0118429	0.00121774	1.18934	96	7877	0.011447	100	0.953522	1.10184	129	69	2033	-3066
ROI 164	164	plaque2_1.im	3966	40.88	448.8	5.04	0.32	286096	-18.9616	124.291	0.0112296	0.00142272	0.0109126	0.00138381	1.22956	63	5610	0.011447	100	0.953522	1.10184	139	69	2033	-3065
ROI 165	165	plaque2_1.im	3949.2	42.96	584.24	5.76	0.48	285244	-138.73	102.001	0.00985868	0.00116757	0.00958032	0.00113578	0.924828	72	7303	0.011447	100	0.953522	1.10184	149	69	2033	-3064
ROI 166	166	plaque2_1.im	3958.88	40.8	598.56	6.32	0.16	283323	-77.6034	104.324	0.0105584	0.00119416	0.0102603	0.00116177	1.01484	79	7482	0.011447	100	0.953522	1.10184	159	69	2033	-3063
ROI 167	167	plaque2_1.im	3720.96	38.48	1060.8	11.36	0.24	279040	-64.4799	78.9263	0.0107086	0.000903444	0.0104062	0.000879735	1.11394	142	13260	0.011447	100	0.953522	1.10184	169	69	2033	-3062
ROI 168	168	plaque2_1.im	3474.72	36.24	2207.84	27.44	1.36	274930	85.7374	58.9875	0.0124281	0.00067521	0.0120772	0.000659386	1.29439	343	27598	0.011447	100	0.953522	1.10184	179	69	2033	-3061
ROI 169	169	plaque2_1.im	3854.16	39.68	1893.6	22.08	1.44	281685	18.6362	61.6711	0.01166	0.000705929	0.0113308	0.000688726	1.35905	276	23670	0.011447	100	0.953522	1.10184	189	69	2033	-3060
ROI 170	170	plaque2_1.im	3781.28	39.84	2226.64	25.52	1.76	281941	1.24179	56.3791	0.0114609	0.000645353	0.0111373	0.000630015	0.618896	319	27833	0.011447	100	0.953522	1.10184	199	69	2033	-3060
ROI 171	171	plaque2_1.im	3714.08	41.36	2564	28.24	1.52	278679	-37.823	51.4928	0.0110137	0.00058942	0.0107027	0.000575693	0.893988	353	32050	0.011447	100	0.953522	1.10184	209	69	2033	-3059
ROI 172	172	plaque2_1.im	4188.4	42.64	1745.92	19.28	1.76	284522	-35.3029	62.4838	0.0110426	0.000715231	0.0107308	0.000697453	1.0035	241	21824	0.011447	100	0.953522	1.10184	219	69	2033	-3058
ROI 173	173	plaque2_1.im	4627.36	48.48	1942	21.76	1.36	293382	-21.1459	59.6833	0.0112046	0.000683175	0.0108883	0.00066649	0.815759	272	24275	0.011447	100	0.953522	1.10184	229	69	2033	-3057
ROI 174	174	plaque2_1.im	5206.08	50.88	2265.84	24.96	2.32	306912	-37.6709	54.7804	0.0110155	0.000627053	0.0107044	0.00061209	0.778503	312	28323	0.011447	100	0.953522	1.10184	239	69	2033	-3056
ROI 175	175	plaque2_1.im	5380.64	55.6	2530.4	27.52	2.56	314291	-49.9038	51.5036	0.0108754	0.000589544	0.0105684	0.00057574	1.12608	344	31630	0.011447	100	0.953522	1.10184	249	69	2033	-3055
ROI 176	176	plaque2_1.im	2345.92	25.92	856.56	10.08	0.8	252792	28.0424	92.1226	0.0117677	0.0010545	0.0114354	0.00102659	0.777997	126	10707	0.011447	100	0.953522	1.10184	9	79	2032	-3078
ROI 177	177	plaque2_1.im	2512.24	27.68	916.88	11.2	0.56	258324	67.1214	90.7374	0.012215	0.00103864	0.0118701	0.00101135	1.30734	140	11461	0.011447	100	0.953522	1.10184	19	79	2032	-3077
ROI 178	178	plaque2_1.im	2688.72	25.44	747.2	9.2	0.64	262851	75.621	100.918	0.0123123	0.00115517	0.0119646	0.00112442	1.00677	115	9340	0.011447	100	0.953522	1.10184	29	79	2032	-3076
ROI 179	179	plaque2_1.im	2695.6	28.4	729.52	8.88	0.4	264217	63.3691	101.543	0.012172	0.00116233	0.0118284	0.00113132	1.12202	111	9119	0.011447	100	0.953522	1.10184	39	79	2032	-3075
ROI 180	180	plaque2_1.im	2685.04	30.32	960.72	10.48	0.32	263920	-47.0442	83.713	0.0109082	0.000958235	0.0106002	0.000932941	1.37277	131	12009	0.011447	100	0.953522	1.10184	49	79	2032	-3074
ROI 181	181	plaque2_1.im	2659.92	28.16	1382	18.96	1.68	262630	198.502	78.3833	0.0137188	0.000897227	0.0133315	0.000874867	1.20662	237	17275	0.011447	100	0.953522	1.10184	59	79	2032	-3073
ROI 182	182	plaque2_1.im	3065.92	32.08	845.68	10.72	0.56	267245	107.381	96.2676	0.0126758	0.00110194	0.0123179	0.0010729	0.747738	134	10571	0.011447	100	0.953522	1.10184	69	79	2032	-3072
ROI 183	183	plaque2_1.im	3260.48	33.2	571.52	6.48	0.24	273067	-9.50597	110.677	0.0113379	0.00126688	0.0110177	0.00123255	0.574442	81	7144	0.011447	100	0.953522	1.10184	79	79	2032	-3071
ROI 184	184	plaque2_1.im	2932.72	29.12	1329.52	16.32	1.28	267961	72.3427	75.5384	0.0122747	0.000864663	0.0119282	0.00084272	0.911072	204	16619	0.011447	100	0.953522	1.10184	89	79	2032	-3070
ROI 185	185	plaque2_1.im	2944.24	31.04	1346.32	15.44	1.28	266405	1.86061	72.5279	0.011468	0.000830202	0.0111442	0.000809007	0.844741	193	16829	0.011447	100	0.953522	1.10184	99	79	2032	-3069
ROI 186	186	plaque2_1.im	2968.72	31.68	1531.44	18.48	1.68	266156	54.1691	69.7765	0.0120667	0.000798708	0.011726	0.000778741	0.762104	231	19143	0.011447	100	0.953522	1.10184	109	79	2032	-3068
ROI 187	187	plaque2_1.im	3513.6	38.24	1384.24	16.24	3.6	275885	24.9034	72.3549	0.0117317	0.000828222	0.0114005	0.000807193	0.619985	203	17303	0.011447	100	0.953522	1.10184	119	79	2032	-3067
ROI 188	188	plaque2_1.im	3600.64	39.04	801.92	7.6	1.44	279069	-172.075	85.3449	0.00947698	0.000976914	0.0092094	0.000950635	0.91866	95	10024	0.011447	100	0.953522	1.10184	129	79	2032	-3066
ROI 189	189	plaque2_1.im	3417.44	36.96	1402.64	16.4	1.44	275076	21.4237	71.7552	0.0116919	0.000821358	0.0113618	0.000800526	1.19728	205	17533	0.011447	100	0.953522	1.10184	139	79	2032	-3065
ROI 190	190	plaque2_1.im	3358.24	36.08	1500.56	18.08	0.56	273380	52.5757	70.4368	0.0120485	0.000806267	0.0117083	0.000786054	1.02874	226	18757	0.011447	100	0.953522	1.10184	149	79	2032	-3064
ROI 191	191	plaque2_1.im	3506.64	36.64	1631.92	20	1.36	274175	70.6301	68.1262	0.0122551	0.000779818	0.0119091	0.00076053	1.05133	250	20399	0.011447	100	0.953522	1.10184	159	79	2032	-3063
ROI 192	192	plaque2_1.im	3918.08	41.68	887.68	9.44	0.56	281013	-70.9825	85.9765	0.0106342	0.000984145	0.0103339	0.000957987	1.26616	118	11096	0.011447	100	0.953522	1.10184	169	79	2032	-3062
ROI 193	193	plaque2_1.im	3886.4	41.36	1039.44	11.36	0.56	279150	-45.2554	80.557	0.0109286	0.000922109	0.0106201	0.000897911	1.58322	142	12993	0.011447	100	0.953522	1.10184	179	79	2032	-3061
ROI 194	194	plaque2_1.im	3816.56	38.4	1543.52	16.96	1.92	279189	-40.109	66.2868	0.0109876	0.000758763	0.0106773	0.000739595	0.641479	212	19294	0.011447	100	0.953522	1.10184	189	79	2032	-3060
ROI 195	195	plaque2_1.im	3612.8	39.52	2458.88	27.52	2.16	278044	-22.269	53.0099	0.0111918	0.000606787	0.0108758	0.000592578	1.45219	344	30736	0.011447	100	0.953522	1.10184	199	79	2032	-3060
ROI 196	196	plaque2_1.im	4262.96	43.68	1553.6	16.96	1.6	285058	-46.337	65.8544	0.0109163	0.000753813	0.010608	0.00073477	1.58115	212	19420	0.011447	100	0.953522	1.10184	209	79	2032	-3059
ROI 197	197	plaque2_1.im	4867.12	47.44	522.8	5.28	0.16	295164	-117.72	109.148	0.0100992	0.00124938	0.00981402	0.00121527	0.778361	66	6535	0.011447	100	0.953522	1.10184	219	79	2032	-3058
ROI 198	198	plaque2_1.im	5129.52	54	565.2	7.12	0.08	300759	100.49	117.384	0.0125969	0.00134366	0.0122413	0.0013074	1.09126	89	7065	0.011447	100	0.953522	1.10184	229	79	2032	-3057
ROI 199	199	plaque2_1.im	5037.52	51.04	2246.08	21.76	1.92	305932	-153.666	51.5645	0.00968771	0.000590242	0.00941418	0.00057583	0.935591	272	28076	0.011447	100	0.953522	1.10184	239	79	2032	-3056
ROI 200	200	plaque2_1.im	5361.6	57.2	2608.56	29.6	2.16	314345	-8.71353	51.8261	0.0113469	0.000593236	0.0110265	0.000579559	0.865006	370	32607	0.011447	100	0.953522	1.10184	249	79	2032	-3055
ROI 201	201	plaque2_1.im	2954.4	30.64	379.12	3.6	0.48	264726	-170.466	124.245	0.0094954	0.00142219	0.0092273	0.00138294	1.40355	45	4739	0.011447	100	0.953522	1.10184	9	89	2031	-3078
ROI 202	202	plaque2_1.im	2924.48	31.52	293.2	2.56	0.32	268434	-237.246	135.424	0.00873099	0.00155016	0.00848447	0.00150709	1.37442	32	3665	0.011447	100	0.953522	1.10184	19	89	2031	-3077
ROI 203	203	plaque2_1.im	2563.84	24	956.8	11.04	1.04	260860	7.98999	86.2994	0.0115381	0.000987841	0.0112123	0.000961861	1.11702	138	11960	0.011447	100	0.953522	1.10184	29	89	2031	-3076
ROI 204	204	plaque2_1.im	2646.64	29.76	1007.76	11.12	0.64	262061	-36.0468	82.2113	0.0110341	0.000941045	0.0107225	0.00091631	1.42883	139	12597	0.011447	100	0.953522	1.10184	39	89	2031	-3075
ROI 205	205	plaque2_1.im	2901.44	31.84	687.84	7.52	0.24	267111	-44.9223	99.0458	0.0109325	0.00113374	0.0106238	0.00110323	0.435756	94	8598	0.011447	100	0.953522	1.10184	49	89	2031	-3074
ROI 206	206	plaque2_1.im	2949.92	32.08	889.2	9.52	0.64	267706	-64.7111	86.1955	0.0107059	0.000986652	0.0104037	0.000960441	0.928431	119	11115	0.011447	100	0.953522	1.10184	59	89	2031	-3073
ROI 207	207	plaque2_1.im	3066.8	33.36	974.32	11.84	2.16	269996	61.5938	87.7911	0.0121517	0.00100492	0.0118086	0.000978626	1.22001	148	12179	0.011447	100	0.953522	1.10184	69	89	2031	-3072
ROI 208	208	plaque2_1.im	2940.16	27.44	1228.4	12.72	1.04	267555	-95.402	72.1098	0.0103546	0.000825416	0.0100623	0.000803953	1.11208	159	15355	0.011447	100	0.953522	1.10184	79	89	2031	-3071
ROI 209	209	plaque2_1.im	3010.4	31.2	1150.72	12.96	0.88	266225	-16.1166	77.7353	0.0112622	0.00088981	0.0109442	0.000866707	0.613856	162	14384	0.011447	100	0.953522	1.10184	89	89	2031	-3070
ROI 210	210	plaque2_1.im	2953.52	29.2	1305.76	16.4	1.04	264244	97.2075	77.112	0.0125594	0.000882676	0.0122048	0.000860287	1.38502	205	16322	0.011447	100	0.953522	1.10184	99	89	2031	-3069
ROI 211	211	plaque2_1.im	3127.52	32.4	1287.68	13.92	1.36	266666	-55.6356	71.978	0.0108098	0.000823908	0.0105046	0.000802656	0.935371	174	16096	0.011447	100	0.953522	1.10184	109	89	2031	-3068
ROI 212	212	plaque2_1.im	3240.24	31.36	1238.96	13.12	1.44	269239	-74.9081	72.619	0.0105892	0.000831246	0.0102902	0.000809688	1.38311	164	15487	0.011447	100	0.953522	1.10184	119	89	2031	-3067
ROI 213	213	plaque2_1.im	3431.2	36.56	924.32	10.96	0.72	272691	35.8491	89.0217	0.011857	0.001019	0.0115222	0.000992187	1.02846	137	11554	0.011447	100	0.953522	1.10184	129	89	2031	-3066
ROI 214	214	plaque2_1.im	3316.48	38.08	1375.44	15.52	1.44	270414	-14.2691	71.1695	0.0112833	0.000814654	0.0109647	0.000793868	0.632009	194	17193	0.011447	100	0.953522	1.10184	139	89	2031	-3065
ROI 215	215	plaque2_1.im	3416.88	37.68	1341.36	15.04	0.4	271352	-20.4857	71.8378	0.0112122	0.000822303	0.0108956	0.000801253	1.23804	188	16767	0.011447	100	0.953522	1.10184	149	89	2031	-3064
ROI 216	216	plaque2_1.im	3596.48	39.92	1375.52	14.48	0.88	275501	-80.3767	68.7139	0.0105266	0.000786545	0.0102294	0.000766335	1.16627	181	17194	0.011447	100	0.953522	1.10184	159	89	2031	-3063
ROI 217	217	plaque2_1.im	4144	41.84	580.24	7.28	0.24	282593	96.0542	115.616	0.0125462	0.00132342	0.0121919	0.00128774	1.08382	91	7253	0.011447	100	0.953522	1.10184	169	89	2031	-3062
ROI 218	218	plaque2_1.im	4214.24	46.96	591.68	5.84	0.4	285533	-137.748	101.416	0.00986991	0.00116087	0.00959124	0.00112929	1.17972	73	7396	0.011447	100	0.953522	1.10184	179	89	2031	-3061
ROI 219	219	plaque2_1.im	4096.16	41.2	1546.16	16.24	2.56	285587	-82.4285	64.7382	0.0105031	0.000741037	0.0102066	0.000722224	0.798651	203	19327	0.011447	100	0.953522	1.10184	189	89	2031	-3060
ROI 220	220	plaque2_1.im	3786.48	40.96	1965.84	21.84	1.76	279763	-29.4615	59.065	0.0111094	0.000676098	0.0107958	0.000659595	1.36526	273	24573	0.011447	100	0.953522	1.10184	199	89	2031	-3060
ROI 221	221	plaque2_1.im	4105.52	43.76	1813.04	19.52	1.52	282558	-59.4525	60.5357	0.0107661	0.000692932	0.0104622	0.000675737	0.681863	244	22663	0.011447	100	0.953522	1.10184	209	89	2031	-3059
ROI 222	222	plaque2_1.im	4431.92	46.88	1761.44	21.92	1.92	289832	87.1288	66.0832	0.012444	0.000756433	0.0120926	0.000737976	0.618381	274	22018	0.011447	100	0.953522	1.10184	219	89	2031	-3058
ROI 223	223	plaque2_1.im	5076.72	49.28	896.56	10.24	0.64	299144	-2.23356	88.6931	0.0114211	0.00101524	0.0110986	0.000988398	1.73161	128	11207	0.011447	100	0.953522	1.10184	229	89	2031	-3057
ROI 224	224	plaque2_1.im	5542.16	55.2	1139.44	13.68	1.44	308940	48.8248	80.6857	0.0120055	0.000923582	0.0116666	0.000899718	0.768991	171	14243	0.011447	100	0.953522	1.10184	239	89	2031	-3056
ROI 225	225	plaque2_1.im	5214.32	56.32	2611.28	28.16	2.4	314685	-57.9206	50.483	0.0107837	0.000577862	0.0104792	0.000564396	1.12995	352	32641	0.011447	100	0.953522	1.10184	249	89	2031	-3055
ROI 226	226	plaque2_1.im	2908	29.92	369.68	3.76	0.32	262996	-111.474	130.262	0.0101707	0.00149107	0.00988349	0.00144995	1.65647	47	4621	0.011447	100	0.953522	1.10184	9	99	2030	-3078
ROI 227	227	plaque2_1.im	3108.96	34.24	203.28	2.4	0	270938	31.3947	189.414	0.011806	0.00216816	0.0114727	0.00210786	0.922655	30	2541	0.011447	100	0.953522	1.10184	19	99	2030	-3077
ROI 228	228	plaque2_1.im	3150.24	34	381.68	5.28	1.84	272181	208.489	149.78	0.0138332	0.00171448	0.0134426	0.00166766	1.2228	66	4771	0.011447	100	0.953522	1.10184	29	99	2030	-3076
ROI 229	229	plaque2_1.im	2780.56	29.12	691.92	8.32	1.6	266378	50.4509	103.623	0.0120242	0.00118613	0.0116847	0.00115437	1.03846	104	8649	0.011447	100	0.953522	1.10184	39	99	2030	-3075
ROI 230	230	plaque2_1.im	2820	28.16	886.24	9.6	0.56	264001	-53.7014	86.8515	0.010832	0.00099416	0.0105261	0.000967764	0.651492	120	11078	0.011447	100	0.953522	1.10184	49	99	2030	-3074
ROI 231	231	plaque2_1.im	2682.64	28.08	1079.84	13.12	0.96	262790	61.4089	83.3841	0.0121496	0.00095447	0.0118066	0.000929714	1.05844	164	13498	0.011447	100	0.953522	1.10184	59	99	2030	-3073
ROI 232	232	plaque2_1.im	3024.16	32.32	936.4	9.76	0.64	266272	-89.4648	82.8645	0.0104226	0.000948522	0.0101283	0.000923365	0.785883	122	11705	0.011447	100	0.953522	1.10184	69	99	2030	-3072
ROI 233	233	plaque2_1.im	2789.84	28.64	1322.4	14.88	1.44	263111	-17.0116	72.4806	0.0112519	0.000829661	0.0109342	0.000808399	0.68371	186	16530	0.011447	100	0.953522	1.10184	79	99	2030	-3071
ROI 234	234	plaque2_1.im	2989.2	32.56	1401.12	16.4	1.28	265260	22.5318	71.8335	0.0117046	0.000822254	0.0113741	0.0008014	1.21107	205	17514	0.011447	100	0.953522	1.10184	89	99	2030	-3070
ROI 235	235	plaque2_1.im	3557.2	39.04	942	11.2	1.2	275489	38.6648	88.3035	0.0118892	0.00101078	0.0115536	0.000984225	0.979697	140	11775	0.011447	100	0.953522	1.10184	99	99	2030	-3069
ROI 236	236	plaque2_1.im	3094.88	31.6	1225.92	14.72	1.52	268268	48.9481	77.7923	0.012007	0.000890463	0.0116679	0.000867617	1.17031	184	15324	0.011447	100	0.953522	1.10184	109	99	2030	-3068
ROI 237	237	plaque2_1.im	3220.72	32.64	1144.48	12.72	0.48	267110	-29.0715	77.4263	0.0111139	0.000886274	0.0108001	0.000863226	0.808055	159	14306	0.011447	100	0.953522	1.10184	119	99	2030	-3067
ROI 238	238	plaque2_1.im	3337.36	34.48	1078	10.72	1.04	270763	-131.271	75.419	0.00994405	0.000863296	0.00966328	0.000840546	1.03347	134	13475	0.011447	100	0.953522	1.10184	129	99	2030	-3066
ROI 239	239	plaque2_1.im	3466.4	35.44	1301.76	13.12	1.36	271037	-119.537	69.0982	0.0100784	0.000790944	0.00979381	0.000770433	1.69081	164	16272	0.011447	100	0.953522	1.10184	139	99	2030	-3065
ROI 240	240	plaque2_1.im	3540.08	40.16	1121.04	12.08	1.44	273346	-58.6435	77.0182	0.0107754	0.000881601	0.0104712	0.000858577	1.10678	151	14013	0.011447	100	0.953522	1.10184	149	99	2030	-3064
ROI 241	241	plaque2_1.im	3584.88	35.6	1157.6	13.12	1.12	272798	-9.88958	77.7515	0.0113335	0.000889996	0.0110135	0.000866914	1.83668	164	14470	0.011447	100	0.953522	1.10184	159	99	2030	-3063
ROI 242	242	plaque2_1.im	3976.08	41.92	944.48	11.2	0.72	279690	35.9375	88.0703	0.011858	0.00100811	0.0115232	0.000981626	1.10389	140	11806	0.011447	100	0.953522	1.10184	169	99	2030	-3062
ROI 243	243	plaque2_1.im	4234.32	41.04	478.32	4.56	0.32	283874	-167.173	110.835	0.00953309	0.00126869	0.00926392	0.00123389	1.20602	57	5979	0.011447	100	0.953522	1.10184	179	99	2030	-3061
ROI 244	244	plaque2_1.im	3859.6	41.52	1388.24	15.2	2.16	280687	-43.4948	69.7711	0.0109488	0.000798646	0.0106397	0.000778224	0.871262	190	17353	0.011447	100	0.953522	1.10184	189	99	2030	-3060
ROI 245	245	plaque2_1.im	4013.84	44.32	1682.88	20.56	1.52	281570	67.2798	66.9805	0.0122168	0.000766704	0.0118719	0.000747815	0.890432	257	21036	0.011447	100	0.953522	1.10184	199	99	2030	-3060
ROI 246	246	plaque2_1.im	4171.76	42.64	1208.4	12.24	1.28	283312	-115.131	71.8988	0.0101288	0.000823002	0.00984281	0.000801532	1.69658	153	15105	0.011447	100	0.953522	1.10184	209	99	2030	-3059
ROI 247	247	plaque2_1.im	3924.32	40.72	2356.16	28	2.16	280291	38.1535	55.8204	0.0118834	0.000638957	0.0115479	0.000624046	0.906124	350	29452	0.011447	100	0.953522	1.10184	219	99	2030	-3058
ROI 248	248	plaque2_1.im	4800.08	46.16	1473.2	18.8	1.92	292714	114.819	73.1853	0.012761	0.000837728	0.0124007	0.00081683	0.70144	235	18415	0.011447	100	0.953522	1.10184	229	99	2030	-3057
ROI 249	249	plaque2_1.im	5539.36	56.16	666.96	7.6	0.4	306757	-4.54393	102.712	0.0113947	0.00117571	0.0110729	0.00114408	1.67844	95	8337	0.011447	100	0.953522	1.10184	239	99	2030	-3056
ROI 250	250	plaque2_1.im	5484.32	60.8	1193.68	14.08	0.72	312295	30.4408	78.1291	0.0117951	0.000894318	0.0114621	0.000871273	1.21371	176	14921	0.011447	100	0.953522	1.10184	249	99	2030	-3055
ROI 251	251	plaque2_1.im	2956	29.52	253.36	3.76	0	262308	296.457	190.506	0.0148401	0.00218066	0.0144211	0.00212052	1.45199	47	3167	0.011447	100	0.953522	1.10184	9	109	2029	-3078
ROI 252	252	plaque2_1.im	3126.72	33.6	205.92	2.8	0.08	270690	187.867	202.147	0.0135971	0.00231391	0.0132132	0.00224971	1.14796	35	2574	0.011447	100	0.953522	1.10184	19	109	2029	-3077
ROI 253	253	plaque2_1.im	3181.12	33.04	222.08	2.88	0.08	271366	132.899	190.037	0.0129679	0.00217529	0.0126018	0.00211497	1.16714	36	2776	0.011447	100	0.953522	1.10184	29	109	2029	-3076
ROI 254	254	plaque2_1.im	3147.12	33.68	267.44	4.32	0	271746	411.126	193.575	0.0161527	0.00221578	0.0156966	0.00215489	0.818866	54	3343	0.011447	100	0.953522	1.10184	39	109	2029	-3075
ROI 255	255	plaque2_1.im	3161.12	30.72	424.96	4.72	0.32	270575	-29.7084	127.021	0.0111066	0.00145396	0.010793	0.00141412	1.63902	59	5312	0.011447	100	0.953522	1.10184	49	109	2029	-3074
ROI 256	256	plaque2_1.im	2882.08	28.24	895.36	10.88	0.72	264878	61.5477	91.5784	0.0121512	0.00104827	0.0118081	0.00102067	1.07148	136	11192	0.011447	100	0.953522	1.10184	59	109	2029	-3073
ROI 257	257	plaque2_1.im	2867.52	28.64	1181.36	12.88	0.8	264067	-47.5506	75.4716	0.0109024	0.000863898	0.0105945	0.000841458	1.00933	161	14767	0.011447	100	0.953522	1.10184	69	109	2029	-3072
ROI 258	258	plaque2_1.im	3007.12	32.96	999.04	11.84	0.88	264310	35.3261	85.6061	0.011851	0.000979904	0.0115164	0.00095427	1.17995	148	12488	0.011447	100	0.953522	1.10184	79	109	2029	-3071
ROI 259	259	plaque2_1.im	2772	28.48	1476.4	16.8	1.52	260038	-5.93778	68.986	0.0113787	0.00078966	0.0110574	0.000769688	1.29363	210	18455	0.011447	100	0.953522	1.10184	89	109	2029	-3070
ROI 260	260	plaque2_1.im	2920.4	28.96	1665.68	20	1.44	261415	48.9305	66.7373	0.0120068	0.000763919	0.0116677	0.000745025	0.748561	250	20821	0.011447	100	0.953522	1.10184	99	109	2029	-3069
ROI 261	261	plaque2_1.im	2883.2	29.04	1480.24	17.92	1.92	259971	57.5823	71.0891	0.0121058	0.000813734	0.011764	0.000793311	1.00644	224	18503	0.011447	100	0.953522	1.10184	109	109	2029	-3068
ROI 262	262	plaque2_1.im	3110.08	32	1193.68	14.56	1.04	262430	65.5694	79.4655	0.0121972	0.000909615	0.0118528	0.000886251	0.745016	182	14921	0.011447	100	0.953522	1.10184	119	109	2029	-3067
ROI 263	263	plaque2_1.im	2906.72	32.16	1759.84	20.08	2.64	261221	-3.22111	63.2741	0.0114098	0.000724277	0.0110876	0.000706374	1.69109	251	21998	0.011447	100	0.953522	1.10184	129	109	2029	-3066
ROI 264	264	plaque2_1.im	3213.52	34.32	1362.32	16.4	1.52	263775	51.6544	73.8915	0.0120379	0.000845812	0.011698	0.000824359	1.9947	205	17029	0.011447	100	0.953522	1.10184	139	109	2029	-3065
ROI 265	265	plaque2_1.im	3375.12	34.32	1448.4	14.96	1.44	268653	-97.6991	66.3226	0.0103283	0.000759173	0.0100367	0.00073973	0.532866	187	18105	0.011447	100	0.953522	1.10184	149	109	2029	-3064
ROI 266	266	plaque2_1.im	3682.72	41.28	1000.56	10.4	1.04	272716	-91.9735	80.052	0.0103939	0.000916329	0.0101004	0.000892129	1.42127	130	12507	0.011447	100	0.953522	1.10184	159	109	2029	-3063
ROI 267	267	plaque2_1.im	3470.32	35.92	1520.88	17.92	1.36	270692	29.3222	69.1785	0.0117823	0.000791863	0.0114496	0.00077199	1.67147	224	19011	0.011447	100	0.953522	1.10184	169	109	2029	-3062
ROI 268	268	plaque2_1.im	3870.48	37.52	1345.12	16.88	3.04	276673	96.2755	75.9428	0.0125487	0.000869292	0.0121944	0.000847315	1.43315	211	16814	0.011447	100	0.953522	1.10184	179	109	2029	-3061
ROI 269	269	plaque2_1.im	3939.44	40.72	1348.8	16.32	1.76	280593	57.0144	74.4522	0.0120993	0.000852229	0.0117577	0.000830602	0.659641	204	16860	0.011447	100	0.953522	1.10184	189	109	2029	-3060
ROI 270	270	plaque2_1.im	3921.76	40.96	1646.4	18.8	1.6	278435	-2.45893	65.4429	0.0114185	0.000749103	0.0110961	0.000730419	1.03335	235	20580	0.011447	100	0.953522	1.10184	199	109	2029	-3060
ROI 271	271	plaque2_1.im	3861.36	41.28	1999.68	22.64	1.76	278401	-10.9363	59.1256	0.0113215	0.000676791	0.0110018	0.000660366	1.2052	283	24996	0.011447	100	0.953522	1.10184	209	109	2029	-3059
ROI 272	272	plaque2_1.im	3943.36	42.4	2038.32	22.32	2.32	278607	-43.4005	57.5828	0.0109499	0.000659131	0.0106407	0.000643098	0.943263	279	25479	0.011447	100	0.953522	1.10184	219	109	2029	-3058
ROI 273	273	plaque2_1.im	4421.2	45.6	2379.2	27.68	3.52	287332	16.3503	54.9563	0.0116338	0.000629066	0.0113053	0.000614351	2.03619	346	29740	0.011447	100	0.953522	1.10184	229	109	2029	-3057
ROI 274	274	plaque2_1.im	5082.08	51.84	1928.64	20.64	1.92	301927	-65.0964	58.5152	0.0107015	0.000669804	0.0103994	0.000653315	1.21249	258	24108	0.011447	100	0.953522	1.10184	239	109	2029	-3056
ROI 275	275	plaque2_1.im	5265.52	53.44	2264.88	27.12	2.88	309051	46.0509	57.1528	0.0119738	0.000654209	0.0116357	0.000638842	0.721734	339	28311	0.011447	100	0.953522	1.10184	249	109	2029	-3055
ROI 276	276	plaque2_1.im	2960.96	30	320.96	3.6	0.08	261534	-20.1493	146.884	0.011216	0.00168134	0.0108993	0.00163493	0.839993	45	4012	0.011447	100	0.953522	1.10184	9	119	2028	-3078
ROI 277	277	plaque2_1.im	3170.32	31.84	214.8	2.56	0.08	269179	41.1516	185.145	0.0119177	0.00211929	0.0115812	0.00206041	1.10631	32	2685	0.011447	100	0.953522	1.10184	19	119	2028	-3077
ROI 278	278	plaque2_1.im	3101.68	30.24	251.84	2.88	0.16	268998	-0.975664	167.453	0.0114355	0.00191678	0.0111126	0.00186363	0.619069	36	3148	0.011447	100	0.953522	1.10184	29	119	2028	-3076
ROI 279	279	plaque2_1.im	2869.76	29.92	719.68	9.04	0.88	265218	97.3302	103.874	0.0125608	0.00118902	0.0122061	0.00115733	1.57246	113	8996	0.011447	100	0.953522	1.10184	39	119	2028	-3075
ROI 280	280	plaque2_1.im	2932.08	33.04	746.24	9.36	0.64	264603	95.7353	101.934	0.0125425	0.00116681	0.0121884	0.00113577	1.0679	117	9328	0.011447	100	0.953522	1.10184	49	119	2028	-3074
ROI 281	281	plaque2_1.im	2883.76	31.12	891.2	10.72	0.48	263410	50.819	91.3213	0.0120284	0.00104532	0.0116888	0.00101777	1.33092	134	11140	0.011447	100	0.953522	1.10184	59	119	2028	-3073
ROI 282	282	plaque2_1.im	3125.36	33.04	840.64	9.92	0.96	266270	30.8843	93.1208	0.0118002	0.00106592	0.011467	0.00103768	1.03021	124	10508	0.011447	100	0.953522	1.10184	69	119	2028	-3072
ROI 283	283	plaque2_1.im	3058.72	32	841.28	10.4	0.56	266296	79.9436	95.301	0.0123618	0.00109088	0.0120127	0.00106206	0.979802	130	10516	0.011447	100	0.953522	1.10184	79	119	2028	-3071
ROI 284	284	plaque2_1.im	3154	34.24	951.2	12.08	0.96	262119	109.439	90.8564	0.0126994	0.00104	0.0123408	0.00101284	0.771361	151	11890	0.011447	100	0.953522	1.10184	89	119	2028	-3070
ROI 285	285	plaque2_1.im	4019.76	40.24	1058.8	11.68	5.68	274814	-36.3103	80.1942	0.011031	0.000917957	0.0107196	0.000893918	1.04429	146	13235	0.011447	100	0.953522	1.10184	99	119	2028	-3069
ROI 286	286	plaque2_1.im	3629.2	35.36	927.84	8.32	4.4	272121	-216.645	77.1579	0.0089668	0.000883201	0.00871363	0.000859555	0.840399	104	11598	0.011447	100	0.953522	1.10184	109	119	2028	-3068
ROI 287	287	plaque2_1.im	2997.68	34	1287.6	13.52	0.88	262558	-82.7155	70.9298	0.0104998	0.00081191	0.0102034	0.000790911	1.33337	169	16095	0.011447	100	0.953522	1.10184	119	119	2028	-3067
ROI 288	288	plaque2_1.im	3096.56	33.44	1448.16	17.12	1.28	262183	32.7507	71.0135	0.0118216	0.000812867	0.0114878	0.000792353	0.872462	214	18102	0.011447	100	0.953522	1.10184	129	119	2028	-3066
ROI 289	289	plaque2_1.im	3587.68	36	759.44	9.92	0.96	269788	141.107	103.142	0.0130619	0.00118063	0.0126931	0.00114934	1.18934	124	9493	0.011447	100	0.953522	1.10184	139	119	2028	-3065
ROI 290	290	plaque2_1.im	3606.08	38.4	833.68	9.12	1.28	271290	-44.3392	89.9941	0.0109391	0.00103013	0.0106303	0.00100269	1.37129	114	10421	0.011447	100	0.953522	1.10184	149	119	2028	-3064
ROI 291	291	plaque2_1.im	3783.04	39.52	799.28	9.04	1.52	274670	-11.9526	93.4718	0.0113098	0.00106994	0.0109905	0.00104143	0.762287	113	9991	0.011447	100	0.953522	1.10184	159	119	2028	-3063
ROI 292	292	plaque2_1.im	3519.52	35.68	1453.52	15.68	2.32	270660	-57.6042	67.6761	0.0107873	0.000774666	0.0104827	0.000754923	1.02938	196	18169	0.011447	100	0.953522	1.10184	169	119	2028	-3062
ROI 293	293	plaque2_1.im	3450.16	36.08	1914.96	20.88	3.12	268420	-47.4691	59.2807	0.0109033	0.000678567	0.0105954	0.00066189	1.44351	261	23937	0.011447	100	0.953522	1.10184	179	119	2028	-3061
ROI 294	294	plaque2_1.im	3777.12	40.24	1563.6	17.84	2.08	275812	-3.27008	67.1257	0.0114092	0.000768365	0.0110871	0.000749072	0.979627	223	19545	0.011447	100	0.953522	1.10184	189	119	2028	-3060
ROI 295	295	plaque2_1.im	3918.16	38.96	1513.2	16.32	2.96	275802	-57.8238	66.3203	0.0107848	0.000759146	0.0104803	0.000739884	1.53643	204	18915	0.011447	100	0.953522	1.10184	199	119	2028	-3060
ROI 296	296	plaque2_1.im	3678.72	38.08	2042.8	22.88	2.88	274397	-21.5504	58.1801	0.0112	0.000665968	0.0108838	0.000649833	0.970325	286	25535	0.011447	100	0.953522	1.10184	209	119	2028	-3059
ROI 297	297	plaque2_1.im	3979.68	43.84	1651.36	19.52	1.68	276226	32.6339	66.4972	0.0118202	0.000761171	0.0114865	0.000742281	1.01567	244	20642	0.011447	100	0.953522	1.10184	219	119	2028	-3058
ROI 298	298	plaque2_1.im	4132.4	39.44	1923.2	23.6	3.28	280298	72.0026	62.7962	0.0122709	0.000718807	0.0119244	0.000701479	0.671215	295	24040	0.011447	100	0.953522	1.10184	229	119	2028	-3057
ROI 299	299	plaque2_1.im	4583.12	44.64	1973.2	21.84	1.76	289272	-33.0816	58.8435	0.011068	0.000673562	0.0107555	0.000657121	0.709714	273	24665	0.011447	100	0.953522	1.10184	239	119	2028	-3056
ROI 300	300	plaque2_1.im	4513.76	44.24	2417.76	24.56	2.32	293260	-112.592	50.9037	0.0101579	0.000582677	0.00987106	0.000568734	0.674438	307	30222	0.011447	100	0.953522	1.10184	249	119	2028	-3055
ROI 301	301	plaque2_1.im	2482.8	24.88	985.28	10.96	0.72	249281	-28.2397	83.4836	0.0111234	0.000955609	0.0108093	0.000930464	1.34959	137	12316	0.011447	100	0.953522	1.10184	9	129	2027	-3078
ROI 302	302	plaque2_1.im	2860.96	30.32	598.4	6.72	0.88	262180	-18.9616	107.639	0.0112296	0.00123211	0.0109126	0.00119878	0.685676	84	7480	0.011447	100	0.953522	1.10184	19	129	2027	-3077
ROI 303	303	plaque2_1.im	3061.28	31.92	354.56	4.24	0.16	265857	44.6827	144.354	0.0119581	0.00165237	0.0116205	0.00160694	1.62505	53	4432	0.011447	100	0.953522	1.10184	29	129	2027	-3076
ROI 304	304	plaque2_1.im	2826.72	30.56	543.84	6.56	0.24	261872	53.7583	117.068	0.012062	0.00134004	0.0117214	0.00130374	0.771483	82	6798	0.011447	100	0.953522	1.10184	39	129	2027	-3075
ROI 305	305	plaque2_1.im	2732.4	27.2	920.24	10.8	0.96	258949	25.2528	88.756	0.0117357	0.00101596	0.0114044	0.000989198	0.956304	135	11503	0.011447	100	0.953522	1.10184	49	129	2027	-3074
ROI 306	306	plaque2_1.im	2665.36	27.68	1226.32	14	1.36	257394	-2.68462	75.8191	0.0114159	0.000867876	0.0110936	0.000845501	1.00625	175	15329	0.011447	100	0.953522	1.10184	59	129	2027	-3073
ROI 307	307	plaque2_1.im	2855.76	28.32	1145.68	14.4	1.68	259371	98.0129	82.3538	0.0125686	0.000942676	0.0122137	0.000918436	1.13483	180	14321	0.011447	100	0.953522	1.10184	69	129	2027	-3072
ROI 308	308	plaque2_1.im	3141.92	30.32	834.24	9.6	1.04	264322	5.28341	92.2959	0.0115071	0.00105648	0.0111822	0.00102843	1.56952	120	10428	0.011447	100	0.953522	1.10184	79	129	2027	-3071
ROI 309	309	plaque2_1.im	3297.36	33.12	626.32	6.96	1.28	266369	-29.219	104.655	0.0111122	0.00119795	0.0107985	0.00116559	1.68297	87	7829	0.011447	100	0.953522	1.10184	89	129	2027	-3070
ROI 310	310	plaque2_1.im	3599.2	37.28	1169.92	14.64	3.92	268562	93.1838	81.3145	0.0125133	0.00093078	0.01216	0.000906885	1.17344	183	14624	0.011447	100	0.953522	1.10184	99	129	2027	-3069
ROI 311	311	plaque2_1.im	3342.56	39.2	661.52	8.16	1.36	267151	77.5948	107.354	0.0123349	0.00122884	0.0119866	0.0011959	0.830415	102	8269	0.011447	100	0.953522	1.10184	109	129	2027	-3068
ROI 312	312	plaque2_1.im	3013.36	33.12	1083.36	13.92	1.12	259225	122.47	85.6392	0.0128485	0.000980283	0.0124858	0.000954993	0.62824	174	13542	0.011447	100	0.953522	1.10184	119	129	2027	-3067
ROI 313	313	plaque2_1.im	3038.24	32	1320.24	15.6	0.88	258274	32.2384	74.3556	0.0118157	0.000851123	0.0114821	0.000829418	0.710977	195	16503	0.011447	100	0.953522	1.10184	129	129	2027	-3066
ROI 314	314	plaque2_1.im	3331.04	34.48	1254.48	13.6	0.32	265120	-52.927	73.0299	0.0108408	0.000835948	0.0105347	0.000814339	1.07023	170	15681	0.011447	100	0.953522	1.10184	139	129	2027	-3065
ROI 315	315	plaque2_1.im	3530.4	40.48	1101.28	10.48	0.72	268858	-168.673	72.9781	0.00951592	0.000835356	0.00924724	0.000813308	1.24818	131	13766	0.011447	100	0.953522	1.10184	149	129	2027	-3064
ROI 316	316	plaque2_1.im	3647.68	37.52	971.2	11.12	1.28	270773	0.240499	85.3236	0.0114494	0.000976671	0.0111261	0.000950998	0.722289	139	12140	0.011447	100	0.953522	1.10184	159	129	2027	-3063
ROI 317	317	plaque2_1.im	3469.84	36.08	1318.88	14.48	1.68	267911	-40.883	71.6809	0.0109787	0.000820507	0.0106687	0.000799423	0.472383	181	16486	0.011447	100	0.953522	1.10184	169	129	2027	-3062
ROI 318	318	plaque2_1.im	3542.48	37.84	1299.76	14	1.44	268657	-59.0356	71.5123	0.0107709	0.000818577	0.0104668	0.000797474	0.805603	175	16247	0.011447	100	0.953522	1.10184	179	129	2027	-3061
ROI 319	319	plaque2_1.im	3674.64	38.24	1735.28	20.08	2.56	270487	10.8866	64.1747	0.0115713	0.000734587	0.0112446	0.000716429	1.00343	251	21691	0.011447	100	0.953522	1.10184	189	129	2027	-3060
ROI 320	320	plaque2_1.im	4036	40.64	1724.96	21.12	5.84	275138	69.6045	66.2314	0.0122434	0.000758129	0.0118977	0.000739525	0.590376	264	21562	0.011447	100	0.953522	1.10184	199	129	2027	-3060
ROI 321	321	plaque2_1.im	3841.6	40.8	1553.12	18.4	1.92	274340	34.9542	68.6459	0.0118468	0.000785767	0.0115123	0.000766112	0.981371	230	19414	0.011447	100	0.953522	1.10184	209	129	2027	-3059
ROI 322	322	plaque2_1.im	4197.92	42.72	1395.44	15.28	1.6	278433	-43.4218	69.5935	0.0109496	0.000796614	0.0106405	0.000776255	1.07804	191	17443	0.011447	100	0.953522	1.10184	219	129	2027	-3058
ROI 323	323	plaque2_1.im	4305.92	42.08	1406.56	14.64	2.96	281073	-90.7336	67.5638	0.0104081	0.00077338	0.0101142	0.00075353	0.69395	183	17582	0.011447	100	0.953522	1.10184	229	129	2027	-3057
ROI 324	324	plaque2_1.im	4321.52	44.96	1866.72	20.32	2.64	282236	-49.0606	59.9911	0.0108851	0.000686698	0.0105777	0.000669755	1.23778	254	23334	0.011447	100	0.953522	1.10184	239	129	2027	-3056
ROI 325	325	plaque2_1.im	4237.6	41.2	2131.2	23.12	2	283712	-52.2977	56.0488	0.010848	0.000641571	0.0105417	0.000626056	1.33501	289	26640	0.011447	100	0.953522	1.10184	249	129	2027	-3055
ROI 326	326	plaque2_1.im	2544.72	26.56	603.6	6.56	0.48	248526	-50.5701	105.415	0.0108678	0.00120665	0.010561	0.00117397	1.31533	82	7545	0.011447	100	0.953522	1.10184	9	139	2026	-3078
ROI 327	327	plaque2_1.im	2578.4	27.28	703.68	7.76	0.56	252695	-36.6262	98.3537	0.0110274	0.00112582	0.0107161	0.00109557	1.40175	97	8796	0.011447	100	0.953522	1.10184	19	139	2026	-3077
ROI 328	328	plaque2_1.im	2559.76	27.12	1050	10.16	1.2	251528	-154.696	75.3706	0.00967591	0.000862742	0.00940271	0.000839922	1.466	127	13125	0.011447	100	0.953522	1.10184	29	139	2026	-3076
ROI 329	329	plaque2_1.im	3000.96	32.4	437.68	5.52	0.56	261632	101.769	133.471	0.0126116	0.0015278	0.0122555	0.00148614	1.78718	69	5471	0.011447	100	0.953522	1.10184	39	139	2026	-3075
ROI 330	330	plaque2_1.im	2662.32	27.36	963.2	10	0.88	255794	-93.0323	81.5417	0.0103818	0.00093338	0.0100886	0.000908664	0.923241	125	12040	0.011447	100	0.953522	1.10184	49	139	2026	-3074
ROI 331	331	plaque2_1.im	2774.96	28.64	1030.48	13.36	1.36	256688	132.596	88.2092	0.0129645	0.0010097	0.0125984	0.000983553	2.29309	167	12881	0.011447	100	0.953522	1.10184	59	139	2026	-3073
ROI 332	332	plaque2_1.im	2913.12	30.32	1002.8	11.04	0.8	260456	-38.2481	82.3192	0.0110089	0.00094228	0.010698	0.000917499	1.20631	138	12535	0.011447	100	0.953522	1.10184	69	139	2026	-3072
ROI 333	333	plaque2_1.im	3243.36	36.8	858.24	8.56	0.96	265220	-128.689	84.6519	0.00997361	0.000968982	0.00969201	0.000943079	0.945732	107	10728	0.011447	100	0.953522	1.10184	79	139	2026	-3071
ROI 334	334	plaque2_1.im	3406.72	33.2	352.4	3.76	0.4	266604	-67.9049	136.684	0.0106694	0.00156457	0.0103681	0.00152143	0.990839	47	4405	0.011447	100	0.953522	1.10184	89	139	2026	-3070
ROI 335	335	plaque2_1.im	2892	29.28	1061.44	10.24	0.88	258094	-157.223	74.8501	0.00964699	0.000856785	0.00937461	0.000834134	0.811718	128	13268	0.011447	100	0.953522	1.10184	99	139	2026	-3069
ROI 336	336	plaque2_1.im	2930.32	31.76	1102.64	14.88	1.36	255244	178.901	87.0225	0.0134945	0.000996118	0.0131135	0.000970585	1.323	186	13783	0.011447	100	0.953522	1.10184	109	139	2026	-3068
ROI 337	337	plaque2_1.im	3084.56	31.6	819.04	8.96	0.96	257805	-44.3229	90.7956	0.0109393	0.00103931	0.0106304	0.0010116	0.824596	112	10238	0.011447	100	0.953522	1.10184	119	139	2026	-3067
ROI 338	338	plaque2_1.im	3054.4	32.16	1196.48	13.92	1.2	257164	16.3472	77.496	0.0116338	0.000887071	0.0113053	0.000864188	1.0468	174	14956	0.011447	100	0.953522	1.10184	129	139	2026	-3066
ROI 339	339	plaque2_1.im	3066.48	31.68	1362.08	16.48	2.16	256572	56.9706	74.0868	0.0120988	0.000848047	0.0117572	0.000826549	1.05365	206	17026	0.011447	100	0.953522	1.10184	139	139	2026	-3065
ROI 340	340	plaque2_1.im	3034	31.12	1510.88	18.16	1.28	256851	50.0118	70.1093	0.0120191	0.000802518	0.0116798	0.00078241	0.832533	227	18886	0.011447	100	0.953522	1.10184	149	139	2026	-3064
ROI 341	341	plaque2_1.im	3078	32.08	1776.8	21.6	2.24	256666	61.9975	65.0228	0.0121563	0.000744294	0.0118131	0.000726092	0.96889	270	22210	0.011447	100	0.953522	1.10184	159	139	2026	-3063
ROI 342	342	plaque2_1.im	3088.4	31.92	1844.8	22.88	2	257576	83.4654	64.4627	0.0124021	0.000737883	0.0120519	0.000720003	1.1974	286	23060	0.011447	100	0.953522	1.10184	169	139	2026	-3062
ROI 343	343	plaque2_1.im	3240.96	34.8	1844.32	21.76	2	260875	30.6968	62.8628	0.011798	0.000719569	0.0114649	0.000701993	0.781476	272	23054	0.011447	100	0.953522	1.10184	179	139	2026	-3061
ROI 344	344	plaque2_1.im	3554.96	37.04	2042.08	23.52	2.64	266440	6.17348	59.0182	0.0115173	0.000675562	0.0111921	0.000659269	0.579098	294	25526	0.011447	100	0.953522	1.10184	189	139	2026	-3060
ROI 345	345	plaque2_1.im	3707.84	38.72	1731.04	17.04	1.76	270760	-140.055	59.2118	0.00984351	0.000677778	0.00956558	0.000660667	1.74146	213	21638	0.011447	100	0.953522	1.10184	199	139	2026	-3060
ROI 346	346	plaque2_1.im	3759.04	40.4	1596	19.2	1.28	269540	50.9369	68.2445	0.0120297	0.000781172	0.0116901	0.000761741	0.770084	240	19950	0.011447	100	0.953522	1.10184	209	139	2026	-3059
ROI 347	347	plaque2_1.im	3582.16	41.92	2016.72	25.6	2.24	267304	108.926	62.3831	0.0126935	0.000714078	0.0123351	0.000697113	0.5901	320	25209	0.011447	100	0.953522	1.10184	219	139	2026	-3058
ROI 348	348	plaque2_1.im	3704.88	41.2	2027.12	23.04	2.48	267997	-7.08674	58.8395	0.0113655	0.000673516	0.0110446	0.000657217	1.19565	288	25339	0.011447	100	0.953522	1.10184	229	139	2026	-3057
ROI 349	349	plaque2_1.im	4177.84	45.04	1117.04	14.08	1.12	274735	101.139	83.523	0.0126044	0.000956059	0.0122485	0.000931422	0.640338	176	13963	0.011447	100	0.953522	1.10184	239	139	2026	-3056
ROI 350	350	plaque2_1.im	3710	37.44	1711.76	19.68	1.76	269990	4.36258	64.4029	0.0114966	0.000737198	0.011172	0.000718925	1.36658	246	21397	0.011447	100	0.953522	1.10184	249	139	2026	-3055
ROI 351	351	plaque2_1.im	2862.64	31.28	228.32	3.36	0.16	254892	285.593	199.826	0.0147158	0.00228734	0.0143003	0.0022241	1.00726	42	2854	0.011447	100	0.953522	1.10184	9	149	2025	-3078
ROI 352	352	plaque2_1.im	3027.76	31.68	234.72	2.96	0	261441	101.666	182.251	0.0126104	0.00208617	0.0122543	0.00202835	1.40004	37	2934	0.011447	100	0.953522	1.10184	19	149	2025	-3077
ROI 353	353	plaque2_1.im	2968.08	30.88	484.08	6.24	1.04	259560	126.097	128.325	0.0128901	0.00146889	0.0125261	0.00142902	1.01408	78	6051	0.011447	100	0.953522	1.10184	29	149	2025	-3076
ROI 354	354	plaque2_1.im	3103.6	31.52	388.24	4.64	0.56	263235	44.0613	137.909	0.011951	0.0015786	0.0116136	0.00153531	1.45256	58	4853	0.011447	100	0.953522	1.10184	39	149	2025	-3075
ROI 355	355	plaque2_1.im	2924.72	29.52	527.84	5.6	0.64	259727	-73.1829	111.362	0.010609	0.00127472	0.0103094	0.00123998	0.974591	70	6598	0.011447	100	0.953522	1.10184	49	149	2025	-3074
ROI 356	356	plaque2_1.im	2494.8	26	1208	14.32	1.12	249612	35.5818	77.8604	0.011854	0.000891243	0.0115193	0.000868314	1.21127	179	15100	0.011447	100	0.953522	1.10184	59	149	2025	-3073
ROI 357	357	plaque2_1.im	2707.68	25.84	1159.52	13.44	1.6	252771	12.58	78.5737	0.0115907	0.000899407	0.0112634	0.00087613	1.22551	168	14494	0.011447	100	0.953522	1.10184	69	149	2025	-3072
ROI 358	358	plaque2_1.im	2898.08	28.88	1213.04	14.48	0.72	256109	42.8017	77.9721	0.0119366	0.000892521	0.0115996	0.000869584	1.05774	181	15163	0.011447	100	0.953522	1.10184	79	149	2025	-3071
ROI 359	359	plaque2_1.im	3244.64	35.92	739.76	8.32	0.88	262188	-17.4814	96.8842	0.0112466	0.001109	0.010929	0.00107931	0.798849	104	9247	0.011447	100	0.953522	1.10184	89	149	2025	-3070
ROI 360	360	plaque2_1.im	2919.28	30.96	908.96	8.72	1.36	256694	-161.93	80.6566	0.0095931	0.000923249	0.00932224	0.000898596	1.21089	109	11362	0.011447	100	0.953522	1.10184	99	149	2025	-3069
ROI 361	361	plaque2_1.im	2970.32	30.16	1075.2	11.68	1.28	255008	-51.0094	78.9644	0.0108628	0.00090388	0.0105561	0.00088021	0.864387	146	13440	0.011447	100	0.953522	1.10184	109	149	2025	-3068
ROI 362	362	plaque2_1.im	3083.52	34.24	968.56	12.08	0.48	257673	89.5539	89.2179	0.0124718	0.00102125	0.0121196	0.000994572	0.679587	151	12107	0.011447	100	0.953522	1.10184	119	149	2025	-3067
ROI 363	363	plaque2_1.im	3365.6	34.72	709.6	10.16	0.8	261847	250.802	111.782	0.0143175	0.00127954	0.0139133	0.00124568	1.15464	127	8870	0.011447	100	0.953522	1.10184	129	149	2025	-3066
ROI 364	364	plaque2_1.im	3424.96	36.24	633.28	7.12	0.56	263151	-17.8168	104.695	0.0112427	0.00119841	0.0109253	0.00116607	0.682737	89	7916	0.011447	100	0.953522	1.10184	139	149	2025	-3065
ROI 365	365	plaque2_1.im	3078.32	30.72	1313.36	12.56	1.04	256796	-164.562	66.9933	0.00956298	0.00076685	0.00929297	0.000746889	0.79855	157	16417	0.011447	100	0.953522	1.10184	149	149	2025	-3064
ROI 366	366	plaque2_1.im	3150.32	35.12	1469.6	13.76	1.28	255979	-182.048	62.6595	0.00936282	0.000717243	0.00909846	0.000698724	1.30141	172	18370	0.011447	100	0.953522	1.10184	159	149	2025	-3063
ROI 367	367	plaque2_1.im	3221.6	34.16	1244.08	12	1.68	257061	-157.362	69.1322	0.0096454	0.000791333	0.00937306	0.000770657	1.37317	150	15551	0.011447	100	0.953522	1.10184	169	149	2025	-3062
ROI 368	368	plaque2_1.im	3188.48	33.2	1519.68	17.2	1.76	256820	-11.2543	67.8124	0.0113178	0.000776226	0.0109983	0.000756649	1.73477	215	18996	0.011447	100	0.953522	1.10184	179	149	2025	-3061
ROI 369	369	plaque2_1.im	3425.04	37.52	1652.08	18.24	1.76	262091	-35.5003	64.2272	0.0110403	0.000735187	0.0107286	0.000716779	0.588101	228	20651	0.011447	100	0.953522	1.10184	189	149	2025	-3060
ROI 370	370	plaque2_1.im	3424.8	34.72	1998.56	21.04	2.4	263228	-80.3198	57.0076	0.0105273	0.000652547	0.01023	0.00063653	1.20826	263	24982	0.011447	100	0.953522	1.10184	199	149	2025	-3060
ROI 371	371	plaque2_1.im	3898.96	43.76	1024.56	10.72	1.12	269135	-85.959	79.3731	0.0104627	0.000908558	0.0101673	0.000884614	1.05359	134	12807	0.011447	100	0.953522	1.10184	209	149	2025	-3059
ROI 372	372	plaque2_1.im	3561.84	36.8	1640.4	19.04	1.28	263884	13.9709	66.1063	0.0116066	0.000756697	0.0112789	0.000737855	2.17712	238	20505	0.011447	100	0.953522	1.10184	219	149	2025	-3058
ROI 373	373	plaque2_1.im	3544.72	38.24	2030.8	20.4	2.08	263951	-122.451	55.2296	0.010045	0.000632194	0.00976139	0.000616606	0.655752	255	25385	0.011447	100	0.953522	1.10184	229	149	2025	-3057
ROI 374	374	plaque2_1.im	3923.76	43.36	1591.68	17.6	1.2	269304	-34.0265	65.485	0.0110572	0.000749585	0.010745	0.000730732	1.21257	220	19896	0.011447	100	0.953522	1.10184	239	149	2025	-3056
ROI 375	375	plaque2_1.im	3711.12	39.84	1271.68	16	0.8	265752	99.1335	78.2079	0.0125814	0.00089522	0.0122262	0.00087245	0.850897	200	15896	0.011447	100	0.953522	1.10184	249	149	2025	-3055
ROI 376	376	plaque2_1.im	2543.04	25.12	785.36	8.96	0.72	245080	-3.33883	94.7113	0.0114084	0.00108413	0.0110863	0.00105522	0.670801	112	9817	0.011447	100	0.953522	1.10184	9	159	2024	-3078
ROI 377	377	plaque2_1.im	2834.72	27.52	559.6	6.4	0.24	256948	-0.896257	112.34	0.0114364	0.00128592	0.0111135	0.00125106	1.69884	80	6995	0.011447	100	0.953522	1.10184	19	159	2024	-3077
ROI 378	378	plaque2_1.im	2824.32	28.72	633.68	6.88	0.56	257445	-51.5231	102.831	0.0108569	0.00117707	0.0105504	0.00114525	1.60194	86	7921	0.011447	100	0.953522	1.10184	29	159	2024	-3076
ROI 379	379	plaque2_1.im	2878.8	30.48	551.84	6.08	0.8	256748	-37.5045	111.012	0.0110174	0.00127072	0.0107063	0.0012362	0.704019	76	6898	0.011447	100	0.953522	1.10184	39	159	2024	-3075
ROI 380	380	plaque2_1.im	2565.44	27.76	919.04	9.84	1.76	250882	-64.6611	84.787	0.0107065	0.000970528	0.0104042	0.000944801	2.24349	123	11488	0.011447	100	0.953522	1.10184	49	159	2024	-3074
ROI 381	381	plaque2_1.im	2561.04	27.52	1125.44	12.08	1.12	248564	-62.3238	76.7154	0.0107333	0.000878136	0.0104302	0.000855203	1.13628	151	14068	0.011447	100	0.953522	1.10184	59	159	2024	-3073
ROI 382	382	plaque2_1.im	2496.24	27.6	1477.52	17.36	2.16	246075	26.4189	70.086	0.0117491	0.000802251	0.0114173	0.000782039	0.793305	217	18469	0.011447	100	0.953522	1.10184	69	159	2024	-3072
ROI 383	383	plaque2_1.im	2687.6	29.6	1288.32	14.24	1.84	249471	-34.4061	72.7732	0.0110528	0.000833011	0.0107408	0.00081157	1.40636	178	16104	0.011447	100	0.953522	1.10184	79	159	2024	-3071
ROI 384	384	plaque2_1.im	3046.64	32	980	9.76	0.96	255517	-129.974	79.1597	0.00995889	0.000906114	0.0096777	0.000882083	1.27582	122	12250	0.011447	100	0.953522	1.10184	89	159	2024	-3070
ROI 385	385	plaque2_1.im	2590.16	28.8	1355.68	16.8	1.2	246035	82.581	75.1666	0.0123919	0.000860407	0.0120421	0.000838644	1.0016	210	16946	0.011447	100	0.953522	1.10184	99	159	2024	-3069
ROI 386	386	plaque2_1.im	2827.52	26.64	1376.96	16.16	2.64	246811	25.2466	72.5582	0.0117357	0.000830549	0.0114043	0.00080945	1.31956	202	17212	0.011447	100	0.953522	1.10184	109	159	2024	-3068
ROI 387	387	plaque2_1.im	2830	29.92	1303.44	15.92	1.92	249155	66.99	76.0974	0.0122135	0.000871062	0.0118686	0.000848895	0.81032	199	16293	0.011447	100	0.953522	1.10184	119	159	2024	-3067
ROI 388	388	plaque2_1.im	2913.04	33.28	1360.72	12.64	1.44	250487	-188.504	64.8584	0.00928893	0.000742412	0.00902666	0.000723098	1.00532	158	17009	0.011447	100	0.953522	1.10184	129	159	2024	-3066
ROI 389	389	plaque2_1.im	3047.68	32.56	1228.4	12.96	1.04	254475	-78.3342	72.7939	0.01055	0.000833247	0.0102521	0.000811615	1.36861	162	15355	0.011447	100	0.953522	1.10184	139	159	2024	-3065
ROI 390	390	plaque2_1.im	3139.92	31.44	1229.76	13.04	1.84	255066	-73.6704	72.9394	0.0106034	0.000834913	0.010304	0.000813249	0.718445	163	15372	0.011447	100	0.953522	1.10184	149	159	2024	-3064
ROI 391	391	plaque2_1.im	3310.24	32.72	969.68	10.4	0.96	257697	-63.0569	82.6149	0.0107249	0.000945665	0.0104221	0.000920689	1.74086	130	12121	0.011447	100	0.953522	1.10184	159	159	2024	-3063
ROI 392	392	plaque2_1.im	3305.2	32.8	1211.36	12.88	0.88	258401	-71.1386	73.5927	0.0106324	0.000842391	0.0103322	0.000820509	1.14031	161	15142	0.011447	100	0.953522	1.10184	169	159	2024	-3062
ROI 393	393	plaque2_1.im	3395.28	36.96	1152.16	12.64	0.88	259419	-41.6093	76.6626	0.0109704	0.000877531	0.0106606	0.000854699	0.781551	158	14402	0.011447	100	0.953522	1.10184	179	159	2024	-3061
ROI 394	394	plaque2_1.im	3498.16	38.8	1240.4	14.4	1.28	261577	14.166	76.029	0.0116088	0.000870278	0.011281	0.000847902	1.17617	180	15505	0.011447	100	0.953522	1.10184	189	159	2024	-3060
ROI 395	395	plaque2_1.im	3730.4	36.48	1099.36	11.6	0.32	264247	-78.222	76.9523	0.0105513	0.000880847	0.0102534	0.000857769	1.09781	145	13742	0.011447	100	0.953522	1.10184	199	159	2024	-3060
ROI 396	396	plaque2_1.im	3944.64	39.2	902.16	10.64	0.88	268192	30.3063	89.8642	0.0117936	0.00102865	0.0114606	0.00100152	1.18154	133	11277	0.011447	100	0.953522	1.10184	209	159	2024	-3059
ROI 397	397	plaque2_1.im	3795.6	39.92	926.48	10.88	0.8	265552	25.8908	88.4844	0.011743	0.00101285	0.0114115	0.000986185	1.04847	136	11581	0.011447	100	0.953522	1.10184	219	159	2024	-3058
ROI 398	398	plaque2_1.im	3457.36	35.12	1667.52	18.24	1.44	259752	-44.4309	63.6293	0.0109381	0.000728343	0.0106292	0.000710107	1.76105	228	20844	0.011447	100	0.953522	1.10184	229	159	2024	-3057
ROI 399	399	plaque2_1.im	3801.76	40.72	1020.08	11.2	0.48	262476	-40.8377	81.5078	0.0109792	0.000932993	0.0106692	0.000908482	1.23724	140	12751	0.011447	100	0.953522	1.10184	239	159	2024	-3056
ROI 400	400	plaque2_1.im	3289.36	36.72	1277.04	13.2	0.96	257533	-97.0208	70.6592	0.0103361	0.000808812	0.0100443	0.000787849	1.09259	165	15963	0.011447	100	0.953522	1.10184	249	159	2024	-3055
ROI 401	401	plaque2_1.im	2319.68	22.56	790.72	9.76	0.88	237457	78.2896	98.2244	0.0123428	0.00112434	0.0119943	0.00109452	1.34173	122	9884	0.011447	100	0.953522	1.10184	9	169	2023	-3078
ROI 402	402	plaque2_1.im	2203.52	24.88	1178	12.64	0.96	238961	-62.6321	74.972	0.0107297	0.00085818	0.0104268	0.000835851	1.00091	158	14725	0.011447	100	0.953522	1.10184	19	169	2023	-3077
ROI 403	403	plaque2_1.im	2213.76	21.76	1334.4	15.92	1.52	238616	42.2342	74.3214	0.0119301	0.000850733	0.0115933	0.000829084	1.10755	199	16680	0.011447	100	0.953522	1.10184	29	169	2023	-3076
ROI 404	404	plaque2_1.im	2849.6	28.32	796.16	10.96	3.2	253241	202.593	103.449	0.0137657	0.00118415	0.013377	0.00115298	1.20846	137	9952	0.011447	100	0.953522	1.10184	39	169	2023	-3075
ROI 405	405	plaque2_1.im	2507.2	26.64	964.48	9.6	2.32	250147	-130.466	79.7713	0.00995326	0.000913115	0.00967223	0.000888872	1.37503	120	12056	0.011447	100	0.953522	1.10184	49	169	2023	-3074
ROI 406	406	plaque2_1.im	2832.96	27.44	875.52	8	1.28	250690	-201.762	80.1876	0.00913716	0.000917881	0.00887917	0.000893255	0.595462	100	10944	0.011447	100	0.953522	1.10184	59	169	2023	-3073
ROI 407	407	plaque2_1.im	2948.48	34.24	959.04	10.56	3.2	251253	-38.0876	84.1834	0.0110107	0.000963619	0.0106998	0.000938196	1.25114	132	11988	0.011447	100	0.953522	1.10184	69	169	2023	-3072
ROI 408	408	plaque2_1.im	2786.4	27.92	1114.8	12.08	1.92	249981	-53.3743	77.4516	0.0108357	0.000886562	0.0105298	0.000863409	1.09059	151	13935	0.011447	100	0.953522	1.10184	79	169	2023	-3071
ROI 409	409	plaque2_1.im	2863.28	29.2	1146.56	12.48	1.36	249883	-49.1191	76.5446	0.0108844	0.000876181	0.0105771	0.000853359	1.01659	156	14332	0.011447	100	0.953522	1.10184	89	169	2023	-3070
ROI 410	410	plaque2_1.im	2876.96	31.84	1037.6	12.16	0.96	249156	23.7925	83.5257	0.011719	0.000956091	0.0113881	0.000931133	1.50099	152	12970	0.011447	100	0.953522	1.10184	99	169	2023	-3069
ROI 411	411	plaque2_1.im	2822.16	30.4	1104.72	14.96	1.04	246616	183.008	87.0939	0.0135415	0.000996935	0.0131592	0.000971394	0.95311	187	13809	0.011447	100	0.953522	1.10184	109	169	2023	-3068
ROI 412	412	plaque2_1.im	2790.96	29.76	1363.76	16.08	1.28	246197	30.0455	73.0809	0.0117906	0.000836533	0.0114577	0.000815269	0.801555	201	17047	0.011447	100	0.953522	1.10184	119	169	2023	-3067
ROI 413	413	plaque2_1.im	2809.36	29.28	1284.08	16.16	0.64	246407	99.4047	77.8391	0.0125845	0.000890998	0.0122292	0.000868361	0.821456	202	16051	0.011447	100	0.953522	1.10184	129	169	2023	-3066
ROI 414	414	plaque2_1.im	2809.28	31.6	1407.28	14.88	1.44	247046	-76.3005	68.0861	0.0105733	0.000779358	0.0102747	0.000759387	1.38856	186	17591	0.011447	100	0.953522	1.10184	139	169	2023	-3065
ROI 415	415	plaque2_1.im	2963.68	32.24	1479.6	16.96	1.36	248638	1.35903	69.1667	0.0114622	0.000791728	0.0111386	0.000771726	1.86952	212	18495	0.011447	100	0.953522	1.10184	149	169	2023	-3064
ROI 416	416	plaque2_1.im	3067.2	30.96	1280.48	12.96	1.28	251246	-115.82	69.8184	0.0101209	0.000799188	0.00983515	0.00077844	1.43941	162	16006	0.011447	100	0.953522	1.10184	159	169	2023	-3063
ROI 417	417	plaque2_1.im	2954.48	27.36	1673.68	18.16	1.84	249511	-52.1236	63.2532	0.01085	0.000724038	0.0105437	0.000705899	0.805512	227	20921	0.011447	100	0.953522	1.10184	169	169	2023	-3062
ROI 418	418	plaque2_1.im	3219.44	34.88	1464	16.64	1.04	253583	-7.06559	69.2378	0.0113658	0.000792542	0.0110449	0.000772475	1.29656	208	18300	0.011447	100	0.953522	1.10184	179	169	2023	-3061
ROI 419	419	plaque2_1.im	3386.72	39.68	1231.2	13.84	0.96	257409	-17.9903	75.0793	0.0112407	0.000859407	0.0109234	0.000837227	1.2294	173	15390	0.011447	100	0.953522	1.10184	189	169	2023	-3060
ROI 420	420	plaque2_1.im	3458.72	35.12	1452.72	14.88	1.2	259539	-105.193	65.9456	0.0102426	0.000754857	0.00995336	0.000735514	1.17112	186	18159	0.011447	100	0.953522	1.10184	199	169	2023	-3060
ROI 421	421	plaque2_1.im	3808.08	40.72	691.52	7.52	0.56	263448	-50.0048	98.5159	0.0108743	0.00112768	0.0105672	0.00109733	1.75153	94	8644	0.011447	100	0.953522	1.10184	209	169	2023	-3059
ROI 422	422	plaque2_1.im	3781.76	42.96	791.04	8	0.56	263227	-116.514	88.7943	0.010113	0.0010164	0.00982743	0.000989128	1.09853	100	9888	0.011447	100	0.953522	1.10184	219	169	2023	-3058
ROI 423	423	plaque2_1.im	3573.04	34	1110.64	13.44	0.88	259039	57.1442	82.0524	0.0121008	0.000939227	0.0117591	0.000914919	0.860372	168	13883	0.011447	100	0.953522	1.10184	229	169	2023	-3057
ROI 424	424	plaque2_1.im	3562.08	35.84	1260.72	14.48	0.88	257617	3.36332	75.0065	0.0114852	0.000858574	0.0111609	0.000836511	1.25641	181	15759	0.011447	100	0.953522	1.10184	239	169	2023	-3056
ROI 425	425	plaque2_1.im	2861.76	31.2	1541.2	17.36	1.28	246218	-15.9911	67.174	0.0112636	0.000768919	0.0109456	0.000749547	1.41026	217	19265	0.011447	100	0.953522	1.10184	249	169	2023	-3055
ROI 426	426	plaque2_1.im	2588.08	28.64	467.36	5.92	0.56	242086	106.569	129.448	0.0126665	0.00148175	0.0123089	0.00144145	1.6092	74	5842	0.011447	100	0.953522	1.10184	9	179	2022	-3078
ROI 427	427	plaque2_1.im	2547.28	27.44	617.12	6.72	1.28	244987	-48.7209	104.357	0.010889	0.00119454	0.0105815	0.00116222	1.15302	84	7714	0.011447	100	0.953522	1.10184	19	179	2022	-3077
ROI 428	428	plaque2_1.im	2326.64	24.96	956.64	10	0.72	239937	-86.8129	82.1037	0.0104529	0.000939814	0.0101578	0.000914928	0.701652	125	11958	0.011447	100	0.953522	1.10184	29	179	2022	-3076
ROI 429	429	plaque2_1.im	2311.68	20.56	1201.36	16.4	1.84	239751	192.556	83.8584	0.0136508	0.000959899	0.0132654	0.000935548	1.1738	205	15017	0.011447	100	0.953522	1.10184	39	179	2022	-3075
ROI 430	430	plaque2_1.im	2438.16	23.2	1109.76	14.16	1.52	242877	114.66	84.3158	0.0127591	0.000965135	0.0123989	0.000940276	0.67144	177	13872	0.011447	100	0.953522	1.10184	49	179	2022	-3074
ROI 431	431	plaque2_1.im	2700.96	29.6	1123.28	11.76	1.68	247848	-85.4076	75.8282	0.010469	0.00086798	0.0101734	0.000845263	0.826409	147	14041	0.011447	100	0.953522	1.10184	59	179	2022	-3073
ROI 432	432	plaque2_1.im	3390.56	35.84	643.68	8.16	2.08	260773	107.461	110.348	0.0126767	0.00126311	0.0123188	0.00122926	1.21444	102	8046	0.011447	100	0.953522	1.10184	69	179	2022	-3072
ROI 433	433	plaque2_1.im	3464.56	35.92	464.24	6	0.32	262161	129.06	131.212	0.012924	0.00150194	0.0125591	0.00146112	0.684837	75	5803	0.011447	100	0.953522	1.10184	79	179	2022	-3071
ROI 434	434	plaque2_1.im	3045.2	31.76	819.52	8.96	1.12	252779	-44.8826	90.7421	0.0109329	0.00103869	0.0106242	0.001011	0.88669	112	10244	0.011447	100	0.953522	1.10184	89	179	2022	-3070
ROI 435	435	plaque2_1.im	3048.64	33.2	1036.08	10.96	0.56	252566	-75.886	79.3689	0.010578	0.000908509	0.0102794	0.000884604	0.67314	137	12951	0.011447	100	0.953522	1.10184	99	179	2022	-3069
ROI 436	436	plaque2_1.im	3853.36	38.48	720.72	8.56	5.2	259468	37.5654	100.899	0.0118767	0.00115496	0.0115413	0.00112408	1.03114	107	9009	0.011447	100	0.953522	1.10184	109	179	2022	-3068
ROI 437	437	plaque2_1.im	3817.76	37.04	746	9.44	5.92	256989	105.456	102.407	0.0126538	0.00117222	0.0122965	0.00114106	0.763655	118	9325	0.011447	100	0.953522	1.10184	119	179	2022	-3067
ROI 438	438	plaque2_1.im	3130.32	32.96	872.24	10.72	0.64	252019	73.6608	93.3184	0.0122898	0.00106818	0.0119428	0.00104003	1.04011	134	10903	0.011447	100	0.953522	1.10184	129	179	2022	-3066
ROI 439	439	plaque2_1.im	2826.56	29.6	1410.88	15.12	1.12	247453	-63.797	68.4627	0.0107164	0.000783669	0.0104138	0.00076362	1.49566	189	17636	0.011447	100	0.953522	1.10184	139	179	2022	-3065
ROI 440	440	plaque2_1.im	2991.12	31.12	1300.88	14.56	1.36	248786	-22.2396	72.8809	0.0111921	0.000834243	0.0108761	0.000812817	1.09499	182	16261	0.011447	100	0.953522	1.10184	149	179	2022	-3064
ROI 441	441	plaque2_1.im	3143.2	33.28	1060.24	12.4	1.36	251043	21.7057	82.5439	0.0116951	0.000944852	0.0113649	0.000920227	1.52485	155	13253	0.011447	100	0.953522	1.10184	159	179	2022	-3063
ROI 442	442	plaque2_1.im	3013.68	28.08	1338.64	16.08	1.68	248323	49.3746	74.4604	0.0120118	0.000852323	0.0116727	0.000830658	1.27574	201	16733	0.011447	100	0.953522	1.10184	169	179	2022	-3062
ROI 443	443	plaque2_1.im	3141.44	33.36	1305.12	15.04	1.36	248462	6.71306	73.8439	0.0115235	0.000845267	0.0111981	0.000823628	0.89089	188	16314	0.011447	100	0.953522	1.10184	179	179	2022	-3061
ROI 444	444	plaque2_1.im	3115.84	32.88	1613.2	18.08	1.6	249846	-20.9192	65.4914	0.0112072	0.000749659	0.0108908	0.000730867	1.3188	226	20165	0.011447	100	0.953522	1.10184	189	179	2022	-3060
ROI 445	445	plaque2_1.im	3108.56	29.12	1605.68	17.12	1.68	248971	-68.5639	64.0102	0.0106618	0.000732703	0.0103608	0.000714215	1.33306	214	20071	0.011447	100	0.953522	1.10184	199	179	2022	-3060
ROI 446	446	plaque2_1.im	3239.92	33.12	1470.8	17.44	1.2	249912	35.8603	70.572	0.0118571	0.000807815	0.0115224	0.000787473	1.32862	218	18385	0.011447	100	0.953522	1.10184	209	179	2022	-3059
ROI 447	447	plaque2_1.im	3130.56	32.56	1641.6	16.8	1.76	248738	-105.974	62.0085	0.0102336	0.000709791	0.00994467	0.000691842	1.54729	210	20520	0.011447	100	0.953522	1.10184	219	179	2022	-3058
ROI 448	448	plaque2_1.im	3241.2	34.72	1363.68	15.04	1.44	248528	-36.5178	70.6556	0.0110287	0.000808771	0.0107173	0.000788068	0.502364	188	17046	0.011447	100	0.953522	1.10184	229	179	2022	-3057
ROI 449	449	plaque2_1.im	3098	33.76	1569.6	16.4	1.52	245844	-87.2262	64.0831	0.0104482	0.000733538	0.0101532	0.000714936	0.693862	205	19620	0.011447	100	0.953522	1.10184	239	179	2022	-3056
ROI 450	450	plaque2_1.im	2551.04	27.44	1649.12	18.96	1.76	234687	4.37153	65.6149	0.0114967	0.000751072	0.0111721	0.00073236	1.33191	237	20614	0.011447	100	0.953522	1.10184	249	179	2022	-3055
ROI 451	451	plaque2_1.im	2088.56	22.08	1051.68	12	1.28	228786	-3.20483	81.851	0.01141	0.000936921	0.0110878	0.000912438	1.24586	150	13146	0.011447	100	0.953522	1.10184	9	189	2021	-3078
ROI 452	452	plaque2_1.im	2243.76	23.52	1079.36	13.28	0.64	237173	74.8307	83.9347	0.0123032	0.000960772	0.0119558	0.000935879	0.578913	166	13492	0.011447	100	0.953522	1.10184	19	189	2021	-3077
ROI 453	453	plaque2_1.im	2440.96	24.96	822.48	10.16	0.72	240067	79.1372	96.3476	0.0123525	0.00110286	0.0120038	0.00107368	1.15118	127	10281	0.011447	100	0.953522	1.10184	29	189	2021	-3076
ROI 454	454	plaque2_1.im	2438.48	24.56	909.76	10.96	1.2	239105	52.4271	90.4549	0.0120468	0.00103541	0.0117066	0.00100816	1.4895	137	11372	0.011447	100	0.953522	1.10184	39	189	2021	-3075
ROI 455	455	plaque2_1.im	2499.04	26.32	990.4	10.24	0.8	240206	-96.7715	80.2465	0.010339	0.000918555	0.010047	0.000894271	0.501844	128	12380	0.011447	100	0.953522	1.10184	49	189	2021	-3074
ROI 456	456	plaque2_1.im	2736.56	27.52	944.64	10.56	1.04	245105	-23.4244	85.4738	0.0111785	0.00097839	0.0108629	0.000952577	1.01995	132	11808	0.011447	100	0.953522	1.10184	59	189	2021	-3073
ROI 457	457	plaque2_1.im	3434.88	34.4	601.68	6.72	1.52	257901	-24.3097	107.049	0.0111684	0.00122536	0.0108531	0.00119221	0.865793	84	7521	0.011447	100	0.953522	1.10184	69	189	2021	-3072
ROI 458	458	plaque2_1.im	3753.2	39.36	405.6	3.92	1.44	264655	-155.701	121.196	0.00966441	0.00138729	0.00939154	0.00134907	2.07573	49	5070	0.011447	100	0.953522	1.10184	79	189	2021	-3071
ROI 459	459	plaque2_1.im	3340.32	38.8	652.64	7.44	1.12	260279	-4.11874	103.855	0.0113995	0.00118879	0.0110777	0.00115678	1.15057	93	8158	0.011447	100	0.953522	1.10184	89	189	2021	-3070
ROI 460	460	plaque2_1.im	3249.52	33.28	830.24	8.48	1.36	253922	-107.721	87.1072	0.0102136	0.000997088	0.00992524	0.000970419	1.04935	106	10378	0.011447	100	0.953522	1.10184	99	189	2021	-3069
ROI 461	461	plaque2_1.im	3464.48	36	751.28	9.2	1.68	258341	69.7796	100.366	0.0122454	0.00114886	0.0118997	0.00111827	0.842854	115	9391	0.011447	100	0.953522	1.10184	109	189	2021	-3068
ROI 462	462	plaque2_1.im	3557.04	38.16	1113.2	13.28	4.8	258038	42.1571	81.3681	0.0119292	0.000931394	0.0115924	0.000907263	1.00125	166	13915	0.011447	100	0.953522	1.10184	119	189	2021	-3067
ROI 463	463	plaque2_1.im	3634.72	39.52	773.76	8.96	3.6	253130	11.6029	96.1393	0.0115795	0.00110047	0.0112525	0.00107113	1.2088	112	9672	0.011447	100	0.953522	1.10184	129	189	2021	-3066
ROI 464	464	plaque2_1.im	2737.36	30.16	1483.68	17.12	1.76	243374	8.0262	69.3037	0.0115385	0.000793296	0.0112127	0.000773276	0.800689	214	18546	0.011447	100	0.953522	1.10184	139	189	2021	-3065
ROI 465	465	plaque2_1.im	3066.16	33.2	1024.64	11.2	0.96	247711	-45.1063	81.1431	0.0109304	0.000928818	0.0106217	0.000904418	1.22449	140	12808	0.011447	100	0.953522	1.10184	149	189	2021	-3064
ROI 466	466	plaque2_1.im	2999.2	32.88	1058.16	13.2	1.28	245071	89.7601	85.3652	0.0124741	0.000977147	0.0121219	0.000951816	0.845389	165	13227	0.011447	100	0.953522	1.10184	159	189	2021	-3063
ROI 467	467	plaque2_1.im	2890.24	28.16	1447.2	16.16	1.36	241993	-24.5139	69.0171	0.0111661	0.000790016	0.0108508	0.000769947	0.720097	202	18090	0.011447	100	0.953522	1.10184	169	189	2021	-3062
ROI 468	468	plaque2_1.im	3006.8	29.04	1283.12	15.04	1.36	244125	23.9739	75.1174	0.0117211	0.000859844	0.0113901	0.000837831	1.0056	188	16039	0.011447	100	0.953522	1.10184	179	189	2021	-3061
ROI 469	469	plaque2_1.im	2922.16	30.16	1394.8	15.36	1.04	242065	-37.9723	69.8096	0.011012	0.000799087	0.0107011	0.000778677	1.27815	192	17435	0.011447	100	0.953522	1.10184	189	189	2021	-3060
ROI 470	470	plaque2_1.im	2853.04	29.6	1492.8	14.8	1.2	240657	-133.899	63.9919	0.00991397	0.000732494	0.00963405	0.000713714	1.16378	185	18660	0.011447	100	0.953522	1.10184	199	189	2021	-3060
ROI 471	471	plaque2_1.im	3051.44	30.48	1430.4	17.2	1.04	242036	50.4593	72.0702	0.0120243	0.000824963	0.0116848	0.000804155	1.00792	215	17880	0.011447	100	0.953522	1.10184	209	189	2021	-3059
ROI 472	472	plaque2_1.im	3016.96	29.76	1313.6	15.84	0.96	241224	53.4171	75.3131	0.0120581	0.000862084	0.0117177	0.000840134	0.495273	198	16420	0.011447	100	0.953522	1.10184	219	189	2021	-3058
ROI 473	473	plaque2_1.im	3007.28	31.84	1398.56	16.16	1.52	241292	9.41224	71.4311	0.0115544	0.000817648	0.0112282	0.000796877	1.37308	202	17482	0.011447	100	0.953522	1.10184	229	189	2021	-3057
ROI 474	474	plaque2_1.im	2847.92	28.56	1601.36	17.28	0.72	238320	-57.3227	64.4862	0.0107905	0.000738152	0.0104858	0.000719547	1.06276	216	20017	0.011447	100	0.953522	1.10184	239	189	2021	-3056
ROI 475	475	plaque2_1.im	2720.56	26.96	962.32	11.76	0.8	233312	67.5694	88.588	0.0122201	0.00101404	0.0118751	0.000987495	1.04255	147	12029	0.011447	100	0.953522	1.10184	249	189	2021	-3055
ROI 476	476	plaque2_1.im	2258.56	20.48	769.68	9.76	0.48	229212	107.766	100.926	0.0126802	0.00115527	0.0123222	0.00112463	0.764771	122	9621	0.011447	100	0.953522	1.10184	9	199	2021	-3078
ROI 477	477	plaque2_1.im	2248.24	24.24	924.16	10.48	1.12	234126	-9.34504	87.0433	0.0113397	0.000996356	0.0110195	0.000970054	0.893224	131	11552	0.011447	100	0.953522	1.10184	19	199	2021	-3077
ROI 478	478	plaque2_1.im	2490.72	27.04	886.4	8.96	0.48	238353	-116.947	83.8613	0.010108	0.000959932	0.00982261	0.000934338	1.98419	112	11080	0.011447	100	0.953522	1.10184	29	199	2021	-3076
ROI 479	479	plaque2_1.im	2889.36	29.68	336.72	3.92	0.4	246321	17.0106	146.131	0.0116414	0.00167271	0.0113127	0.00162663	1.46717	49	4209	0.011447	100	0.953522	1.10184	39	199	2021	-3075
ROI 480	480	plaque2_1.im	2883.12	29.52	434.24	4.24	0.16	246644	-147.009	117.738	0.0097639	0.00134771	0.00948822	0.00131066	1.36257	53	5428	0.011447	100	0.953522	1.10184	49	199	2021	-3074
ROI 481	481	plaque2_1.im	2758	28.32	1082.56	13.2	1.2	244184	65.1978	83.4296	0.012193	0.00095499	0.0118487	0.000930234	1.07175	165	13532	0.011447	100	0.953522	1.10184	59	199	2021	-3073
ROI 482	482	plaque2_1.im	3548	35.28	515.36	6.72	1.28	259274	139.113	125.095	0.013039	0.00143192	0.0126709	0.00139318	1.48933	84	6442	0.011447	100	0.953522	1.10184	69	199	2021	-3072
ROI 483	483	plaque2_1.im	3921.52	39.92	469.6	5.68	2.72	268264	56.6437	126.157	0.012095	0.00144407	0.0117535	0.00140474	1.18906	71	5870	0.011447	100	0.953522	1.10184	79	199	2021	-3071
ROI 484	484	plaque2_1.im	3712.16	40.08	380.08	4.48	1.12	264176	29.7014	138.408	0.0117866	0.00158431	0.0114539	0.00154082	0.992227	56	4751	0.011447	100	0.953522	1.10184	89	199	2021	-3070
ROI 485	485	plaque2_1.im	3643.52	35.52	401.12	4.32	0.4	261214	-59.1558	128.72	0.0107695	0.00147342	0.0104655	0.00143293	0.9153	54	5014	0.011447	100	0.953522	1.10184	99	199	2021	-3069
ROI 486	486	plaque2_1.im	3589.44	34.56	403.52	6.72	0.08	259502	454.831	160.051	0.016653	0.00183206	0.0161828	0.00178247	0.903973	84	5044	0.011447	100	0.953522	1.10184	109	199	2021	-3068
ROI 487	487	plaque2_1.im	3300.56	34.16	1056.72	11.44	1.92	254739	-54.2543	79.5142	0.0108256	0.000910172	0.01052	0.0008863	1.36724	143	13209	0.011447	100	0.953522	1.10184	119	199	2021	-3067
ROI 488	488	plaque2_1.im	3759.12	42.64	621.68	7.2	2.8	260383	11.7516	107.264	0.0115812	0.00122781	0.0112542	0.0011947	1.28911	90	7771	0.011447	100	0.953522	1.10184	129	199	2021	-3066
ROI 489	489	plaque2_1.im	3041.52	32	1214.32	15.68	2.56	245083	128.031	81.0922	0.0129122	0.000928236	0.0125476	0.000904573	1.01156	196	15179	0.011447	100	0.953522	1.10184	139	199	2021	-3065
ROI 490	490	plaque2_1.im	2832.08	29.2	1328.08	13.28	1.44	242080	-126.461	68.1379	0.00999911	0.000779952	0.00971678	0.000759748	0.833972	166	16601	0.011447	100	0.953522	1.10184	149	199	2021	-3064
ROI 491	491	plaque2_1.im	3032.24	30.08	1030.48	11.68	0.56	244765	-9.82587	82.4105	0.0113342	0.000943326	0.0110142	0.000918622	1.7289	146	12881	0.011447	100	0.953522	1.10184	159	199	2021	-3063
ROI 492	492	plaque2_1.im	2988.64	31.44	1085.84	10.88	0.72	241868	-124.671	75.434	0.0100196	0.000863467	0.0097367	0.000840737	1.03154	136	13573	0.011447	100	0.953522	1.10184	169	199	2021	-3062
ROI 493	493	plaque2_1.im	2845.68	28.64	1184.8	13.28	0.96	239125	-20.8227	76.4236	0.0112083	0.000874796	0.0108919	0.000852133	1.02338	166	14810	0.011447	100	0.953522	1.10184	179	199	2021	-3061
ROI 494	494	plaque2_1.im	2783.52	28.8	1512.72	17.52	1.2	236562	11.7748	68.7642	0.0115814	0.000787121	0.0112544	0.000767312	1.49956	219	18909	0.011447	100	0.953522	1.10184	189	199	2021	-3060
ROI 495	495	plaque2_1.im	2962.96	32.24	1086.4	12.4	0.24	240227	-2.89648	80.5451	0.0114135	0.000921972	0.0110913	0.000897944	1.80079	155	13580	0.011447	100	0.953522	1.10184	199	199	2021	-3060
ROI 496	496	plaque2_1.im	3043.76	32	1110.32	14.32	0.64	239994	126.687	84.7538	0.0128968	0.000970149	0.0125327	0.000945188	0.786095	179	13879	0.011447	100	0.953522	1.10184	209	199	2021	-3059
ROI 497	497	plaque2_1.im	3312.4	38.32	557.2	5.76	0.08	244051	-96.9336	106.976	0.0103371	0.00122452	0.0100452	0.00119118	0.794088	72	6965	0.011447	100	0.953522	1.10184	219	199	2021	-3058
ROI 498	498	plaque2_1.im	2898.24	28.64	1161.92	15.44	1.52	236208	160.859	84.1138	0.013288	0.000962823	0.0129128	0.000938238	0.593353	193	14524	0.011447	100	0.953522	1.10184	229	199	2021	-3057
ROI 499	499	plaque2_1.im	2635.84	27.92	1703.28	19.36	2.16	231641	-7.04948	64.191	0.011366	0.000734773	0.0110451	0.000716519	0.743077	242	21291	0.011447	100	0.953522	1.10184	239	199	2021	-3056
ROI 500	500	plaque2_1.im	2940.24	33.44	727.28	8.24	0.64	236425	-10.231	98.0758	0.0113296	0.00112264	0.0110097	0.00109256	1.10706	103	9091	0.011447	100	0.953522	1.10184	249	199	2021	-3055
ROI 501	501	plaque2_1.im	2128.8	20.56	913.44	9.92	0.64	227059	-51.2759	85.6593	0.0108597	0.000980514	0.0105531	0.000954535	0.833295	124	11418	0.011447	100	0.953522	1.10184	9	209	2020	-3078
ROI 502	502	plaque2_1.im	2390.64	24.88	755.52	9.92	0.56	235531	147.028	103.68	0.0131296	0.00118679	0.0127589	0.00115534	1.10618	124	9444	0.011447	100	0.953522	1.10184	19	209	2020	-3077
ROI 503	503	plaque2_1.im	2537.84	26.4	910.88	10.24	2.48	235518	-17.9195	87.291	0.0112415	0.000999191	0.0109241	0.000972773	0.987489	128	11386	0.011447	100	0.953522	1.10184	29	209	2020	-3076
ROI 504	504	plaque2_1.im	2781.12	30.32	975.76	10.08	3.84	241392	-97.5445	80.8113	0.0103301	0.00092502	0.0100384	0.000900539	0.550047	126	12197	0.011447	100	0.953522	1.10184	39	209	2020	-3075
ROI 505	505	plaque2_1.im	2890.24	28.32	827.36	9.12	1.52	247497	-37.0392	90.6853	0.0110227	0.00103804	0.0107115	0.0010104	1.34292	114	10342	0.011447	100	0.953522	1.10184	49	209	2020	-3074
ROI 506	506	plaque2_1.im	3121.84	29.2	609.6	7.6	0.8	249615	89.123	112.436	0.0124668	0.00128702	0.0121148	0.00125239	1.17947	95	7620	0.011447	100	0.953522	1.10184	59	209	2020	-3073
ROI 507	507	plaque2_1.im	3471.36	35.52	494.08	4.88	0.48	257930	-137.159	111.02	0.00987666	0.00127081	0.00959779	0.00123601	1.24135	61	6176	0.011447	100	0.953522	1.10184	69	209	2020	-3072
ROI 508	508	plaque2_1.im	3613.84	38.4	278.8	3.36	0.24	261358	52.8217	163.43	0.0120513	0.00187073	0.011711	0.00181901	1.00083	42	3485	0.011447	100	0.953522	1.10184	79	209	2020	-3071
ROI 509	509	plaque2_1.im	3629.28	34.48	690.16	8.88	2.08	261352	124.013	107.371	0.0128662	0.00122904	0.0125029	0.00119625	0.945572	111	8627	0.011447	100	0.953522	1.10184	89	209	2020	-3070
ROI 510	510	plaque2_1.im	3575.52	37.12	1078.64	11.92	4.64	256532	-34.5984	79.5246	0.0110506	0.000910291	0.0107386	0.000886492	1.18159	149	13483	0.011447	100	0.953522	1.10184	99	209	2020	-3069
ROI 511	511	plaque2_1.im	3405.6	34	654.48	6.32	1.04	255334	-156.415	95.3679	0.00965624	0.00109164	0.0093836	0.00106203	1.42517	79	8181	0.011447	100	0.953522	1.10184	109	209	2020	-3068
ROI 512	512	plaque2_1.im	2857.44	30.96	1077.12	13.04	1.92	243916	57.6009	83.3376	0.012106	0.000953938	0.0117642	0.000929182	1.08685	163	13464	0.011447	100	0.953522	1.10184	119	209	2020	-3067
ROI 513	513	plaque2_1.im	2832.64	30.4	1345.28	16.64	1.92	242497	80.5602	75.3853	0.0123688	0.000862911	0.0120196	0.00084106	1.05736	208	16816	0.011447	100	0.953522	1.10184	129	209	2020	-3066
ROI 514	514	plaque2_1.im	2955.2	28.08	951.52	9.2	1.44	242650	-155.347	79.1441	0.00966846	0.000905937	0.00939547	0.000881821	0.622273	115	11894	0.011447	100	0.953522	1.10184	139	209	2020	-3065
ROI 515	515	plaque2_1.im	2723.36	28.32	1291.04	16.32	0.88	236240	104.304	77.8039	0.0126406	0.000890596	0.0122837	0.000867993	1.24925	204	16138	0.011447	100	0.953522	1.10184	149	209	2020	-3064
ROI 516	516	plaque2_1.im	2782.48	25.44	1294	14.48	1.04	235466	-22.4419	73.0667	0.0111898	0.000836371	0.0108738	0.000814878	1.12747	181	16175	0.011447	100	0.953522	1.10184	159	209	2020	-3063
ROI 517	517	plaque2_1.im	2942.08	30.56	1119.76	13.52	1.28	237904	54.7756	81.6249	0.0120737	0.000934333	0.0117328	0.000910165	0.694964	169	13997	0.011447	100	0.953522	1.10184	169	209	2020	-3062
ROI 518	518	plaque2_1.im	3001.92	30.96	939.68	9.76	0.48	239650	-92.6431	82.5737	0.0103862	0.000945194	0.010093	0.000920126	1.7611	122	11746	0.011447	100	0.953522	1.10184	179	209	2020	-3061
ROI 519	519	plaque2_1.im	2814.64	30.08	1058.24	12.56	1.28	234544	36.8448	83.2388	0.0118684	0.000952807	0.0115333	0.000928001	1.53884	157	13228	0.011447	100	0.953522	1.10184	189	209	2020	-3060
ROI 520	520	plaque2_1.im	2716.16	31.52	1430.24	15.44	1.36	232243	-56.924	68.2495	0.0107951	0.00078123	0.0104903	0.000761287	0.790811	193	17878	0.011447	100	0.953522	1.10184	199	209	2020	-3060
ROI 521	521	plaque2_1.im	2859.2	29.04	1268.32	13.84	1.36	234180	-46.7308	72.8701	0.0109118	0.00083412	0.0106037	0.000812592	1.16428	173	15854	0.011447	100	0.953522	1.10184	209	209	2020	-3059
ROI 522	522	plaque2_1.im	2988.08	31.12	1169.84	13.92	1.36	238207	39.4918	79.2711	0.0118987	0.00090739	0.0115628	0.000883983	1.03001	174	14623	0.011447	100	0.953522	1.10184	219	209	2020	-3058
ROI 523	523	plaque2_1.im	3066.24	31.76	945.6	10.4	1.6	238687	-39.1974	84.7301	0.010998	0.000969877	0.0106875	0.000944262	1.12677	130	11820	0.011447	100	0.953522	1.10184	229	209	2020	-3057
ROI 524	524	plaque2_1.im	2780	32.08	1160.24	14.56	1.84	232265	96.2809	81.77	0.0125488	0.000935994	0.0121944	0.000911952	0.837429	182	14503	0.011447	100	0.953522	1.10184	239	209	2020	-3056
ROI 525	525	plaque2_1.im	2583.92	27.6	1200.96	15.2	1.2	226462	105.665	80.7194	0.0126562	0.000923967	0.0122988	0.000900337	0.996582	190	15012	0.011447	100	0.953522	1.10184	249	209	2020	-3055
ROI 526	526	plaque2_1.im	1847.6	20.64	1122.72	11.36	0.64	216992	-116.076	74.5516	0.010118	0.000853368	0.00983231	0.000830974	1.03353	142	14034	0.011447	100	0.953522	1.10184	9	219	2019	-3078
ROI 527	527	plaque2_1.im	2297.84	24.16	1043.28	13.2	0.48	230407	105.303	86.5904	0.012652	0.000991171	0.0122948	0.000965476	1.51017	165	13041	0.011447	100	0.953522	1.10184	19	219	2019	-3077
ROI 528	528	plaque2_1.im	3366	38.24	796.56	9.52	5.68	253490	44.0631	96.2793	0.011951	0.00110208	0.0116136	0.0010728	1.77982	119	9957	0.011447	100	0.953522	1.10184	29	219	2019	-3076
ROI 529	529	plaque2_1.im	3452.88	38.32	555.28	6.56	5.52	256718	32.0485	114.642	0.0118135	0.00131227	0.01148	0.00127672	0.989233	82	6941	0.011447	100	0.953522	1.10184	39	219	2019	-3075
ROI 530	530	plaque2_1.im	3383.28	35.44	896.32	9.68	6.56	244186	-56.5463	86.2304	0.0107994	0.000987051	0.0104945	0.000960858	0.910313	121	11204	0.011447	100	0.953522	1.10184	49	219	2019	-3074
ROI 531	531	plaque2_1.im	3193.04	31.6	573.68	6.96	0.8	250423	59.8584	114.316	0.0121318	0.00130854	0.0117893	0.00127319	1.08375	87	7171	0.011447	100	0.953522	1.10184	59	219	2019	-3073
ROI 532	532	plaque2_1.im	3135.36	36	754.88	9.04	0.88	250554	46.1617	99.0021	0.0119751	0.00113324	0.0116369	0.00110304	0.877546	113	9436	0.011447	100	0.953522	1.10184	69	219	2019	-3072
ROI 533	533	plaque2_1.im	3202.08	38.4	739.36	7.52	1.2	251771	-111.474	92.1094	0.0101707	0.00105435	0.00988349	0.00102597	1.20226	94	9242	0.011447	100	0.953522	1.10184	79	219	2019	-3071
ROI 534	534	plaque2_1.im	3068.24	33.12	855.04	9.44	1.2	249430	-35.5186	89.2765	0.0110401	0.00102192	0.0107284	0.000994756	1.19752	118	10688	0.011447	100	0.953522	1.10184	89	219	2019	-3070
ROI 535	535	plaque2_1.im	3205.6	34.08	791.2	8.08	0.64	248950	-107.859	89.2234	0.010212	0.00102131	0.0099237	0.000993923	2.10549	101	9890	0.011447	100	0.953522	1.10184	99	219	2019	-3069
ROI 536	536	plaque2_1.im	3192	30.4	697.6	8.24	0.4	250463	31.8797	102.273	0.0118116	0.00117068	0.0114781	0.00113932	0.819484	103	8720	0.011447	100	0.953522	1.10184	109	219	2019	-3068
ROI 537	537	plaque2_1.im	2940.32	32.08	697.44	7.36	1.2	242820	-78.1096	96.6195	0.0105526	0.00110597	0.0102546	0.00107617	0.908433	92	8718	0.011447	100	0.953522	1.10184	119	219	2019	-3067
ROI 538	538	plaque2_1.im	2669.04	27.12	1118.48	12	1.36	235918	-62.7373	76.9366	0.0107285	0.000880668	0.0104256	0.000857656	1.33056	150	13981	0.011447	100	0.953522	1.10184	129	219	2019	-3066
ROI 539	539	plaque2_1.im	2998.88	31.36	906	11.44	0.88	241777	103.078	92.8246	0.0126266	0.00106253	0.0122701	0.00103466	0.984381	143	11325	0.011447	100	0.953522	1.10184	139	219	2019	-3065
ROI 540	540	plaque2_1.im	3078.32	32.72	742.08	8.56	0.72	242945	7.70019	97.9783	0.0115348	0.00112153	0.0112091	0.00109154	0.850138	107	9276	0.011447	100	0.953522	1.10184	149	219	2019	-3064
ROI 541	541	plaque2_1.im	3318.16	34.56	581.2	6.88	0.32	244259	34.1205	112.17	0.0118372	0.00128397	0.011503	0.00124927	1.18923	86	7265	0.011447	100	0.953522	1.10184	159	219	2019	-3063
ROI 542	542	plaque2_1.im	3266	33.52	503.2	4.64	0.64	243605	-194.463	106.259	0.00922072	0.00121631	0.00896037	0.00118296	1.30163	58	6290	0.011447	100	0.953522	1.10184	169	219	2019	-3062
ROI 543	543	plaque2_1.im	2846.56	30.64	1107.84	12.64	1.04	235692	-3.26813	79.7468	0.0114093	0.000912835	0.0110871	0.000889084	1.58835	158	13848	0.011447	100	0.953522	1.10184	179	219	2019	-3061
ROI 544	544	plaque2_1.im	2984.08	31.52	956.56	11.2	0.48	237339	22.8551	86.9517	0.0117083	0.000995307	0.0113777	0.000969158	0.810107	140	11957	0.011447	100	0.953522	1.10184	189	219	2019	-3060
ROI 545	545	plaque2_1.im	3103.92	32.8	583.12	7.28	0.72	238401	90.6408	115.042	0.0124842	0.00131684	0.0121317	0.00128134	1.77852	91	7289	0.011447	100	0.953522	1.10184	199	219	2019	-3060
ROI 546	546	plaque2_1.im	2937.92	29.92	989.2	11.44	2.08	234531	10.2997	84.9726	0.0115646	0.000972653	0.011238	0.000947141	0.477323	143	12365	0.011447	100	0.953522	1.10184	209	219	2019	-3059
ROI 547	547	plaque2_1.im	2724.32	26.32	1114.48	13.52	1.44	229377	59.7726	82.014	0.0121309	0.000938786	0.0117883	0.000914503	0.66281	169	13931	0.011447	100	0.953522	1.10184	219	219	2019	-3058
ROI 548	548	plaque2_1.im	2593.92	24.48	1429.84	17.44	1.36	225893	65.534	72.6059	0.0121968	0.000831095	0.0118524	0.000810167	0.933106	218	17873	0.011447	100	0.953522	1.10184	229	219	2019	-3057
ROI 549	549	plaque2_1.im	2680.24	28.96	1273.68	14.64	1.68	227265	4.12794	74.6526	0.0114939	0.000854524	0.0111694	0.000832589	0.841054	183	15921	0.011447	100	0.953522	1.10184	239	219	2019	-3056
ROI 550	550	plaque2_1.im	2413.68	22.96	1109.04	12.96	1.36	222088	20.8598	80.6736	0.0116854	0.000923444	0.0113555	0.000899467	0.789456	162	13863	0.011447	100	0.953522	1.10184	249	219	2019	-3055
ROI 551	551	plaque2_1.im	2071.76	22	772.16	8.64	0.72	217272	-22.5045	94.5843	0.0111891	0.00108268	0.0108731	0.00105375	0.922287	108	9652	0.011447	100	0.953522	1.10184	9	229	2018	-3078
ROI 552	552	plaque2_1.im	2051.68	22.96	1043.2	10.48	0.64	222739	-122.389	77.0614	0.0100457	0.000882096	0.00976208	0.000858813	1.10159	131	13040	0.011447	100	0.953522	1.10184	19	229	2018	-3077
ROI 553	553	plaque2_1.im	2472.48	27.28	1434.8	16.08	2.72	232907	-20.9542	69.4424	0.0112068	0.000794885	0.0108904	0.000774681	1.07902	201	17935	0.011447	100	0.953522	1.10184	29	229	2018	-3076
ROI 554	554	plaque2_1.im	3117.28	33.36	1143.52	13.68	3.68	247935	45.0826	80.3961	0.0119627	0.000920267	0.0116249	0.000896489	0.820733	171	14294	0.011447	100	0.953522	1.10184	39	229	2018	-3075
ROI 555	555	plaque2_1.im	3592.16	34.24	783.28	9.2	5.52	255853	26.075	96.2423	0.0117451	0.00110165	0.0114135	0.00107232	0.931261	115	9791	0.011447	100	0.953522	1.10184	49	229	2018	-3074
ROI 556	556	plaque2_1.im	3428.8	37.52	310.24	3.76	0.88	256466	58.762	155.369	0.0121193	0.00177846	0.0117771	0.00172942	1.28579	47	3878	0.011447	100	0.953522	1.10184	59	229	2018	-3073
ROI 557	557	plaque2_1.im	3384.24	37.04	305.28	3.84	0.48	254594	98.857	159.601	0.0125782	0.0018269	0.0122231	0.00177654	1.01876	48	3816	0.011447	100	0.953522	1.10184	69	229	2018	-3072
ROI 558	558	plaque2_1.im	3111.6	33.28	691.52	9.28	1.84	250582	172.334	109.576	0.0134193	0.00125428	0.0130404	0.00122091	1.40579	116	8644	0.011447	100	0.953522	1.10184	79	229	2018	-3071
ROI 559	559	plaque2_1.im	2865.2	30.88	907.68	9.76	0.96	244298	-60.6545	85.5003	0.0107524	0.000978694	0.0104488	0.000952736	1.53884	122	11346	0.011447	100	0.953522	1.10184	89	229	2018	-3070
ROI 560	560	plaque2_1.im	2738.48	29.52	1114.08	13.04	1.92	239986	22.5146	80.5569	0.0117044	0.000922108	0.0113739	0.000898179	1.3132	163	13926	0.011447	100	0.953522	1.10184	99	229	2018	-3069
ROI 561	561	plaque2_1.im	2692.32	29.52	1263.2	13.68	1.12	237296	-53.9322	72.7383	0.0108293	0.000832611	0.0105236	0.0008111	1.57118	171	15790	0.011447	100	0.953522	1.10184	109	229	2018	-3068
ROI 562	562	plaque2_1.im	2779.84	30.08	1023.84	12.48	0.96	235566	64.8558	85.7747	0.012189	0.000981835	0.0118449	0.000956259	0.822618	156	12798	0.011447	100	0.953522	1.10184	119	229	2018	-3067
ROI 563	563	plaque2_1.im	2508.32	24.16	1141.84	11.92	1.2	230293	-88.0326	75.1002	0.010439	0.000859647	0.0101442	0.000837173	0.475979	149	14273	0.011447	100	0.953522	1.10184	129	229	2018	-3066
ROI 564	564	plaque2_1.im	2770.56	31.04	901.6	11.04	0.8	232887	69.7036	91.615	0.0122445	0.00104869	0.0118988	0.0010211	1.1619	138	11270	0.011447	100	0.953522	1.10184	139	229	2018	-3065
ROI 565	565	plaque2_1.im	2873.84	29.68	982.64	10.96	0.8	236332	-25.6288	83.7091	0.0111533	0.00095819	0.0108384	0.000932977	1.59781	137	12283	0.011447	100	0.953522	1.10184	149	229	2018	-3064
ROI 566	566	plaque2_1.im	3275.04	36	916.96	11.52	2.16	242576	97.5148	92.0323	0.0125629	0.00105346	0.0122082	0.00102584	1.38108	144	11462	0.011447	100	0.953522	1.10184	159	229	2018	-3063
ROI 567	567	plaque2_1.im	3112.72	32	912.24	10	2.08	242114	-42.3668	86.1215	0.0109617	0.000985804	0.0106522	0.000959699	0.885593	125	11403	0.011447	100	0.953522	1.10184	169	229	2018	-3062
ROI 568	568	plaque2_1.im	2991.52	30.4	737.36	8.24	1.04	236907	-23.7615	96.7276	0.0111747	0.00110721	0.0108592	0.00107755	0.620885	103	9217	0.011447	100	0.953522	1.10184	179	229	2018	-3061
ROI 569	569	plaque2_1.im	2797.92	28.64	934.16	10.24	1.04	231447	-42.3937	85.1039	0.0109614	0.000974156	0.0106519	0.0009484	1.36296	128	11677	0.011447	100	0.953522	1.10184	189	229	2018	-3060
ROI 570	570	plaque2_1.im	2734.48	28.64	1153.68	13.44	1.28	230633	17.7057	78.9737	0.0116493	0.000903986	0.0113204	0.000880591	1.21271	168	14421	0.011447	100	0.953522	1.10184	199	229	2018	-3060
ROI 571	571	plaque2_1.im	2899.76	30.16	988.56	12.48	2.16	232654	102.859	88.855	0.0126241	0.00101709	0.0122676	0.000990598	1.49639	156	12357	0.011447	100	0.953522	1.10184	209	229	2018	-3059
ROI 572	572	plaque2_1.im	3052.56	29.92	575.52	8.24	0.4	234055	250.763	124.121	0.0143171	0.00142077	0.0139128	0.0013827	1.55858	103	7194	0.011447	100	0.953522	1.10184	219	229	2018	-3058
ROI 573	573	plaque2_1.im	2949.92	32.64	647.68	6.24	0.72	231375	-158.348	95.7563	0.00963411	0.00109609	0.00936209	0.00106634	0.930251	78	8096	0.011447	100	0.953522	1.10184	229	229	2018	-3057
ROI 574	574	plaque2_1.im	2750.8	26	800.48	7.76	0.72	226798	-153.125	86.403	0.0096939	0.000989026	0.00942019	0.000962449	0.721742	97	10006	0.011447	100	0.953522	1.10184	239	229	2018	-3056
ROI 575	575	plaque2_1.im	2186.08	24.56	1136.24	12.4	0.72	214588	-46.6334	76.993	0.0109129	0.000881313	0.0106047	0.000858345	0.824681	155	14203	0.011447	100	0.953522	1.10184	249	229	2018	-3055
ROI 576	576	plaque2_1.im	2666.64	26.32	218.88	3.04	0.08	235587	213.321	198.189	0.0138885	0.0022686	0.0134963	0.00220575	1.45426	38	2736	0.011447	100	0.953522	1.10184	9	239	2017	-3078
ROI 577	577	plaque2_1.im	2737.44	27.44	220.08	2.56	0	241155	16.1731	180.678	0.0116318	0.00206816	0.0113034	0.00201069	0.799749	32	2751	0.011447	100	0.953522	1.10184	19	239	2017	-3077
ROI 578	578	plaque2_1.im	2658.96	30.64	364.88	3.76	0.32	238851	-99.7853	131.985	0.0103045	0.00151078	0.0100135	0.00146912	0.653349	47	4561	0.011447	100	0.953522	1.10184	29	239	2017	-3076
ROI 579	579	plaque2_1.im	2485.28	26.88	718.4	9.36	0.8	236122	138.198	105.91	0.0130286	0.00121231	0.0126607	0.00118007	0.614519	117	8980	0.011447	100	0.953522	1.10184	39	239	2017	-3075
ROI 580	580	plaque2_1.im	2666.72	24.4	856.72	9.44	0.96	239332	-37.4099	89.1005	0.0110184	0.0010199	0.0107073	0.000992795	0.968666	118	10709	0.011447	100	0.953522	1.10184	49	239	2017	-3074
ROI 581	581	plaque2_1.im	2816	31.2	737.04	9.04	0.48	243311	71.4839	101.413	0.0122649	0.00116084	0.0119186	0.0011299	1.29809	113	9213	0.011447	100	0.953522	1.10184	59	239	2017	-3073
ROI 582	582	plaque2_1.im	2878.48	31.12	886.16	11.92	0.96	245495	175.094	96.9127	0.0134509	0.00110933	0.0130711	0.00108032	1.27371	149	11077	0.011447	100	0.953522	1.10184	69	239	2017	-3072
ROI 583	583	plaque2_1.im	2727.76	28.08	1045.36	10.16	2	243503	-150.944	75.7067	0.00971886	0.00086659	0.00944444	0.000843668	1.10388	127	13067	0.011447	100	0.953522	1.10184	79	239	2017	-3071
ROI 584	584	plaque2_1.im	2826.56	29.68	1131.6	13.52	1.12	243941	43.7394	80.7659	0.0119473	0.0009245	0.01161	0.000900586	0.442904	169	14145	0.011447	100	0.953522	1.10184	89	239	2017	-3070
ROI 585	585	plaque2_1.im	3417.12	32.64	384.72	4.4	0.72	252692	-0.88332	135.489	0.0114366	0.0015509	0.0111136	0.00150831	1.04666	55	4809	0.011447	100	0.953522	1.10184	99	239	2017	-3069
ROI 586	586	plaque2_1.im	3453.44	38.64	543.04	5.76	2.48	250494	-73.3857	109.78	0.0106066	0.00125662	0.0103072	0.00122241	0.61875	72	6788	0.011447	100	0.953522	1.10184	109	239	2017	-3068
ROI 587	587	plaque2_1.im	3290.16	33.28	448.16	6.16	1.28	245969	200.759	137.776	0.0137447	0.00157708	0.0133566	0.00153425	1.17816	77	5602	0.011447	100	0.953522	1.10184	119	239	2017	-3067
ROI 588	588	plaque2_1.im	2632	27.36	941.52	11.36	1.2	235057	54.04	88.9851	0.0120652	0.00101858	0.0117246	0.00099185	0.460005	142	11769	0.011447	100	0.953522	1.10184	129	239	2017	-3066
ROI 589	589	plaque2_1.im	2925.12	29.44	783.12	8.72	1.52	236788	-27.2606	93.6888	0.0111346	0.00107242	0.0108202	0.00104379	0.690306	109	9789	0.011447	100	0.953522	1.10184	139	239	2017	-3065
ROI 590	590	plaque2_1.im	2832.32	31.6	904.56	9.36	1.12	236026	-96.0451	84.0019	0.0103473	0.000961542	0.0100551	0.000935973	0.75298	117	11307	0.011447	100	0.953522	1.10184	149	239	2017	-3064
ROI 591	591	plaque2_1.im	3066.72	31.92	809.76	8.8	1.52	240156	-50.6318	91.0092	0.0108671	0.00104175	0.0105603	0.00101395	1.26852	110	10122	0.011447	100	0.953522	1.10184	159	239	2017	-3063
ROI 592	592	plaque2_1.im	2931.28	30	1001.6	10.08	2.08	236817	-120.827	78.7161	0.0100636	0.000901037	0.00977946	0.000877191	1.02586	126	12520	0.011447	100	0.953522	1.10184	169	239	2017	-3062
ROI 593	593	plaque2_1.im	2866.24	30.24	903.76	10.56	2	232795	20.7494	89.3624	0.0116842	0.0010229	0.0113543	0.000995913	1.05737	132	11297	0.011447	100	0.953522	1.10184	179	239	2017	-3061
ROI 594	594	plaque2_1.im	2777.6	29.44	976.4	10.72	0.72	230148	-40.8748	83.3094	0.0109788	0.000953615	0.0106688	0.000928483	1.11016	134	12205	0.011447	100	0.953522	1.10184	189	239	2017	-3060
ROI 595	595	plaque2_1.im	2593.44	25.76	1081.6	12.16	0.8	226779	-17.8559	80.109	0.0112423	0.000916981	0.0109249	0.000893044	0.878061	152	13520	0.011447	100	0.953522	1.10184	199	239	2017	-3060
ROI 596	596	plaque2_1.im	2694.72	28.56	992.88	9.68	0.64	227160	-148.299	77.8038	0.00974913	0.000890595	0.00947387	0.000866963	1.35755	121	12411	0.011447	100	0.953522	1.10184	209	239	2017	-3059
ROI 597	597	plaque2_1.im	2730	26.96	1036.4	13.6	0.72	228554	146.357	88.4965	0.013122	0.00101299	0.0127515	0.000986799	0.773172	170	12955	0.011447	100	0.953522	1.10184	219	239	2017	-3058
ROI 598	598	plaque2_1.im	2635.2	28.48	1040.64	9.92	0.64	226632	-167.241	75.1396	0.00953232	0.000860098	0.00926317	0.000837312	1.2222	124	13008	0.011447	100	0.953522	1.10184	229	239	2017	-3057
ROI 599	599	plaque2_1.im	2504.4	24.72	1271.52	11.36	1.2	223042	-219.517	65.7886	0.00893393	0.00075306	0.00868168	0.000733301	0.588364	142	15894	0.011447	100	0.953522	1.10184	239	239	2017	-3056
ROI 600	600	plaque2_1.im	2226.8	21.76	949.6	10.88	0.8	213195	0.913342	86.3179	0.0114571	0.000988052	0.0111336	0.000962039	0.911753	136	11870	0.011447	100	0.953522	1.10184	249	239	2017	-3055
ROI 601	601	plaque2_1.im	1728.4	15.04	931.6	10.56	1.2	197389	-9.75484	86.6769	0.011335	0.000992162	0.011015	0.000965985	1.14155	132	11645	0.011447	100	0.953522	1.10184	9	249	2016	-3078
ROI 602	602	plaque2_1.im	1954.64	19.44	871.04	11.84	1.28	204878	187.468	98.2704	0.0135926	0.00112487	0.0132088	0.00109544	1.30917	148	10888	0.011447	100	0.953522	1.10184	19	249	2016	-3077
ROI 603	603	plaque2_1.im	1821.36	19.12	1056.16	14.24	1.28	202419	177.846	88.8765	0.0134824	0.00101734	0.0131017	0.000991148	0.912937	178	13202	0.011447	100	0.953522	1.10184	29	249	2016	-3076
ROI 604	604	plaque2_1.im	1888.48	18.72	1051.52	10.48	2.32	204105	-129.333	76.4487	0.00996623	0.000875082	0.00968484	0.000851984	1.63826	131	13144	0.011447	100	0.953522	1.10184	39	249	2016	-3075
ROI 605	605	plaque2_1.im	2130.56	22.88	869.44	9.52	0.8	210470	-43.4545	88.1651	0.0109493	0.0010092	0.0106401	0.000982388	1.10204	119	10868	0.011447	100	0.953522	1.10184	49	249	2016	-3074
ROI 606	606	plaque2_1.im	2481.36	26.08	331.36	3.92	0.08	216855	33.4615	148.508	0.0118297	0.00169992	0.0114957	0.00165309	0.603006	49	4142	0.011447	100	0.953522	1.10184	59	249	2016	-3073
ROI 607	607	plaque2_1.im	2300.24	23.52	433.52	4.48	0.48	212678	-97.2298	121.26	0.0103337	0.00138802	0.0100419	0.00134992	2.05471	56	5419	0.011447	100	0.953522	1.10184	69	249	2016	-3072
ROI 608	608	plaque2_1.im	1919.12	18.88	948.96	11.6	1.12	205461	67.87	89.2222	0.0122236	0.0010213	0.0118784	0.000994535	1.43564	145	11862	0.011447	100	0.953522	1.10184	79	249	2016	-3071
ROI 609	609	plaque2_1.im	2095.12	21.44	988.24	12.96	0.96	206482	145.647	90.5988	0.0131138	0.00103705	0.0127436	0.00101013	0.541165	162	12353	0.011447	100	0.953522	1.10184	89	249	2016	-3070
ROI 610	610	plaque2_1.im	2693.68	27.92	627.28	5.68	0.4	218052	-208.966	94.3025	0.0090547	0.00107945	0.00879904	0.00105005	1.57724	71	7841	0.011447	100	0.953522	1.10184	99	249	2016	-3069
ROI 611	611	plaque2_1.im	2905.2	29.44	488.32	6.4	2.88	224055	144.943	128.845	0.0131058	0.00147484	0.0127357	0.00143485	0.928824	80	6104	0.011447	100	0.953522	1.10184	109	249	2016	-3068
ROI 612	612	plaque2_1.im	2571.76	25.92	638.32	8.48	1.04	215608	160.555	113.469	0.0132845	0.00129885	0.0129094	0.0012641	1.13196	106	7979	0.011447	100	0.953522	1.10184	119	249	2016	-3067
ROI 613	613	plaque2_1.im	2075.68	20.88	970.96	11.28	1.04	203954	14.8832	85.9636	0.011617	0.000983997	0.011289	0.000958159	1.34077	141	12137	0.011447	100	0.953522	1.10184	129	249	2016	-3066
ROI 614	614	plaque2_1.im	2348.56	24.16	741.52	8.32	0.56	206307	-19.8134	96.6529	0.0112199	0.00110635	0.0109031	0.00107673	1.63248	104	9269	0.011447	100	0.953522	1.10184	139	249	2016	-3065
ROI 615	615	plaque2_1.im	2238	21.76	753.6	8.88	0.16	204643	29.391	98.2794	0.0117831	0.00112497	0.0114504	0.00109496	1.3353	111	9420	0.011447	100	0.953522	1.10184	149	249	2016	-3064
ROI 616	616	plaque2_1.im	2189.12	22.96	1024.08	11.04	0.48	202698	-58.2329	80.5995	0.0107801	0.000922596	0.0104757	0.000898333	0.730147	138	12801	0.011447	100	0.953522	1.10184	159	249	2016	-3063
ROI 617	617	plaque2_1.im	2153.84	25.84	1018.64	10.8	1.12	201775	-73.786	80.1373	0.0106021	0.000917305	0.0103027	0.000893143	0.836401	135	12733	0.011447	100	0.953522	1.10184	169	249	2016	-3062
ROI 618	618	plaque2_1.im	2405.28	23.92	778	9.68	1.28	204977	86.9362	99.4252	0.0124418	0.00113809	0.0120905	0.00110788	0.666811	121	9725	0.011447	100	0.953522	1.10184	179	249	2016	-3061
ROI 619	619	plaque2_1.im	2507.84	26.24	626.72	6.96	1.2	205904	-29.8386	104.588	0.0111051	0.00119719	0.0107916	0.00116485	0.758113	87	7834	0.011447	100	0.953522	1.10184	189	249	2016	-3060
ROI 620	620	plaque2_1.im	2012.32	20	1045.92	11.84	0.96	196560	-11.0791	81.7476	0.0113198	0.000935738	0.0110002	0.000911259	0.992202	148	13074	0.011447	100	0.953522	1.10184	199	249	2016	-3060
ROI 621	621	plaque2_1.im	1943.84	21.36	1194.56	14.4	0.72	193242	53.0835	78.9639	0.0120543	0.000903873	0.0117139	0.000880632	1.29114	180	14932	0.011447	100	0.953522	1.10184	209	249	2016	-3059
ROI 622	622	plaque2_1.im	1915.2	19.2	1337.44	15.12	1.28	192461	-12.3893	72.243	0.0113049	0.000826942	0.0109857	0.000805784	0.856692	189	16718	0.011447	100	0.953522	1.10184	219	249	2016	-3058
ROI 623	623	plaque2_1.im	1981.04	20.08	1018.48	11.2	0.32	192640	-39.3309	81.6366	0.0109965	0.000934467	0.010686	0.000909917	1.18797	140	12731	0.011447	100	0.953522	1.10184	229	249	2016	-3057
ROI 624	624	plaque2_1.im	1790.56	19.52	1168.16	13.76	1.2	187811	29.0214	78.9229	0.0117789	0.000903404	0.0114463	0.000880074	0.892643	172	14602	0.011447	100	0.953522	1.10184	239	249	2016	-3056
ROI 625	625	plaque2_1.im	1779.36	18.64	894	11.6	1.6	184826	133.519	94.7424	0.012975	0.00108448	0.0126087	0.00105607	1.0344	145	11175	0.011447	100	0.953522	1.10184	249	249	2016	-3055

## Sheet: image1_redux
NAME	ROI_NUM	13C 14N/12C 14N	ER-13C 14N/12 C14N	>2sigma of NC	>Theoretical	>3SigmaNC	SEM	t-value	t-dist prob.	Rank	p Critical	Significant?
ROI3	3	0.0120358	0.000959593	1	1	1	0.000191919	3.06947	0.00262924	88	0.00494382	Yes
ROI4	4	0.0120607	0.000914472	1	1	1	0.000182894	3.35722	0.00130931	85	0.00477528	Yes
ROI10	10	0.0124381	0.000812476	1	1	1	0.000162495	6.10159	1.32775e-06	24	0.00134831	Yes
ROI23	23	0.0122208	0.000716618	1	1	1	0.000143324	5.40112	7.55281e-06	40	0.00224719	Yes
ROI28	28	0.0122001	0.00105092	1	1	1	0.000210184	3.58482	0.00074645	76	0.00426966	Yes		NegControl Standard
ROI62	62	0.0123932	0.00129502	1	1	1	0.000259004	3.65467	0.000627291	75	0.00421348	Yes		avg (raw)	0.0114467
ROI70	70	0.0120327	0.000871663	1	1	1	0.000174333	3.36181	0.00129466	84	0.0047191	Yes	Removed
ROI81	81	0.0119817	0.000935115	1	1	1	0.000187023	2.86074	0.00430908	96	0.00539326	Yes		Avg+3std	0.0116678
ROI103	103	0.0122235	0.000921729	1	1	1	0.000184346	4.21418	0.000153142	60	0.00337079	Yes		std.s	7.37111e-05
ROI107	107	0.0128551	0.00118328	1	1	1	0.000236656	5.95129	1.92067e-06	29	0.00162921	Yes		2*std.s	0.000147422
ROI110	110	0.0122825	0.00091858	1	1	1	0.000183716	4.54973	6.52526e-05	48	0.00269663	Yes		Avg+2std	0.0115941
ROI115	115	0.0127633	0.000947037	1	1	1	0.000189407	6.95141	1.7265e-07	15	0.000842697	Yes		Avg-2std	0.0112992
ROI128	128	0.0123668	0.00114763	1	1	1	0.000229525	4.00884	0.000257634	66	0.00370787	Yes
ROI130	130	0.0126793	0.000975486	1	1	1	0.000195097	6.31812	7.83356e-07	22	0.00123596	Yes
ROI132	132	0.0125627	0.00103116	1	1	1	0.000206233	5.41149	7.35866e-06	39	0.00219101	Yes		theoretical	0.0111235
ROI133	133	0.0120131	0.000804874	1	1	1	0.000160975	3.51867	0.000879592	80	0.00449438	Yes
ROI135	135	0.0126151	0.000979049	1	1	1	0.00019581	5.96723	1.8467e-06	28	0.00157303	Yes
ROI145	145	0.0118431	0.000655098	1	1	1	0.00013102	3.02573	0.00291861	92	0.00516854	Yes
ROI151	151	0.0123588	0.000937217	1	1	1	0.000187443	4.86617	2.9186e-05	43	0.00241573	Yes
ROI159	159	0.0125894	0.00098579	1	1	1	0.000197158	5.79615	2.81811e-06	32	0.00179775	Yes
ROI160	160	0.0125487	0.000806452	1	1	1	0.00016129	6.83261	2.28441e-07	16	0.000898876	Yes
ROI161	161	0.0124203	0.000809626	1	1	1	0.000161925	6.01314	1.64952e-06	26	0.00146067	Yes
ROI168	168	0.0120772	0.000659386	1	1	1	0.000131877	4.78098	3.62386e-05	45	0.00252809	Yes
ROI181	181	0.0133315	0.000874867	1	1	1	0.000174973	10.7721	5.64015e-11	2	0.00011236	Yes
ROI182	182	0.0123179	0.0010729	1	1	1	0.00021458	4.06028	0.000226208	65	0.00365169	Yes
ROI184	184	0.0119282	0.00084272	1	1	1	0.000168544	2.85686	0.00434843	97	0.00544944	Yes
ROI191	191	0.0119091	0.00076053	1	1	1	0.000152106	3.04035	0.00281865	90	0.00505618	Yes
ROI198	198	0.0122413	0.0013074	1	1	1	0.000261479	3.03888	0.00282858	91	0.00511236	Yes
ROI210	210	0.0122048	0.000860287	1	1	1	0.000172057	4.40602	9.40533e-05	55	0.00308989	Yes
ROI217	217	0.0121919	0.00128774	1	1	1	0.000257548	2.89367	0.00398896	95	0.00533708	Yes
ROI222	222	0.0120926	0.000737976	1	1	1	0.000147595	4.37669	0.000101337	58	0.00325843	Yes
ROI228	228	0.0134426	0.00166766	1	1	1	0.000333532	5.98422	1.77106e-06	27	0.00151685	Yes
ROI245	245	0.0118719	0.000747815	1	1	1	0.000149563	2.84287	0.00449286	98	0.00550562	Yes
ROI248	248	0.0124007	0.00081683	1	1	1	0.000163366	5.8396	2.53064e-06	31	0.00174157	Yes
ROI251	251	0.0144211	0.00212052	1	1	1	0.000424104	7.01346	1.49265e-07	14	0.000786517	Yes	Removed
ROI252	252	0.0132132	0.00224971	1	1	1	0.000449941	3.92615	0.000317441	69	0.0038764	Yes	Removed
ROI254	254	0.0156966	0.00215489	1	1	1	0.000430979	9.86116	3.22716e-10	4	0.000224719	Yes
ROI268	268	0.0121944	0.000847315	1	1	1	0.000169463	4.4123	9.25646e-05	54	0.00303371	Yes
ROI279	279	0.0122061	0.00115733	1	1	1	0.000231465	3.28106	0.00157712	86	0.00483146	Yes
ROI280	280	0.0121884	0.00113577	1	1	1	0.000227155	3.26523	0.00163912	87	0.00488764	Yes
ROI284	284	0.0123408	0.00101284	1	1	1	0.000202567	4.41406	9.21513e-05	53	0.00297753	Yes
ROI289	289	0.0126931	0.00114934	1	1	1	0.000229868	5.42226	7.16235e-06	38	0.00213483	Yes
ROI298	298	0.0119244	0.000701479	1	1	1	0.000140296	3.40511	0.00116408	82	0.00460674	Yes
ROI307	307	0.0122137	0.000918436	1	1	1	0.000183687	4.17584	0.000168789	62	0.00348315	Yes
ROI310	310	0.01216	0.000906885	1	1	1	0.000181377	3.93287	0.000312109	68	0.00382022	Yes
ROI312	312	0.0124858	0.000954993	1	1	1	0.000190999	5.44033	6.84495e-06	37	0.00207865	Yes
ROI320	320	0.0118977	0.000739525	1	1	1	0.000147905	3.04957	0.00275728	89	0.005	Yes
ROI331	331	0.0125984	0.000983553	1	1	1	0.000196711	5.85497	2.43618e-06	30	0.00168539	Yes
ROI336	336	0.0131135	0.000970585	1	1	1	0.000194117	8.58662	4.40943e-09	8	0.000449438	Yes
ROI342	342	0.0120519	0.000720003	1	1	1	0.000144001	4.20296	0.000157565	61	0.00342697	Yes
ROI347	347	0.0123351	0.000697113	1	1	1	0.000139423	6.3723	6.87007e-07	21	0.00117978	Yes
ROI349	349	0.0122485	0.000931422	1	1	1	0.000186284	4.3043	0.000121811	59	0.00331461	Yes
ROI351	351	0.0143003	0.0022241	1	1	1	0.00044482	6.41517	6.19404e-07	20	0.0011236	Yes	Removed
ROI353	353	0.0125261	0.00142902	1	1	1	0.000285804	3.77685	0.000462095	72	0.00404494	Yes
ROI362	362	0.0121196	0.000994572	1	1	1	0.000198914	3.38313	0.00122867	83	0.00466292	Yes
ROI363	363	0.0139133	0.00124568	1	1	1	0.000249136	9.90056	2.9864e-10	3	0.000168539	Yes
ROI375	375	0.0122262	0.00087245	1	1	1	0.00017449	4.46738	8.04633e-05	51	0.00286517	Yes
ROI385	385	0.0120421	0.000838644	1	1	1	0.000167729	3.54972	0.000814424	77	0.00432584	Yes
ROI404	404	0.013377	0.00115298	1	1	1	0.000230597	8.37105	7.00738e-09	9	0.000505618	Yes
ROI411	411	0.0131592	0.000971394	1	1	1	0.000194279	8.81459	2.71987e-09	7	0.000393258	Yes
ROI413	413	0.0122292	0.000868361	1	1	1	0.000173672	4.50578	7.29728e-05	49	0.00275281	Yes
ROI426	426	0.0123089	0.00144145	1	1	1	0.00028829	2.99081	0.00317135	93	0.00522472	Yes
ROI429	429	0.0132654	0.000935548	1	1	1	0.00018711	9.71997	4.26748e-10	5	0.000280899	Yes
ROI430	430	0.0123989	0.000940276	1	1	1	0.000188055	5.06353	1.76952e-05	42	0.00235955	Yes
ROI432	432	0.0123188	0.00122926	1	1	1	0.000245851	3.54745	0.000819033	78	0.00438202	Yes
ROI433	433	0.0125591	0.00146112	1	1	1	0.000292223	3.80668	0.000428773	71	0.00398876	Yes
ROI437	437	0.0122965	0.00114106	1	1	1	0.000228212	3.7239	0.000527648	73	0.00410112	Yes
ROI466	466	0.0121219	0.000951816	1	1	1	0.000190363	3.54715	0.000819634	79	0.0044382	Yes
ROI476	476	0.0123222	0.00112463	1	1	1	0.000224925	3.89255	0.000345488	70	0.00393258	Yes
ROI482	482	0.0126709	0.00139318	1	1	1	0.000278635	4.39365	9.70607e-05	56	0.00314607	Yes
ROI486	486	0.0161828	0.00178247	1	1	1	0.000356495	13.2852	7.39579e-13	1	5.61798e-05	Yes
ROI489	489	0.0125476	0.000904573	1	1	1	0.000180915	6.08551	1.3811e-06	25	0.00140449	Yes
ROI496	496	0.0125327	0.000945188	1	1	1	0.000189038	5.74489	3.20035e-06	34	0.00191011	Yes
ROI498	498	0.0129128	0.000938238	1	1	1	0.000187648	7.81312	2.3916e-08	12	0.000674157	Yes
ROI502	502	0.0127589	0.00115534	1	1	1	0.000231069	5.67911	3.76896e-06	35	0.00196629	Yes
ROI509	509	0.0125029	0.00119625	1	1	1	0.000239249	4.41491	9.19526e-05	52	0.00292135	Yes
ROI513	513	0.0120196	0.00084106	1	1	1	0.000168212	3.4059	0.00116183	81	0.00455056	Yes
ROI515	515	0.0122837	0.000867993	1	1	1	0.000173599	4.82164	3.26813e-05	44	0.00247191	Yes
ROI524	524	0.0121944	0.000911952	1	1	1	0.00018239	4.09989	0.000204619	64	0.00359551	Yes
ROI525	525	0.0122988	0.000900337	1	1	1	0.000180067	4.73245	4.09965e-05	46	0.00258427	Yes
ROI527	527	0.0122948	0.000965476	1	1	1	0.000193095	4.39234	9.73852e-05	57	0.00320225	Yes
ROI539	539	0.0122701	0.00103466	1	1	1	0.000206932	3.97902	0.000277791	67	0.00376404	Yes
ROI558	558	0.0130404	0.00122091	1	1	1	0.000244181	6.52696	4.73238e-07	18	0.00101124	Yes
ROI566	566	0.0122082	0.00102584	1	1	1	0.000205169	3.71162	0.000544116	74	0.0041573	Yes
ROI571	571	0.0122676	0.000990598	1	1	1	0.00019812	4.1437	0.00018312	63	0.00353933	Yes
ROI572	572	0.0139128	0.0013827	1	1	1	0.00027654	8.91793	2.18978e-09	6	0.000337079	Yes
ROI576	576	0.0134963	0.00220575	1	1	1	0.000441151	4.6462	5.10508e-05	47	0.00264045	Yes	Removed
ROI579	579	0.0126607	0.00118007	1	1	1	0.000236014	5.14396	1.4438e-05	41	0.00230337	Yes
ROI582	582	0.0130711	0.00108032	1	1	1	0.000216064	7.51839	4.65127e-08	13	0.000730337	Yes
ROI587	587	0.0133566	0.00153425	1	1	1	0.00030685	6.22435	9.83848e-07	23	0.00129213	Yes
ROI597	597	0.0127515	0.000986799	1	1	1	0.00019736	6.61127	3.86669e-07	17	0.000955056	Yes
ROI602	602	0.0132088	0.00109544	1	1	1	0.000219088	8.0429	1.4353e-08	11	0.000617978	Yes
ROI603	603	0.0131017	0.000991148	1	1	1	0.00019823	8.34926	7.34578e-09	10	0.000561798	Yes
ROI609	609	0.0127436	0.00101013	1	1	1	0.000202025	6.41953	6.1292e-07	19	0.00106742	Yes
ROI611	611	0.0127357	0.00143485	1	1	1	0.00028697	4.492	7.55778e-05	50	0.00280899	Yes
ROI612	612	0.0129094	0.0012641	1	1	1	0.00025282	5.78566	2.89237e-06	33	0.00185393	Yes
ROI618	618	0.0120905	0.00110788	1	1	1	0.000221577	2.90571	0.00387771	94	0.0052809	Yes
ROI625	625	0.0126087	0.00105607	1	1	1	0.000211213	5.50154	5.87148e-06	36	0.00202247	Yes
ROI253	253	0.0126018	0.00211497	1	1	1	0.000422993	2.73079	0.00582627	99	0.0055618	No
ROI329	329	0.0122555	0.00148614	1	1	1	0.000297228	2.72125	0.00595558	100	0.00561798	No
ROI452	452	0.0119558	0.000935879	1	1	1	0.000187176	2.72033	0.00596813	101	0.00567416	No
ROI545	545	0.0121317	0.00128134	1	1	1	0.000256268	2.67315	0.00664964	102	0.00573034	No
ROI506	506	0.0121148	0.00125239	1	1	1	0.000250479	2.66754	0.0067354	103	0.00578652	No
ROI283	283	0.0120127	0.00106206	1	1	1	0.000212413	2.66488	0.00677642	104	0.0058427	No
ROI453	453	0.0120038	0.00107368	1	1	1	0.000214736	2.59427	0.00795454	105	0.00589888	No
ROI101	101	0.0120543	0.00117986	1	1	1	0.000235972	2.57507	0.00830648	106	0.00595506	No
ROI64	64	0.0120815	0.00124893	1	1	1	0.000249786	2.54164	0.00895446	107	0.00601124	No
ROI341	341	0.0118131	0.000726092	1	1	1	0.000145218	2.52331	0.00932926	108	0.00606742	No
ROI548	548	0.0118524	0.000810167	1	1	1	0.000162033	2.50424	0.0097348	109	0.0061236	No
ROI401	401	0.0119943	0.00109452	1	1	1	0.000218904	2.50181	0.00978752	110	0.00617978	No
ROI387	387	0.0118686	0.000848895	1	1	1	0.000169779	2.48538	0.0101519	111	0.00623596	No
ROI438	438	0.0119428	0.00104003	1	1	1	0.000208006	2.38535	0.0126538	112	0.00629213	No
ROI117	117	0.0117731	0.000708175	1	1	1	0.000141635	2.30447	0.015079	113	0.00634831	No
ROI178	178	0.0119646	0.00112442	1	1	1	0.000224884	2.30329	0.0151175	114	0.00640449	No
ROI262	262	0.0118528	0.000886251	1	1	1	0.00017725	2.29147	0.0155064	115	0.00646067	No
ROI311	311	0.0119866	0.0011959	1	1	1	0.000239181	2.2574	0.016679	116	0.00651685	No
ROI564	564	0.0118988	0.0010211	1	1	1	0.000204221	2.21402	0.0182887	117	0.00657303	No
ROI557	557	0.0122231	0.00177654	1	1	1	0.000355309	2.18524	0.0194329	118	0.00662921	No
ROI22	22	0.0118107	0.000836412	1	1	1	0.000167282	2.17624	0.0198038	119	0.00668539	No
ROI608	608	0.0118784	0.000994535	1	1	1	0.000198907	2.17063	0.0200382	120	0.00674157	No
ROI475	475	0.0118751	0.000987495	1	1	1	0.000197499	2.16918	0.0200995	121	0.00679775	No
ROI481	481	0.0118487	0.000930234	1	1	1	0.000186047	2.1609	0.0204507	122	0.00685393	No
ROI71	71	0.0118572	0.000972904	1	1	1	0.000194581	2.10958	0.0227555	123	0.00691011	No
ROI177	177	0.0118701	0.00101135	1	1	1	0.00020227	2.09337	0.0235306	124	0.00696629	No
ROI581	581	0.0119186	0.0011299	1	1	1	0.000225981	2.08847	0.0237694	125	0.00702247	No
ROI562	562	0.0118449	0.000956259	1	1	1	0.000191252	2.08221	0.0240778	126	0.00707865	No
ROI141	141	0.011746	0.0007328	1	1	1	0.00014656	2.04254	0.0261153	127	0.00713483	No
ROI461	461	0.0118997	0.00111827	1	1	1	0.000223655	2.02542	0.0270415	128	0.00719101	No
ROI261	261	0.011764	0.000793311	1	1	1	0.000158662	1.99997	0.0284719	129	0.00724719	No
ROI352	352	0.0122543	0.00202835	1	1	1	0.00040567	1.99098	0.0289924	130	0.00730337	No
ROI231	231	0.0118066	0.000929714	1	1	1	0.000185943	1.93545	0.0324008	131	0.00735955	No
ROI78	78	0.0117553	0.000810917	1	1	1	0.000162183	1.90313	0.0345427	132	0.00741573	No
ROI339	339	0.0117572	0.000826549	1	1	1	0.00016531	1.87838	0.0362656	133	0.00747191	No
ROI83	83	0.0117755	0.000875664	1	1	1	0.000175133	1.87776	0.0363093	134	0.00752809	No
ROI269	269	0.0117577	0.000830602	1	1	1	0.00016612	1.87215	0.0367108	135	0.00758427	No
ROI547	547	0.0117883	0.000914503	1	1	1	0.000182901	1.86814	0.0369999	136	0.00764045	No
ROI207	207	0.0118086	0.000978626	1	1	1	0.000195725	1.84923	0.0383897	137	0.00769663	No
ROI80	80	0.0117826	0.000936382	1	1	1	0.000187276	1.79388	0.042721	138	0.00775281	No
ROI186	186	0.011726	0.000778741	1	1	1	0.000155748	1.79361	0.0427429	139	0.00780899	No
ROI2	2	0.0117593	0.000874447	1	1	1	0.000174889	1.78738	0.0432565	140	0.00786517	No
ROI256	256	0.0118081	0.00102067	1	1	1	0.000204133	1.77055	0.0446695	141	0.00792135	No
ROI512	512	0.0117642	0.000929182	1	1	1	0.000185836	1.70863	0.0502112	142	0.00797753	No
ROI423	423	0.0117591	0.000914919	1	1	1	0.000182984	1.70751	0.0503169	143	0.00803371	No
ROI179	179	0.0118284	0.00113132	1	1	1	0.000226264	1.68692	0.052288	144	0.00808989	No
ROI190	190	0.0117083	0.000786054	1	1	1	0.000157211	1.66419	0.0545393	145	0.00814607	No
ROI163	163	0.0118429	0.00121774	1	1	1	0.000243548	1.62703	0.0583955	146	0.00820225	No
ROI472	472	0.0117177	0.000840134	1	1	1	0.000168027	1.61276	0.059935	147	0.00825843	No
ROI346	346	0.0116901	0.000761741	1	1	1	0.000152348	1.59765	0.0616026	148	0.00831461	No
ROI517	517	0.0117328	0.000910165	1	1	1	0.000182033	1.57168	0.064558	149	0.00837079	No
ROI264	264	0.011698	0.000824359	1	1	1	0.000164872	1.5247	0.0702026	150	0.00842697	No
ROI621	621	0.0117139	0.000880632	1	1	1	0.000176126	1.51753	0.0710983	151	0.00848315	No
ROI340	340	0.0116798	0.00078241	1	1	1	0.000156482	1.48968	0.0746667	152	0.00853933	No
ROI260	260	0.0116677	0.000745025	1	1	0	0.000149005	1.48372	0.0754496	153	0.00859551	No
ROI471	471	0.0116848	0.000804155	1	1	1	0.000160831	1.48035	0.0758939	154	0.00865169	No
ROI275	275	0.0116357	0.000638842	1	1	0	0.000127768	1.47963	0.0759903	155	0.00870787	No
ROI588	588	0.0117246	0.00099185	1	1	1	0.00019837	1.401	0.0870065	156	0.00876404	No
ROI113	113	0.0117873	0.00124474	1	1	1	0.000248949	1.36813	0.0919719	157	0.00882022	No
ROI442	442	0.0116727	0.000830658	1	1	1	0.000166132	1.36049	0.0931581	158	0.0088764	No
ROI531	531	0.0117893	0.00127319	1	1	1	0.000254637	1.34559	0.0955055	159	0.00893258	No
ROI454	454	0.0117066	0.00100816	1	1	1	0.000201632	1.28935	0.104782	160	0.00898876	No
ROI236	236	0.0116679	0.000867617	1	1	1	0.000173523	1.2752	0.107223	161	0.00904494	No
ROI106	106	0.0116899	0.000985453	1	1	1	0.000197091	1.23434	0.114514	162	0.00910112	No
ROI224	224	0.0116666	0.000899718	1	1	0	0.000179944	1.22208	0.116773	163	0.0091573	No
ROI281	281	0.0116888	0.00101777	1	1	1	0.000203555	1.1893	0.122978	164	0.00921348	No
ROI27	27	0.011635	0.000798866	1	1	0	0.000159773	1.17866	0.125044	165	0.00926966	No
ROI53	53	0.0116675	0.000970132	1	1	0	0.000194026	1.1382	0.133136	166	0.00932584	No
ROI483	483	0.0117535	0.00140474	1	1	1	0.000280947	1.0923	0.142773	167	0.00938202	No
ROI94	94	0.0116359	0.000894742	1	1	0	0.000178948	1.05773	0.150356	168	0.0094382	No
ROI304	304	0.0117214	0.00130374	1	1	1	0.000260748	1.05382	0.151229	169	0.00949438	No
ROI229	229	0.0116847	0.00115437	1	1	1	0.000230874	1.03083	0.156448	170	0.00955056	No
ROI554	554	0.0116249	0.000896489	1	1	0	0.000179298	0.994319	0.164994	171	0.00960674	No
ROI556	556	0.0117771	0.00172942	1	1	1	0.000345884	0.955353	0.174462	172	0.00966292	No
ROI532	532	0.0116369	0.00110304	1	1	0	0.000220609	0.862533	0.198466	173	0.0097191	No
ROI153	153	0.0116399	0.00122909	1	1	0	0.000245818	0.785937	0.219798	174	0.00977528	No
ROI528	528	0.0116136	0.0010728	1	1	0	0.00021456	0.778051	0.222071	175	0.00983146	No
ROI508	508	0.011711	0.00181901	1	1	1	0.000363802	0.726671	0.237228	176	0.00988764	No
ROI354	354	0.0116136	0.00153531	1	1	0	0.000307062	0.543599	0.295866	177	0.00994382	No
ROI303	303	0.0116205	0.00160694	1	1	0	0.000321388	0.540875	0.296789	178	0.01	No
ROI584	584	0.01161	0.000900586	1	1	0
ROI358	358	0.0115996	0.000869584	1	1	0
ROI403	403	0.0115933	0.000829084	0	1	0
ROI462	462	0.0115924	0.000907263	0	1	0
ROI142	142	0.011586	0.000698084	0	1	0
ROI277	277	0.0115812	0.00206041	0	1	0
ROI100	100	0.0115774	0.000603066	0	1	0
ROI522	522	0.0115628	0.000883983	0	1	0
ROI235	235	0.0115536	0.000984225	0	1	0
ROI247	247	0.0115479	0.000624046	0	1	0
ROI24	24	0.0115463	0.00063023	0	1	0
ROI39	39	0.0115453	0.000805754	0	1	0
ROI436	436	0.0115413	0.00112408	0	1	0
ROI519	519	0.0115333	0.000928001	0	1	0
ROI7	7	0.0115295	0.00084149	0	1	0
ROI242	242	0.0115232	0.000981626	0	1	0
ROI446	446	0.0115224	0.000787473	0	1	0
ROI213	213	0.0115222	0.000992187	0	1	0
ROI356	356	0.0115193	0.000868314	0	1	0
ROI258	258	0.0115164	0.00095427	0	1	0
ROI321	321	0.0115123	0.000766112	0	1	0
ROI541	541	0.011503	0.00124927	0	1	0
ROI606	606	0.0114957	0.00165309	0	1	0
ROI288	288	0.0114878	0.000792353	0	1	0
ROI297	297	0.0114865	0.000742281	0	1	0
ROI313	313	0.0114821	0.000829418	0	1	0
ROI529	529	0.01148	0.00127672	0	1	0
ROI536	536	0.0114781	0.00113932	0	1	0
ROI227	227	0.0114727	0.00210786	0	1	0
ROI125	125	0.0114692	0.000512625	0	1	0
ROI282	282	0.011467	0.00103768	0	1	0
ROI343	343	0.0114649	0.000701993	0	1	0
ROI129	129	0.0114647	0.00089721	0	1	0
ROI250	250	0.0114621	0.000871273	0	1	0
ROI396	396	0.0114606	0.00100152	0	1	0
ROI412	412	0.0114577	0.000815269	0	1	0
ROI484	484	0.0114539	0.00154082	0	1	0
ROI615	615	0.0114504	0.00109496	0	1	0
ROI267	267	0.0114496	0.00077199	0	1	0
ROI624	624	0.0114463	0.000880074	0	1	0
ROI17	17	0.0114456	0.000744182	0	1	0
ROI112	112	0.0114377	0.000950912	0	1	0
ROI176	176	0.0114354	0.00102659	0	1	0
ROI92	92	0.0114342	0.000706576	0	1	0
ROI11	11	0.0114267	0.000878561	0	1	0
ROI382	382	0.0114173	0.000782039	0	1	0
ROI555	555	0.0114135	0.00107232	0	1	0
ROI397	397	0.0114115	0.000986185	0	1	0
ROI84	84	0.0114112	0.000818034	0	1	0
ROI72	72	0.0114049	0.000670744	0	1	0
ROI305	305	0.0114044	0.000989198	0	1	0
ROI386	386	0.0114043	0.00080945	0	1	0
ROI187	187	0.0114005	0.000807193	0	1	0
ROI74	74	0.0113997	0.000630429	0	1	0
ROI468	468	0.0113901	0.000837831	0	1	0
ROI410	410	0.0113881	0.000931133	0	1	0
ROI34	34	0.0113785	0.000839194	0	1	0
ROI544	544	0.0113777	0.000969158	0	1	0
ROI234	234	0.0113741	0.0008014	0	1	0
ROI560	560	0.0113739	0.000898179	0	1	0
ROI441	441	0.0113649	0.000920227	0	1	0
ROI189	189	0.0113618	0.000800526	0	1	0
ROI162	162	0.0113604	0.0010406	0	1	0
ROI550	550	0.0113555	0.000899467	0	1	0
ROI593	593	0.0113543	0.000995913	0	1	0
ROI139	139	0.0113531	0.00131131	0	1	0
ROI56	56	0.0113356	0.000914906	0	1	0
ROI35	35	0.0113315	0.000755646	0	1	0
ROI169	169	0.0113308	0.000688726	0	1	0
ROI15	15	0.0113228	0.000755066	0	1	0
ROI570	570	0.0113204	0.000880591	0	1	0
ROI144	144	0.0113178	0.000795483	0	1	0
ROI479	479	0.0113127	0.00162663	0	1	0
ROI25	25	0.0113123	0.000635057	0	1	0
ROI150	150	0.0113101	0.000630135	0	1	0
ROI273	273	0.0113053	0.000614351	0	1	0
ROI338	338	0.0113053	0.000864188	0	1	0
ROI577	577	0.0113034	0.00201069	0	1	0
ROI147	147	0.0113032	0.000594978	0	1	0
ROI59	59	0.0112999	0.000796142	0	1	0
ROI121	121	0.0112898	0.000669584	0	1	0
ROI613	613	0.011289	0.000958159	0	1	0
ROI55	55	0.0112841	0.000968047	0	1	0
ROI394	394	0.011281	0.000847902	0	1	0
ROI372	372	0.0112789	0.000737855	0	1	0
ROI47	47	0.0112767	0.000632082	0	1	0
ROI98	98	0.0112678	0.000588393	0	1	0
ROI357	357	0.0112634	0.00087613	0	1	0
ROI12	12	0.011262	0.0011232	0	1	0
ROI494	494	0.0112544	0.000767312	0	1	0
ROI488	488	0.0112542	0.0011947	0	1	0
ROI463	463	0.0112525	0.00107113	0	1	0
ROI319	319	0.0112446	0.000716429	0	1	0
ROI546	546	0.011238	0.000947141	0	1	0
ROI157	157	0.011234	0.00077837	0	1	0
ROI152	152	0.0112287	0.000930292	0	1	0
ROI473	473	0.0112282	0.000796877	0	1	0
ROI52	52	0.011223	0.000786885	0	1	0
ROI464	464	0.0112127	0.000773276	0	1	0
ROI95	95	0.0112123	0.000681487	0	1	0
ROI203	203	0.0112123	0.000961861	0	1	0
ROI540	540	0.0112091	0.00109154	0	1	0
ROI443	443	0.0111981	0.000823628	0	1	0
ROI344	344	0.0111921	0.000659269	0	1	0
ROI86	86	0.0111896	0.00073661	0	1	0
ROI308	308	0.0111822	0.00102843	0	1	0
ROI60	60	0.0111729	0.000828359	0	1	0
ROI450	450	0.0111721	0.00073236	0	1	0
ROI350	350	0.011172	0.000718925	0	1	0
ROI549	549	0.0111694	0.000832589	0	1	0
ROI424	424	0.0111609	0.000836511	0	1	0
ROI19	19	0.0111495	0.00062114	0	1	0
ROI96	96	0.0111461	0.000630516	0	1	0
ROI97	97	0.0111452	0.000712888	0	1	0
ROI185	185	0.0111442	0.000809007	0	1	0
ROI79	79	0.0111415	0.00100806	0	1	0
ROI415	415	0.0111386	0.000771726	0	1	0
ROI170	170	0.0111373	0.000630015	0	1	0
ROI600	600	0.0111336	0.000962039	0	1	0
ROI316	316	0.0111261	0.000950998	0	1	0
ROI585	585	0.0111136	0.00150831	0	0	0
ROI377	377	0.0111135	0.00125106	0	0	0
ROI278	278	0.0111126	0.00186363	0	0	0
ROI223	223	0.0110986	0.000988398	0	0	0
ROI270	270	0.0110961	0.000730419	0	0	0
ROI119	119	0.0110949	0.000822549	0	0	0
ROI306	306	0.0110936	0.000845501	0	0	0
ROI57	57	0.0110931	0.000731767	0	0	0
ROI495	495	0.0110913	0.000897944	0	0	0
ROI451	451	0.0110878	0.000912438	0	0	0
ROI263	263	0.0110876	0.000706374	0	0	0
ROI543	543	0.0110871	0.000889084	0	0	0
ROI294	294	0.0110871	0.000749072	0	0	0
ROI376	376	0.0110863	0.00105522	0	0	0
ROI459	459	0.0110777	0.00115678	0	0	0
ROI88	88	0.0110756	0.000967686	0	0	0
ROI249	249	0.0110729	0.00114408	0	0	0
ROI5	5	0.0110723	0.000801698	0	0	0
ROI42	42	0.0110717	0.000713879	0	0	0
ROI21	21	0.0110702	0.000874065	0	0	0
ROI73	73	0.0110617	0.000574546	0	0	0
ROI259	259	0.0110574	0.000769688	0	0	0
ROI499	499	0.0110451	0.000716519	0	0	0
ROI418	418	0.0110449	0.000772475	0	0	0
ROI348	348	0.0110446	0.000657217	0	0	0
ROI63	63	0.0110425	0.000947205	0	0	0
ROI37	37	0.011032	0.000890267	0	0	0
ROI200	200	0.0110265	0.000579559	0	0	0
ROI477	477	0.0110195	0.000970054	0	0	0
ROI183	183	0.0110177	0.00123255	0	0	0
ROI601	601	0.011015	0.000965985	0	0	0
ROI491	491	0.0110142	0.000918622	0	0	0
ROI241	241	0.0110135	0.000866914	0	0	0
ROI500	500	0.0110097	0.00109256	0	0	0
ROI126	126	0.0110083	0.00105721	0	0	0
ROI271	271	0.0110018	0.000660366	0	0	0
ROI620	620	0.0110002	0.000911259	0	0	0
ROI368	368	0.0109983	0.000756649	0	0	0
ROI291	291	0.0109905	0.00104143	0	0	0
ROI154	154	0.0109882	0.000942523	0	0	0
ROI622	622	0.0109857	0.000805784	0	0	0
ROI140	140	0.0109857	0.000856947	0	0	0
ROI214	214	0.0109647	0.000793868	0	0	0
ROI111	111	0.0109474	0.000710146	0	0	0
ROI425	425	0.0109456	0.000749547	0	0	0
ROI209	209	0.0109442	0.000866707	0	0	0
ROI233	233	0.0109342	0.000808399	0	0	0
ROI359	359	0.010929	0.00107931	0	0	0
ROI66	66	0.0109273	0.000791138	0	0	0
ROI364	364	0.0109253	0.00116607	0	0	0
ROI595	595	0.0109249	0.000893044	0	0	0
ROI503	503	0.0109241	0.000972773	0	0	0
ROI419	419	0.0109234	0.000837227	0	0	0
ROI164	164	0.0109126	0.00138381	0	0	0
ROI302	302	0.0109126	0.00119878	0	0	0
ROI131	131	0.0109116	0.000913142	0	0	0
ROI614	614	0.0109031	0.00107673	0	0	0
ROI89	89	0.0109025	0.00105661	0	0	0
ROI276	276	0.0108993	0.00163493	0	0	0
ROI215	215	0.0108956	0.000801253	0	0	0
ROI493	493	0.0108919	0.000852133	0	0	0
ROI444	444	0.0108908	0.000730867	0	0	0
ROI553	553	0.0108904	0.000774681	0	0	0
ROI173	173	0.0108883	0.00066649	0	0	0
ROI296	296	0.0108838	0.000649833	0	0	0
ROI82	82	0.0108829	0.000762913	0	0	0
ROI440	440	0.0108761	0.000812817	0	0	0
ROI195	195	0.0108758	0.000592578	0	0	0
ROI516	516	0.0108738	0.000814878	0	0	0
ROI551	551	0.0108731	0.00105375	0	0	0
ROI456	456	0.0108629	0.000952577	0	0	0
ROI13	13	0.0108608	0.00082532	0	0	0
ROI568	568	0.0108592	0.00107755	0	0	0
ROI457	457	0.0108531	0.00119221	0	0	0
ROI467	467	0.0108508	0.000769947	0	0	0
ROI565	565	0.0108384	0.000932977	0	0	0
ROI589	589	0.0108202	0.00104379	0	0	0
ROI301	301	0.0108093	0.000930464	0	0	0
ROI93	93	0.0108048	0.000796648	0	0	0
ROI6	6	0.0108041	0.000877391	0	0	0
ROI237	237	0.0108001	0.000863226	0	0	0
ROI309	309	0.0107985	0.00116559	0	0	0
ROI220	220	0.0107958	0.000659595	0	0	0
ROI255	255	0.010793	0.00141412	0	0	0
ROI619	619	0.0107916	0.00116485	0	0	0
ROI68	68	0.0107913	0.000690127	0	0	0
ROI44	44	0.0107809	0.000648172	0	0	0
ROI146	146	0.0107697	0.000592773	0	0	0
ROI299	299	0.0107555	0.000657121	0	0	0
ROI16	16	0.0107454	0.000702766	0	0	0
ROI374	374	0.010745	0.000730732	0	0	0
ROI383	383	0.0107408	0.00081157	0	0	0
ROI510	510	0.0107386	0.000886492	0	0	0
ROI172	172	0.0107308	0.000697453	0	0	0
ROI40	40	0.0107306	0.000696006	0	0	0
ROI369	369	0.0107286	0.000716779	0	0	0
ROI534	534	0.0107284	0.000994756	0	0	0
ROI204	204	0.0107225	0.00091631	0	0	0
ROI285	285	0.0107196	0.000893918	0	0	0
ROI448	448	0.0107173	0.000788068	0	0	0
ROI327	327	0.0107161	0.00109557	0	0	0
ROI51	51	0.010716	0.00090926	0	0	0
ROI26	26	0.0107129	0.00108415	0	0	0
ROI505	505	0.0107115	0.0010104	0	0	0
ROI580	580	0.0107073	0.000992795	0	0	0
ROI379	379	0.0107063	0.0012362	0	0	0
ROI174	174	0.0107044	0.00061209	0	0	0
ROI171	171	0.0107027	0.000575693	0	0	0
ROI469	469	0.0107011	0.000778677	0	0	0
ROI123	123	0.0106998	0.000678853	0	0	0
ROI407	407	0.0106998	0.000938196	0	0	0
ROI332	332	0.010698	0.000917499	0	0	0
ROI75	75	0.0106963	0.000579423	0	0	0
ROI116	116	0.0106919	0.000717451	0	0	0
ROI38	38	0.0106881	0.000933652	0	0	0
ROI523	523	0.0106875	0.000944262	0	0	0
ROI623	623	0.010686	0.000909917	0	0	0
ROI58	58	0.0106778	0.000789337	0	0	0
ROI194	194	0.0106773	0.000739595	0	0	0
ROI399	399	0.0106692	0.000908482	0	0	0
ROI594	594	0.0106688	0.000928483	0	0	0
ROI317	317	0.0106687	0.000799423	0	0	0
ROI393	393	0.0106606	0.000854699	0	0	0
ROI33	33	0.0106523	0.000846066	0	0	0
ROI567	567	0.0106522	0.000959699	0	0	0
ROI569	569	0.0106519	0.0009484	0	0	0
ROI272	272	0.0106407	0.000643098	0	0	0
ROI322	322	0.0106405	0.000776255	0	0	0
ROI605	605	0.0106401	0.000982388	0	0	0
ROI244	244	0.0106397	0.000778224	0	0	0
ROI137	137	0.0106332	0.001359	0	0	0
ROI124	124	0.010632	0.000585149	0	0	0
ROI337	337	0.0106304	0.0010116	0	0	0
ROI290	290	0.0106303	0.00100269	0	0	0
ROI398	398	0.0106292	0.000710107	0	0	0
ROI434	434	0.0106242	0.001011	0	0	0
ROI205	205	0.0106238	0.00110323	0	0	0
ROI465	465	0.0106217	0.000904418	0	0	0
ROI193	193	0.0106201	0.000897911	0	0	0
ROI196	196	0.010608	0.00073477	0	0	0
ROI108	108	0.0106056	0.000916166	0	0	0
ROI575	575	0.0106047	0.000858345	0	0	0
ROI521	521	0.0106037	0.000812592	0	0	0
ROI65	65	0.0106003	0.000841916	0	0	0
ROI180	180	0.0106002	0.000932941	0	0	0
ROI293	293	0.0105954	0.00066189	0	0	0
ROI257	257	0.0105945	0.000841458	0	0	0
ROI85	85	0.0105944	0.00073382	0	0	0
ROI105	105	0.01059	0.000939212	0	0	0
ROI427	427	0.0105815	0.00116222	0	0	0
ROI324	324	0.0105777	0.000669755	0	0	0
ROI409	409	0.0105771	0.000853359	0	0	0
ROI175	175	0.0105684	0.00057574	0	0	0
ROI421	421	0.0105672	0.00109733	0	0	0
ROI69	69	0.0105636	0.000639551	0	0	0
ROI326	326	0.010561	0.00117397	0	0	0
ROI591	591	0.0105603	0.00101395	0	0	0
ROI361	361	0.0105561	0.00088021	0	0	0
ROI501	501	0.0105531	0.000954535	0	0	0
ROI378	378	0.0105504	0.00114525	0	0	0
ROI149	149	0.0105437	0.000619826	0	0	0
ROI417	417	0.0105437	0.000705899	0	0	0
ROI325	325	0.0105417	0.000626056	0	0	0
ROI314	314	0.0105347	0.000814339	0	0	0
ROI408	408	0.0105298	0.000863409	0	0	0
ROI67	67	0.0105269	0.00068697	0	0	0
ROI230	230	0.0105261	0.000967764	0	0	0
ROI561	561	0.0105236	0.0008111	0	0	0
ROI487	487	0.01052	0.0008863	0	0	0
ROI211	211	0.0105046	0.000802656	0	0	0
ROI31	31	0.0105043	0.000795836	0	0	0
ROI120	120	0.0104995	0.000627857	0	0	0
ROI530	530	0.0104945	0.000960858	0	0	0
ROI99	99	0.0104925	0.000568326	0	0	0
ROI520	520	0.0104903	0.000761287	0	0	0
ROI474	474	0.0104858	0.000719547	0	0	0
ROI292	292	0.0104827	0.000754923	0	0	0
ROI295	295	0.0104803	0.000739884	0	0	0
ROI225	225	0.0104792	0.000564396	0	0	0
ROI616	616	0.0104757	0.000898333	0	0	0
ROI240	240	0.0104712	0.000858577	0	0	0
ROI318	318	0.0104668	0.000797474	0	0	0
ROI485	485	0.0104655	0.00143293	0	0	0
ROI221	221	0.0104622	0.000675737	0	0	0
ROI136	136	0.0104574	0.00130527	0	0	0
ROI156	156	0.0104558	0.00087479	0	0	0
ROI158	158	0.01045	0.00108508	0	0	0
ROI559	559	0.0104488	0.000952736	0	0	0
ROI143	143	0.0104423	0.000702156	0	0	0
ROI381	381	0.0104302	0.000855203	0	0	0
ROI402	402	0.0104268	0.000835851	0	0	0
ROI538	538	0.0104256	0.000857656	0	0	0
ROI391	391	0.0104221	0.000920689	0	0	0
ROI439	439	0.0104138	0.00076362	0	0	0
ROI167	167	0.0104062	0.000879735	0	0	0
ROI380	380	0.0104042	0.000944801	0	0	0
ROI206	206	0.0104037	0.000960441	0	0	0
ROI274	274	0.0103994	0.000653315	0	0	0
ROI334	334	0.0103681	0.00152143	0	0	0
ROI445	445	0.0103608	0.000714215	0	0	0
ROI50	50	0.0103416	0.000600859	0	0	0
ROI54	54	0.0103345	0.00101543	0	0	0
ROI192	192	0.0103339	0.000957987	0	0	0
ROI392	392	0.0103322	0.000820509	0	0	0
ROI104	104	0.0103272	0.000802923	0	0	0
ROI109	109	0.0103201	0.000758711	0	0	0
ROI355	355	0.0103094	0.00123998	0	0	0
ROI586	586	0.0103072	0.00122241	0	0	0
ROI390	390	0.010304	0.000813249	0	0	0
ROI617	617	0.0103027	0.000893143	0	0	0
ROI212	212	0.0102902	0.000809688	0	0	0
ROI29	29	0.0102842	0.00112939	0	0	0
ROI435	435	0.0102794	0.000884604	0	0	0
ROI414	414	0.0102747	0.000759387	0	0	0
ROI43	43	0.0102672	0.000647466	0	0	0
ROI166	166	0.0102603	0.00116177	0	0	0
ROI537	537	0.0102546	0.00107617	0	0	0
ROI395	395	0.0102534	0.000857769	0	0	0
ROI389	389	0.0102521	0.000811615	0	0	0
ROI32	32	0.0102453	0.000749228	0	0	0
ROI90	90	0.0102441	0.000688763	0	0	0
ROI155	155	0.0102321	0.000800245	0	0	0
ROI370	370	0.01023	0.00063653	0	0	0
ROI216	216	0.0102294	0.000766335	0	0	0
ROI36	36	0.0102288	0.000668805	0	0	0
ROI219	219	0.0102066	0.000722224	0	0	0
ROI287	287	0.0102034	0.000790911	0	0	0
ROI138	138	0.0101959	0.00109396	0	0	0
ROI148	148	0.010195	0.000578234	0	0	0
ROI77	77	0.0101858	0.000771581	0	0	0
ROI14	14	0.0101763	0.000714838	0	0	0
ROI431	431	0.0101734	0.000845263	0	0	0
ROI48	48	0.0101687	0.000636306	0	0	0
ROI371	371	0.0101673	0.000884614	0	0	0
ROI87	87	0.0101613	0.000958227	0	0	0
ROI428	428	0.0101578	0.000914928	0	0	0
ROI449	449	0.0101532	0.000714936	0	0	0
ROI563	563	0.0101442	0.000837173	0	0	0
ROI232	232	0.0101283	0.000923365	0	0	0
ROI323	323	0.0101142	0.00075353	0	0	0
ROI266	266	0.0101004	0.000892129	0	0	0
ROI20	20	0.0100989	0.000699327	0	0	0
ROI518	518	0.010093	0.000920126	0	0	0
ROI330	330	0.0100886	0.000908664	0	0	0
ROI208	208	0.0100623	0.000803953	0	0	0
ROI590	590	0.0100551	0.000935973	0	0	0
ROI455	455	0.010047	0.000894271	0	0	0
ROI497	497	0.0100452	0.00119118	0	0	0
ROI400	400	0.0100443	0.000787849	0	0	0
ROI607	607	0.0100419	0.00134992	0	0	0
ROI504	504	0.0100384	0.000900539	0	0	0
ROI265	265	0.0100367	0.00073973	0	0	0
ROI18	18	0.010026	0.000617968	0	0	0
ROI578	578	0.0100135	0.00146912	0	0	0
ROI46	46	0.0100009	0.000682965	0	0	0
ROI118	118	0.00995892	0.000732024	0	0	0
ROI420	420	0.00995336	0.000735514	0	0	0
ROI447	447	0.00994467	0.000691842	0	0	0
ROI460	460	0.00992524	0.000970419	0	0	0
ROI535	535	0.0099237	0.000993923	0	0	0
ROI226	226	0.00988349	0.00144995	0	0	0
ROI533	533	0.00988349	0.00102597	0	0	0
ROI300	300	0.00987106	0.000568734	0	0	0
ROI49	49	0.00985967	0.000583349	0	0	0
ROI9	9	0.00985376	0.000746303	0	0	0
ROI246	246	0.00984281	0.000801532	0	0	0
ROI416	416	0.00983515	0.00077844	0	0	0
ROI526	526	0.00983231	0.000830974	0	0	0
ROI422	422	0.00982743	0.000989128	0	0	0
ROI478	478	0.00982261	0.000934338	0	0	0
ROI91	91	0.00982179	0.000750223	0	0	0
ROI197	197	0.00981402	0.00121527	0	0	0
ROI76	76	0.00980802	0.000859612	0	0	0
ROI45	45	0.00979747	0.000811128	0	0	0
ROI122	122	0.00979655	0.000816564	0	0	0
ROI30	30	0.00979561	0.000795086	0	0	0
ROI239	239	0.00979381	0.000770433	0	0	0
ROI592	592	0.00977946	0.000877191	0	0	0
ROI102	102	0.00976806	0.00110576	0	0	0
ROI552	552	0.00976208	0.000858813	0	0	0
ROI373	373	0.00976139	0.000616606	0	0	0
ROI114	114	0.00975919	0.00140215	0	0	0
ROI492	492	0.0097367	0.000840737	0	0	0
ROI490	490	0.00971678	0.000759748	0	0	0
ROI333	333	0.00969201	0.000943079	0	0	0
ROI604	604	0.00968484	0.000851984	0	0	0
ROI384	384	0.0096777	0.000882083	0	0	0
ROI405	405	0.00967223	0.000888872	0	0	0
ROI127	127	0.00966593	0.000931888	0	0	0
ROI238	238	0.00966328	0.000840546	0	0	0
ROI470	470	0.00963405	0.000713714	0	0	0
ROI507	507	0.00959779	0.00123601	0	0	0
ROI134	134	0.00959243	0.000759136	0	0	0
ROI218	218	0.00959124	0.00112929	0	0	0
ROI61	61	0.00958173	0.00109853	0	0	0
ROI165	165	0.00958032	0.00113578	0	0	0
ROI1	1	0.00957691	0.000829917	0	0	0
ROI345	345	0.00956558	0.000660667	0	0	0
ROI480	480	0.00948822	0.00131066	0	0	0
ROI41	41	0.00948006	0.00077185	0	0	0
ROI596	596	0.00947387	0.000866963	0	0	0
ROI583	583	0.00944444	0.000843668	0	0	0
ROI574	574	0.00942019	0.000962449	0	0	0
ROI199	199	0.00941418	0.00057583	0	0	0
ROI328	328	0.00940271	0.000839922	0	0	0
ROI514	514	0.00939547	0.000881821	0	0	0
ROI458	458	0.00939154	0.00134907	0	0	0
ROI511	511	0.0093836	0.00106203	0	0	0
ROI335	335	0.00937461	0.000834134	0	0	0
ROI367	367	0.00937306	0.000770657	0	0	0
ROI573	573	0.00936209	0.00106634	0	0	0
ROI360	360	0.00932224	0.000898596	0	0	0
ROI365	365	0.00929297	0.000746889	0	0	0
ROI243	243	0.00926392	0.00123389	0	0	0
ROI598	598	0.00926317	0.000837312	0	0	0
ROI315	315	0.00924724	0.000813308	0	0	0
ROI201	201	0.0092273	0.00138294	0	0	0
ROI188	188	0.0092094	0.000950635	0	0	0
ROI366	366	0.00909846	0.000698724	0	0	0
ROI388	388	0.00902666	0.000723098	0	0	0
ROI8	8	0.00902542	0.000850625	0	0	0
ROI542	542	0.00896037	0.00118296	0	0	0
ROI406	406	0.00887917	0.000893255	0	0	0
ROI610	610	0.00879904	0.00105005	0	0	0
ROI286	286	0.00871363	0.000859555	0	0	0
ROI599	599	0.00868168	0.000733301	0	0	0
ROI202	202	0.00848447	0.00150709	0	0	0

## Sheet: nearPlaque5_image2Data
									Theoretical	0.0111235
Image filename: plaque5_2.im
Imaged Species: 12C 13C 12C 14N 13C 14N 31P SE
Included cycles:
Data Average +/- Poisson error									Raw	Raw	Raw	Raw	Norm	Norm
NAME	ROI_NUM	IMAGEFILE	12C	13C	12C 14N	13C 14N	31P	SE	d-13C 14N/12C 14N	ER-13C 14N/12C 14N	13C 14N/12C 14N	ER-13C 14N/12C 14N	13C 14N/12C 14N	ER-13C 14N/12 C14N	CHSQ2	TOTNUM2	TOTDEN2	STD2	NPIX	ROIAREA	ROIDIAM	ROIX	ROIY	ROI_XSTG	ROI_YSTG
ROI 1	1	plaque2_2.im	7702.24	83.28	3232.32	34	3.92	393414	-81.0902	44.8075	0.0105185	0.000512896	0.0102215	0.000501468	1.15511	425	40404	0.011447	100	0.953522	1.10184	6	6	2039	-3108
ROI 2	2	plaque2_2.im	8026.08	83.2	2671.6	28.64	4.32	397616	-63.4955	49.7604	0.0107199	0.000569591	0.0104172	0.000556365	0.852972	358	33395	0.011447	100	0.953522	1.10184	16	6	2039	-3107
ROI 3	3	plaque2_2.im	8144.48	85.28	2783.84	30.88	3.6	404665	-30.9609	49.5956	0.0110923	0.000567704	0.0107791	0.000554744	0.824322	386	34798	0.011447	100	0.953522	1.10184	26	6	2039	-3106
ROI 4	4	plaque2_2.im	8299.04	84.56	2858.72	34.72	4.64	410714	61.0025	51.2381	0.0121449	0.000586505	0.011802	0.000573505	1.39254	434	35734	0.011447	100	0.953522	1.10184	36	6	2039	-3105
ROI 5	5	plaque2_2.im	8567.84	93.92	2786.08	31.44	4.4	417192	-14.1808	50.0078	0.0112843	0.000572423	0.0109657	0.00055941	1.15648	393	34826	0.011447	100	0.953522	1.10184	46	6	2039	-3104
ROI 6	6	plaque2_2.im	8806.56	89.68	2902	29.6	6.4	423214	-108.949	46.5592	0.0101996	0.000532948	0.00991158	0.000520664	0.949026	370	36275	0.011447	100	0.953522	1.10184	56	6	2039	-3103
ROI 7	7	plaque2_2.im	8740.16	92.8	2991.2	33.12	5.12	425748	-32.7178	47.8018	0.0110722	0.000547171	0.0107595	0.000534893	0.739517	414	37390	0.011447	100	0.953522	1.10184	66	6	2039	-3103
ROI 8	8	plaque2_2.im	8646.8	89.28	3877.52	42.88	6	428943	-33.929	41.958	0.0110583	0.000480279	0.0107461	0.00047032	1.14095	536	48469	0.011447	100	0.953522	1.10184	76	6	2039	-3102
ROI 9	9	plaque2_2.im	8621.44	86.24	3295.04	38.56	6.24	424938	22.3148	46.8368	0.0117021	0.000536126	0.0113717	0.000524602	1.36874	482	41188	0.011447	100	0.953522	1.10184	86	6	2039	-3101
ROI 10	10	plaque2_2.im	8539.12	90.64	3684.96	43.04	5.36	423753	20.3468	44.2464	0.0116796	0.000506474	0.0113498	0.000495983	0.957512	538	46062	0.011447	100	0.953522	1.10184	96	6	2039	-3100
ROI 11	11	plaque2_2.im	8569.6	87.68	3285.52	33.6	4	419995	-106.605	43.8156	0.0102264	0.000501542	0.00993765	0.000490333	0.431071	420	41069	0.011447	100	0.953522	1.10184	106	6	2039	-3099
ROI 12	12	plaque2_2.im	8639.84	90.8	2302.4	27.92	2.96	414011	59.3584	57.0489	0.0121261	0.00065302	0.0117837	0.000637771	1.24381	349	28780	0.011447	100	0.953522	1.10184	116	6	2039	-3098
ROI 13	13	plaque2_2.im	8556	90.72	1686.24	18.48	2.64	407452	-42.6056	63.3362	0.010959	0.000724988	0.0106495	0.000706866	1.27546	231	21078	0.011447	100	0.953522	1.10184	126	6	2039	-3097
ROI 14	14	plaque2_2.im	8200.32	87.6	2111.6	21.28	3.36	400961	-119.624	54.2506	0.0100774	0.000620989	0.00979284	0.000605773	0.95743	266	26395	0.011447	100	0.953522	1.10184	136	6	2039	-3096
ROI 15	15	plaque2_2.im	7573.68	79.84	3487.44	38.32	4.08	393034	-40.0976	44.0994	0.0109877	0.000504791	0.0106774	0.000493922	1.18171	479	43593	0.011447	100	0.953522	1.10184	146	6	2039	-3095
ROI 16	16	plaque2_2.im	7087.92	76.8	3961.76	48	4.48	381569	58.4282	43.4711	0.0121155	0.0004976	0.0117734	0.00048772	0.913251	600	49522	0.011447	100	0.953522	1.10184	156	6	2039	-3094
ROI 17	17	plaque2_2.im	6659.92	69.52	3737.76	42.48	4.56	368796	-7.15508	43.3299	0.0113648	0.000495983	0.0110439	0.000485663	1.16456	531	46722	0.011447	100	0.953522	1.10184	166	6	2039	-3093
ROI 18	18	plaque2_2.im	6482.88	67.76	2975.04	36.56	3.92	359305	73.5485	50.5261	0.0122886	0.000578355	0.0119416	0.000565721	0.684306	457	37188	0.011447	100	0.953522	1.10184	176	6	2039	-3092
ROI 19	19	plaque2_2.im	6283.84	66.24	3715.28	43.28	4.8	355702	17.6631	44.0069	0.0116488	0.000503732	0.0113199	0.000493319	0.820516	541	46441	0.011447	100	0.953522	1.10184	186	6	2039	-3091
ROI 20	20	plaque2_2.im	6175.6	68.56	3397.6	42.4	4	350833	90.1893	47.6494	0.012479	0.000545426	0.0121267	0.000534065	1.02546	530	42470	0.011447	100	0.953522	1.10184	196	6	2039	-3090
ROI 21	21	plaque2_2.im	6182.56	63.44	2699.52	32.64	2.32	345686	56.2626	52.608	0.0120907	0.000602186	0.0117493	0.00058862	0.965696	408	33744	0.011447	100	0.953522	1.10184	206	6	2039	-3089
ROI 22	22	plaque2_2.im	6007.52	58.24	2717.92	32.32	3.68	341014	38.8264	51.9899	0.0118911	0.000595111	0.0115554	0.000581672	1.15423	404	33974	0.011447	100	0.953522	1.10184	216	6	2039	-3088
ROI 23	23	plaque2_2.im	5724.08	57.68	2440.48	27.92	2.88	333411	-0.579036	53.8029	0.01144	0.000615864	0.011117	0.000601485	0.807754	349	30506	0.011447	100	0.953522	1.10184	226	6	2039	-3087
ROI 24	24	plaque2_2.im	5301.36	54.08	2059.28	21.68	2.16	322415	-80.2873	56.1619	0.0105276	0.000642866	0.0102304	0.000627158	0.587165	271	25741	0.011447	100	0.953522	1.10184	236	6	2039	-3086
ROI 25	25	plaque2_2.im	4708.08	48.72	1393.12	15.52	0.64	306059	-26.7789	70.2613	0.0111401	0.000804258	0.0108256	0.000783738	0.87483	194	17414	0.011447	100	0.953522	1.10184	246	6	2039	-3085
ROI 26	26	plaque2_2.im	7184.48	76.48	4604.48	50.8	7.92	390510	-36.19	38.458	0.0110324	0.000440216	0.0107209	0.000431695	0.785415	635	57556	0.011447	100	0.953522	1.10184	6	16	2038	-3108
ROI 27	27	plaque2_2.im	7505.84	81.84	3730	41.6	5.68	392482	-25.6998	42.9635	0.0111525	0.000491789	0.0108376	0.000481481	1.41326	520	46625	0.011447	100	0.953522	1.10184	16	16	2038	-3107
ROI 28	28	plaque2_2.im	7810.48	77.36	3499.6	41.04	6.16	398052	24.4653	45.4957	0.0117267	0.000520774	0.0113956	0.000509805	0.775133	513	43745	0.011447	100	0.953522	1.10184	26	16	2038	-3106
ROI 29	29	plaque2_2.im	8176.96	88.96	2852	31.76	3.44	402941	-27.1648	49.0963	0.0111357	0.000561989	0.0108213	0.000549245	0.953336	397	35650	0.011447	100	0.953522	1.10184	36	16	2038	-3105
ROI 30	30	plaque2_2.im	8386.16	85.52	2520.08	29.52	3.92	408100	23.3173	53.5829	0.0117136	0.000613345	0.0113828	0.000599195	0.788859	369	31501	0.011447	100	0.953522	1.10184	46	16	2038	-3104
ROI 31	31	plaque2_2.im	8521.92	87.68	1769.2	22.4	2.56	408657	106.062	66.517	0.0126607	0.000761398	0.0123032	0.000742883	1.1586	280	22115	0.011447	100	0.953522	1.10184	56	16	2038	-3103
ROI 32	32	plaque2_2.im	8581.28	90.88	2261.52	24.72	3.76	412467	-45.1035	54.6183	0.0109304	0.000625197	0.0106218	0.000610252	1.12475	309	28269	0.011447	100	0.953522	1.10184	66	16	2038	-3103
ROI 33	33	plaque2_2.im	8453.36	91.12	3711.2	43.6	5.6	418227	26.3144	44.22	0.0117479	0.000506171	0.0114162	0.000495736	1.45903	545	46390	0.011447	100	0.953522	1.10184	76	16	2038	-3102
ROI 34	34	plaque2_2.im	8427.6	85.36	2784.32	33.04	4	413030	36.6429	51.3116	0.0118661	0.000587347	0.0115311	0.000574157	0.541088	413	34804	0.011447	100	0.953522	1.10184	86	16	2038	-3101
ROI 35	35	plaque2_2.im	8226	82.16	4026.88	47.84	7.44	414972	37.8409	42.6918	0.0118798	0.000488679	0.0115444	0.000478964	1.15736	598	50336	0.011447	100	0.953522	1.10184	96	16	2038	-3100
ROI 36	36	plaque2_2.im	8125.52	85.92	4547.84	50.64	8.56	414053	-27.2599	38.8776	0.0111346	0.000445019	0.0108202	0.000436392	0.75544	633	56848	0.011447	100	0.953522	1.10184	106	16	2038	-3099
ROI 37	37	plaque2_2.im	8191.44	88	3802.72	43.92	5.68	409648	8.96541	43.3096	0.0115493	0.00049575	0.0112232	0.000485558	0.784736	549	47534	0.011447	100	0.953522	1.10184	116	16	2038	-3098
ROI 38	38	plaque2_2.im	8161.92	83.92	2678.96	32.24	3.84	401680	51.3252	52.6844	0.0120342	0.000603061	0.0116944	0.000589433	1.14267	403	33487	0.011447	100	0.953522	1.10184	126	16	2038	-3097
ROI 39	39	plaque2_2.im	7993.36	85.12	2335.92	27.6	2.8	394903	32.1895	55.8986	0.0118151	0.000639852	0.0114815	0.000624876	1.04138	345	29199	0.011447	100	0.953522	1.10184	136	16	2038	-3096
ROI 40	40	plaque2_2.im	7501.76	80.48	2873.52	34.64	4.08	386451	53.1057	50.9132	0.0120546	0.000582786	0.0117142	0.00056986	0.758078	433	35919	0.011447	100	0.953522	1.10184	146	16	2038	-3095
ROI 41	41	plaque2_2.im	7068.16	74.4	3246.72	40.32	3.28	377013	84.8857	48.6238	0.0124183	0.00055658	0.0120677	0.000544785	0.907334	504	40584	0.011447	100	0.953522	1.10184	156	16	2038	-3094
ROI 42	42	plaque2_2.im	6906.16	73.36	1977.36	23.04	2.16	363818	17.8998	60.3287	0.0116516	0.000690563	0.0113226	0.00067385	0.986351	288	24717	0.011447	100	0.953522	1.10184	166	16	2038	-3093
ROI 43	43	plaque2_2.im	6424.56	70.24	3044.08	33.6	3.68	357810	-35.7459	47.3097	0.0110375	0.000541539	0.0107259	0.000529433	0.649341	420	38051	0.011447	100	0.953522	1.10184	176	16	2038	-3092
ROI 44	44	plaque2_2.im	6080.56	67.28	3983.68	44.72	4.72	353557	-19.3238	41.7103	0.0112255	0.000477444	0.0109085	0.000467696	1.27436	559	49796	0.011447	100	0.953522	1.10184	186	16	2038	-3091
ROI 45	45	plaque2_2.im	5985.12	60.24	3736.16	41.84	5.44	349252	-21.6944	43.0172	0.0111983	0.000492403	0.0108822	0.000482103	0.925029	523	46702	0.011447	100	0.953522	1.10184	196	16	2038	-3090
ROI 46	46	plaque2_2.im	6150.08	61.92	2912.8	34.64	3.76	345522	38.9042	50.2225	0.011892	0.000574881	0.0115562	0.000562131	1.35985	433	36410	0.011447	100	0.953522	1.10184	206	16	2038	-3089
ROI 47	47	plaque2_2.im	5979.68	61.2	2384.32	28.88	1.6	339946	58.1347	56.0276	0.0121121	0.000641329	0.0117701	0.00062646	1.74566	361	29804	0.011447	100	0.953522	1.10184	216	16	2038	-3088
ROI 48	48	plaque2_2.im	5553.2	59.44	3644.4	39.2	3.12	333951	-60.3452	42.677	0.0107559	0.000488509	0.0104522	0.000478066	1.12359	490	45555	0.011447	100	0.953522	1.10184	226	16	2038	-3087
ROI 49	49	plaque2_2.im	5297.04	56.48	2883.6	33.92	2.72	322855	27.6119	50.1979	0.0117627	0.000574599	0.0114306	0.000561783	1.43271	424	36045	0.011447	100	0.953522	1.10184	236	16	2038	-3086
ROI 50	50	plaque2_2.im	4761.44	46.88	1761.28	20	1.6	305760	-8.00407	63.0945	0.011355	0.000722222	0.0110344	0.00070436	0.869862	250	22016	0.011447	100	0.953522	1.10184	246	16	2038	-3085
ROI 51	51	plaque2_2.im	6765.44	72.88	3785.28	45.52	10.64	380776	50.5399	44.3049	0.0120252	0.000507144	0.0116856	0.000496857	0.854609	569	47316	0.011447	100	0.953522	1.10184	6	26	2037	-3108
ROI 52	52	plaque2_2.im	6766.16	69.52	4497.44	51.04	9.68	385328	-8.58929	39.4724	0.0113483	0.000451828	0.0110279	0.000443099	1.54334	638	56218	0.011447	100	0.953522	1.10184	16	26	2037	-3107
ROI 53	53	plaque2_2.im	7301.36	78.72	4408	51.44	9.04	389053	19.4541	40.4372	0.0116694	0.000462872	0.0113399	0.00045396	0.978347	643	55100	0.011447	100	0.953522	1.10184	26	26	2037	-3106
ROI 54	54	plaque2_2.im	7582.64	81.92	4179.92	50.96	7.44	394259	65.0494	42.4552	0.0121913	0.000485971	0.011847	0.000476572	1.1592	637	52249	0.011447	100	0.953522	1.10184	36	26	2037	-3105
ROI 55	55	plaque2_2.im	7888.08	83.84	3220.96	36.32	4.96	396516	-14.9261	46.4917	0.0112758	0.000532175	0.0109574	0.00052053	1.34701	454	40262	0.011447	100	0.953522	1.10184	46	26	2037	-3104
ROI 56	56	plaque2_2.im	8268.64	90.08	2271.28	24.4	3.6	400313	-61.5147	54.0254	0.0107425	0.000618411	0.0104392	0.000603594	0.828295	305	28391	0.011447	100	0.953522	1.10184	56	26	2037	-3103
ROI 57	57	plaque2_2.im	8342.64	84.56	2278.8	26.08	4.32	402190	-0.207955	55.6893	0.0114443	0.000637457	0.0111212	0.000622369	0.962317	326	28485	0.011447	100	0.953522	1.10184	66	26	2037	-3103
ROI 58	58	plaque2_2.im	8188.24	81.76	4426.4	51.12	8.16	410122	8.9009	40.1413	0.0115486	0.000459484	0.0112225	0.000450613	1.00452	639	55330	0.011447	100	0.953522	1.10184	76	26	2037	-3102
ROI 59	59	plaque2_2.im	8093.68	83.68	3838.48	44.8	6.56	404312	19.5935	43.3364	0.0116709	0.000496057	0.0113414	0.000485934	1.01348	560	47981	0.011447	100	0.953522	1.10184	86	26	2037	-3101
ROI 60	60	plaque2_2.im	7962.32	86.96	3776.16	41.12	7.84	400067	-48.7142	42.1872	0.0108891	0.000482903	0.0105816	0.000472742	1.20308	514	47202	0.011447	100	0.953522	1.10184	96	26	2037	-3100
ROI 61	61	plaque2_2.im	7853.04	79.92	4093.28	45.84	7.6	399294	-21.6788	41.0982	0.0111985	0.000470437	0.0108823	0.000460924	1.53604	573	51166	0.011447	100	0.953522	1.10184	106	26	2037	-3099
ROI 62	62	plaque2_2.im	7806.72	87.04	3125.68	34.88	5.04	394202	-25.1445	46.9469	0.0111588	0.000537385	0.0108438	0.000525492	1.17514	436	39071	0.011447	100	0.953522	1.10184	116	26	2037	-3098
ROI 63	63	plaque2_2.im	7701.92	76.8	3143.76	35.68	4.32	391774	-8.52046	47.2136	0.0113491	0.000540438	0.0110287	0.000528552	1.08263	446	39297	0.011447	100	0.953522	1.10184	126	26	2037	-3097
ROI 64	64	plaque2_2.im	7543.52	77.2	2807.84	29.84	2.64	386230	-71.6008	48.3254	0.0106271	0.000553165	0.010327	0.000540438	0.693935	373	35098	0.011447	100	0.953522	1.10184	136	26	2037	-3096
ROI 65	65	plaque2_2.im	7241.2	71.92	3434.72	39.04	3.36	381335	-7.05135	45.2034	0.011366	0.000517428	0.011045	0.000506351	1.16486	488	42934	0.011447	100	0.953522	1.10184	146	26	2037	-3095
ROI 66	66	plaque2_2.im	6938.56	74.08	3411.36	44.56	4.08	372446	141.106	48.665	0.0130619	0.000557052	0.0126931	0.000545654	0.858146	557	42642	0.011447	100	0.953522	1.10184	156	26	2037	-3094
ROI 67	67	plaque2_2.im	6596.64	72.4	3866.32	43.04	5.2	366183	-27.5153	42.1595	0.0111317	0.000482586	0.0108174	0.000472592	1.11481	538	48329	0.011447	100	0.953522	1.10184	166	26	2037	-3093
ROI 68	68	plaque2_2.im	6403.44	61.76	3549.6	42.16	3.84	357747	37.5988	45.4661	0.011877	0.000520436	0.0115417	0.000509575	1.31744	527	44370	0.011447	100	0.953522	1.10184	176	26	2037	-3092
ROI 69	69	plaque2_2.im	6305.52	66.32	2711.92	32.08	3.12	351344	33.3937	51.9096	0.0118289	0.000594191	0.0114949	0.000580748	0.42855	401	33899	0.011447	100	0.953522	1.10184	186	26	2037	-3091
ROI 70	70	plaque2_2.im	6280.24	69.6	1845.6	20.72	1.68	345627	-19.2451	61.2823	0.0112264	0.000701478	0.0109094	0.000684218	1.27985	259	23070	0.011447	100	0.953522	1.10184	196	26	2037	-3090
ROI 71	71	plaque2_2.im	6138.88	61.76	3159.28	37.04	4.24	346887	24.2151	47.8775	0.0117238	0.000548038	0.0113928	0.000536113	2.16946	463	39491	0.011447	100	0.953522	1.10184	206	26	2037	-3089
ROI 72	72	plaque2_2.im	6049.04	59.76	1980.16	21.6	1.92	338764	-47.0683	58.309	0.0109079	0.000667444	0.0105999	0.000651125	0.912845	270	24752	0.011447	100	0.953522	1.10184	216	26	2037	-3088
ROI 73	73	plaque2_2.im	5586.8	58	3073.04	32.8	4.16	331760	-67.575	46.2943	0.0106732	0.000529915	0.0103718	0.000517996	0.64011	410	38413	0.011447	100	0.953522	1.10184	226	26	2037	-3087
ROI 74	74	plaque2_2.im	5129.12	51.52	3015.76	34.96	2.72	319608	12.705	48.7242	0.0115921	0.00055773	0.0112648	0.000545393	0.97723	437	37697	0.011447	100	0.953522	1.10184	236	26	2037	-3086
ROI 75	75	plaque2_2.im	4579.92	46.64	2593.12	33.36	2.56	302856	123.859	55.3885	0.0128644	0.000634013	0.0125012	0.000619807	1.23762	417	32414	0.011447	100	0.953522	1.10184	246	26	2037	-3085
ROI 76	76	plaque2_2.im	7022.24	75.84	3374.24	37.52	3.92	381768	-28.6066	45.1035	0.0111192	0.000516285	0.0108053	0.000505096	1.41144	469	42178	0.011447	100	0.953522	1.10184	6	36	2036	-3108
ROI 77	77	plaque2_2.im	6971.04	73.2	4159.28	44.24	7.84	384214	-70.8084	39.7228	0.0106361	0.000454694	0.0103358	0.000445374	1.13516	553	51991	0.011447	100	0.953522	1.10184	16	36	2036	-3107
ROI 78	78	plaque2_2.im	6966.08	71.36	3841.04	42.56	8.32	381060	-32.0318	42.1986	0.01108	0.000483033	0.0107672	0.00047299	1.10765	532	48013	0.011447	100	0.953522	1.10184	26	36	2036	-3106
ROI 79	79	plaque2_2.im	7316.88	76.32	3218	38.32	7.28	381868	40.274	47.8135	0.0119077	0.000547305	0.0115715	0.000535518	0.960678	479	40225	0.011447	100	0.953522	1.10184	36	36	2036	-3105
ROI 80	80	plaque2_2.im	7622.8	78.8	2836.8	32.8	5.12	386249	10.0746	50.1716	0.011562	0.000574297	0.0112355	0.000561377	1.73573	410	35460	0.011447	100	0.953522	1.10184	46	36	2036	-3104
ROI 81	81	plaque2_2.im	7816.64	80	2905.84	34.56	5.44	391605	38.9876	50.2847	0.0118929	0.000575592	0.0115571	0.000562818	0.999795	432	36323	0.011447	100	0.953522	1.10184	56	36	2036	-3103
ROI 82	82	plaque2_2.im	7920.4	86.32	1555.36	18.4	2.64	388392	33.4637	68.5465	0.0118297	0.000784629	0.0114957	0.000765003	0.938361	230	19442	0.011447	100	0.953522	1.10184	66	36	2036	-3103
ROI 83	83	plaque2_2.im	7625.84	78.16	2701.28	28.08	3.76	391240	-91.8955	48.7223	0.0103948	0.000557708	0.0101013	0.000544705	0.987047	351	33766	0.011447	100	0.953522	1.10184	76	36	2036	-3102
ROI 84	84	plaque2_2.im	7637.92	80.56	3558.88	38.24	5.36	392327	-61.3302	43.1638	0.0107446	0.000494082	0.0104413	0.000483437	0.449492	478	44486	0.011447	100	0.953522	1.10184	86	36	2036	-3101
ROI 85	85	plaque2_2.im	7779.36	83.36	2736.16	30.88	3.68	388746	-14.0745	50.4647	0.0112856	0.000577652	0.0109669	0.000564464	0.843939	386	34202	0.011447	100	0.953522	1.10184	96	36	2036	-3100
ROI 86	86	plaque2_2.im	7833.12	84.88	1966.88	21.2	3.68	386398	-58.4004	58.1529	0.0107782	0.000665657	0.0104739	0.000649335	0.72214	265	24586	0.011447	100	0.953522	1.10184	106	36	2036	-3099
ROI 87	87	plaque2_2.im	7746.88	83.92	2276.32	23.84	4.64	386047	-85.0839	53.2765	0.0104727	0.000609838	0.010177	0.000595167	1.03697	298	28454	0.011447	100	0.953522	1.10184	116	36	2036	-3098
ROI 88	88	plaque2_2.im	7436.8	77.36	3636.16	41.04	5.44	385943	-14.0096	43.7775	0.0112863	0.000501107	0.0109676	0.000490554	1.35234	513	45452	0.011447	100	0.953522	1.10184	126	36	2036	-3097
ROI 89	89	plaque2_2.im	7362.8	79.04	2639.44	31.28	3.12	378879	35.2929	52.6663	0.0118507	0.000602854	0.0115161	0.000589131	0.79082	391	32993	0.011447	100	0.953522	1.10184	136	36	2036	-3096
ROI 90	90	plaque2_2.im	7134.64	75.28	2401.28	27.28	3.52	372765	-7.54715	54.0488	0.0113603	0.000618678	0.0110395	0.000604164	0.726248	341	30016	0.011447	100	0.953522	1.10184	146	36	2036	-3095
ROI 91	91	plaque2_2.im	6812.88	74	2641.6	32.8	4.64	366324	84.7137	53.9017	0.0124164	0.000616995	0.0120658	0.000603112	0.835403	410	33020	0.011447	100	0.953522	1.10184	156	36	2036	-3094
ROI 92	92	plaque2_2.im	6536.8	67.04	2650.72	32.4	3.28	358972	67.7989	53.3826	0.0122227	0.000611053	0.0118776	0.000597261	1.11217	405	33134	0.011447	100	0.953522	1.10184	166	36	2036	-3093
ROI 93	93	plaque2_2.im	6442.32	67.52	3051.2	35.2	2.96	355834	7.81377	48.322	0.0115361	0.000553126	0.0112104	0.000540913	1.66668	440	38140	0.011447	100	0.953522	1.10184	176	36	2036	-3092
ROI 94	94	plaque2_2.im	6355.76	69.36	2529.6	28.24	3.44	351220	-24.7383	52.1969	0.0111635	0.00059748	0.0108483	0.000583564	1.46958	353	31620	0.011447	100	0.953522	1.10184	186	36	2036	-3091
ROI 95	95	plaque2_2.im	6400.32	68.16	1462.24	16.24	0.88	345411	-29.7678	68.4741	0.0111059	0.0007838	0.0107923	0.0007639	0.772099	203	18278	0.011447	100	0.953522	1.10184	196	36	2036	-3090
ROI 96	96	plaque2_2.im	5924.56	63.52	3223.36	39.12	5.6	344411	60.2257	48.2351	0.0121361	0.000552131	0.0117934	0.000540316	0.423608	489	40292	0.011447	100	0.953522	1.10184	206	36	2036	-3089
ROI 97	97	plaque2_2.im	5920.16	61.68	2397.52	27.28	2.72	336467	-5.99075	54.134	0.0113781	0.000619654	0.0110568	0.000605117	1.25675	341	29969	0.011447	100	0.953522	1.10184	216	36	2036	-3088
ROI 98	98	plaque2_2.im	5624.48	58.4	2658.24	33.28	2.96	330494	93.698	53.9576	0.0125192	0.000617634	0.0121657	0.000603788	1.32677	416	33228	0.011447	100	0.953522	1.10184	226	36	2036	-3087
ROI 99	99	plaque2_2.im	5218.24	51.68	2286.64	26.16	2.48	318185	-0.579524	55.5833	0.01144	0.000636244	0.011117	0.000621193	1.01496	327	28583	0.011447	100	0.953522	1.10184	236	36	2036	-3086
ROI 100	100	plaque2_2.im	4563.84	46.32	2319.6	27.2	2.32	302009	24.3871	55.88	0.0117258	0.000639639	0.0113947	0.000624624	0.87309	340	28995	0.011447	100	0.953522	1.10184	246	36	2036	-3085
ROI 101	101	plaque2_2.im	6966.8	75.84	2873.92	34.32	3.12	375900	43.232	50.6676	0.0119415	0.000579975	0.0116044	0.000567079	1.07387	429	35924	0.011447	100	0.953522	1.10184	6	46	2035	-3108
ROI 102	102	plaque2_2.im	7296.08	81.52	1636.08	19.2	1.52	373517	25.1915	66.563	0.011735	0.000761924	0.0114037	0.000742973	0.743227	240	20451	0.011447	100	0.953522	1.10184	16	46	2035	-3107
ROI 103	103	plaque2_2.im	7201.52	74.8	1584.32	15.76	1.28	373191	-130.996	62.2211	0.0099472	0.000712225	0.00966634	0.000694085	0.832126	197	19804	0.011447	100	0.953522	1.10184	26	46	2035	-3106
ROI 104	104	plaque2_2.im	7301.2	77.44	3238	36.72	6.64	381442	-9.31835	46.5025	0.01134	0.000532299	0.0110198	0.000520688	0.697513	459	40475	0.011447	100	0.953522	1.10184	36	46	2035	-3105
ROI 105	105	plaque2_2.im	7781.36	78.96	3264.64	36.88	9.76	385562	-13.1209	46.2224	0.0112965	0.000529093	0.0109775	0.000517567	1.49804	461	40808	0.011447	100	0.953522	1.10184	46	46	2035	-3104
ROI 106	106	plaque2_2.im	7445.76	78.32	3931.12	46.4	6.96	389291	31.1218	43.0669	0.0118029	0.000492973	0.0114697	0.000483049	1.72391	580	49139	0.011447	100	0.953522	1.10184	56	46	2035	-3103
ROI 107	107	plaque2_2.im	7702.08	77.84	2224.48	27.76	2.64	384283	90.1826	58.8881	0.012479	0.000674073	0.0121266	0.000658312	1.1398	347	27806	0.011447	100	0.953522	1.10184	66	46	2035	-3103
ROI 108	108	plaque2_2.im	7712.72	80.16	2178.08	26.08	4.32	384759	46.025	58.2798	0.0119735	0.000667109	0.0116354	0.000651317	1.41143	326	27226	0.011447	100	0.953522	1.10184	76	46	2035	-3102
ROI 109	109	plaque2_2.im	7523.76	80.4	3629.92	41.76	10.72	387487	5.01313	44.2405	0.0115041	0.000506407	0.0111792	0.000495805	1.06025	522	45374	0.011447	100	0.953522	1.10184	86	46	2035	-3101
ROI 110	110	plaque2_2.im	7241.28	72.4	3850.16	41.92	5.36	383762	-48.8461	41.7769	0.0108875	0.000478207	0.0105801	0.000468211	0.98342	524	48127	0.011447	100	0.953522	1.10184	96	46	2035	-3100
ROI 111	111	plaque2_2.im	7375.68	80	2822.4	31.76	4	379505	-16.9622	49.6141	0.0112525	0.000567916	0.0109348	0.000555037	1.34603	397	35280	0.011447	100	0.953522	1.10184	106	46	2035	-3099
ROI 112	112	plaque2_2.im	7237.52	77.04	3422.32	38.8	4.64	379998	-9.58	45.2269	0.011337	0.000517697	0.0110169	0.000506592	1.32403	485	42779	0.011447	100	0.953522	1.10184	116	46	2035	-3098
ROI 113	113	plaque2_2.im	7280.56	77.6	2462.08	30.56	3.44	374767	84.3251	55.8222	0.0124119	0.000638978	0.0120615	0.00062435	0.732918	382	30776	0.011447	100	0.953522	1.10184	126	46	2035	-3097
ROI 114	114	plaque2_2.im	7206.56	75.44	2398.8	26.64	2.4	371776	-29.8286	53.4595	0.0111052	0.000611933	0.0107917	0.000597509	0.958509	333	29985	0.011447	100	0.953522	1.10184	136	46	2035	-3096
ROI 115	115	plaque2_2.im	6923.76	71.84	2868.48	29.92	4.8	368603	-88.7908	47.3626	0.0104303	0.000542144	0.0101358	0.000529678	0.986168	374	35856	0.011447	100	0.953522	1.10184	146	46	2035	-3095
ROI 116	116	plaque2_2.im	6704.4	74.8	3535.36	38.64	4.4	365401	-45.2014	43.6816	0.0109293	0.000500009	0.0106207	0.000489271	0.657166	483	44192	0.011447	100	0.953522	1.10184	156	46	2035	-3094
ROI 117	117	plaque2_2.im	6682.8	70.4	2337.84	26.8	2.32	357341	1.44779	55.0277	0.0114632	0.000629883	0.0111396	0.000615053	0.397533	335	29223	0.011447	100	0.953522	1.10184	166	46	2035	-3093
ROI 118	118	plaque2_2.im	6318	64.24	2536.64	26.8	1.92	352035	-77.0371	50.6925	0.0105648	0.000580261	0.0102666	0.000566601	0.756325	335	31708	0.011447	100	0.953522	1.10184	176	46	2035	-3092
ROI 119	119	plaque2_2.im	6370.56	66.88	2211.84	23.84	1.52	347765	-58.4122	54.8379	0.010778	0.000627711	0.0104737	0.000612609	1.07339	298	27648	0.011447	100	0.953522	1.10184	186	46	2035	-3091
ROI 120	120	plaque2_2.im	6175.92	64.88	2848.72	31.84	3.2	345876	-23.5914	49.2157	0.0111766	0.000563356	0.0108611	0.000550589	0.608357	398	35609	0.011447	100	0.953522	1.10184	196	46	2035	-3090
ROI 121	121	plaque2_2.im	5961.28	64	3119.84	36.4	3.6	341856	19.2421	48.0607	0.0116669	0.000550135	0.0113375	0.000538104	0.725747	455	38998	0.011447	100	0.953522	1.10184	206	46	2035	-3089
ROI 122	122	plaque2_2.im	5906.96	63.2	3107.6	38.32	2.72	338481	77.2306	49.5225	0.0123307	0.000566867	0.0119825	0.000554657	0.912442	479	38845	0.011447	100	0.953522	1.10184	216	46	2035	-3088
ROI 123	123	plaque2_2.im	5804.96	62.4	1703.6	18.08	0.96	329050	-72.8732	61.998	0.0106125	0.00070967	0.0103129	0.000691882	1.14152	226	21295	0.011447	100	0.953522	1.10184	226	46	2035	-3087
ROI 124	124	plaque2_2.im	5377.2	54.08	1806.88	19.28	2.56	318948	-67.8495	60.3646	0.01067	0.000690973	0.0103687	0.000673799	0.909458	241	22586	0.011447	100	0.953522	1.10184	236	46	2035	-3086
ROI 125	125	plaque2_2.im	4508.24	44.4	2310.16	26.72	2.56	301497	10.4217	55.6066	0.011566	0.000636511	0.0112394	0.000621516	1.18399	334	28877	0.011447	100	0.953522	1.10184	246	46	2035	-3085
ROI 126	126	plaque2_2.im	6851.84	70.16	3266.32	35.6	4.72	374000	-47.8627	45.3809	0.0108988	0.00051946	0.0105911	0.00050803	0.978171	445	40829	0.011447	100	0.953522	1.10184	6	56	2034	-3108
ROI 127	127	plaque2_2.im	7028.48	71.28	2767.44	31.84	4.72	374021	5.08587	50.6694	0.0115049	0.000579996	0.01118	0.00056685	0.610579	398	34593	0.011447	100	0.953522	1.10184	16	56	2034	-3107
ROI 128	128	plaque2_2.im	6999.6	73.68	3099.12	34.48	3.92	376305	-28.0651	47.0762	0.0111254	0.000538865	0.0108113	0.000526902	0.921066	431	38739	0.011447	100	0.953522	1.10184	26	56	2034	-3106
ROI 129	129	plaque2_2.im	6970	74.96	3006.8	36	4.16	374699	45.9388	49.6003	0.0119725	0.000567758	0.0116345	0.000555301	1.23638	450	37585	0.011447	100	0.953522	1.10184	36	56	2034	-3105
ROI 130	130	plaque2_2.im	6993.6	74.24	3189.68	38.4	3.44	375056	51.7013	48.2915	0.0120385	0.000552776	0.0116986	0.000540878	0.724467	480	39871	0.011447	100	0.953522	1.10184	46	56	2034	-3104
ROI 131	131	plaque2_2.im	7008.32	75.68	3485.92	39.04	4.16	376922	-21.6354	44.5358	0.011199	0.000509786	0.0108828	0.000498873	1.13985	488	43574	0.011447	100	0.953522	1.10184	56	56	2034	-3103
ROI 132	132	plaque2_2.im	7244.96	77.68	3028.48	36	5.92	378139	38.4513	49.2432	0.0118868	0.00056367	0.0115512	0.000551302	1.08081	450	37856	0.011447	100	0.953522	1.10184	66	56	2034	-3103
ROI 133	133	plaque2_2.im	7353.84	83.92	1829.28	18.64	2.48	374546	-109.828	58.6135	0.0101895	0.000670929	0.0099018	0.000654179	0.697187	233	22866	0.011447	100	0.953522	1.10184	76	56	2034	-3102
ROI 134	134	plaque2_2.im	7193.04	75.44	2585.28	32.56	4.88	375171	100.234	54.8789	0.012594	0.000628181	0.0122384	0.000614019	0.506147	407	32316	0.011447	100	0.953522	1.10184	86	56	2034	-3101
ROI 135	135	plaque2_2.im	7029.12	74.96	3470.32	38.4	4.96	375820	-33.3483	44.3648	0.0110649	0.00050783	0.0107525	0.000496902	0.902435	480	43379	0.011447	100	0.953522	1.10184	96	56	2034	-3100
ROI 136	136	plaque2_2.im	6978.4	78.24	3569.2	41.52	4.64	374368	16.2364	44.8665	0.0116325	0.000513572	0.0113041	0.000502799	0.835087	519	44615	0.011447	100	0.953522	1.10184	106	56	2034	-3099
ROI 137	137	plaque2_2.im	7270.48	71.76	1635.44	16.4	2	368759	-123.973	61.4904	0.0100276	0.00070386	0.00974446	0.000686012	1.69369	205	20443	0.011447	100	0.953522	1.10184	116	56	2034	-3098
ROI 138	138	plaque2_2.im	7387.52	78.08	1102.08	12.56	1.04	367320	-4.40017	79.909	0.0113963	0.000914692	0.0110745	0.000890879	1.24799	157	13776	0.011447	100	0.953522	1.10184	126	56	2034	-3097
ROI 139	139	plaque2_2.im	7004.48	76.16	3090	36.56	3.76	370333	33.6083	48.6354	0.0118314	0.000556713	0.0114973	0.000544552	0.6933	457	38625	0.011447	100	0.953522	1.10184	136	56	2034	-3096
ROI 140	140	plaque2_2.im	6743.2	68.72	3271.36	37.68	5.92	363946	6.21514	46.6302	0.0115178	0.00053376	0.0111926	0.000522206	1.21155	471	40892	0.011447	100	0.953522	1.10184	146	56	2034	-3095
ROI 141	141	plaque2_2.im	6448.56	70.16	3488.96	40.32	4.56	359168	9.56162	45.2285	0.0115561	0.000517716	0.0112298	0.000506747	0.772134	504	43612	0.011447	100	0.953522	1.10184	156	56	2034	-3094
ROI 142	142	plaque2_2.im	6393.04	67.76	3122.72	35.2	4.08	354842	-15.2683	47.2091	0.0112719	0.000540387	0.0109536	0.000528457	0.884109	440	39034	0.011447	100	0.953522	1.10184	166	56	2034	-3093
ROI 143	143	plaque2_2.im	6367.84	64.96	2397.44	28.56	2.8	349506	40.6838	55.4059	0.0119124	0.000634213	0.011576	0.000619475	1.1815	357	29968	0.011447	100	0.953522	1.10184	176	56	2034	-3092
ROI 144	144	plaque2_2.im	6207.12	63.2	2709.04	32.32	2.88	346261	42.2316	52.1614	0.0119301	0.000597074	0.0115932	0.00058359	0.717805	404	33863	0.011447	100	0.953522	1.10184	186	56	2034	-3091
ROI 145	145	plaque2_2.im	6038.4	62.48	2398.56	25.28	2.88	340950	-79.2647	52.0677	0.0105394	0.000596001	0.0102418	0.000581813	0.884844	316	29982	0.011447	100	0.953522	1.10184	196	56	2034	-3090
ROI 146	146	plaque2_2.im	5824.56	61.68	2927.76	31.28	3.76	338198	-66.6606	47.4525	0.0106836	0.000543173	0.010382	0.000530811	0.610581	391	36597	0.011447	100	0.953522	1.10184	206	56	2034	-3089
ROI 147	147	plaque2_2.im	5646	62.4	3433.68	35.2	4.64	333777	-104.447	42.9121	0.0102511	0.0004912	0.00996165	0.000480359	1.21186	440	42921	0.011447	100	0.953522	1.10184	216	56	2034	-3088
ROI 148	148	plaque2_2.im	5510.08	59.68	2848.08	31.84	2.88	326923	-23.372	49.2268	0.0111791	0.000563483	0.0108635	0.000550713	0.617288	398	35601	0.011447	100	0.953522	1.10184	226	56	2034	-3087
ROI 149	149	plaque2_2.im	5209.44	55.12	2212.72	25.44	1.92	315456	4.38211	56.6458	0.0114968	0.000648406	0.0111722	0.000632986	0.947154	318	27659	0.011447	100	0.953522	1.10184	236	56	2034	-3086
ROI 150	150	plaque2_2.im	4433.6	44.56	2636	31.68	2.56	300468	49.9003	53.0756	0.0120179	0.000607538	0.0116785	0.00059375	1.01513	396	32950	0.011447	100	0.953522	1.10184	246	56	2034	-3085
ROI 151	151	plaque2_2.im	6841.76	70.32	2766.64	29.52	4.48	368465	-67.8796	48.7824	0.0106697	0.000558396	0.0103684	0.000545517	0.91997	369	34583	0.011447	100	0.953522	1.10184	6	66	2034	-3108
ROI 152	152	plaque2_2.im	6839.52	74	2792.16	29.84	3.52	370437	-66.3872	48.5983	0.0106868	0.000556288	0.010385	0.000543488	0.992528	373	34902	0.011447	100	0.953522	1.10184	16	66	2034	-3107
ROI 153	153	plaque2_2.im	7076.48	74.64	2172.32	23.84	4	369338	-41.2823	55.8409	0.0109741	0.000639193	0.0106643	0.000623814	0.588356	298	27154	0.011447	100	0.953522	1.10184	26	66	2034	-3106
ROI 154	154	plaque2_2.im	7205.52	73.44	803.76	10.08	0.4	366105	95.5758	98.2118	0.0125407	0.0011242	0.0121866	0.00109444	0.640536	126	10047	0.011447	100	0.953522	1.10184	36	66	2034	-3105
ROI 155	155	plaque2_2.im	7101.6	72.24	1729.68	23.44	2.4	369110	183.859	69.6289	0.0135512	0.000797018	0.0131686	0.000777779	1.13321	293	21621	0.011447	100	0.953522	1.10184	46	66	2034	-3104
ROI 156	156	plaque2_2.im	7012.32	71.04	2440.8	29.44	2.08	369996	53.6926	55.2578	0.0120613	0.000632518	0.0117207	0.000617915	0.813596	368	30510	0.011447	100	0.953522	1.10184	56	66	2034	-3103
ROI 157	157	plaque2_2.im	6995.2	71.12	2361.44	25.6	3.2	369745	-52.9534	53.2277	0.0108405	0.00060928	0.0105344	0.000594809	1.19793	320	29518	0.011447	100	0.953522	1.10184	66	66	2034	-3103
ROI 158	158	plaque2_2.im	7187.92	75.76	2588.4	32.48	3.2	371956	96.2079	54.7442	0.0125479	0.000626638	0.0121936	0.000612502	0.87463	406	32355	0.011447	100	0.953522	1.10184	76	66	2034	-3102
ROI 159	159	plaque2_2.im	7231.12	78.8	1509.36	16.24	2.24	366928	-60.0571	66.325	0.0107592	0.0007592	0.0104554	0.000739926	0.956791	203	18867	0.011447	100	0.953522	1.10184	86	66	2034	-3101
ROI 160	160	plaque2_2.im	6897.92	70.08	2357.68	27.2	4.32	367008	7.84176	54.9723	0.0115364	0.000629249	0.0112107	0.000614478	0.986289	340	29471	0.011447	100	0.953522	1.10184	96	66	2034	-3100
ROI 161	161	plaque2_2.im	6906.24	73.76	3200.8	36.64	4.48	367666	0.0120412	46.9942	0.0114468	0.000537927	0.0111236	0.000526185	1.05767	458	40010	0.011447	100	0.953522	1.10184	106	66	2034	-3099
ROI 162	162	plaque2_2.im	7178.96	75.6	1507.2	17.84	2.56	364119	34.0279	69.6522	0.0118362	0.000797286	0.011502	0.000777265	1.16396	223	18840	0.011447	100	0.953522	1.10184	116	66	2034	-3098
ROI 163	163	plaque2_2.im	7184	78.56	1612	17.6	1.44	364744	-46.203	64.6551	0.0109178	0.000740085	0.0106095	0.000721472	1.34188	220	20150	0.011447	100	0.953522	1.10184	126	66	2034	-3097
ROI 164	164	plaque2_2.im	6826	72.48	3065.76	35.92	5.12	363915	23.5439	48.5862	0.0117162	0.00055615	0.0113854	0.00054394	0.970348	449	38322	0.011447	100	0.953522	1.10184	136	66	2034	-3096
ROI 165	165	plaque2_2.im	6537.52	66.24	2973.52	33.84	3.76	357820	-5.81363	48.6133	0.0113801	0.00055646	0.0110588	0.000544043	1.49595	423	37169	0.011447	100	0.953522	1.10184	146	66	2034	-3095
ROI 166	166	plaque2_2.im	6560.24	73.92	1914.16	22	2.08	351432	4.04397	60.8931	0.011493	0.000697023	0.0111685	0.000680028	1.38644	275	23927	0.011447	100	0.953522	1.10184	156	66	2034	-3094
ROI 167	167	plaque2_2.im	6366.88	67.52	2302.24	25.36	2.64	348851	-37.7078	54.3446	0.011015	0.000622064	0.010704	0.000607263	0.834174	317	28778	0.011447	100	0.953522	1.10184	166	66	2034	-3093
ROI 168	168	plaque2_2.im	6037.04	66.16	2902.08	32.16	4.48	346720	-31.9117	48.5507	0.0110814	0.000555743	0.0107685	0.00054318	0.997818	402	36276	0.011447	100	0.953522	1.10184	176	66	2034	-3092
ROI 169	169	plaque2_2.im	6053.28	64.72	2500.64	29.44	3.52	341522	28.4779	53.9278	0.0117726	0.000617293	0.0114402	0.000603044	0.685802	368	31258	0.011447	100	0.953522	1.10184	186	66	2034	-3091
ROI 170	170	plaque2_2.im	6077.44	65.12	2268.56	26.48	2.56	339958	19.7084	56.3744	0.0116723	0.000645299	0.0113427	0.00063007	0.956974	331	28357	0.011447	100	0.953522	1.10184	196	66	2034	-3090
ROI 171	171	plaque2_2.im	5835.84	61.92	2973.52	34.48	3.84	337836	12.989	49.0761	0.0115953	0.000561757	0.011268	0.000549284	0.825569	431	37169	0.011447	100	0.953522	1.10184	206	66	2034	-3089
ROI 172	172	plaque2_2.im	5783.6	60.48	2082.8	24.48	2.72	329950	26.7676	59.0403	0.0117531	0.000675815	0.0114212	0.000659629	0.745404	306	26035	0.011447	100	0.953522	1.10184	216	66	2034	-3088
ROI 173	173	plaque2_2.im	5568.48	59.36	2273.76	26.72	2.56	324824	26.5973	56.502	0.0117511	0.00064676	0.0114193	0.000631522	0.528107	334	28422	0.011447	100	0.953522	1.10184	226	66	2034	-3087
ROI 174	174	plaque2_2.im	5142.08	52.4	2185.6	27.04	1.76	314139	80.7974	59.1502	0.0123715	0.000677072	0.0120222	0.000661157	0.742155	338	27320	0.011447	100	0.953522	1.10184	236	66	2034	-3086
ROI 175	175	plaque2_2.im	4456.8	47.68	2301.2	25.68	2.48	297346	-25.125	54.715	0.0111591	0.000626304	0.010844	0.000611437	1.06279	321	28765	0.011447	100	0.953522	1.10184	246	66	2034	-3085
ROI 176	176	plaque2_2.im	6804.48	75.44	2498.16	28.88	3.68	362758	9.91602	53.4598	0.0115602	0.000611937	0.0112338	0.000597752	1.16919	361	31227	0.011447	100	0.953522	1.10184	6	76	2033	-3108
ROI 177	177	plaque2_2.im	6912.56	74.8	2725.36	33.2	4.24	367809	64.1982	52.5567	0.0121815	0.000601599	0.0118376	0.000588104	1.02493	415	34067	0.011447	100	0.953522	1.10184	16	76	2033	-3107
ROI 178	178	plaque2_2.im	6825.28	68.24	2917.04	33.6	5.12	368726	6.24841	49.3819	0.0115182	0.000565258	0.011193	0.00055262	1.14253	420	36463	0.011447	100	0.953522	1.10184	26	76	2033	-3106
ROI 179	179	plaque2_2.im	6922.88	73.12	2458.24	29.6	4.8	367557	51.9031	55.0141	0.0120408	0.000629728	0.0117008	0.000615208	0.66153	370	30728	0.011447	100	0.953522	1.10184	36	76	2033	-3105
ROI 180	180	plaque2_2.im	6943.84	74.88	1922.4	24.48	3.04	365289	112.438	63.9975	0.0127337	0.000732558	0.0123742	0.00071501	1.35989	306	24030	0.011447	100	0.953522	1.10184	46	76	2033	-3104
ROI 181	181	plaque2_2.im	6886	74.4	2276.72	25.12	3.28	365366	-36.1303	54.6936	0.0110331	0.000626059	0.0107216	0.000611137	1.22253	314	28459	0.011447	100	0.953522	1.10184	56	76	2033	-3103
ROI 182	182	plaque2_2.im	6810.4	72.32	2739.04	31.52	4	365948	5.30106	50.9369	0.0115073	0.000583058	0.0111824	0.000569811	1.0572	394	34238	0.011447	100	0.953522	1.10184	66	76	2033	-3103
ROI 183	183	plaque2_2.im	6936	72.08	2358.16	28.4	3.12	365225	52.0912	56.1744	0.0120429	0.00064301	0.0117029	0.000628049	0.685117	355	29477	0.011447	100	0.953522	1.10184	76	76	2033	-3102
ROI 184	184	plaque2_2.im	7159.52	73.84	989.52	10.4	1.04	361810	-81.8427	80.9498	0.0105098	0.000926605	0.0102131	0.000902134	1.37614	130	12369	0.011447	100	0.953522	1.10184	86	76	2033	-3101
ROI 185	185	plaque2_2.im	7103.92	72.96	757.6	8.16	0.32	360075	-59.0674	93.6666	0.0107705	0.00107217	0.0104664	0.00104343	0.759314	102	9470	0.011447	100	0.953522	1.10184	96	76	2033	-3100
ROI 186	186	plaque2_2.im	6856.4	70.96	1698.72	18.88	2.4	359269	-29.0687	63.5525	0.0111139	0.000727464	0.0108001	0.000709331	1.90075	236	21234	0.011447	100	0.953522	1.10184	106	76	2033	-3099
ROI 187	187	plaque2_2.im	6608.72	66.56	3233.6	37.36	3.68	360693	9.31998	46.9748	0.0115533	0.000537705	0.0112271	0.000526036	1.10666	467	40420	0.011447	100	0.953522	1.10184	116	76	2033	-3098
ROI 188	188	plaque2_2.im	6578.4	65.68	2873.2	35.44	5.2	356822	77.5469	51.5106	0.0123343	0.000589624	0.0119861	0.000576628	1.00277	443	35915	0.011447	100	0.953522	1.10184	126	76	2033	-3097
ROI 189	189	plaque2_2.im	6389.36	69.92	2787.6	32.8	4.48	352961	27.9019	51.0622	0.0117661	0.000584492	0.0114338	0.000571342	1.33911	410	34845	0.011447	100	0.953522	1.10184	136	76	2033	-3096
ROI 190	190	plaque2_2.im	6286.24	66.88	2859.84	31.04	2.24	350704	-51.8254	48.3968	0.0108534	0.000553982	0.010547	0.000541351	1.18238	388	35748	0.011447	100	0.953522	1.10184	146	76	2033	-3095
ROI 191	191	plaque2_2.im	6307.84	63.6	2654.64	28.24	2.72	348222	-70.6756	49.7253	0.0106377	0.00056919	0.0103373	0.000555934	0.647714	353	33183	0.011447	100	0.953522	1.10184	156	76	2033	-3094
ROI 192	192	plaque2_2.im	6221.12	68.56	2275.84	25.76	1.92	344522	-11.1909	55.4152	0.0113186	0.000634319	0.010999	0.00061927	1.06012	322	28448	0.011447	100	0.953522	1.10184	166	76	2033	-3093
ROI 193	193	plaque2_2.im	6096.64	65.2	2167.76	24.08	2.64	341364	-29.5937	56.2431	0.0111079	0.000643796	0.0107943	0.000628334	0.549564	301	27097	0.011447	100	0.953522	1.10184	176	76	2033	-3092
ROI 194	194	plaque2_2.im	6147.6	69.2	2368.88	28.4	2.08	341542	47.3301	55.9187	0.0119884	0.000640083	0.0116499	0.00062519	1.40589	355	29611	0.011447	100	0.953522	1.10184	186	76	2033	-3091
ROI 195	195	plaque2_2.im	6015.28	59.52	1712	22.24	2	335082	134.852	68.5046	0.0129903	0.000784149	0.0126235	0.000765058	0.633027	278	21400	0.011447	100	0.953522	1.10184	196	76	2033	-3090
ROI 196	196	plaque2_2.im	5792.56	64	2447.52	27.28	2.8	332957	-26.2972	53.022	0.0111457	0.000606925	0.010831	0.000592688	1.10712	341	30594	0.011447	100	0.953522	1.10184	206	76	2033	-3089
ROI 197	197	plaque2_2.im	5811.68	59.68	1910.32	22.56	2.4	328161	31.6712	61.7968	0.0118092	0.000707368	0.0114758	0.000690189	1.06739	282	23879	0.011447	100	0.953522	1.10184	216	76	2033	-3088
ROI 198	198	plaque2_2.im	5488.08	58.56	2503.36	28.32	3.12	324130	-11.724	52.8226	0.0113125	0.000604642	0.0109931	0.000590568	0.966594	354	31292	0.011447	100	0.953522	1.10184	226	76	2033	-3087
ROI 199	199	plaque2_2.im	5053.76	54.16	2628	27.52	2.88	312127	-85.189	49.5809	0.0104715	0.000567536	0.0101759	0.000554248	0.968076	344	32850	0.011447	100	0.953522	1.10184	236	76	2033	-3086
ROI 200	200	plaque2_2.im	4591.44	50.4	1843.52	22.48	2.16	298811	65.2628	63.9345	0.0121937	0.000731837	0.0118494	0.000714053	0.802255	281	23044	0.011447	100	0.953522	1.10184	246	76	2033	-3085
ROI 201	201	plaque2_2.im	6586.56	68.72	3066.48	35.52	4	362792	11.9082	48.3004	0.011583	0.000552878	0.0112559	0.000540702	1.03134	444	38331	0.011447	100	0.953522	1.10184	6	86	2032	-3108
ROI 202	202	plaque2_2.im	6722.8	67.28	2273.6	26.32	2	361342	11.3003	56.0766	0.011576	0.00064189	0.0112492	0.000626723	1.19795	329	28420	0.011447	100	0.953522	1.10184	16	86	2032	-3107
ROI 203	203	plaque2_2.im	6708.16	67.12	1994.24	24.64	2.24	359788	79.3731	61.8818	0.0123552	0.00070834	0.0120064	0.000691393	0.657115	308	24928	0.011447	100	0.953522	1.10184	26	86	2032	-3106
ROI 204	204	plaque2_2.im	6555.12	72	3212.08	37.04	5.12	362532	7.37907	47.086	0.0115311	0.000538978	0.0112056	0.000527251	0.74073	463	40151	0.011447	100	0.953522	1.10184	36	86	2032	-3105
ROI 205	205	plaque2_2.im	6660.4	70.56	3130.72	33.92	4.24	362960	-53.5015	46.2144	0.0108343	0.000529	0.0105283	0.000517205	0.913091	424	39134	0.011447	100	0.953522	1.10184	46	86	2032	-3104
ROI 206	206	plaque2_2.im	6801.52	73.44	2172.72	25.12	2.88	360175	10.0065	57.3265	0.0115612	0.000656197	0.0112348	0.000640555	0.968908	314	27159	0.011447	100	0.953522	1.10184	56	86	2032	-3103
ROI 207	207	plaque2_2.im	6771.76	69.76	1730.16	18.24	3.36	358044	-79.027	61.3136	0.0105421	0.000701836	0.0102444	0.000684264	0.921401	228	21627	0.011447	100	0.953522	1.10184	66	86	2032	-3103
ROI 208	208	plaque2_2.im	6671.76	68.48	2170	25.6	3.84	358637	30.5962	57.9509	0.0117969	0.000663345	0.0114638	0.000647587	1.25599	320	27125	0.011447	100	0.953522	1.10184	76	86	2032	-3102
ROI 209	209	plaque2_2.im	6878.16	72.48	2003.28	23.84	2.4	359197	39.6159	60.5806	0.0119001	0.000693446	0.0115641	0.00067676	1.37633	298	25041	0.011447	100	0.953522	1.10184	86	86	2032	-3101
ROI 210	210	plaque2_2.im	6814.16	66.8	1817.44	22.8	1.28	357440	95.9306	65.3233	0.0125448	0.000747734	0.0121906	0.000729603	0.974397	285	22718	0.011447	100	0.953522	1.10184	96	86	2032	-3100
ROI 211	211	plaque2_2.im	6614.32	70.4	1635.76	18.8	1.36	352390	4.02974	65.871	0.0114928	0.000754003	0.0111683	0.000735197	0.966725	235	20447	0.011447	100	0.953522	1.10184	106	86	2032	-3099
ROI 212	212	plaque2_2.im	6381.84	68	2546.24	27.68	2.48	351795	-50.3249	51.3316	0.0108706	0.000587576	0.0105637	0.000573834	0.88908	346	31828	0.011447	100	0.953522	1.10184	116	86	2032	-3098
ROI 213	213	plaque2_2.im	6366.8	66.8	2658.64	29.12	3.76	350661	-43.1582	50.426	0.0109526	0.00057721	0.0106434	0.000563856	1.27889	364	33233	0.011447	100	0.953522	1.10184	126	86	2032	-3097
ROI 214	214	plaque2_2.im	6426.16	67.68	2105.36	21.92	3.36	347780	-90.4585	55.2327	0.0104112	0.000632231	0.0101173	0.000616809	0.702499	274	26317	0.011447	100	0.953522	1.10184	136	86	2032	-3096
ROI 215	215	plaque2_2.im	6171.84	63.6	2575.68	31.92	3.36	345021	82.6281	54.534	0.0123925	0.000624233	0.0120426	0.00061009	1.0116	399	32196	0.011447	100	0.953522	1.10184	146	86	2032	-3095
ROI 216	216	plaque2_2.im	6047.92	66.16	2872.48	37.84	2.88	343479	150.807	53.2615	0.0131729	0.000609667	0.012801	0.000596481	1.54415	473	35906	0.011447	100	0.953522	1.10184	156	86	2032	-3094
ROI 217	217	plaque2_2.im	5953.2	61.12	2759.12	31.6	5.44	340252	0.517772	50.629	0.0114526	0.000579533	0.0111292	0.000566374	1.06996	395	34489	0.011447	100	0.953522	1.10184	166	86	2032	-3093
ROI 218	218	plaque2_2.im	5993.92	65.92	2635.84	30.48	4.32	338586	10.1927	52.0521	0.0115633	0.000595823	0.0112368	0.000582178	0.918511	381	32948	0.011447	100	0.953522	1.10184	176	86	2032	-3092
ROI 219	219	plaque2_2.im	5782.4	62.32	2812.72	33.84	2.96	336275	51.0228	51.409	0.0120307	0.000588461	0.011691	0.000575328	0.747436	423	35159	0.011447	100	0.953522	1.10184	186	86	2032	-3091
ROI 220	220	plaque2_2.im	5884.8	63.36	2009.76	23.12	2.08	332415	4.96732	59.4548	0.0115035	0.000680559	0.0111787	0.000664098	1.23393	289	25122	0.011447	100	0.953522	1.10184	196	86	2032	-3090
ROI 221	221	plaque2_2.im	5794.72	63.12	2312.24	23.92	2.48	332167	-96.2744	52.5334	0.0103446	0.000601333	0.0100526	0.000586875	1.07138	299	28903	0.011447	100	0.953522	1.10184	206	86	2032	-3089
ROI 222	222	plaque2_2.im	5811.44	61.28	1218.16	13.36	0.96	324680	-41.9009	74.5454	0.010967	0.000853296	0.0106574	0.000831202	0.762805	167	15227	0.011447	100	0.953522	1.10184	216	86	2032	-3088
ROI 223	223	plaque2_2.im	5273.12	55.28	2685.2	32.64	2.88	319532	61.8956	52.8902	0.0121552	0.000605417	0.011812	0.000591778	0.911246	408	33565	0.011447	100	0.953522	1.10184	226	86	2032	-3087
ROI 224	224	plaque2_2.im	4984.88	53.84	2458.4	29.36	2.16	309527	43.3062	54.7844	0.0119424	0.000627099	0.0116052	0.000612613	0.639349	367	30730	0.011447	100	0.953522	1.10184	236	86	2032	-3086
ROI 225	225	plaque2_2.im	4365.28	49.36	2210	23.68	3.2	293739	-63.9528	54.6973	0.0107146	0.000626102	0.0104121	0.000611022	0.781723	296	27625	0.011447	100	0.953522	1.10184	246	86	2032	-3085
ROI 226	226	plaque2_2.im	6546.48	69.28	1503.2	16.16	0.8	352424	-60.8545	66.4323	0.0107501	0.000760428	0.0104466	0.000741112	1.61006	202	18790	0.011447	100	0.953522	1.10184	6	96	2031	-3108
ROI 227	227	plaque2_2.im	6493.52	72.24	2015.04	22	2.32	354296	-46.222	57.8281	0.0109176	0.000661939	0.0106093	0.000645801	1.18219	275	25188	0.011447	100	0.953522	1.10184	16	96	2031	-3107
ROI 228	228	plaque2_2.im	6420.56	64.64	2459.92	25.84	3.84	355261	-82.3441	51.3272	0.0105041	0.000587525	0.0102075	0.000573597	1.35057	323	30749	0.011447	100	0.953522	1.10184	26	96	2031	-3106
ROI 229	229	plaque2_2.im	6284.8	62.32	2778.56	30.72	3.12	353077	-34.1499	49.56	0.0110558	0.000567297	0.0107436	0.00055433	1.46442	384	34732	0.011447	100	0.953522	1.10184	36	96	2031	-3105
ROI 230	230	plaque2_2.im	6114.64	65.68	3467.04	39.12	5.36	352904	-14.2919	44.826	0.0112831	0.000513109	0.0109645	0.000502131	0.957237	489	43338	0.011447	100	0.953522	1.10184	46	96	2031	-3104
ROI 231	231	plaque2_2.im	6401.84	66.24	3079.92	36.64	3.28	354542	39.2603	48.8494	0.0118961	0.000559163	0.0115602	0.000546957	0.790183	458	38499	0.011447	100	0.953522	1.10184	56	96	2031	-3103
ROI 232	232	plaque2_2.im	6635.28	70.56	1321.2	16.32	1.92	350533	79.0955	76.017	0.012352	0.000870141	0.0120033	0.000848059	1.55653	204	16515	0.011447	100	0.953522	1.10184	66	96	2031	-3103
ROI 233	233	plaque2_2.im	6655.52	67.92	982.64	11.28	0.88	349827	2.81992	84.936	0.0114789	0.000972234	0.0111548	0.000946706	1.97086	141	12283	0.011447	100	0.953522	1.10184	76	96	2031	-3102
ROI 234	234	plaque2_2.im	6348.56	63.04	2590.48	30.8	3.12	351550	38.6729	53.2494	0.0118893	0.000609529	0.0115536	0.000595602	0.951346	385	32381	0.011447	100	0.953522	1.10184	86	96	2031	-3101
ROI 235	235	plaque2_2.im	6257.52	69.12	2833.12	31.04	3.44	349462	-42.883	48.8557	0.0109558	0.000559235	0.0106465	0.000546484	1.11548	388	35414	0.011447	100	0.953522	1.10184	96	96	2031	-3100
ROI 236	236	plaque2_2.im	6423.92	68.48	1832.8	20.96	2.48	346932	-0.956218	62.0731	0.0114357	0.00071053	0.0111128	0.000693076	0.988259	262	22910	0.011447	100	0.953522	1.10184	106	96	2031	-3099
ROI 237	237	plaque2_2.im	6425.92	63.36	1086.4	12.88	0.64	343070	35.7011	82.1071	0.0118553	0.000939853	0.0115206	0.000915437	0.603303	161	13580	0.011447	100	0.953522	1.10184	116	96	2031	-3098
ROI 238	238	plaque2_2.im	6206.96	62.56	1813.68	20.88	1.68	342743	5.72242	62.61	0.0115122	0.000716675	0.0111871	0.000699061	1.35099	261	22671	0.011447	100	0.953522	1.10184	126	96	2031	-3097
ROI 239	239	plaque2_2.im	5987.36	66	2314.8	24.56	2.56	339643	-73.1207	53.1797	0.0106097	0.00060873	0.0103101	0.000594162	1.16253	307	28935	0.011447	100	0.953522	1.10184	136	96	2031	-3096
ROI 240	240	plaque2_2.im	5813.92	59.2	3622.32	40.8	4.16	340642	-16.0304	43.8156	0.0112632	0.000501543	0.0109452	0.00049096	1.49352	510	45279	0.011447	100	0.953522	1.10184	146	96	2031	-3095
ROI 241	241	plaque2_2.im	5844	64.48	2427.12	29.12	2.96	334704	48.1138	55.2647	0.0119974	0.000632596	0.0116587	0.000617957	0.914346	364	30339	0.011447	100	0.953522	1.10184	156	96	2031	-3094
ROI 242	242	plaque2_2.im	5809.6	60.72	2685.12	32.16	2.96	335187	46.3107	52.4968	0.0119768	0.000600914	0.0116386	0.000587326	0.888442	402	33564	0.011447	100	0.953522	1.10184	166	96	2031	-3093
ROI 243	243	plaque2_2.im	5710	59.84	2680.88	28.48	3.84	332129	-71.951	49.4471	0.0106231	0.000566004	0.0103231	0.000552847	1.11921	356	33511	0.011447	100	0.953522	1.10184	176	96	2031	-3092
ROI 244	244	plaque2_2.im	5576.72	58.8	2685.68	34.24	3.2	330006	113.75	54.1772	0.0127487	0.000620149	0.0123888	0.000606349	0.978612	428	33571	0.011447	100	0.953522	1.10184	186	96	2031	-3091
ROI 245	245	plaque2_2.im	5630.64	59.04	2440.56	25.04	2.24	327544	-103.701	50.9211	0.0102596	0.000582877	0.00996996	0.000568977	0.962513	313	30507	0.011447	100	0.953522	1.10184	196	96	2031	-3090
ROI 246	246	plaque2_2.im	5447.04	57.2	3021.68	34.32	3.36	326172	-7.78196	48.176	0.0113576	0.000551455	0.0110369	0.000539195	1.16548	429	37771	0.011447	100	0.953522	1.10184	206	96	2031	-3089
ROI 247	247	plaque2_2.im	5464.64	58.64	2525.6	29.2	4.48	322370	10.0121	53.1712	0.0115613	0.000608633	0.0112348	0.000594558	0.694785	365	31570	0.011447	100	0.953522	1.10184	216	96	2031	-3088
ROI 248	248	plaque2_2.im	5245.44	55.36	2571.52	29.04	2.96	317162	-13.4593	52.0715	0.0112926	0.000596045	0.0109738	0.000582246	1.20242	363	32144	0.011447	100	0.953522	1.10184	226	96	2031	-3087
ROI 249	249	plaque2_2.im	4982.8	51.84	1701.28	18.16	2.08	305371	-67.5011	62.2216	0.010674	0.00071223	0.0103726	0.000694387	1.41946	227	21266	0.011447	100	0.953522	1.10184	236	96	2031	-3086
ROI 250	250	plaque2_2.im	4478.64	46.08	1859.04	21.68	1.92	293102	18.7763	62.2461	0.0116616	0.00071251	0.0113323	0.000695097	1.22551	271	23238	0.011447	100	0.953522	1.10184	246	96	2031	-3085
ROI 251	251	plaque2_2.im	6176.64	64.4	1898	23.52	1.92	345157	82.5536	63.5258	0.0123916	0.000727159	0.0120418	0.000709619	1.20843	294	23725	0.011447	100	0.953522	1.10184	6	106	2030	-3108
ROI 252	252	plaque2_2.im	6220.88	64.64	1993.2	23.92	2.4	346685	48.3797	60.9921	0.0120005	0.000698156	0.0116616	0.000681366	0.684404	299	24915	0.011447	100	0.953522	1.10184	16	106	2030	-3107
ROI 253	253	plaque2_2.im	6179.52	64	2302.56	24.64	1.84	344813	-65.1583	53.5518	0.0107008	0.00061299	0.0103987	0.000598328	1.14601	308	28782	0.011447	100	0.953522	1.10184	26	106	2030	-3106
ROI 254	254	plaque2_2.im	6010.56	64.32	2257.04	24.72	2.16	342335	-43.208	54.7273	0.0109521	0.000626445	0.0106428	0.00061147	0.82225	309	28213	0.011447	100	0.953522	1.10184	36	106	2030	-3105
ROI 255	255	plaque2_2.im	5818.8	62.24	3025.6	35.04	4.72	342112	11.7213	48.621	0.0115808	0.000556549	0.0112539	0.000544245	0.908682	438	37820	0.011447	100	0.953522	1.10184	46	106	2030	-3104
ROI 256	256	plaque2_2.im	5953.36	66.48	2729.36	29.44	4.4	341480	-57.7085	49.3845	0.0107861	0.000565288	0.0104816	0.000552242	1.09702	368	34117	0.011447	100	0.953522	1.10184	56	106	2030	-3103
ROI 257	257	plaque2_2.im	6311.76	62.56	1529.44	19.76	2.24	341370	128.659	72.2773	0.0129194	0.000827334	0.0125546	0.000806833	1.07919	247	19118	0.011447	100	0.953522	1.10184	66	106	2030	-3103
ROI 258	258	plaque2_2.im	6117.44	61.44	2505.6	27.44	3.76	343564	-43.2892	51.9396	0.0109511	0.000594536	0.0106419	0.000580606	0.720322	343	31320	0.011447	100	0.953522	1.10184	76	106	2030	-3102
ROI 259	259	plaque2_2.im	5829.6	58.8	2904.48	33.44	4.24	340129	5.78735	49.477	0.0115129	0.000566347	0.0111878	0.000553669	0.788863	418	36306	0.011447	100	0.953522	1.10184	86	106	2030	-3101
ROI 260	260	plaque2_2.im	5787.36	59.04	3317.6	40.16	4.72	339770	57.4942	47.4831	0.0121048	0.000543523	0.011763	0.000531991	1.04319	502	41470	0.011447	100	0.953522	1.10184	96	106	2030	-3100
ROI 261	261	plaque2_2.im	5836.88	61.28	2556.32	29.44	3.84	336440	6.07625	52.7465	0.0115162	0.000603771	0.0111911	0.000589834	1.01704	368	31954	0.011447	100	0.953522	1.10184	106	106	2030	-3099
ROI 262	262	plaque2_2.im	5856.24	57.28	2618	33.2	3.12	336797	107.839	54.7254	0.0126811	0.000626424	0.012323	0.000612371	1.21591	415	32725	0.011447	100	0.953522	1.10184	116	106	2030	-3098
ROI 263	263	plaque2_2.im	5707.28	59.04	2674.72	28.32	3.2	334797	-75.0394	49.4207	0.0105877	0.000565702	0.0102888	0.000552536	0.87023	354	33434	0.011447	100	0.953522	1.10184	126	106	2030	-3097
ROI 264	264	plaque2_2.im	5768.48	56.64	1981.04	22	2.4	330913	-29.8526	58.826	0.011105	0.000673362	0.0107914	0.000656945	1.13357	275	24763	0.011447	100	0.953522	1.10184	136	106	2030	-3096
ROI 265	265	plaque2_2.im	5417.52	57.52	2859.52	32.08	3.68	329667	-19.9471	49.2153	0.0112183	0.000563351	0.0109016	0.000550607	1.07582	401	35744	0.011447	100	0.953522	1.10184	146	106	2030	-3095
ROI 266	266	plaque2_2.im	5874.08	62.88	1334.64	16.64	1.44	327474	89.1746	75.99	0.0124674	0.000869832	0.0121154	0.000847806	1.12105	208	16683	0.011447	100	0.953522	1.10184	156	106	2030	-3094
ROI 267	267	plaque2_2.im	5751.6	61.36	1383.52	15.36	1.36	327110	-30.1287	70.3819	0.0111018	0.000805638	0.0107883	0.00078506	0.488751	192	17294	0.011447	100	0.953522	1.10184	166	106	2030	-3093
ROI 268	268	plaque2_2.im	5668.88	54.88	1803.76	20.48	2.32	326204	-8.11911	62.3435	0.0113537	0.000713625	0.0110332	0.000696036	1.18799	256	22547	0.011447	100	0.953522	1.10184	176	106	2030	-3092
ROI 269	269	plaque2_2.im	5502.88	55.04	2151.84	24.4	3.52	323177	-9.42322	57.0409	0.0113388	0.000652929	0.0110187	0.000637283	1.36651	305	26898	0.011447	100	0.953522	1.10184	186	106	2030	-3091
ROI 270	270	plaque2_2.im	5388.64	54.72	2407.6	27.04	2.4	320930	-18.8608	53.6658	0.0112308	0.000614294	0.0109137	0.000599858	0.56708	338	30095	0.011447	100	0.953522	1.10184	196	106	2030	-3090
ROI 271	271	plaque2_2.im	5177.84	52.72	2765.92	32.88	3.36	317946	38.4857	51.5283	0.0118872	0.000589827	0.0115516	0.000576565	0.830435	411	34574	0.011447	100	0.953522	1.10184	206	106	2030	-3089
ROI 272	272	plaque2_2.im	5225.12	59.12	2354.32	28.16	2.16	314348	44.9018	56.0255	0.0119606	0.000641306	0.0116229	0.000626358	1.34187	352	29429	0.011447	100	0.953522	1.10184	216	106	2030	-3088
ROI 273	273	plaque2_2.im	4947.68	50.56	2676.64	30.56	3.68	309943	-2.59464	51.3222	0.011417	0.000587468	0.0110946	0.000574022	0.737989	382	33458	0.011447	100	0.953522	1.10184	226	106	2030	-3087
ROI 274	274	plaque2_2.im	4866.16	54.16	1919.84	20.24	1.6	303161	-79.0124	58.2064	0.0105422	0.000666269	0.0102446	0.000649821	0.917698	253	23998	0.011447	100	0.953522	1.10184	236	106	2030	-3086
ROI 275	275	plaque2_2.im	4556	48.48	1239.2	14.8	1.2	291943	43.3466	77.1651	0.0119428	0.000883283	0.0116056	0.000860633	1.02519	185	15490	0.011447	100	0.953522	1.10184	246	106	2030	-3085
ROI 276	276	plaque2_2.im	5453.36	59.36	2273.36	23.68	2.72	328048	-90.0411	53.165	0.010416	0.000608562	0.0101219	0.000593906	0.935047	296	28417	0.011447	100	0.953522	1.10184	6	116	2029	-3108
ROI 277	277	plaque2_2.im	5546.64	52.72	2603.36	28.32	3.84	331854	-49.6855	50.7826	0.0108779	0.000581292	0.0105708	0.000567762	0.914063	354	32542	0.011447	100	0.953522	1.10184	16	116	2029	-3107
ROI 278	278	plaque2_2.im	5535.36	55.36	2478.32	25.52	3.28	330260	-100.437	50.6245	0.010297	0.000579482	0.0100063	0.000565712	1.33906	319	30979	0.011447	100	0.953522	1.10184	26	116	2029	-3106
ROI 279	279	plaque2_2.im	5435.52	56	2714.8	30.16	4.24	329119	-29.486	50.2609	0.0111092	0.00057532	0.0107955	0.000562113	0.967838	377	33935	0.011447	100	0.953522	1.10184	36	116	2029	-3105
ROI 280	280	plaque2_2.im	5414.4	56.08	2615.76	31.92	2.64	327952	66.0395	53.6934	0.0122026	0.00061461	0.0118581	0.000600687	1.06126	399	32697	0.011447	100	0.953522	1.10184	46	116	2029	-3104
ROI 281	281	plaque2_2.im	5503.52	57.84	2254.8	25.6	3.6	327493	-8.16313	55.7592	0.0113532	0.000638257	0.0110327	0.000623097	0.981991	320	28185	0.011447	100	0.953522	1.10184	56	116	2029	-3103
ROI 282	282	plaque2_2.im	5641.36	58.08	2208.8	25.12	2.24	329157	-6.4916	56.3848	0.0113724	0.000645418	0.0110513	0.000630034	1.3013	314	27610	0.011447	100	0.953522	1.10184	66	116	2029	-3103
ROI 283	283	plaque2_2.im	5436.32	52	2157.52	24.8	3.12	326244	4.1652	57.3596	0.0114943	0.000656576	0.0111698	0.000640888	0.639711	310	26969	0.011447	100	0.953522	1.10184	76	116	2029	-3102
ROI 284	284	plaque2_2.im	5318.56	54.24	2608.08	29.2	2.64	325229	-21.9293	51.4804	0.0111956	0.000589278	0.0108795	0.000575652	0.87045	365	32601	0.011447	100	0.953522	1.10184	86	116	2029	-3101
ROI 285	285	plaque2_2.im	5265.76	54.72	2491.28	27.92	4	322566	-20.9583	52.6998	0.0112068	0.000603236	0.0108903	0.000589153	0.559389	349	31141	0.011447	100	0.953522	1.10184	96	116	2029	-3100
ROI 286	286	plaque2_2.im	5590.24	59.84	1442.48	17.52	1.76	323313	61.0421	72.1327	0.0121454	0.000825679	0.0118025	0.000804898	0.949025	219	18031	0.011447	100	0.953522	1.10184	106	116	2029	-3099
ROI 287	287	plaque2_2.im	5585.68	61.12	1378.24	15.6	1.84	322917	-11.2009	71.209	0.0113185	0.000815105	0.0109989	0.000794319	0.786558	195	17228	0.011447	100	0.953522	1.10184	116	116	2029	-3098
ROI 288	288	plaque2_2.im	5235.04	54.8	2290	24	1.36	320193	-84.4458	53.1358	0.01048	0.000608228	0.0101841	0.000593613	0.7011	300	28625	0.011447	100	0.953522	1.10184	126	116	2029	-3097
ROI 289	289	plaque2_2.im	4965.2	53.28	3139.2	34.08	4.4	318268	-51.6058	46.1986	0.010856	0.00052882	0.0105494	0.000517043	1.27029	426	39240	0.011447	100	0.953522	1.10184	136	116	2029	-3096
ROI 290	290	plaque2_2.im	5228	53.68	2319.76	25.84	2.96	317289	-26.8993	54.4455	0.0111388	0.000623219	0.0108243	0.000608443	1.07552	323	28997	0.011447	100	0.953522	1.10184	146	116	2029	-3095
ROI 291	291	plaque2_2.im	5256.16	55.04	2130.48	26.24	2.88	317039	75.9564	59.7745	0.0123161	0.000684219	0.0119684	0.00066804	0.766568	328	26631	0.011447	100	0.953522	1.10184	156	116	2029	-3094
ROI 292	292	plaque2_2.im	5252.72	53.68	2057.28	21.28	1.92	316476	-96.3786	55.6904	0.0103435	0.000637469	0.0100514	0.000621849	0.968091	266	25716	0.011447	100	0.953522	1.10184	166	116	2029	-3093
ROI 293	293	plaque2_2.im	5283.92	55.52	1751.04	19.36	0.88	315116	-34.1324	62.4306	0.011056	0.000714622	0.0107438	0.000696869	0.679213	242	21888	0.011447	100	0.953522	1.10184	176	116	2029	-3092
ROI 294	294	plaque2_2.im	5371.28	55.76	960.72	11.04	0.8	312998	3.87711	85.9453	0.011491	0.000983787	0.0111666	0.000957914	0.876433	138	12009	0.011447	100	0.953522	1.10184	186	116	2029	-3091
ROI 295	295	plaque2_2.im	5050.08	54.8	2007.84	22.72	3.04	311220	-11.4753	58.9891	0.0113153	0.000675228	0.0109958	0.00065885	0.960889	284	25098	0.011447	100	0.953522	1.10184	196	116	2029	-3090
ROI 296	296	plaque2_2.im	4891.36	50.64	2123.76	25.2	1.92	306280	36.5814	58.7502	0.0118654	0.000672494	0.0115304	0.000656472	0.646995	315	26547	0.011447	100	0.953522	1.10184	206	116	2029	-3089
ROI 297	297	plaque2_2.im	4800.96	52.56	2462.48	29.84	3.12	304389	58.6061	55.1437	0.0121175	0.000631211	0.0117754	0.000616683	0.996205	373	30781	0.011447	100	0.953522	1.10184	216	116	2029	-3088
ROI 298	298	plaque2_2.im	4730.56	50.08	2146.64	24.56	2.24	300367	-0.512321	57.3692	0.0114408	0.000656686	0.0111178	0.000640968	1.1629	307	26833	0.011447	100	0.953522	1.10184	226	116	2029	-3087
ROI 299	299	plaque2_2.im	4506	44.8	1980.24	24.48	1.92	292782	79.9457	62.1168	0.0123618	0.00071103	0.0120127	0.000693999	0.995428	306	24753	0.011447	100	0.953522	1.10184	236	116	2029	-3086
ROI 300	300	plaque2_2.im	3992.56	40.24	1800	19.84	1.12	280358	-37.1082	61.4797	0.0110219	0.000703738	0.0107107	0.000686315	0.729572	248	22500	0.011447	100	0.953522	1.10184	246	116	2029	-3085
ROI 301	301	plaque2_2.im	5112.24	52.8	1256.88	12.8	4.96	314465	-110.339	70.6911	0.0101837	0.000809177	0.00989612	0.000788148	1.3121	160	15711	0.011447	100	0.953522	1.10184	6	126	2028	-3108
ROI 302	302	plaque2_2.im	5216.48	55.76	1249.84	14.8	0.8	316920	34.4646	76.5043	0.0118412	0.00087572	0.0115068	0.000853264	0.992212	185	15623	0.011447	100	0.953522	1.10184	16	126	2028	-3107
ROI 303	303	plaque2_2.im	4993.12	49.76	1870.16	21.12	1.92	314693	-13.4401	61.0605	0.0112928	0.000698939	0.010974	0.00068179	0.780688	264	23377	0.011447	100	0.953522	1.10184	26	126	2028	-3106
ROI 304	304	plaque2_2.im	4893.84	54	2366.4	25.28	2.72	312814	-66.7517	52.779	0.0106826	0.000604144	0.010381	0.000589761	0.778037	316	29580	0.011447	100	0.953522	1.10184	36	126	2028	-3105
ROI 305	305	plaque2_2.im	4985.2	54.88	1975.36	22.16	1.6	313256	-19.9871	59.2126	0.0112179	0.000677787	0.0109011	0.000661281	0.897984	277	24692	0.011447	100	0.953522	1.10184	46	126	2028	-3104
ROI 306	306	plaque2_2.im	5196.32	51.28	1546.08	17.2	1.36	314738	-28.1375	66.6481	0.0111246	0.000762899	0.0108105	0.000743658	0.727613	215	19326	0.011447	100	0.953522	1.10184	56	126	2028	-3103
ROI 307	307	plaque2_2.im	4998	52.56	1619.12	18.08	1.76	311748	-24.4991	65.2506	0.0111662	0.000746902	0.010851	0.00072818	1.05503	226	20239	0.011447	100	0.953522	1.10184	66	126	2028	-3103
ROI 308	308	plaque2_2.im	4874.32	48.72	1983.84	20.8	1.92	309510	-84.0643	57.1009	0.0104844	0.000653615	0.0101884	0.000637544	1.23602	260	24798	0.011447	100	0.953522	1.10184	76	126	2028	-3102
ROI 309	309	plaque2_2.im	4716.88	50	2227.76	25.84	3.04	307391	13.2868	56.7068	0.0115988	0.000649104	0.0112713	0.000633713	0.70222	323	27847	0.011447	100	0.953522	1.10184	86	126	2028	-3101
ROI 310	310	plaque2_2.im	4975.44	50	1853.52	20.32	3.68	308902	-42.2884	60.4207	0.0109626	0.000691615	0.0106531	0.00067455	0.878521	254	23169	0.011447	100	0.953522	1.10184	96	126	2028	-3100
ROI 311	311	plaque2_2.im	4982	52.24	1977.2	22.4	1.68	309396	-10.2951	59.4803	0.0113288	0.000680851	0.011009	0.000664298	0.688577	280	24715	0.011447	100	0.953522	1.10184	106	126	2028	-3099
ROI 312	312	plaque2_2.im	4655.36	46.96	2515.6	28.8	2.48	305793	0.136359	53.0127	0.0114482	0.000606819	0.011125	0.000592744	0.871106	360	31445	0.011447	100	0.953522	1.10184	116	126	2028	-3098
ROI 313	313	plaque2_2.im	4513.92	48.4	2451.92	29.92	2.64	302188	66.0157	55.4577	0.0122023	0.000634805	0.0118578	0.000620203	0.90142	374	30649	0.011447	100	0.953522	1.10184	126	126	2028	-3097
ROI 314	314	plaque2_2.im	4531.92	46.32	2325.6	27.04	2.4	300270	15.734	55.5689	0.0116268	0.000636079	0.0112985	0.000621129	0.767884	338	29070	0.011447	100	0.953522	1.10184	136	126	2028	-3096
ROI 315	315	plaque2_2.im	4553.44	46.72	2207.28	25.28	2.24	299080	0.525013	56.6053	0.0114527	0.000647942	0.0111293	0.000632515	0.982781	316	27591	0.011447	100	0.953522	1.10184	146	126	2028	-3095
ROI 316	316	plaque2_2.im	4574.56	49.12	2214.08	24.48	2.88	299514	-34.1128	55.5205	0.0110562	0.000635525	0.010744	0.000620306	1.22025	306	27676	0.011447	100	0.953522	1.10184	156	126	2028	-3094
ROI 317	317	plaque2_2.im	4712.16	50.56	1663.68	19.44	1.76	300310	20.7861	65.8649	0.0116846	0.000753934	0.0113547	0.000735213	0.888405	243	20796	0.011447	100	0.953522	1.10184	166	126	2028	-3093
ROI 318	318	plaque2_2.im	4734.4	49.12	1637.12	19.12	1.52	299926	20.2713	66.3801	0.0116787	0.000759831	0.011349	0.000740922	1.05756	239	20464	0.011447	100	0.953522	1.10184	176	126	2028	-3092
ROI 319	319	plaque2_2.im	4752.24	49.92	1625.92	19.36	2	300317	40.1944	67.2631	0.0119068	0.000769939	0.0115706	0.000750809	0.932129	242	20324	0.011447	100	0.953522	1.10184	186	126	2028	-3091
ROI 320	320	plaque2_2.im	4445.12	49.2	2114.4	27.12	2.4	295681	120.497	61.2461	0.012826	0.000701064	0.0124638	0.000684593	0.674653	339	26430	0.011447	100	0.953522	1.10184	196	126	2028	-3090
ROI 321	321	plaque2_2.im	4525.84	46.48	1756.64	19.28	1.04	293922	-41.19	62.1004	0.0109752	0.000710843	0.0106653	0.000693174	1.18127	241	21958	0.011447	100	0.953522	1.10184	206	126	2028	-3089
ROI 322	322	plaque2_2.im	4536.16	49.04	1481.28	16.96	0.96	292064	0.223332	69.0878	0.0114492	0.000790825	0.011126	0.000770846	1.09676	212	18516	0.011447	100	0.953522	1.10184	216	126	2028	-3088
ROI 323	323	plaque2_2.im	4212	43.68	2057.76	23.68	2.24	286718	5.29911	58.7671	0.0115073	0.000672687	0.0111824	0.000656483	0.568731	296	25722	0.011447	100	0.953522	1.10184	226	126	2028	-3087
ROI 324	324	plaque2_2.im	4006.64	41.52	1950.96	21.84	1.6	279725	-22.0592	59.518	0.0111942	0.000681283	0.0108781	0.000664653	1.17671	273	24387	0.011447	100	0.953522	1.10184	236	126	2028	-3086
ROI 325	325	plaque2_2.im	3510.72	36.8	1785.6	21.2	1.04	266288	37.194	64.0914	0.0118724	0.000733633	0.0115372	0.000715642	1.1698	265	22320	0.011447	100	0.953522	1.10184	246	126	2028	-3085
ROI 326	326	plaque2_2.im	4329.04	45.44	2792.64	32.8	4.64	296721	26.0468	50.9695	0.0117448	0.000583431	0.0114132	0.000570305	0.909607	410	34908	0.011447	100	0.953522	1.10184	6	136	2027	-3108
ROI 327	327	plaque2_2.im	4479.68	48.32	1821.52	21.12	2	299130	12.904	62.7003	0.0115944	0.000717709	0.011267	0.000700099	0.95842	264	22769	0.011447	100	0.953522	1.10184	16	136	2027	-3107
ROI 328	328	plaque2_2.im	4514.96	48.08	1824.56	20.88	1.52	298935	-0.274751	62.2345	0.0114435	0.000712378	0.0111204	0.000694869	1.49009	261	22807	0.011447	100	0.953522	1.10184	26	136	2027	-3106
ROI 329	329	plaque2_2.im	4457.2	47.36	1516.8	16.96	1.52	296365	-23.1996	67.4609	0.0111811	0.000772203	0.0108654	0.000752695	0.97826	212	18960	0.011447	100	0.953522	1.10184	36	136	2027	-3105
ROI 330	330	plaque2_2.im	4219.68	41.84	2096.16	24.64	2.32	293900	26.8915	58.8555	0.0117545	0.000673699	0.0114226	0.000657583	1.564	308	26202	0.011447	100	0.953522	1.10184	46	136	2027	-3104
ROI 331	331	plaque2_2.im	4389.04	47.6	1730.4	22.56	1.44	294551	138.94	68.2636	0.0130371	0.000781391	0.012669	0.00076241	1.02816	282	21630	0.011447	100	0.953522	1.10184	56	136	2027	-3103
ROI 332	332	plaque2_2.im	4275.36	42.8	2009.52	23.44	2.08	293697	18.9986	59.8767	0.0116641	0.000685389	0.0113348	0.000668849	1.53533	293	25119	0.011447	100	0.953522	1.10184	66	136	2027	-3103
ROI 333	333	plaque2_2.im	4153.36	46.4	2352.24	29.6	2.4	291419	99.3055	57.5086	0.0125834	0.000658282	0.0122281	0.000643102	0.636275	370	29403	0.011447	100	0.953522	1.10184	76	136	2027	-3102
ROI 334	334	plaque2_2.im	4353.04	47.04	1708.24	18.96	1.44	291809	-30.3885	63.3316	0.0110988	0.000724936	0.0107854	0.000706876	0.951233	237	21353	0.011447	100	0.953522	1.10184	86	136	2027	-3101
ROI 335	335	plaque2_2.im	4072.88	43.12	2181.36	22.88	2.88	288834	-83.7015	54.4653	0.0104886	0.000623446	0.0101924	0.000608343	0.944721	286	27267	0.011447	100	0.953522	1.10184	96	136	2027	-3100
ROI 336	336	plaque2_2.im	3977.44	43.28	2238.32	23.12	1.68	285819	-97.6522	53.3527	0.0103289	0.000610711	0.0100372	0.000595942	1.07472	289	27979	0.011447	100	0.953522	1.10184	106	136	2027	-3099
ROI 337	337	plaque2_2.im	3970.88	39.68	2250.64	26.64	2.32	285368	34.038	56.9993	0.0118363	0.000652452	0.0115021	0.000637072	0.795817	333	28133	0.011447	100	0.953522	1.10184	116	136	2027	-3098
ROI 338	338	plaque2_2.im	3973.84	42.08	2268.48	26.56	1.6	285787	22.8252	56.4625	0.0117079	0.000646307	0.0113774	0.000631063	0.556764	332	28356	0.011447	100	0.953522	1.10184	126	136	2027	-3097
ROI 339	339	plaque2_2.im	4104.8	41.28	1807.44	19.52	2.48	285037	-56.5384	60.7242	0.0107995	0.00069509	0.0104946	0.000677842	0.97473	244	22593	0.011447	100	0.953522	1.10184	136	136	2027	-3096
ROI 340	340	plaque2_2.im	3919.12	40.08	2158.8	23.68	2.4	282388	-41.7527	56.0016	0.0109687	0.000641032	0.010659	0.000625592	0.742465	296	26985	0.011447	100	0.953522	1.10184	146	136	2027	-3095
ROI 341	341	plaque2_2.im	4062	42.96	1837.92	21.52	2.72	283565	22.8783	62.73	0.0117085	0.00071805	0.011378	0.000700481	1.52802	269	22974	0.011447	100	0.953522	1.10184	156	136	2027	-3094
ROI 342	342	plaque2_2.im	4052.08	42.8	1814.56	21.76	1.36	282891	47.6009	63.8999	0.0119915	0.00073144	0.011653	0.000713574	1.25455	272	22682	0.011447	100	0.953522	1.10184	166	136	2027	-3093
ROI 343	343	plaque2_2.im	3910.48	42.08	2173.84	28.24	2.08	280192	134.868	60.794	0.0129905	0.000695889	0.0126237	0.000679675	1.36506	353	27173	0.011447	100	0.953522	1.10184	176	136	2027	-3092
ROI 344	344	plaque2_2.im	3710.72	39.52	2364.8	26.8	2.4	276502	-9.96923	54.3968	0.0113326	0.000622662	0.0110126	0.000608003	1.33092	335	29560	0.011447	100	0.953522	1.10184	186	136	2027	-3091
ROI 345	345	plaque2_2.im	3771.76	39.6	2161.84	24.48	1.44	276569	-10.7725	56.8697	0.0113234	0.000650968	0.0110036	0.000635378	0.585707	306	27023	0.011447	100	0.953522	1.10184	196	136	2027	-3090
ROI 346	346	plaque2_2.im	3916.64	43.44	1894.24	22	1.92	277357	14.6027	61.5371	0.0116138	0.000704395	0.0112859	0.00068722	0.955738	275	23678	0.011447	100	0.953522	1.10184	206	136	2027	-3089
ROI 347	347	plaque2_2.im	3886.88	41.2	1788.72	20.4	1.04	276049	-3.68632	62.7464	0.0114045	0.000718237	0.0110825	0.000700524	0.997437	255	22359	0.011447	100	0.953522	1.10184	216	136	2027	-3088
ROI 348	348	plaque2_2.im	3714.4	37.28	1944.4	23.36	1.28	272183	49.5316	61.787	0.0120136	0.000707256	0.0116744	0.000690177	0.786322	292	24305	0.011447	100	0.953522	1.10184	226	136	2027	-3087
ROI 349	349	plaque2_2.im	3464.48	35.6	1985.92	23.12	1.76	265043	17.0315	60.1726	0.0116416	0.000688776	0.0113129	0.000672116	0.81148	289	24824	0.011447	100	0.953522	1.10184	236	136	2027	-3086
ROI 350	350	plaque2_2.im	2997.28	30.96	2180.48	26.8	1.04	252212	73.7199	59.023	0.0122905	0.000675617	0.0119435	0.000659707	0.966183	335	27256	0.011447	100	0.953522	1.10184	246	136	2027	-3085
ROI 351	351	plaque2_2.im	3402.96	36.72	2064.64	23.44	1.84	269779	-8.20576	58.2692	0.0113527	0.000666988	0.0110322	0.000650894	0.892872	293	25808	0.011447	100	0.953522	1.10184	6	146	2026	-3108
ROI 352	352	plaque2_2.im	3756.8	36.88	1830.64	18.4	1.84	275422	-121.942	58.1877	0.0100508	0.000666055	0.00976705	0.000649399	0.859204	230	22883	0.011447	100	0.953522	1.10184	16	146	2026	-3107
ROI 353	353	plaque2_2.im	3631.92	36.64	2080.08	22.24	2.88	275638	-65.9652	56.3184	0.0106916	0.000644657	0.0103897	0.000628968	1.50673	278	26001	0.011447	100	0.953522	1.10184	26	146	2026	-3106
ROI 354	354	plaque2_2.im	3752.08	38.48	1721.68	20.16	1.12	277292	22.9311	64.8148	0.0117092	0.000741913	0.0113785	0.000723584	0.84897	252	21521	0.011447	100	0.953522	1.10184	36	146	2026	-3105
ROI 355	355	plaque2_2.im	3575.76	39.44	2058.32	25.92	1.36	274741	100.096	61.5	0.0125924	0.00070397	0.0122369	0.000687284	0.895426	324	25729	0.011447	100	0.953522	1.10184	46	146	2026	-3104
ROI 356	356	plaque2_2.im	3735.68	41.12	1760.96	20	1.68	275298	-7.82378	63.1061	0.0113571	0.000722354	0.0110364	0.000704489	0.436246	250	22012	0.011447	100	0.953522	1.10184	56	146	2026	-3103
ROI 357	357	plaque2_2.im	3623.84	38.56	1954.4	21.52	1.44	274348	-38.0841	58.9711	0.0110107	0.000675022	0.0106998	0.000658508	1.22047	269	24430	0.011447	100	0.953522	1.10184	66	146	2026	-3103
ROI 358	358	plaque2_2.im	3777.28	41.6	1441.68	17.52	1.44	276044	61.6308	72.173	0.0121521	0.00082614	0.011809	0.000805348	0.96235	219	18021	0.011447	100	0.953522	1.10184	76	146	2026	-3102
ROI 359	359	plaque2_2.im	3917.68	40.08	1045.76	13.52	0.56	276903	129.413	87.4378	0.012928	0.00100087	0.012563	0.000974979	0.870637	169	13072	0.011447	100	0.953522	1.10184	86	146	2026	-3101
ROI 360	360	plaque2_2.im	3658.16	38.16	1796.08	23.12	2.24	273182	124.528	66.5731	0.0128721	0.00076204	0.0125087	0.000743605	0.764841	289	22451	0.011447	100	0.953522	1.10184	96	146	2026	-3100
ROI 361	361	plaque2_2.im	3646.72	38.08	1517.76	19.36	1.52	270748	114.322	72.0867	0.0127553	0.000825153	0.0123951	0.000804649	0.499622	242	18972	0.011447	100	0.953522	1.10184	106	146	2026	-3099
ROI 362	362	plaque2_2.im	3363.28	36.88	2105.92	24.96	2.8	267048	35.4068	58.9647	0.011852	0.000674949	0.0115173	0.000658841	1.16178	312	26324	0.011447	100	0.953522	1.10184	116	146	2026	-3098
ROI 363	363	plaque2_2.im	3289.6	34.56	2398.56	26.32	1.84	265967	-41.3864	53.1393	0.0109729	0.000608267	0.0106631	0.000593897	0.923449	329	29982	0.011447	100	0.953522	1.10184	126	146	2026	-3097
ROI 364	364	plaque2_2.im	3619.44	41.36	1834	21.44	1.44	270200	21.254	62.7466	0.01169	0.000718239	0.0113599	0.000700656	1.0542	268	22925	0.011447	100	0.953522	1.10184	136	146	2026	-3096
ROI 365	365	plaque2_2.im	3558.88	36.16	1785.52	20.56	1.68	268617	5.92753	63.1083	0.0115145	0.000722379	0.0111894	0.000704584	1.1791	257	22319	0.011447	100	0.953522	1.10184	146	146	2026	-3095
ROI 366	366	plaque2_2.im	3490.08	37.84	1755.68	22.4	2	265948	114.579	67.0324	0.0127582	0.000767298	0.012398	0.000748639	0.691916	280	21946	0.011447	100	0.953522	1.10184	156	146	2026	-3094
ROI 367	367	plaque2_2.im	3385.84	37.2	1770.8	20.64	1.44	263423	18.2361	63.761	0.0116554	0.000729851	0.0113263	0.000711881	0.678105	258	22135	0.011447	100	0.953522	1.10184	166	146	2026	-3093
ROI 368	368	plaque2_2.im	3294.8	33.04	1688.72	19.52	1.84	261158	9.78861	65.0176	0.0115587	0.000744235	0.0112324	0.000725766	0.864083	244	21109	0.011447	100	0.953522	1.10184	176	146	2026	-3092
ROI 369	369	plaque2_2.im	3438.24	35.28	1478.56	17.84	0.8	262930	54.0572	71.0095	0.0120654	0.000812822	0.0117248	0.00079241	1.43734	223	18482	0.011447	100	0.953522	1.10184	186	146	2026	-3091
ROI 370	370	plaque2_2.im	3345.92	34.64	1556.64	17.6	1.36	261117	-12.2824	66.9673	0.0113061	0.000766552	0.0109868	0.000747273	1.28739	220	19458	0.011447	100	0.953522	1.10184	196	146	2026	-3090
ROI 371	371	plaque2_2.im	3201.2	31.52	1983.68	22	1.68	258075	-31.1437	58.7473	0.0110902	0.000672461	0.010777	0.000656066	1.42502	275	24796	0.011447	100	0.953522	1.10184	206	146	2026	-3089
ROI 372	372	plaque2_2.im	3277.6	34.8	1559.12	19.36	1.2	257444	84.7611	70.1627	0.0124169	0.000803129	0.0120663	0.000783173	1.21399	242	19489	0.011447	100	0.953522	1.10184	216	146	2026	-3088
ROI 373	373	plaque2_2.im	3132.4	32.32	1876.8	20.88	1.52	254230	-28.1017	60.4927	0.011125	0.00069244	0.0108109	0.000675422	0.971033	261	23460	0.011447	100	0.953522	1.10184	226	146	2026	-3087
ROI 374	374	plaque2_2.im	3048	32.64	1732	21.36	0.96	250636	77.362	66.3388	0.0123322	0.000759358	0.011984	0.000740756	1.10634	267	21650	0.011447	100	0.953522	1.10184	236	146	2026	-3086
ROI 375	375	plaque2_2.im	2583.04	25.92	1866.48	20.72	1.28	237409	-30.2167	60.593	0.0111008	0.000693587	0.0107874	0.000676522	1.29366	259	23331	0.011447	100	0.953522	1.10184	246	146	2026	-3085
ROI 376	376	plaque2_2.im	3352.16	36.72	1709.68	19.76	1.12	263786	9.67226	64.6141	0.0115574	0.000739616	0.0112311	0.000721293	0.864164	247	21371	0.011447	100	0.953522	1.10184	6	156	2025	-3108
ROI 377	377	plaque2_2.im	3645.6	38.56	1185.28	13.44	1.52	270007	-9.42672	76.8564	0.0113388	0.00087975	0.0110186	0.000856983	1.1178	168	14816	0.011447	100	0.953522	1.10184	16	156	2025	-3107
ROI 378	378	plaque2_2.im	3387.12	37.44	1618	17.12	1.84	266530	-75.6561	63.5203	0.0105807	0.000727095	0.0102819	0.000708748	0.832755	214	20225	0.011447	100	0.953522	1.10184	26	156	2025	-3106
ROI 379	379	plaque2_2.im	3346.88	36.08	1747.12	19.52	2.24	264523	-23.965	62.8323	0.0111723	0.000719221	0.0108569	0.000701373	1.10716	244	21839	0.011447	100	0.953522	1.10184	36	156	2025	-3105
ROI 380	380	plaque2_2.im	3058.08	31.84	2151.68	23.92	2.88	259028	-28.8377	56.4751	0.0111166	0.000646452	0.0108027	0.000630907	1.25041	299	26896	0.011447	100	0.953522	1.10184	46	156	2025	-3104
ROI 381	381	plaque2_2.im	3357.92	37.52	1565.76	15.6	2.24	261755	-129.622	62.6388	0.00996292	0.000717005	0.00968162	0.000698723	0.742495	195	19572	0.011447	100	0.953522	1.10184	56	156	2025	-3103
ROI 382	382	plaque2_2.im	3224.4	33.76	1662.48	19.12	2.16	260028	4.70779	65.3618	0.0115006	0.000748175	0.0111758	0.000729556	1.38777	239	20781	0.011447	100	0.953522	1.10184	66	156	2025	-3103
ROI 383	383	plaque2_2.im	3152.32	33.12	1988.16	25.44	1.2	258821	117.826	63.0843	0.0127954	0.000722105	0.0124341	0.000704928	0.711535	318	24852	0.011447	100	0.953522	1.10184	76	156	2025	-3102
ROI 384	384	plaque2_2.im	3647.92	36.4	1071.68	10.96	0.48	266606	-106.584	76.719	0.0102266	0.000878177	0.00993789	0.000855071	0.892507	137	13396	0.011447	100	0.953522	1.10184	86	156	2025	-3101
ROI 385	385	plaque2_2.im	3544.4	40.72	809.76	9.12	0.4	265529	-16.1093	92.6673	0.0112623	0.00106073	0.0109443	0.00103248	1.41237	114	10122	0.011447	100	0.953522	1.10184	96	156	2025	-3100
ROI 386	386	plaque2_2.im	3529.44	36.24	929.44	10.8	0.64	263273	15.1044	87.8724	0.0116196	0.00100585	0.0112915	0.00097935	0.943533	135	11618	0.011447	100	0.953522	1.10184	106	156	2025	-3099
ROI 387	387	plaque2_2.im	3086.16	32.16	1771.92	19.6	1.92	255045	-33.6816	62.0763	0.0110611	0.000710567	0.0107488	0.000692945	1.05478	245	22149	0.011447	100	0.953522	1.10184	116	156	2025	-3098
ROI 388	388	plaque2_2.im	2919.28	31.76	2184.56	25.52	3.52	251647	20.5282	57.4714	0.0116816	0.000657856	0.0113518	0.00064222	0.67299	319	27307	0.011447	100	0.953522	1.10184	126	156	2025	-3097
ROI 389	389	plaque2_2.im	3207.52	36.48	2429.52	27.84	4.48	252762	1.05296	53.9686	0.0114587	0.000617761	0.0111352	0.000603329	0.860939	348	30369	0.011447	100	0.953522	1.10184	136	156	2025	-3096
ROI 390	390	plaque2_2.im	3180.4	31.04	1849.68	21.04	1.52	255643	-6.29511	61.622	0.0113746	0.000705366	0.0110534	0.00068805	0.967028	263	23121	0.011447	100	0.953522	1.10184	146	156	2025	-3095
ROI 391	391	plaque2_2.im	3243.52	35.52	1390.96	17.44	1.52	255230	95.3178	74.6479	0.0125377	0.00085447	0.0121837	0.000832952	0.8157	218	17387	0.011447	100	0.953522	1.10184	156	156	2025	-3094
ROI 392	392	plaque2_2.im	3259.84	34.96	1134.24	10.96	1.68	255811	-155.861	72.4673	0.00966258	0.000829508	0.00938975	0.000807684	0.968326	137	14178	0.011447	100	0.953522	1.10184	166	156	2025	-3093
ROI 393	393	plaque2_2.im	3291.04	35.84	871.28	10.4	0.64	255101	42.7589	92.0002	0.0119361	0.0010531	0.0115991	0.00102528	1.71828	130	10891	0.011447	100	0.953522	1.10184	176	156	2025	-3092
ROI 394	394	plaque2_2.im	2929.04	30.08	1648.72	19.84	1.68	248949	51.2429	67.1544	0.0120332	0.000768694	0.0116935	0.00074966	1.827	248	20609	0.011447	100	0.953522	1.10184	186	156	2025	-3091
ROI 395	395	plaque2_2.im	2862.88	30.16	1568.88	18.72	1.2	245987	42.376	68.5476	0.0119317	0.000784641	0.0115948	0.000765059	0.661059	234	19611	0.011447	100	0.953522	1.10184	196	156	2025	-3090
ROI 396	396	plaque2_2.im	2830.88	30.56	1538.16	16.8	1.36	244119	-45.8513	66.2011	0.0109218	0.000757782	0.0106134	0.000738618	1.76958	210	19227	0.011447	100	0.953522	1.10184	206	156	2025	-3089
ROI 397	397	plaque2_2.im	3057.84	33.12	978.16	10	0.56	246737	-106.903	80.2883	0.010223	0.000919033	0.00993433	0.000894697	1.0741	125	12227	0.011447	100	0.953522	1.10184	216	156	2025	-3088
ROI 398	398	plaque2_2.im	2620.08	25.6	1857.44	22.72	0.96	238396	68.5672	63.7944	0.0122315	0.000730233	0.0118862	0.000712518	1.2972	284	23218	0.011447	100	0.953522	1.10184	226	156	2025	-3087
ROI 399	399	plaque2_2.im	2546.56	25.6	1924.48	25.2	1.52	235752	143.919	64.8732	0.0130941	0.000742582	0.0127244	0.000724886	0.922223	315	24056	0.011447	100	0.953522	1.10184	236	156	2025	-3086
ROI 400	400	plaque2_2.im	2540.08	25.92	1442.16	15.76	0.96	233199	-45.3348	68.3877	0.0109277	0.000782811	0.0106192	0.000762872	1.06934	197	18027	0.011447	100	0.953522	1.10184	246	156	2025	-3085
ROI 401	401	plaque2_2.im	3292.48	34.64	1380.32	14.24	1.36	256820	-98.764	67.898	0.0103161	0.000777206	0.0100249	0.000757203	1.14493	178	17254	0.011447	100	0.953522	1.10184	6	166	2024	-3108
ROI 402	402	plaque2_2.im	3256.32	34.48	1585.84	19.12	2.16	259398	53.263	68.5394	0.0120564	0.000784548	0.0117159	0.000765022	1.69812	239	19823	0.011447	100	0.953522	1.10184	16	166	2024	-3107
ROI 403	403	plaque2_2.im	3232.4	33.44	1398.64	16.48	1.92	258244	29.3417	72.1389	0.0117825	0.00082575	0.0114499	0.000804819	0.9659	206	17483	0.011447	100	0.953522	1.10184	26	166	2024	-3106
ROI 404	404	plaque2_2.im	3199.52	34.4	1369.92	16.48	1.52	258442	50.9216	73.6603	0.0120295	0.000843165	0.0116899	0.000821791	1.67261	206	17124	0.011447	100	0.953522	1.10184	36	166	2024	-3105
ROI 405	405	plaque2_2.im	3130.96	33.68	1351.44	16	1.12	255322	34.2642	73.5652	0.0118389	0.000842076	0.0115046	0.00082066	0.534131	200	16893	0.011447	100	0.953522	1.10184	46	166	2024	-3104
ROI 406	406	plaque2_2.im	3333.44	32.48	1020.08	10.4	0.32	258041	-109.349	78.5124	0.010195	0.000898706	0.00990713	0.000874971	0.802451	130	12751	0.011447	100	0.953522	1.10184	56	166	2024	-3103
ROI 407	407	plaque2_2.im	3235.12	36.16	1282	13.84	1.04	257463	-56.903	72.0883	0.0107953	0.000825171	0.0104905	0.000803875	1.29015	173	16025	0.011447	100	0.953522	1.10184	66	166	2024	-3103
ROI 408	408	plaque2_2.im	3087.84	35.28	1432.64	16.88	1.2	252859	29.304	71.2764	0.0117821	0.000815878	0.0114494	0.000795253	0.895048	211	17908	0.011447	100	0.953522	1.10184	76	166	2024	-3102
ROI 409	409	plaque2_2.im	3159.12	35.2	1238.4	14.88	0.88	252677	49.664	77.4261	0.0120152	0.000886271	0.0116759	0.000863556	1.08785	186	15480	0.011447	100	0.953522	1.10184	86	166	2024	-3101
ROI 410	410	plaque2_2.im	3058.88	30.88	1601.84	16.32	1.2	251389	-109.96	62.6319	0.010188	0.000716926	0.00990033	0.000698736	1.0758	204	20023	0.011447	100	0.953522	1.10184	96	166	2024	-3100
ROI 411	411	plaque2_2.im	3011.2	32.16	1472.64	17.36	2.08	249070	29.8203	70.3196	0.011788	0.000804925	0.0114552	0.000784645	0.971917	217	18408	0.011447	100	0.953522	1.10184	106	166	2024	-3099
ROI 412	412	plaque2_2.im	2935.2	29.36	1465.84	17.92	0.64	248460	67.9717	71.7917	0.0122247	0.000821776	0.0118796	0.000801151	1.20395	224	18323	0.011447	100	0.953522	1.10184	116	166	2024	-3098
ROI 413	413	plaque2_2.im	2920.64	32.4	1480.32	15.84	1.36	247068	-65.2233	66.7862	0.0107001	0.000764479	0.010398	0.000745017	0.590001	198	18504	0.011447	100	0.953522	1.10184	126	166	2024	-3097
ROI 414	414	plaque2_2.im	2753.04	28.4	1908.4	21.28	2.56	241234	-25.8844	60.0589	0.0111504	0.000687475	0.0108355	0.000670627	1.46663	266	23855	0.011447	100	0.953522	1.10184	136	166	2024	-3096
ROI 415	415	plaque2_2.im	3279.84	36.64	1183.92	15.44	1.6	250393	139.287	82.5407	0.013041	0.000944816	0.0126728	0.000920691	0.779554	193	14799	0.011447	100	0.953522	1.10184	146	166	2024	-3095
ROI 416	416	plaque2_2.im	3469.44	34.56	640.08	6.96	0.4	255481	-50.0882	102.393	0.0108733	0.00117206	0.0105663	0.0011404	1.09496	87	8001	0.011447	100	0.953522	1.10184	156	166	2024	-3094
ROI 417	417	plaque2_2.im	3067.76	32.88	1237.92	13.68	1.2	248579	-34.6121	74.2318	0.0110505	0.000849707	0.0107385	0.000827754	0.481609	171	15474	0.011447	100	0.953522	1.10184	166	166	2024	-3093
ROI 418	418	plaque2_2.im	2959.52	31.44	1368	15.04	0.4	247133	-39.5604	70.4313	0.0109938	0.000806203	0.0106834	0.000785566	0.704372	188	17100	0.011447	100	0.953522	1.10184	176	166	2024	-3092
ROI 419	419	plaque2_2.im	2641.92	27.04	1507.92	18.72	0.88	239307	84.5157	71.3357	0.0124141	0.000816556	0.0120636	0.000796176	1.37581	234	18849	0.011447	100	0.953522	1.10184	186	166	2024	-3091
ROI 420	420	plaque2_2.im	2601.44	25.52	1563.76	16.56	1.28	236633	-74.879	64.6399	0.0105896	0.000739912	0.0102906	0.000721169	1.66322	207	19547	0.011447	100	0.953522	1.10184	196	166	2024	-3090
ROI 421	421	plaque2_2.im	2638.88	26.64	1413.04	16.88	0.88	236518	43.5813	72.2709	0.0119455	0.000827261	0.0116082	0.000806349	1.12356	211	17663	0.011447	100	0.953522	1.10184	206	166	2024	-3089
ROI 422	422	plaque2_2.im	2701.76	25.44	1281.28	12.96	1.36	235477	-116.372	69.7746	0.0101146	0.000798686	0.00982901	0.000777952	1.01261	162	16016	0.011447	100	0.953522	1.10184	216	166	2024	-3088
ROI 423	423	plaque2_2.im	2432.4	29.2	1543.52	17.44	0.8	229065	-12.9423	67.2286	0.0112985	0.000769543	0.0109795	0.000750167	0.595143	218	19294	0.011447	100	0.953522	1.10184	226	166	2024	-3087
ROI 424	424	plaque2_2.im	2424.16	26.32	1500.72	15.68	2.24	226627	-87.244	65.5366	0.010448	0.000750175	0.010153	0.000731057	1.06751	196	18759	0.011447	100	0.953522	1.10184	236	166	2024	-3086
ROI 425	425	plaque2_2.im	2208.56	20.96	1720.8	21.68	2.32	221414	100.619	67.2777	0.0125984	0.000770106	0.0122427	0.000751282	0.902938	271	21510	0.011447	100	0.953522	1.10184	246	166	2024	-3085
ROI 426	426	plaque2_2.im	3380.08	33.68	862.48	8.08	0.32	256029	-181.591	81.8153	0.00936806	0.000936513	0.00910355	0.0009114	1.20832	101	10781	0.011447	100	0.953522	1.10184	6	176	2023	-3108
ROI 427	427	plaque2_2.im	3136.16	34.56	1270.8	13.12	1.2	254119	-98.0864	70.7903	0.0103239	0.000810312	0.0100324	0.000789299	0.668318	164	15885	0.011447	100	0.953522	1.10184	16	176	2023	-3107
ROI 428	428	plaque2_2.im	3060.96	30.96	1330.8	13.6	1.36	251553	-107.241	68.8205	0.0102191	0.000787765	0.00993058	0.000767403	0.534993	170	16635	0.011447	100	0.953522	1.10184	26	176	2023	-3106
ROI 429	429	plaque2_2.im	2861.04	32.96	1784.24	18.4	1.28	248996	-99.1077	59.7086	0.0103122	0.000683464	0.010021	0.000666372	1.14329	230	22303	0.011447	100	0.953522	1.10184	36	176	2023	-3105
ROI 430	430	plaque2_2.im	3105.6	31.84	1388.32	18.88	1.52	252777	188.012	77.857	0.0135988	0.000891203	0.0132148	0.000868981	0.557271	236	17354	0.011447	100	0.953522	1.10184	46	176	2023	-3104
ROI 431	431	plaque2_2.im	3257.04	32.24	945.2	12.72	0.72	254650	175.633	93.859	0.0134571	0.00107437	0.0130771	0.00104643	1.1098	159	11815	0.011447	100	0.953522	1.10184	56	176	2023	-3103
ROI 432	432	plaque2_2.im	2965.92	31.04	1340.24	12.96	0.8	248585	-155.245	66.6903	0.00966963	0.000763382	0.00939661	0.000743565	0.706435	162	16753	0.011447	100	0.953522	1.10184	66	176	2023	-3103
ROI 433	433	plaque2_2.im	3006	31.04	1282.64	14.88	1.12	247940	13.4596	74.7403	0.0116007	0.000855527	0.0112732	0.000833601	0.754348	186	16033	0.011447	100	0.953522	1.10184	76	176	2023	-3102
ROI 434	434	plaque2_2.im	3038.08	30.72	1383.52	16.96	1.04	248957	70.8995	73.9991	0.0122582	0.000847043	0.0119121	0.000825642	1.15558	212	17294	0.011447	100	0.953522	1.10184	86	176	2023	-3101
ROI 435	435	plaque2_2.im	2970.08	27.84	1351.84	16.4	0.96	245801	59.8072	74.4678	0.0121313	0.000852408	0.0117887	0.000830788	2.11959	205	16898	0.011447	100	0.953522	1.10184	96	176	2023	-3100
ROI 436	436	plaque2_2.im	3159.28	35.6	1128.64	13.36	1.76	249564	34.0923	80.4927	0.0118369	0.000921373	0.0115027	0.000897514	1.13081	167	14108	0.011447	100	0.953522	1.10184	106	176	2023	-3099
ROI 437	437	plaque2_2.im	2849.28	30.88	1409.92	16.72	1.2	243537	35.977	72.0837	0.0118585	0.000825118	0.0115237	0.000804237	0.702909	209	17624	0.011447	100	0.953522	1.10184	116	176	2023	-3098
ROI 438	438	plaque2_2.im	2680	29.76	1722.32	15.76	1.68	239422	-200.625	57.2131	0.00915018	0.000654899	0.00889183	0.000638221	1.14565	197	21529	0.011447	100	0.953522	1.10184	126	176	2023	-3097
ROI 439	439	plaque2_2.im	2995.12	31.92	1482.24	20.64	1.6	246327	216.465	76.2592	0.0139245	0.000872914	0.0135313	0.000851415	0.97272	258	18528	0.011447	100	0.953522	1.10184	136	176	2023	-3096
ROI 440	440	plaque2_2.im	3558.24	36.4	634.96	7.6	0.64	256188	45.624	107.919	0.0119689	0.00123531	0.011631	0.00120208	0.499522	95	7937	0.011447	100	0.953522	1.10184	146	176	2023	-3095
ROI 441	441	plaque2_2.im	3529.28	40.24	680.4	8.8	0.4	256102	129.865	108.423	0.0129332	0.00124108	0.012568	0.00120795	1.40922	110	8505	0.011447	100	0.953522	1.10184	156	176	2023	-3094
ROI 442	442	plaque2_2.im	3190.64	34	1100.16	12.96	1.6	249076	29.0997	81.3286	0.0117798	0.000930941	0.0114472	0.00090677	1.45101	162	13752	0.011447	100	0.953522	1.10184	166	176	2023	-3093
ROI 443	443	plaque2_2.im	2594.24	24.72	1583.6	18.32	1.12	236410	10.6209	67.1689	0.0115682	0.00076886	0.0112416	0.000749618	0.732883	229	19795	0.011447	100	0.953522	1.10184	176	176	2023	-3092
ROI 444	444	plaque2_2.im	2397.52	25.28	1726.96	22.4	1.52	230132	133.115	68.1543	0.0129704	0.00078014	0.0126042	0.000761168	0.814946	280	21587	0.011447	100	0.953522	1.10184	186	176	2023	-3091
ROI 445	445	plaque2_2.im	2296	22.96	1846.4	20.64	1.28	226327	-23.4551	61.1359	0.0111782	0.000699802	0.0108626	0.000682574	1.07631	258	23080	0.011447	100	0.953522	1.10184	196	176	2023	-3090
ROI 446	446	plaque2_2.im	2464.56	24.72	1225.84	14.88	1.12	228037	60.4189	78.2242	0.0121383	0.000895406	0.0117955	0.000872457	1.08253	186	15323	0.011447	100	0.953522	1.10184	206	176	2023	-3089
ROI 447	447	plaque2_2.im	2452.32	24.4	1304.48	16.16	0.96	227248	82.2117	76.6143	0.0123877	0.000876979	0.0120379	0.000854698	1.07965	202	16306	0.011447	100	0.953522	1.10184	216	176	2023	-3088
ROI 448	448	plaque2_2.im	2373.52	25.36	1429.68	17.6	0.56	225447	75.43	72.9504	0.0123101	0.000835039	0.0119625	0.000814034	0.875163	220	17871	0.011447	100	0.953522	1.10184	226	176	2023	-3087
ROI 449	449	plaque2_2.im	2492.88	29.44	1341.36	16	2.16	227533	42.0365	74.1213	0.0119278	0.000848441	0.0115911	0.000826863	1.24119	200	16767	0.011447	100	0.953522	1.10184	236	176	2023	-3086
ROI 450	450	plaque2_2.im	2378.32	23.36	1003.52	12.32	1.76	222469	72.4893	86.9526	0.0122764	0.000995317	0.0119298	0.000969362	0.788994	154	12544	0.011447	100	0.953522	1.10184	246	176	2023	-3085
ROI 451	451	plaque2_2.im	3455.04	34.56	500.64	5.2	0.64	257116	-92.6264	113.129	0.0103864	0.00129495	0.0100931	0.00125957	1.51592	65	6258	0.011447	100	0.953522	1.10184	6	186	2022	-3108
ROI 452	452	plaque2_2.im	3152.08	32	1084.72	13.84	1.12	253202	114.62	85.2819	0.0127587	0.000976193	0.0123984	0.000950995	0.83331	173	13559	0.011447	100	0.953522	1.10184	16	186	2022	-3107
ROI 453	453	plaque2_2.im	3198.48	35.44	1060.8	14	0.88	253129	152.93	87.7265	0.0131972	0.00100418	0.0128246	0.000978283	1.61148	175	13260	0.011447	100	0.953522	1.10184	26	186	2022	-3106
ROI 454	454	plaque2_2.im	2772.16	28.96	1468.96	18.96	1.84	244300	127.552	73.7135	0.0129067	0.000843774	0.0125423	0.000822749	2.00958	237	18362	0.011447	100	0.953522	1.10184	36	186	2022	-3105
ROI 455	455	plaque2_2.im	2757.44	30	1664.16	19.44	1.04	240848	20.4917	65.8458	0.0116812	0.000753715	0.0113514	0.000735	1.27703	243	20802	0.011447	100	0.953522	1.10184	46	186	2022	-3104
ROI 456	456	plaque2_2.im	2883.44	28.24	1435.28	18.4	0.96	243692	119.927	74.3176	0.0128194	0.000850689	0.0124575	0.000829408	0.800995	230	17941	0.011447	100	0.953522	1.10184	56	186	2022	-3103
ROI 457	457	plaque2_2.im	2827.84	30.64	1526.64	18.32	1.6	243078	48.3279	69.6899	0.0119999	0.000797717	0.011661	0.000777752	0.948322	229	19083	0.011447	100	0.953522	1.10184	66	186	2022	-3103
ROI 458	458	plaque2_2.im	3019.6	32.08	1013.68	12.88	0.72	245006	110.001	88.0343	0.0127058	0.0010077	0.0123471	0.000981519	0.70568	161	12671	0.011447	100	0.953522	1.10184	76	186	2022	-3102
ROI 459	459	plaque2_2.im	2813.28	28.4	1259.84	14.32	0.96	241634	-7.03044	74.6386	0.0113662	0.000854364	0.0110453	0.000832385	1.39162	179	15748	0.011447	100	0.953522	1.10184	86	186	2022	-3101
ROI 460	460	plaque2_2.im	3016.56	33.28	946.56	11.44	0.88	244486	55.811	88.8233	0.0120855	0.00101673	0.0117443	0.000990061	1.08709	143	11832	0.011447	100	0.953522	1.10184	96	186	2022	-3100
ROI 461	461	plaque2_2.im	3083.6	32.56	671.52	8.56	0.4	244157	113.584	108.338	0.0127468	0.00124011	0.0123869	0.00120696	1.26425	107	8394	0.011447	100	0.953522	1.10184	106	186	2022	-3099
ROI 462	462	plaque2_2.im	2721.6	27.2	1294.88	14.32	0.56	237747	-33.9006	72.6078	0.0110586	0.000831118	0.0107464	0.000809737	1.17462	179	16186	0.011447	100	0.953522	1.10184	116	186	2022	-3098
ROI 463	463	plaque2_2.im	2905.68	29.52	853.6	11.52	1.04	239848	178.98	98.9091	0.0134954	0.00113218	0.0131143	0.00110249	1.02649	144	10670	0.011447	100	0.953522	1.10184	126	186	2022	-3097
ROI 464	464	plaque2_2.im	2857.2	30.24	1050.4	12.08	0.32	239140	4.66328	82.2271	0.0115	0.000941227	0.0111753	0.000916644	1.09956	151	13130	0.011447	100	0.953522	1.10184	136	186	2022	-3096
ROI 465	465	plaque2_2.im	3024.8	31.76	872.48	10.32	0.48	243441	33.3145	91.5148	0.011828	0.00104754	0.011494	0.00101986	1.37065	129	10906	0.011447	100	0.953522	1.10184	146	186	2022	-3095
ROI 466	466	plaque2_2.im	3176.88	32.88	536.64	5.2	0.4	242761	-153.497	105.503	0.00968964	0.00120766	0.00941605	0.00117467	0.816321	65	6708	0.011447	100	0.953522	1.10184	156	186	2022	-3094
ROI 467	467	plaque2_2.im	2423.36	26.32	1663.68	21.12	1.52	228615	109.002	68.6863	0.0126944	0.000786229	0.012336	0.000766934	0.846674	264	20796	0.011447	100	0.953522	1.10184	166	186	2022	-3093
ROI 468	468	plaque2_2.im	2260.16	21.92	1586.96	17.68	1.52	222742	-26.7496	65.8316	0.0111405	0.000753552	0.0108259	0.00073461	1.33311	221	19837	0.011447	100	0.953522	1.10184	176	186	2022	-3092
ROI 469	469	plaque2_2.im	2322.48	25.6	1391.92	16.72	1.28	224110	49.374	73.0214	0.0120118	0.000835852	0.0116727	0.000814698	0.950393	209	17399	0.011447	100	0.953522	1.10184	186	186	2022	-3091
ROI 470	470	plaque2_2.im	2226.48	22.48	1512.88	16.56	1.84	221046	-43.7661	66.8256	0.0109457	0.00076493	0.0106366	0.000745553	1.14637	207	18911	0.011447	100	0.953522	1.10184	196	186	2022	-3090
ROI 471	471	plaque2_2.im	2365.52	23.28	1356.56	16.48	1.28	223667	61.2715	74.3901	0.012148	0.000851518	0.011805	0.000829933	1.06735	206	16957	0.011447	100	0.953522	1.10184	206	186	2022	-3089
ROI 472	472	plaque2_2.im	2357.04	25.6	1281.76	13.84	0.88	222560	-56.7264	72.1019	0.0107973	0.000825327	0.0104925	0.000804027	1.67374	173	16022	0.011447	100	0.953522	1.10184	216	186	2022	-3088
ROI 473	473	plaque2_2.im	2331.52	23.44	1133.2	14.08	0.88	219723	85.4364	82.3246	0.0124246	0.000942342	0.0120738	0.000918058	1.52585	176	14165	0.011447	100	0.953522	1.10184	226	186	2022	-3087
ROI 474	474	plaque2_2.im	2200.08	24.96	1366.96	16.24	0.8	217280	37.8594	73.2749	0.01188	0.000838753	0.0115446	0.000817457	1.51227	203	17087	0.011447	100	0.953522	1.10184	236	186	2022	-3086
ROI 475	475	plaque2_2.im	2260.72	21.68	1162.08	12.32	1.04	217034	-73.8465	75.0262	0.0106014	0.000858799	0.010302	0.000836407	1.25463	154	14526	0.011447	100	0.953522	1.10184	246	186	2022	-3085
ROI 476	476	plaque2_2.im	3133.76	31.68	979.28	11.84	1.2	247729	56.2169	87.3438	0.0120902	0.000999795	0.0117488	0.00097364	0.899154	148	12241	0.011447	100	0.953522	1.10184	6	196	2021	-3108
ROI 477	477	plaque2_2.im	2707.28	28.08	1787.84	20.32	1.84	241177	-7.10488	62.6528	0.0113653	0.000717166	0.0110444	0.000699469	0.8175	254	22348	0.011447	100	0.953522	1.10184	16	196	2021	-3107
ROI 478	478	plaque2_2.im	2647.04	26	1810.56	20.08	1.84	238553	-31.1443	61.4918	0.0110902	0.000703876	0.010777	0.000686479	0.801132	251	22632	0.011447	100	0.953522	1.10184	26	196	2021	-3106
ROI 479	479	plaque2_2.im	2740.88	28.08	1494.32	16.32	1.44	239112	-45.9199	67.1628	0.010921	0.00076879	0.0106127	0.000749282	1.63074	204	18679	0.011447	100	0.953522	1.10184	36	196	2021	-3105
ROI 480	480	plaque2_2.im	2979.92	34.48	971.12	10.32	0.32	241523	-71.6428	82.1705	0.0106266	0.000940578	0.0103266	0.000915724	0.713055	129	12139	0.011447	100	0.953522	1.10184	46	196	2021	-3104
ROI 481	481	plaque2_2.im	2878.16	33.12	1064.64	10.88	0.64	239417	-107.241	76.9437	0.0102191	0.000880748	0.00993058	0.000857562	1.10735	136	13308	0.011447	100	0.953522	1.10184	56	196	2021	-3103
ROI 482	482	plaque2_2.im	2777.2	28.32	1318.48	16.24	1.6	237222	76.0211	75.9856	0.0123169	0.000869781	0.0119691	0.000847696	1.14562	203	16481	0.011447	100	0.953522	1.10184	66	196	2021	-3103
ROI 483	483	plaque2_2.im	2692.88	28.56	1454.24	15.76	2.08	237024	-53.265	67.8166	0.010837	0.000776274	0.010531	0.000756501	0.910305	197	18178	0.011447	100	0.953522	1.10184	76	196	2021	-3102
ROI 484	484	plaque2_2.im	2684.56	29.36	1301.12	16.08	1.6	234343	79.6351	76.6207	0.0123582	0.000877052	0.0120093	0.000854757	0.763466	201	16264	0.011447	100	0.953522	1.10184	86	196	2021	-3101
ROI 485	485	plaque2_2.im	2669.36	25.36	1348.56	15.12	1.76	234629	-20.5329	71.644	0.0112116	0.000820085	0.0108951	0.000799104	1.42838	189	16857	0.011447	100	0.953522	1.10184	96	196	2021	-3100
ROI 486	486	plaque2_2.im	2875.12	30	957.92	11.68	1.12	237962	65.1773	88.6905	0.0121927	0.00101521	0.0118485	0.000988623	0.549408	146	11974	0.011447	100	0.953522	1.10184	106	196	2021	-3099
ROI 487	487	plaque2_2.im	2552.8	26.32	1355.92	14	0.56	231354	-98.0089	68.5352	0.0103248	0.0007845	0.0100333	0.000764276	1.03419	175	16949	0.011447	100	0.953522	1.10184	116	196	2021	-3098
ROI 488	488	plaque2_2.im	2644.32	26.64	1226.48	13.44	0.32	232178	-42.7021	74.2607	0.0109579	0.000850037	0.0106485	0.00082804	1.32759	168	15331	0.011447	100	0.953522	1.10184	126	196	2021	-3097
ROI 489	489	plaque2_2.im	2711.2	30.24	933.2	8.88	0.72	232382	-168.721	79.276	0.00951537	0.000907446	0.0092467	0.000883239	1.4024	111	11665	0.011447	100	0.953522	1.10184	136	196	2021	-3096
ROI 490	490	plaque2_2.im	2585.92	27.52	1235.92	13.2	0.64	230431	-66.978	73.0225	0.01068	0.000835864	0.0103784	0.000814199	1.03174	165	15449	0.011447	100	0.953522	1.10184	146	196	2021	-3095
ROI 491	491	plaque2_2.im	2982.56	28.88	449.6	4.88	0.08	236545	-51.7959	122.062	0.0108538	0.00139721	0.0105473	0.00135895	0.498129	61	5620	0.011447	100	0.953522	1.10184	156	196	2021	-3094
ROI 492	492	plaque2_2.im	2359.68	23.76	1277.44	14.4	0.64	224841	-15.2403	73.8122	0.0112722	0.000844904	0.0109539	0.00082318	1.21286	180	15968	0.011447	100	0.953522	1.10184	166	196	2021	-3093
ROI 493	493	plaque2_2.im	2211.76	23.44	1445.44	15.6	1.36	219545	-57.1712	67.8807	0.0107922	0.000777008	0.0104875	0.000757195	1.62369	195	18068	0.011447	100	0.953522	1.10184	176	196	2021	-3092
ROI 494	494	plaque2_2.im	2185.76	23.68	1389.12	17.04	0.96	217502	71.6134	73.8747	0.0122664	0.000845619	0.0119201	0.000824266	1.12123	213	17364	0.011447	100	0.953522	1.10184	186	196	2021	-3091
ROI 495	495	plaque2_2.im	2121.44	21.92	1481.28	17.28	1.92	214545	19.0955	69.7439	0.0116652	0.000798336	0.0113359	0.000778211	0.996803	216	18516	0.011447	100	0.953522	1.10184	196	196	2021	-3090
ROI 496	496	plaque2_2.im	1988.08	20.96	1746.72	20.64	2.24	211104	32.2733	64.6451	0.0118161	0.000739971	0.0114825	0.000721752	0.889679	258	21834	0.011447	100	0.953522	1.10184	206	196	2021	-3089
ROI 497	497	plaque2_2.im	2130.72	24.24	1274.16	13.28	2.56	213452	-89.4948	71.0362	0.0104222	0.000813128	0.010128	0.000792064	1.58104	166	15927	0.011447	100	0.953522	1.10184	216	196	2021	-3088
ROI 498	498	plaque2_2.im	2122.8	22	1305.04	16.4	1.28	213546	97.8129	77.1548	0.0125663	0.000883166	0.0122115	0.000860765	0.686095	205	16313	0.011447	100	0.953522	1.10184	226	196	2021	-3087
ROI 499	499	plaque2_2.im	2079.28	21.68	1402.48	14.64	1.6	211178	-88.0885	67.7614	0.0104383	0.000775642	0.0101436	0.000755733	0.78604	183	17531	0.011447	100	0.953522	1.10184	236	196	2021	-3086
ROI 500	500	plaque2_2.im	2100.72	21.6	1255.36	15.04	1.12	210287	46.6171	76.7883	0.0119803	0.00087897	0.011642	0.000856468	0.974147	188	15692	0.011447	100	0.953522	1.10184	246	196	2021	-3085
ROI 501	501	plaque2_2.im	2665.52	27.84	1328.96	16.4	0.8	232498	78.0533	75.7577	0.0123401	0.000867173	0.0119917	0.000845178	0.897151	205	16612	0.011447	100	0.953522	1.10184	6	206	2020	-3108
ROI 502	502	plaque2_2.im	2516	27.6	1424.8	15.76	1.28	230149	-33.703	69.2255	0.0110609	0.000792401	0.0107486	0.000772217	1.2448	197	17810	0.011447	100	0.953522	1.10184	16	206	2020	-3107
ROI 503	503	plaque2_2.im	2407.92	24.56	1668.72	20.48	2	227618	72.1481	67.4192	0.0122725	0.000771725	0.011926	0.000752701	1.11637	256	20859	0.011447	100	0.953522	1.10184	26	206	2020	-3106
ROI 504	504	plaque2_2.im	2513.92	26.56	1427.2	15.92	1.36	230408	-25.5344	69.4622	0.0111544	0.000795111	0.0108394	0.00077488	1.03578	199	17840	0.011447	100	0.953522	1.10184	36	206	2020	-3105
ROI 505	505	plaque2_2.im	2856.16	28.64	1037.12	13.52	1.12	236844	138.822	88.1709	0.0130357	0.00100926	0.0126677	0.000983154	0.834709	169	12964	0.011447	100	0.953522	1.10184	46	206	2020	-3104
ROI 506	506	plaque2_2.im	3179.2	33.76	446.4	5.36	0.16	244212	48.9358	128.915	0.0120068	0.00147565	0.0116678	0.00143537	0.774281	67	5580	0.011447	100	0.953522	1.10184	56	206	2020	-3103
ROI 507	507	plaque2_2.im	2953.52	30	988.48	11.28	1.2	240895	-3.10476	84.4314	0.0114111	0.000966458	0.0110889	0.000941081	1.4062	141	12356	0.011447	100	0.953522	1.10184	66	206	2020	-3103
ROI 508	508	plaque2_2.im	2612.96	28.16	1425.84	15.6	2.24	232862	-44.2109	68.8189	0.0109406	0.000787747	0.0106317	0.000767659	0.768564	195	17823	0.011447	100	0.953522	1.10184	76	206	2020	-3102
ROI 509	509	plaque2_2.im	2912.48	28.16	730.56	9.12	0.56	235472	90.5542	102.775	0.0124832	0.00117643	0.0121307	0.0011451	0.754123	114	9132	0.011447	100	0.953522	1.10184	86	206	2020	-3101
ROI 510	510	plaque2_2.im	2557.52	27.04	1122.64	13.6	0.64	228483	58.2949	81.6577	0.0121139	0.000934708	0.0117719	0.000910543	2.0553	170	14033	0.011447	100	0.953522	1.10184	96	206	2020	-3100
ROI 511	511	plaque2_2.im	2419.36	25.2	1390.8	15.12	0.88	224544	-50.2803	69.4564	0.0108711	0.000795045	0.0105642	0.000774704	0.959291	189	17385	0.011447	100	0.953522	1.10184	106	206	2020	-3099
ROI 512	512	plaque2_2.im	2397.84	22.8	1223.84	13.44	1.2	224027	-40.6371	74.4218	0.0109815	0.000851881	0.0106714	0.000829836	0.909945	168	15298	0.011447	100	0.953522	1.10184	116	206	2020	-3098
ROI 513	513	plaque2_2.im	2433.36	25.36	1223.12	14.64	0.56	224051	45.6355	77.7568	0.011969	0.000890056	0.0116311	0.000867208	1.12061	183	15289	0.011447	100	0.953522	1.10184	126	206	2020	-3097
ROI 514	514	plaque2_2.im	2478.88	24.88	1151.12	13.12	1.52	225340	-4.31596	78.1917	0.0113973	0.000895034	0.0110755	0.000871821	0.987964	164	14389	0.011447	100	0.953522	1.10184	136	206	2020	-3096
ROI 515	515	plaque2_2.im	2295.12	23.12	1412.56	16.16	0.96	220921	-0.592135	70.7192	0.0114399	0.000809499	0.0111169	0.000788935	1.59882	202	17657	0.011447	100	0.953522	1.10184	146	206	2020	-3095
ROI 516	516	plaque2_2.im	2404.32	25.52	1178	13.04	0.96	221561	-32.9685	76.1618	0.0110693	0.000871799	0.0107567	0.000849177	1.07904	163	14725	0.011447	100	0.953522	1.10184	156	206	2020	-3094
ROI 517	517	plaque2_2.im	2253.36	22.32	1168.72	13.2	1.6	216961	-13.3303	77.2447	0.0112941	0.000884194	0.0109752	0.000861275	0.675942	165	14609	0.011447	100	0.953522	1.10184	166	206	2020	-3093
ROI 518	518	plaque2_2.im	2012.72	21.12	1403.6	14.32	2	210920	-108.733	66.9554	0.010202	0.000766416	0.00991399	0.000746702	0.767788	179	17545	0.011447	100	0.953522	1.10184	176	206	2020	-3092
ROI 519	519	plaque2_2.im	2063.36	23.6	1314.64	15.04	1.12	211554	-0.577083	73.3062	0.0114401	0.000839111	0.0111171	0.000817631	1.00575	188	16433	0.011447	100	0.953522	1.10184	186	206	2020	-3091
ROI 520	520	plaque2_2.im	2257.12	23.28	963.68	10.72	0.96	214862	-28.2149	84.4151	0.0111237	0.000966271	0.0108096	0.000940805	0.821571	134	12046	0.011447	100	0.953522	1.10184	196	206	2020	-3090
ROI 521	521	plaque2_2.im	2276.4	24.56	785.2	7.68	0.88	211987	-145.545	87.6329	0.00978066	0.0010031	0.00950451	0.000976135	0.743681	96	9815	0.011447	100	0.953522	1.10184	206	206	2020	-3089
ROI 522	522	plaque2_2.im	1969.28	21.36	1634.64	16.48	3.36	207202	-119.269	61.672	0.0100814	0.000705939	0.00979679	0.000688048	0.962299	206	20433	0.011447	100	0.953522	1.10184	216	206	2020	-3088
ROI 523	523	plaque2_2.im	2043.12	22.4	1440.8	15.36	2.4	206122	-68.6867	67.5691	0.0106604	0.000773441	0.0103594	0.000753686	0.553995	192	18010	0.011447	100	0.953522	1.10184	226	206	2020	-3087
ROI 524	524	plaque2_2.im	2133.84	21.36	1051.92	10.4	0.48	208371	-136.308	76.1243	0.00988639	0.00087137	0.00960725	0.000848358	1.92888	130	13149	0.011447	100	0.953522	1.10184	236	206	2020	-3086
ROI 525	525	plaque2_2.im	2041.6	22.08	1115.28	14.48	0.32	204973	134.209	84.8506	0.0129829	0.000971256	0.0126163	0.000946294	1.36268	181	13941	0.011447	100	0.953522	1.10184	246	206	2020	-3085
ROI 526	526	plaque2_2.im	2761.84	26.8	986.72	8.96	0.72	231052	-206.727	75.2968	0.00908033	0.000861897	0.00882394	0.000838918	0.741868	112	12334	0.011447	100	0.953522	1.10184	6	216	2019	-3108
ROI 527	527	plaque2_2.im	2677.84	29.52	978.96	11.6	0.48	231550	35.1454	86.472	0.011849	0.000989816	0.0115144	0.00096388	0.914158	145	12237	0.011447	100	0.953522	1.10184	16	216	2019	-3107
ROI 528	528	plaque2_2.im	2384.72	24.08	1394.72	17.92	1.28	225296	122.43	75.4758	0.0128481	0.000863946	0.0124853	0.000842261	0.696099	224	17434	0.011447	100	0.953522	1.10184	26	216	2019	-3106
ROI 529	529	plaque2_2.im	2443.6	25.6	1406.48	17.04	1.2	226129	58.3866	72.9574	0.012115	0.000835119	0.0117729	0.000814031	0.705845	213	17581	0.011447	100	0.953522	1.10184	36	216	2019	-3105
ROI 530	530	plaque2_2.im	2700.72	25.04	1025.12	11.44	1.2	230791	-25.101	81.9788	0.0111593	0.000938384	0.0108443	0.000913771	0.79431	143	12814	0.011447	100	0.953522	1.10184	46	216	2019	-3104
ROI 531	531	plaque2_2.im	2656.96	26.64	1137.04	13.2	0.96	231136	14.1601	79.4092	0.0116088	0.000908971	0.011281	0.000885409	0.56834	165	14213	0.011447	100	0.953522	1.10184	56	216	2019	-3103
ROI 532	532	plaque2_2.im	2481.36	24.4	1351.28	16.24	0.96	226731	49.9025	74.1302	0.0120179	0.000848544	0.0116786	0.000826998	0.910798	203	16891	0.011447	100	0.953522	1.10184	66	216	2019	-3103
ROI 533	533	plaque2_2.im	2501.68	23.92	1334.72	13.36	1.28	225968	-125.571	68.0032	0.0100093	0.00077841	0.00972669	0.000758256	0.930892	167	16684	0.011447	100	0.953522	1.10184	76	216	2019	-3102
ROI 534	534	plaque2_2.im	2624	27.44	1014.72	10	0.56	227432	-139.081	77.3814	0.00985465	0.000885759	0.0095764	0.000862305	0.553188	125	12684	0.011447	100	0.953522	1.10184	86	216	2019	-3101
ROI 535	535	plaque2_2.im	2738.96	30.24	599.6	7.2	0.96	227133	49.0089	111.237	0.0120077	0.0012733	0.0116686	0.00123895	1.04423	90	7495	0.011447	100	0.953522	1.10184	96	216	2019	-3100
ROI 536	536	plaque2_2.im	2481.84	25.28	910.08	10.72	1.36	222340	29.0193	89.4158	0.0117788	0.00102351	0.0114463	0.000996536	0.638468	134	11376	0.011447	100	0.953522	1.10184	106	216	2019	-3099
ROI 537	537	plaque2_2.im	2384.88	25.68	1049.44	12.4	0.48	220870	32.2203	83.3983	0.0118155	0.000954633	0.0114819	0.000929753	0.651254	155	13118	0.011447	100	0.953522	1.10184	116	216	2019	-3098
ROI 538	538	plaque2_2.im	2241.52	25.76	1220.16	13.04	1.04	217505	-66.3822	73.5163	0.0106868	0.000841517	0.0103851	0.000819681	1.32809	163	15252	0.011447	100	0.953522	1.10184	126	216	2019	-3097
ROI 539	539	plaque2_2.im	2180.72	23.36	1426	17.68	1.28	215829	83.1062	73.3079	0.012398	0.000839131	0.0120479	0.000818035	0.751908	221	17825	0.011447	100	0.953522	1.10184	136	216	2019	-3096
ROI 540	540	plaque2_2.im	2145.36	20.16	1386.88	14.08	1.92	213617	-113.105	67.1907	0.010152	0.00076911	0.00986535	0.000749294	0.589647	176	17336	0.011447	100	0.953522	1.10184	146	216	2019	-3095
ROI 541	541	plaque2_2.im	2195.04	21.68	1146	13.44	0.88	212701	24.5259	79.506	0.0117274	0.000910079	0.0113963	0.000886526	1.01652	168	14325	0.011447	100	0.953522	1.10184	156	216	2019	-3094
ROI 542	542	plaque2_2.im	2228.48	25.36	1085.2	10.64	1.04	214893	-143.475	74.6334	0.00980436	0.000854303	0.00952753	0.000831778	0.811647	133	13565	0.011447	100	0.953522	1.10184	166	216	2019	-3093
ROI 543	543	plaque2_2.im	2060.88	19.92	1149.36	13.44	1.04	210099	21.5309	79.2723	0.0116931	0.000907403	0.011363	0.00088392	1.14347	168	14367	0.011447	100	0.953522	1.10184	176	216	2019	-3092
ROI 544	544	plaque2_2.im	1926.32	21.12	1412.16	14.4	1.84	206669	-109.186	66.735	0.0101968	0.000763893	0.00990894	0.000744255	0.970797	180	17652	0.011447	100	0.953522	1.10184	186	216	2019	-3091
ROI 545	545	plaque2_2.im	2024.4	22.64	1390.08	16.08	0.64	208913	10.5424	71.6893	0.0115673	0.000820603	0.0112407	0.000799745	0.467492	201	17376	0.011447	100	0.953522	1.10184	196	216	2019	-3090
ROI 546	546	plaque2_2.im	2317.36	24.24	844.08	11.2	0.72	213717	159.158	98.6146	0.0132685	0.00112881	0.0128939	0.00109915	1.31163	140	10551	0.011447	100	0.953522	1.10184	206	216	2019	-3089
ROI 547	547	plaque2_2.im	2228.16	23.2	769.44	9.36	1.6	210645	62.6969	98.8421	0.0121643	0.00113141	0.0118209	0.00110132	1.1723	117	9618	0.011447	100	0.953522	1.10184	216	216	2019	-3088
ROI 548	548	plaque2_2.im	2283.92	25.76	876.32	9.04	2	210833	-98.8149	85.2125	0.0103156	0.000975399	0.0100243	0.000949407	0.818921	113	10954	0.011447	100	0.953522	1.10184	226	216	2019	-3087
ROI 549	549	plaque2_2.im	2233.92	22.96	971.76	11.2	0.72	208664	6.85584	85.5838	0.0115251	0.00097965	0.0111997	0.000953912	1.23334	140	12147	0.011447	100	0.953522	1.10184	236	216	2019	-3086
ROI 550	550	plaque2_2.im	2066.96	22	968.4	11.2	0.32	204672	10.3493	85.8825	0.0115651	0.000983068	0.0112386	0.000957241	1.08047	140	12105	0.011447	100	0.953522	1.10184	246	216	2019	-3085
ROI 551	551	plaque2_2.im	3007.84	32.4	774.16	9.68	1.52	228854	92.3277	99.9214	0.0125035	0.00114377	0.0121505	0.00111341	0.955385	121	9677	0.011447	100	0.953522	1.10184	6	226	2018	-3108
ROI 552	552	plaque2_2.im	2559.52	28.72	1301.76	14.64	1.04	229264	-17.5319	73.0334	0.011246	0.000835989	0.0109285	0.00081453	0.7095	183	16272	0.011447	100	0.953522	1.10184	16	226	2018	-3107
ROI 553	553	plaque2_2.im	2491.36	27.68	992.88	11.12	1.2	225275	-21.6002	83.4502	0.0111994	0.000955227	0.0108832	0.000930118	0.987671	139	12411	0.011447	100	0.953522	1.10184	26	226	2018	-3106
ROI 554	554	plaque2_2.im	2425.76	24.8	1085.28	11.76	1.12	221472	-53.3841	78.4974	0.0108356	0.000898534	0.0105297	0.000875017	1.01084	147	13566	0.011447	100	0.953522	1.10184	36	226	2018	-3105
ROI 555	555	plaque2_2.im	2476.16	22.8	1160.56	14.24	1.04	222377	71.8911	80.833	0.0122696	0.000925269	0.0119231	0.000901451	1.20985	178	14507	0.011447	100	0.953522	1.10184	46	226	2018	-3104
ROI 556	556	plaque2_2.im	2474.56	25.52	1164.4	12	1.2	223714	-99.6998	73.887	0.0103054	0.00084576	0.0100145	0.000823661	2.00785	150	14555	0.011447	100	0.953522	1.10184	56	226	2018	-3103
ROI 557	557	plaque2_2.im	2436.32	24.8	1107.68	10.72	1.6	222397	-154.548	73.3885	0.0096776	0.000840053	0.00940436	0.000817916	0.78242	134	13846	0.011447	100	0.953522	1.10184	66	226	2018	-3103
ROI 558	558	plaque2_2.im	2407.52	27.92	1080.72	12.8	1.44	222656	34.6777	82.2814	0.0118436	0.000941848	0.0115092	0.000917367	0.681876	160	13509	0.011447	100	0.953522	1.10184	76	226	2018	-3102
ROI 559	559	plaque2_2.im	2596.96	28.08	849.12	9.68	1.12	226550	-4.10264	91.0507	0.0113997	0.00104223	0.0110778	0.00101457	1.21045	121	10614	0.011447	100	0.953522	1.10184	86	226	2018	-3101
ROI 560	560	plaque2_2.im	2799.76	29.2	482.4	6.4	0.32	228568	158.993	130.436	0.0132666	0.00149306	0.012892	0.00145257	1.03171	80	6030	0.011447	100	0.953522	1.10184	96	226	2018	-3100
ROI 561	561	plaque2_2.im	2592.4	26.72	617.12	6.96	0.32	224170	-14.7467	106.224	0.0112779	0.00121591	0.0109594	0.00118307	0.58896	87	7714	0.011447	100	0.953522	1.10184	106	226	2018	-3099
ROI 562	562	plaque2_2.im	2276.56	24.48	1048	11.76	0.72	215572	-19.7105	81.3053	0.011221	0.000930675	0.0109042	0.000906316	0.873119	147	13100	0.011447	100	0.953522	1.10184	116	226	2018	-3098
ROI 563	563	plaque2_2.im	2163.84	21.92	1148.56	13.28	0.72	211763	10.0728	78.8488	0.011562	0.000902556	0.0112355	0.000879172	0.618446	166	14357	0.011447	100	0.953522	1.10184	126	226	2018	-3097
ROI 564	564	plaque2_2.im	2063.2	22.8	1218.72	14.56	0.88	208156	43.6761	77.8232	0.0119466	0.000890816	0.0116093	0.000867935	1.09444	182	15234	0.011447	100	0.953522	1.10184	136	226	2018	-3096
ROI 565	565	plaque2_2.im	2051.44	20.56	1256.16	14.72	1.6	207560	23.6964	75.9088	0.0117179	0.000868903	0.0113871	0.00084661	0.754062	184	15702	0.011447	100	0.953522	1.10184	146	226	2018	-3095
ROI 566	566	plaque2_2.im	2228.32	23.44	888.72	10.16	0.8	210891	-1.29541	89.1258	0.0114318	0.00102019	0.0111091	0.000993206	1.15033	127	11109	0.011447	100	0.953522	1.10184	156	226	2018	-3094
ROI 567	567	plaque2_2.im	2126.4	23.76	944.72	9.76	0.64	207949	-97.4838	82.131	0.0103308	0.000940126	0.0100391	0.000915192	1.09001	122	11809	0.011447	100	0.953522	1.10184	166	226	2018	-3093
ROI 568	568	plaque2_2.im	1933.2	19.12	1298.08	14.48	1.6	204365	-25.5144	72.8358	0.0111546	0.000833727	0.0108397	0.000812303	1.38137	181	16226	0.011447	100	0.953522	1.10184	176	226	2018	-3092
ROI 569	569	plaque2_2.im	1927.6	20.88	1246.72	15.92	1.12	202923	115.533	79.5813	0.0127691	0.000910941	0.0124086	0.000887758	1.26408	199	15584	0.011447	100	0.953522	1.10184	186	226	2018	-3091
ROI 570	570	plaque2_2.im	1967.76	20.16	1104.64	10.8	0.96	203319	-145.895	73.8681	0.00977666	0.000845544	0.00950061	0.000823274	1.08353	135	13808	0.011447	100	0.953522	1.10184	196	226	2018	-3090
ROI 571	571	plaque2_2.im	2143.12	25.52	930.64	10.24	0.88	207155	-38.7717	85.4275	0.0110029	0.00097786	0.0106922	0.000952007	1.3416	128	11633	0.011447	100	0.953522	1.10184	206	226	2018	-3089
ROI 572	572	plaque2_2.im	2176.16	23.76	819.12	9.84	0.24	208079	49.4358	95.1911	0.0120125	0.00108962	0.0116734	0.00106073	1.62145	123	10239	0.011447	100	0.953522	1.10184	216	226	2018	-3088
ROI 573	573	plaque2_2.im	2352.16	24.88	735.44	7.44	0.8	212030	-116.241	92.1039	0.0101161	0.00105428	0.00983047	0.00102589	0.820286	93	9193	0.011447	100	0.953522	1.10184	226	226	2018	-3087
ROI 574	574	plaque2_2.im	2442.96	25.04	828.48	10.8	0.56	214531	138.807	98.6497	0.0130355	0.00112921	0.0126675	0.00109946	1.11085	135	10356	0.011447	100	0.953522	1.10184	236	226	2018	-3086
ROI 575	575	plaque2_2.im	2210.88	24.8	714	8.32	0.8	205913	17.9664	100.4	0.0116523	0.00114924	0.0113233	0.00111847	0.54464	104	8925	0.011447	100	0.953522	1.10184	246	226	2018	-3085
ROI 576	576	plaque2_2.im	3205.44	34.4	669.36	8.56	1.52	235555	117.178	108.69	0.012788	0.00124414	0.0124269	0.00121087	1.25911	107	8367	0.011447	100	0.953522	1.10184	6	236	2017	-3108
ROI 577	577	plaque2_2.im	2414.72	26	1112.88	13.2	1.2	222681	36.1769	81.1433	0.0118608	0.00092882	0.0115259	0.000904743	0.741908	165	13911	0.011447	100	0.953522	1.10184	16	236	2017	-3107
ROI 578	578	plaque2_2.im	2474.16	25.04	1017.04	11.2	1.52	223556	-37.9707	81.7528	0.011012	0.000935797	0.0107011	0.000911213	0.955177	140	12713	0.011447	100	0.953522	1.10184	26	236	2017	-3106
ROI 579	579	plaque2_2.im	2556.24	26.96	865.04	9.44	0.72	224835	-46.6681	88.2389	0.0109125	0.00101004	0.0106044	0.000983195	0.922352	118	10813	0.011447	100	0.953522	1.10184	36	236	2017	-3105
ROI 580	580	plaque2_2.im	2765.52	31.04	486.24	5.76	0.96	227669	34.8565	122.679	0.0118457	0.00140427	0.0115112	0.00136604	0.798036	72	6078	0.011447	100	0.953522	1.10184	46	236	2017	-3104
ROI 581	581	plaque2_2.im	2335.52	24.48	1034.56	11.92	0.4	219261	6.53496	82.9322	0.0115215	0.000949298	0.0111962	0.000924477	1.23108	149	12932	0.011447	100	0.953522	1.10184	56	236	2017	-3103
ROI 582	582	plaque2_2.im	2215.92	24.72	1291.2	14.4	0.96	216520	-25.7346	73.0213	0.0111521	0.00083585	0.0108372	0.00081436	1.07791	180	16140	0.011447	100	0.953522	1.10184	66	236	2017	-3103
ROI 583	583	plaque2_2.im	2271.36	23.76	1168	13.36	0.88	217449	-0.755179	77.7648	0.011438	0.000890148	0.0111151	0.000867099	0.679032	167	14600	0.011447	100	0.953522	1.10184	76	236	2017	-3102
ROI 584	584	plaque2_2.im	2239.84	24.4	1258.16	13.36	1.2	215477	-72.3612	72.163	0.0106184	0.000826025	0.0103186	0.000804638	0.799579	167	15727	0.011447	100	0.953522	1.10184	86	236	2017	-3101
ROI 585	585	plaque2_2.im	2604.08	25.04	635.84	7.04	1.04	221357	-32.7625	103.677	0.0110716	0.00118676	0.010759	0.00115471	1.05726	88	7948	0.011447	100	0.953522	1.10184	96	236	2017	-3100
ROI 586	586	plaque2_2.im	2467.36	24.24	725.76	8	0.8	219135	-37.0466	96.8246	0.0110226	0.00110832	0.0107114	0.00107858	1.09694	100	9072	0.011447	100	0.953522	1.10184	106	236	2017	-3099
ROI 587	587	plaque2_2.im	2288.08	22.64	884.16	8.56	0.72	215694	-154.232	82.1583	0.00968122	0.000940439	0.00940787	0.0009153	1.33804	107	11052	0.011447	100	0.953522	1.10184	116	236	2017	-3098
ROI 588	588	plaque2_2.im	2180.48	21.84	1008.32	12.48	1.04	212563	81.246	87.103	0.0123767	0.000997039	0.0120272	0.000971067	0.786971	156	12604	0.011447	100	0.953522	1.10184	126	236	2017	-3097
ROI 589	589	plaque2_2.im	2258	22.24	796.56	8.56	0.8	213720	-61.2205	91.2416	0.0107459	0.00104441	0.0104425	0.00101649	1.03066	107	9957	0.011447	100	0.953522	1.10184	136	236	2017	-3096
ROI 590	590	plaque2_2.im	2266.16	24	709.28	7.28	0.96	212259	-103.352	94.4754	0.0102636	0.00108143	0.00997384	0.00105228	1.00659	91	8866	0.011447	100	0.953522	1.10184	146	236	2017	-3095
ROI 591	591	plaque2_2.im	2269.52	22.08	610.72	6.24	0.48	211336	-107.413	101.581	0.0102172	0.00116276	0.00992867	0.0011312	0.925946	78	7634	0.011447	100	0.953522	1.10184	156	236	2017	-3094
ROI 592	592	plaque2_2.im	2264.24	23.6	669.36	6.48	0.56	211686	-154.286	94.422	0.00968061	0.00108082	0.00940728	0.00105153	1.27008	81	8367	0.011447	100	0.953522	1.10184	166	236	2017	-3093
ROI 593	593	plaque2_2.im	2068.48	19.12	804.96	8.56	0.4	207054	-71.017	90.2844	0.0106338	0.00103346	0.0103335	0.00100583	1.48621	107	10062	0.011447	100	0.953522	1.10184	176	236	2017	-3092
ROI 594	594	plaque2_2.im	1874.32	20	1064.48	12.08	1.12	201203	-8.62549	81.1334	0.0113479	0.000928707	0.0110275	0.000904452	1.59482	151	13306	0.011447	100	0.953522	1.10184	186	236	2017	-3091
ROI 595	595	plaque2_2.im	1973.2	22.88	888.96	9.28	0.8	201896	-88.0436	85.1138	0.0104389	0.00097427	0.0101441	0.000948348	1.06437	116	11112	0.011447	100	0.953522	1.10184	196	236	2017	-3090
ROI 596	596	plaque2_2.im	2004.72	21.44	958.48	11.36	0.8	203149	35.3891	87.4013	0.0118518	0.00100045	0.0115171	0.000974197	1.08279	142	11981	0.011447	100	0.953522	1.10184	206	236	2017	-3089
ROI 597	597	plaque2_2.im	2083.2	20.48	1001.36	11.68	0.64	205571	18.9688	84.8208	0.0116638	0.000970916	0.0113345	0.00094549	0.416764	146	12517	0.011447	100	0.953522	1.10184	216	236	2017	-3088
ROI 598	598	plaque2_2.im	2275.52	25.12	622.8	6.64	0.16	209132	-68.6181	102.776	0.0106612	0.00117644	0.0103602	0.0011446	0.761759	83	7785	0.011447	100	0.953522	1.10184	226	236	2017	-3087
ROI 599	599	plaque2_2.im	2153.12	21.68	860.8	9.52	0.24	205372	-33.8535	89.0549	0.0110592	0.00101938	0.0107469	0.000992302	0.726381	119	10760	0.011447	100	0.953522	1.10184	236	236	2017	-3086
ROI 600	600	plaque2_2.im	2072.72	22.56	1063.36	11.6	3.04	202684	-47.0152	79.5716	0.0109085	0.000910829	0.0106005	0.000886965	1.45085	145	13292	0.011447	100	0.953522	1.10184	246	236	2017	-3085
ROI 601	601	plaque2_2.im	2520.64	26.4	1030.56	11.68	0.8	224369	-9.90276	82.4041	0.0113333	0.000943252	0.0110133	0.000918551	0.952844	146	12882	0.011447	100	0.953522	1.10184	6	246	2016	-3108
ROI 602	602	plaque2_2.im	2296.96	24.32	1134.8	13.44	0.88	221903	34.6376	80.2953	0.0118432	0.000919114	0.0115088	0.000895327	1.03771	168	14185	0.011447	100	0.953522	1.10184	16	246	2016	-3107
ROI 603	603	plaque2_2.im	2178.56	22.4	1290.16	14.72	1.44	218856	-3.28147	73.897	0.0114091	0.000845875	0.011087	0.000824174	1.36116	184	16127	0.011447	100	0.953522	1.10184	26	246	2016	-3106
ROI 604	604	plaque2_2.im	2304.96	25.92	1096.08	14.32	1.2	220611	141.324	85.862	0.0130644	0.000982834	0.0126955	0.000957546	1.38124	179	13701	0.011447	100	0.953522	1.10184	36	246	2016	-3105
ROI 605	605	plaque2_2.im	2379.12	24.24	869.76	10.88	0.48	221942	92.7927	94.2905	0.0125088	0.00107931	0.0121556	0.00105089	0.898579	136	10872	0.011447	100	0.953522	1.10184	46	246	2016	-3104
ROI 606	606	plaque2_2.im	2325.12	24.96	746.56	9.04	0.08	219948	57.8206	100.112	0.0121085	0.00114595	0.0117666	0.00111541	1.11733	113	9332	0.011447	100	0.953522	1.10184	56	246	2016	-3103
ROI 607	607	plaque2_2.im	2143.84	21.76	1076.24	13.92	0.4	214501	129.896	86.2093	0.0129335	0.00098681	0.0125684	0.000961351	0.852538	174	13453	0.011447	100	0.953522	1.10184	66	246	2016	-3103
ROI 608	608	plaque2_2.im	2078.48	20.48	1213.28	15.04	0.8	212779	82.9168	79.4678	0.0123958	0.000909642	0.0120458	0.000886353	1.00079	188	15166	0.011447	100	0.953522	1.10184	76	246	2016	-3102
ROI 609	609	plaque2_2.im	2196.8	24.72	1020.72	11.2	0.88	215582	-41.4391	81.4564	0.0109723	0.000932405	0.0106625	0.00090791	1.07765	140	12759	0.011447	100	0.953522	1.10184	86	246	2016	-3101
ROI 610	610	plaque2_2.im	2360.32	23.04	861.92	10.32	0.56	217246	45.9744	92.6426	0.0119729	0.00106045	0.0116349	0.00103242	0.575006	129	10774	0.011447	100	0.953522	1.10184	96	246	2016	-3100
ROI 611	611	plaque2_2.im	2276	22.56	831.12	9.44	0.56	216489	-7.7604	91.8603	0.0113578	0.00105149	0.0110371	0.00102355	1.17101	118	10389	0.011447	100	0.953522	1.10184	106	246	2016	-3099
ROI 612	612	plaque2_2.im	2186	25.52	783.92	8.72	0.8	212359	-28.2534	93.5927	0.0111233	0.00107132	0.0108092	0.00104271	0.888294	109	9799	0.011447	100	0.953522	1.10184	116	246	2016	-3098
ROI 613	613	plaque2_2.im	1928.88	23.92	1018.96	11.52	0.4	205658	-12.3487	82.7682	0.0113053	0.00094742	0.0109861	0.000922583	0.860684	144	12737	0.011447	100	0.953522	1.10184	126	246	2016	-3097
ROI 614	614	plaque2_2.im	1895.76	19.28	1123.2	14.4	0.32	204841	119.989	84.0125	0.0128201	0.000961663	0.0124582	0.000936934	1.01329	180	14040	0.011447	100	0.953522	1.10184	136	246	2016	-3096
ROI 615	615	plaque2_2.im	2118.08	19.36	799.04	9.12	0.24	210913	-2.90942	93.9175	0.0114134	0.00107504	0.0110911	0.00104641	1.03188	114	9988	0.011447	100	0.953522	1.10184	146	246	2016	-3095
ROI 616	616	plaque2_2.im	2301.28	23.52	453.2	5.28	0.24	214013	17.7762	126.007	0.0116501	0.00144236	0.0113212	0.00140297	1.03363	66	5665	0.011447	100	0.953522	1.10184	156	246	2016	-3094
ROI 617	617	plaque2_2.im	2172.4	23.2	563.44	6.72	1.44	211099	41.9093	114.358	0.0119264	0.00130901	0.0115896	0.00127359	1.34904	84	7043	0.011447	100	0.953522	1.10184	166	246	2016	-3093
ROI 618	618	plaque2_2.im	1901.2	16.4	877.04	9.92	0.64	204305	-11.9007	89.2344	0.0113104	0.00102144	0.0109911	0.000994372	0.941138	124	10963	0.011447	100	0.953522	1.10184	176	246	2016	-3092
ROI 619	619	plaque2_2.im	1814.48	18.64	1080.56	11.36	1.04	202174	-81.5876	77.4755	0.0105128	0.000886836	0.0102159	0.000863564	0.846501	142	13507	0.011447	100	0.953522	1.10184	186	246	2016	-3091
ROI 620	620	plaque2_2.im	2006.4	19.76	783.84	9.36	0.32	205628	43.1739	97.0156	0.0119409	0.00111051	0.0116037	0.00108097	0.869699	117	9798	0.011447	100	0.953522	1.10184	196	246	2016	-3090
ROI 621	621	plaque2_2.im	2101.84	22.96	421.12	4.88	0.24	205768	12.3304	130.364	0.0115878	0.00149224	0.0112606	0.00145138	1.21806	61	5264	0.011447	100	0.953522	1.10184	206	246	2016	-3089
ROI 622	622	plaque2_2.im	1844.8	20.64	914.08	11.28	0.56	200883	78.0358	91.3454	0.0123399	0.0010456	0.0119915	0.00101814	1.33504	141	11426	0.011447	100	0.953522	1.10184	216	246	2016	-3088
ROI 623	623	plaque2_2.im	1882.24	18.88	999.28	12.48	0.56	201536	91.0275	87.8959	0.0124886	0.00100611	0.012136	0.000979906	0.817703	156	12491	0.011447	100	0.953522	1.10184	226	246	2016	-3087
ROI 624	624	plaque2_2.im	2054.16	21.2	673.92	8.16	0.56	204008	57.7672	105.367	0.0121079	0.0012061	0.011766	0.00117377	1.11596	102	8424	0.011447	100	0.953522	1.10184	236	246	2016	-3086
ROI 625	625	plaque2_2.im	1936.16	22.4	721.2	8.56	0.4	199745	36.8749	100.832	0.0118688	0.00115419	0.0115336	0.00112333	0.663833	107	9015	0.011447	100	0.953522	1.10184	246	246	2016	-3085

## Sheet: image2_redux
NAME	ROI_NUM	13C 14N/12C 14N	ER-13C 14N/12 C14N	>2Sigma of NC	>theoretical	>3Sigma	SEM	t-value	t-dist prob.	Rank	p Critical	Significant?
ROI 4	4	0.011802	0.000573505	1	1	1	0.000114701	3.09817	0.00245451	93	0.00567073	Yes
ROI 16	16	0.0117734	0.00048772	1	1	1	9.7544e-05	3.34954	0.00133415	83	0.00506098	Yes
ROI 18	18	0.0119416	0.000565721	1	1	1	0.000113144	4.37423	0.000101973	60	0.00365854	Yes		NegControl Standard
ROI 20	20	0.0121267	0.000534065	1	1	1	0.000106813	6.36648	6.96756e-07	27	0.00164634	Yes		avg (raw)	0.0114467
ROI 31	31	0.0123032	0.000742883	1	1	1	0.000148577	5.76524	3.04268e-06	39	0.00237805	Yes
ROI 41	41	0.0120677	0.000544785	1	1	1	0.000108957	5.69975	3.58029e-06	42	0.00256098	Yes		Avg+3std	0.0116678
ROI 54	54	0.011847	0.000476572	1	1	1	9.53144e-05	4.20061	0.000158507	62	0.00378049	Yes		std.s	7.37111e-05
ROI 66	66	0.0126931	0.000545654	1	1	1	0.000109131	11.4211	1.72715e-11	2	0.000121951	Yes		2*std.s	0.000147422
ROI 75	75	0.0125012	0.000619807	1	1	1	0.000123961	8.50702	5.2282e-09	8	0.000487805	Yes		Avg+2std	0.0115941
ROI 91	91	0.0120658	0.000603112	1	1	1	0.000120622	5.13266	1.48561e-05	48	0.00292683	Yes		Avg-2std	0.0112992
ROI 92	92	0.0118776	0.000597261	1	1	1	0.000119452	3.60782	0.000704951	75	0.00457317	Yes
ROI 96	96	0.0117934	0.000540316	1	1	1	0.000108063	3.20852	0.00188112	89	0.00542683	Yes
ROI 98	98	0.0121657	0.000603788	1	1	1	0.000120758	5.9545	1.90552e-06	35	0.00213415	Yes		theoretical	0.0111235
ROI 107	107	0.0121266	0.000658312	1	1	1	0.000131662	5.16433	1.37136e-05	47	0.00286585	Yes
ROI 113	113	0.0120615	0.00062435	1	1	1	0.00012487	4.92345	2.52367e-05	52	0.00317073	Yes
ROI 122	122	0.0119825	0.000554657	1	1	1	0.000110931	4.8307	3.19374e-05	54	0.00329268	Yes
ROI 134	134	0.0122384	0.000614019	1	1	1	0.000122804	6.44732	5.73177e-07	26	0.00158537	Yes
ROI 154	154	0.0121866	0.00109444	1	1	1	0.000218888	3.38044	0.0012368	80	0.00487805	Yes
ROI 155	155	0.0131686	0.000777779	1	1	1	0.000155556	11.0697	3.25848e-11	4	0.000243902	Yes
ROI 158	158	0.0121936	0.000612502	1	1	1	0.0001225	6.09769	1.3405e-06	32	0.00195122	Yes
ROI 174	174	0.0120222	0.000661157	1	1	1	0.000132231	4.35261	0.000107736	61	0.00371951	Yes
ROI 177	177	0.0118376	0.000588104	1	1	1	0.000117621	3.32348	0.00142201	84	0.00512195	Yes
ROI 180	180	0.0123742	0.00071501	1	1	1	0.000143002	6.48599	5.22215e-07	25	0.00152439	Yes
ROI 188	188	0.0119861	0.000576628	1	1	1	0.000115326	4.67714	4.71877e-05	55	0.00335366	Yes
ROI 195	195	0.0126235	0.000765058	1	1	1	0.000153012	7.69111	3.14535e-08	12	0.000731707	Yes
ROI 200	200	0.0118494	0.000714053	1	1	1	0.000142811	2.82019	0.0047369	101	0.00615854	Yes
ROI 203	203	0.0120064	0.000691393	1	1	1	0.000138279	4.04768	0.000233534	65	0.00396341	Yes
ROI 210	210	0.0121906	0.000729603	1	1	1	0.000145921	5.09787	1.62222e-05	49	0.0029878	Yes
ROI 215	215	0.0120426	0.00061009	1	1	1	0.000122018	4.88382	2.79069e-05	53	0.00323171	Yes
ROI 216	216	0.012801	0.000596481	1	1	1	0.000119296	11.3524	1.95309e-11	3	0.000182927	Yes
ROI 223	223	0.011812	0.000591778	1	1	1	0.000118356	3.08644	0.00252452	94	0.00573171	Yes
ROI 232	232	0.0120033	0.000848059	1	1	1	0.000169612	3.28174	0.00157454	87	0.00530488	Yes
ROI 244	244	0.0123888	0.000606349	1	1	1	0.00012127	7.76864	2.64219e-08	11	0.000670732	Yes
ROI 251	251	0.0120418	0.000709619	1	1	1	0.000141924	4.193	0.000161597	63	0.00384146	Yes
ROI 257	257	0.0125546	0.000806833	1	1	1	0.000161367	6.86597	2.11126e-07	20	0.00121951	Yes
ROI 260	260	0.011763	0.000531991	1	1	1	0.000106398	2.97316	0.00330689	99	0.00603659	Yes
ROI 262	262	0.012323	0.000612371	1	1	1	0.000122474	7.15539	1.07195e-07	16	0.00097561	Yes
ROI 266	266	0.0121154	0.000847806	1	1	1	0.000169561	3.94391	0.000303531	68	0.00414634	Yes
ROI 280	280	0.0118581	0.000600687	1	1	1	0.000120137	3.42435	0.00111025	78	0.0047561	Yes
ROI 291	291	0.0119684	0.00066804	1	1	1	0.000133608	3.90472	0.000335056	69	0.00420732	Yes
ROI 299	299	0.0120127	0.000693999	1	1	1	0.0001388	4.07837	0.000216082	64	0.00390244	Yes
ROI 313	313	0.0118578	0.000620203	1	1	1	0.000124041	3.31446	0.00145371	85	0.00518293	Yes
ROI 320	320	0.0124638	0.000684593	1	1	1	0.000136919	7.42889	5.7053e-08	15	0.000914634	Yes
ROI 331	331	0.012669	0.00076241	1	1	1	0.000152482	8.01603	1.52305e-08	9	0.00054878	Yes
ROI 333	333	0.0122281	0.000643102	1	1	1	0.00012862	6.07544	1.4156e-06	34	0.00207317	Yes
ROI 343	343	0.0126237	0.000679675	1	1	1	0.000135935	8.65859	3.78279e-09	7	0.000426829	Yes
ROI 350	350	0.0119435	0.000659707	1	1	1	0.000131941	3.76549	0.000475448	72	0.00439024	Yes
ROI 355	355	0.0122369	0.000687284	1	1	1	0.000137457	5.74882	3.16929e-06	40	0.00243902	Yes
ROI 359	359	0.012563	0.000974979	1	1	1	0.000194996	5.7249	3.36331e-06	41	0.0025	Yes
ROI 360	360	0.0125087	0.000743605	1	1	1	0.000148721	7.14084	1.10882e-07	17	0.00103659	Yes
ROI 361	361	0.0123951	0.000804649	1	1	1	0.00016093	5.89361	2.21435e-06	36	0.00219512	Yes
ROI 366	366	0.012398	0.000748639	1	1	1	0.000149728	6.35369	7.18667e-07	28	0.00170732	Yes
ROI 372	372	0.0120663	0.000783173	1	1	1	0.000156635	3.95597	0.000294441	67	0.00408537	Yes
ROI 374	374	0.011984	0.000740756	1	1	1	0.000148151	3.62696	0.000672151	74	0.0045122	Yes
ROI 383	383	0.0124341	0.000704928	1	1	1	0.000140986	7.00379	1.52683e-07	19	0.00115854	Yes
ROI 391	391	0.0121837	0.000832952	1	1	1	0.00016659	4.42444	8.97496e-05	59	0.00359756	Yes
ROI 398	398	0.0118862	0.000712518	1	1	1	0.000142504	3.0842	0.00253814	95	0.00579268	Yes
ROI 399	399	0.0127244	0.000724886	1	1	1	0.000144977	8.81303	2.72878e-09	6	0.000365854	Yes
ROI 412	412	0.0118796	0.000801151	1	1	1	0.00016023	2.70164	0.00622983	103	0.00628049	Yes
ROI 415	415	0.0126728	0.000920691	1	1	1	0.000184138	6.65892	3.45078e-07	21	0.00128049	Yes
ROI 419	419	0.0120636	0.000796176	1	1	1	0.000159235	3.87422	0.000361811	71	0.00432927	Yes
ROI 425	425	0.0122427	0.000751282	1	1	1	0.000150256	5.29788	9.79171e-06	46	0.00280488	Yes
ROI 430	430	0.0132148	0.000868981	1	1	1	0.000173796	10.1737	1.75402e-10	5	0.000304878	Yes
ROI 431	431	0.0130771	0.00104643	1	1	1	0.000209286	7.79056	2.51552e-08	10	0.000609756	Yes
ROI 434	434	0.0119121	0.000825642	1	1	1	0.000165128	2.81873	0.00475303	102	0.00621951	Yes
ROI 439	439	0.0135313	0.000851415	1	1	1	0.000170283	12.2422	4.12747e-12	1	6.09756e-05	Yes
ROI 441	441	0.012568	0.00120795	1	1	1	0.00024159	4.64157	5.16563e-05	56	0.00341463	Yes
ROI 444	444	0.0126042	0.000761168	1	1	1	0.000152234	7.60349	3.83397e-08	13	0.000792683	Yes
ROI 447	447	0.0120379	0.000854698	1	1	1	0.00017094	3.45902	0.00101933	77	0.00469512	Yes
ROI 448	448	0.0119625	0.000814034	1	1	1	0.000162807	3.16846	0.0020725	91	0.00554878	Yes
ROI 452	452	0.0123984	0.000950995	1	1	1	0.000190199	5.00409	2.05698e-05	50	0.00304878	Yes
ROI 453	453	0.0128246	0.000978283	1	1	1	0.000195657	7.04251	1.39457e-07	18	0.00109756	Yes
ROI 454	454	0.0125423	0.000822749	1	1	1	0.00016455	6.65833	3.45562e-07	22	0.00134146	Yes
ROI 456	456	0.0124575	0.000829408	1	1	1	0.000165882	6.09352	1.35426e-06	33	0.0020122	Yes
ROI 458	458	0.0123471	0.000981519	1	1	1	0.000196304	4.58674	5.9389e-05	57	0.00347561	Yes
ROI 461	461	0.0123869	0.00120696	1	1	1	0.000241391	3.89515	0.000343232	70	0.00426829	Yes
ROI 463	463	0.0131143	0.00110249	1	1	1	0.000220499	7.56322	4.20058e-08	14	0.000853659	Yes
ROI 467	467	0.012336	0.000766934	1	1	1	0.000153387	5.79767	2.80752e-06	38	0.00231707	Yes
ROI 473	473	0.0120738	0.000918058	1	1	1	0.000183612	3.41565	0.00113428	79	0.00481707	Yes
ROI 482	482	0.0119691	0.000847696	1	1	1	0.000169539	3.08143	0.00255503	96	0.00585366	Yes
ROI 484	484	0.0120093	0.000854757	1	1	1	0.000170951	3.29113	0.0015389	86	0.0052439	Yes
ROI 494	494	0.0119201	0.000824266	1	1	1	0.000164853	2.87161	0.00420086	100	0.00609756	Yes
ROI 498	498	0.0122115	0.000860765	1	1	1	0.000172153	4.44269	8.56778e-05	58	0.00353659	Yes
ROI 501	501	0.0119917	0.000845178	1	1	1	0.000169036	3.22434	0.00181036	88	0.00536585	Yes
ROI 503	503	0.011926	0.000752701	1	1	1	0.00015054	3.18414	0.00199547	90	0.0054878	Yes
ROI 505	505	0.0126677	0.000983154	1	1	1	0.000196631	6.20956	1.01993e-06	29	0.00176829	Yes
ROI 509	509	0.0121307	0.0011451	1	1	1	0.000229019	2.987	0.00320014	98	0.00597561	Yes
ROI 525	525	0.0126163	0.000946294	1	1	1	0.000189259	6.18027	1.09547e-06	30	0.00182927	Yes
ROI 528	528	0.0124853	0.000842261	1	1	1	0.000168452	6.16585	1.13469e-06	31	0.00189024	Yes
ROI 539	539	0.0120479	0.000818035	1	1	1	0.000163607	3.67486	0.000596459	73	0.00445122	Yes
ROI 546	546	0.0128939	0.00109915	1	1	1	0.00021983	6.58326	4.13478e-07	23	0.00140244	Yes
ROI 551	551	0.0121505	0.00111341	1	1	1	0.000222682	3.16059	0.00211224	92	0.00560976	Yes
ROI 560	560	0.012892	0.00145257	1	1	1	0.000290515	4.97517	2.21343e-05	51	0.00310976	Yes
ROI 569	569	0.0124086	0.000887758	1	1	1	0.000177552	5.41776	7.24373e-06	44	0.00268293	Yes
ROI 574	574	0.0126675	0.00109946	1	1	1	0.000219892	5.55189	5.17665e-06	43	0.00262195	Yes
ROI 576	576	0.0124269	0.00121087	1	1	1	0.000242175	4.0476	0.00023358	66	0.00402439	Yes
ROI 588	588	0.0120272	0.000971067	1	1	1	0.000194213	2.98919	0.00318354	97	0.00591463	Yes
ROI 604	604	0.0126955	0.000957546	1	1	1	0.000191509	6.52095	4.80121e-07	24	0.00146341	Yes
ROI 605	605	0.0121556	0.00105089	1	1	1	0.000210179	3.37323	0.00125891	82	0.005	Yes
ROI 607	607	0.0125684	0.000961351	1	1	1	0.00019227	5.83396	2.56617e-06	37	0.0022561	Yes
ROI 608	608	0.0120458	0.000886353	1	1	1	0.000177271	3.37973	0.00123897	81	0.00493902	Yes
ROI 614	614	0.0124582	0.000936934	1	1	1	0.000187387	5.39791	7.61392e-06	45	0.0027439	Yes
ROI 623	623	0.012136	0.000979906	1	1	1	0.000195981	3.51741	0.000882341	76	0.00463415	Yes
ROI 622	622	0.0119915	0.00101814	1	1	1	0.000203629	2.67562	0.00661223	104	0.00634146	No
ROI 297	297	0.0117754	0.000616683	1	1	1	0.000123337	2.66513	0.00677259	105	0.00640244	No
ROI 555	555	0.0119231	0.000901451	1	1	1	0.00018029	2.64287	0.00712487	106	0.00646341	No
ROI 12	12	0.0117837	0.000637771	1	1	1	0.000127554	2.64261	0.00712907	107	0.00652439	No
ROI 47	47	0.0117701	0.00062646	1	1	1	0.000125292	2.58168	0.00818381	108	0.00658537	No
ROI 21	21	0.0117493	0.00058862	1	1	1	0.000117724	2.57076	0.00838762	109	0.00664634	No
ROI 450	450	0.0119298	0.000969362	1	1	1	0.000193872	2.49203	0.0100028	110	0.00670732	No
ROI 51	51	0.0116856	0.000496857	1	1	1	9.93713e-05	2.40495	0.0121229	111	0.00676829	No
ROI 40	40	0.0117142	0.00056986	1	1	1	0.000113972	2.34728	0.0137471	112	0.00682927	No
ROI 130	130	0.0116986	0.000540878	1	1	1	0.000108176	2.32864	0.0143133	113	0.00689024	No
ROI 358	358	0.011809	0.000805348	1	1	1	0.00016107	2.24967	0.0169563	114	0.00695122	No
ROI 156	156	0.0117207	0.000617915	1	1	1	0.000123583	2.21755	0.0181528	115	0.0070122	No
ROI 286	286	0.0118025	0.000804898	1	1	1	0.00016098	2.21024	0.0184355	116	0.00707317	No
ROI 471	471	0.011805	0.000829933	1	1	1	0.000165987	2.15895	0.0205346	117	0.00713415	No
ROI 219	219	0.011691	0.000575328	1	1	1	0.000115066	2.12362	0.0221032	118	0.00719512	No
ROI 38	38	0.0116944	0.000589433	1	1	1	0.000117887	2.10133	0.0231471	119	0.0072561	No
ROI 179	179	0.0117008	0.000615208	1	1	1	0.000123042	2.06553	0.0249165	120	0.00731707	No
ROI 435	435	0.0117887	0.000830788	1	1	1	0.000166158	2.05869	0.0252681	121	0.00737805	No
ROI 183	183	0.0117029	0.000628049	1	1	1	0.00012561	2.03996	0.0262535	122	0.00743902	No
ROI 486	486	0.0118485	0.000988623	1	1	1	0.000197725	2.03213	0.0266753	123	0.0075	No
ROI 529	529	0.0117729	0.000814031	1	1	1	0.000162806	2.00401	0.0282402	124	0.00756098	No
ROI 446	446	0.0117955	0.000872457	1	1	1	0.000174491	1.99936	0.0285066	125	0.00762195	No
ROI 150	150	0.0116785	0.00059375	1	1	1	0.00011875	1.95258	0.0313141	126	0.00768293	No
ROI 510	510	0.0117719	0.000910543	1	1	1	0.000182109	1.786	0.043371	127	0.0077439	No
ROI 402	402	0.0117159	0.000765022	1	1	1	0.000153004	1.7599	0.045583	128	0.00780488	No
ROI 369	369	0.0117248	0.00079241	1	1	1	0.000158482	1.75482	0.0460249	129	0.00786585	No
ROI 241	241	0.0116587	0.000617957	1	1	0	0.000123591	1.7153	0.049588	130	0.00792683	No
ROI 547	547	0.0118209	0.00110132	1	1	1	0.000220265	1.69891	0.0511318	131	0.0079878	No
ROI 129	129	0.0116345	0.000555301	1	1	0	0.00011106	1.691	0.0518926	132	0.00804878	No
ROI 348	348	0.0116744	0.000690177	1	1	1	0.000138035	1.65006	0.0559793	133	0.00810976	No
ROI 394	394	0.0116935	0.00074966	1	1	1	0.000149932	1.6461	0.0563889	134	0.00817073	No
ROI 242	242	0.0116386	0.000587326	1	1	0	0.000117465	1.63401	0.0576542	135	0.00823171	No
ROI 194	194	0.0116499	0.00062519	1	1	0	0.000125038	1.62573	0.0585335	136	0.00829268	No
ROI 252	252	0.0116616	0.000681366	1	1	0	0.000136273	1.57738	0.0639001	137	0.00835366	No
ROI 476	476	0.0117488	0.00097364	1	1	1	0.000194728	1.55156	0.0669284	138	0.00841463	No
ROI 460	460	0.0117443	0.000990061	1	1	1	0.000198012	1.50302	0.0729399	139	0.00847561	No
ROI 404	404	0.0116899	0.000821791	1	1	1	0.000164358	1.47987	0.0759585	140	0.00853659	No
ROI 108	108	0.0116354	0.000651317	1	1	0	0.000130263	1.44908	0.0801289	141	0.00859756	No
ROI 342	342	0.011653	0.000713574	1	1	0	0.000142715	1.44548	0.0806276	142	0.00865854	No
ROI 606	606	0.0117666	0.00111541	1	1	1	0.000223082	1.43431	0.0821925	143	0.00871951	No
ROI 272	272	0.0116229	0.000626358	1	1	0	0.000125272	1.40708	0.0861111	144	0.00878049	No
ROI 532	532	0.0116786	0.000826998	1	1	1	0.0001654	1.40202	0.086856	145	0.00884146	No
ROI 101	101	0.0116044	0.000567079	1	1	0	0.000113416	1.3904	0.0885834	146	0.00890244	No
ROI 469	469	0.0116727	0.000814698	1	1	1	0.00016294	1.3871	0.0890792	147	0.00896341	No
ROI 457	457	0.011661	0.000777752	1	1	0	0.00015555	1.37819	0.0904297	148	0.00902439	No
ROI 624	624	0.011766	0.00117377	1	1	1	0.000234754	1.36047	0.0931609	149	0.00908537	No
ROI 409	409	0.0116759	0.000863556	1	1	1	0.000172711	1.3273	0.0984493	150	0.00914634	No
ROI 224	224	0.0116052	0.000612613	1	1	0	0.000122523	1.2938	0.104025	151	0.00920732	No
ROI 500	500	0.011642	0.000856468	1	1	0	0.000171294	1.14043	0.13268	152	0.00926829	No
ROI 572	572	0.0116734	0.00106073	1	1	1	0.000212147	1.0686	0.147939	153	0.00932927	No
ROI 513	513	0.0116311	0.000867208	1	1	0	0.000173442	1.06335	0.149104	154	0.00939024	No
ROI 421	421	0.0116082	0.000806349	1	1	0	0.00016127	1.00192	0.163189	155	0.00945122	No
ROI 395	395	0.0115948	0.000765059	1	1	0	0.000153012	0.968373	0.171258	156	0.0095122	No
ROI 564	564	0.0116093	0.000867935	1	1	0	0.000173587	0.936898	0.179072	157	0.00957317	No
ROI 275	275	0.0116056	0.000860633	1	1	0	0.000172127	0.923559	0.182454	158	0.00963415	No
ROI 610	610	0.0116349	0.00103242	1	1	0	0.000206485	0.91144	0.185564	159	0.00969512	No
ROI 535	535	0.0116686	0.00123895	1	1	1	0.00024779	0.895732	0.189646	160	0.0097561	No
ROI 506	506	0.0116678	0.00143537	1	1	1	0.000287073	0.770325	0.224312	161	0.00981707	No
ROI 440	440	0.011631	0.00120208	1	1	0	0.000240416	0.766593	0.225399	162	0.00987805	No
ROI 393	393	0.0115991	0.00102528	1	1	0	0.000205056	0.743364	0.232238	163	0.00993902	No
ROI 620	620	0.0116037	0.00108097	1	1	0	0.000216194	0.726419	0.237304	164	0.01	No
ROI 144	144	0.0115932	0.00058359	0	1	0
ROI 449	449	0.0115911	0.000826863	0	1	0
ROI 617	617	0.0115896	0.00127359	0	1	0
ROI 143	143	0.011576	0.000619475	0	1	0
ROI 79	79	0.0115715	0.000535518	0	1	0
ROI 319	319	0.0115706	0.000750809	0	1	0
ROI 209	209	0.0115641	0.00067676	0	1	0
ROI 231	231	0.0115602	0.000546957	0	1	0
ROI 81	81	0.0115571	0.000562818	0	1	0
ROI 46	46	0.0115562	0.000562131	0	1	0
ROI 22	22	0.0115554	0.000581672	0	1	0
ROI 234	234	0.0115536	0.000595602	0	1	0
ROI 271	271	0.0115516	0.000576565	0	1	0
ROI 132	132	0.0115512	0.000551302	0	1	0
ROI 474	474	0.0115446	0.000817457	0	1	0
ROI 35	35	0.0115444	0.000478964	0	1	0
ROI 68	68	0.0115417	0.000509575	0	1	0
ROI 325	325	0.0115372	0.000715642	0	1	0
ROI 625	625	0.0115336	0.00112333	0	1	0
ROI 34	34	0.0115311	0.000574157	0	1	0
ROI 296	296	0.0115304	0.000656472	0	1	0
ROI 577	577	0.0115259	0.000904743	0	1	0
ROI 437	437	0.0115237	0.000804237	0	1	0
ROI 237	237	0.0115206	0.000915437	0	1	0
ROI 362	362	0.0115173	0.000658841	0	1	0
ROI 596	596	0.0115171	0.000974197	0	1	0
ROI 89	89	0.0115161	0.000589131	0	1	0
ROI 527	527	0.0115144	0.00096388	0	1	0
ROI 580	580	0.0115112	0.00136604	0	1	0
ROI 558	558	0.0115092	0.000917367	0	1	0
ROI 602	602	0.0115088	0.000895327	0	1	0
ROI 302	302	0.0115068	0.000853264	0	1	0
ROI 405	405	0.0115046	0.00082066	0	1	0
ROI 436	436	0.0115027	0.000897514	0	1	0
ROI 337	337	0.0115021	0.000637072	0	1	0
ROI 162	162	0.011502	0.000777265	0	1	0
ROI 139	139	0.0114973	0.000544552	0	1	0
ROI 82	82	0.0114957	0.000765003	0	1	0
ROI 69	69	0.0114949	0.000580748	0	1	0
ROI 465	465	0.011494	0.00101986	0	1	0
ROI 496	496	0.0114825	0.000721752	0	1	0
ROI 537	537	0.0114819	0.000929753	0	1	0
ROI 39	39	0.0114815	0.000624876	0	1	0
ROI 197	197	0.0114758	0.000690189	0	1	0
ROI 106	106	0.0114697	0.000483049	0	1	0
ROI 208	208	0.0114638	0.000647587	0	1	0
ROI 411	411	0.0114552	0.000784645	0	1	0
ROI 403	403	0.0114499	0.000804819	0	1	0
ROI 408	408	0.0114494	0.000795253	0	1	0
ROI 442	442	0.0114472	0.00090677	0	1	0
ROI 536	536	0.0114463	0.000996536	0	1	0
ROI 169	169	0.0114402	0.000603044	0	1	0
ROI 189	189	0.0114338	0.000571342	0	1	0
ROI 49	49	0.0114306	0.000561783	0	1	0
ROI 330	330	0.0114226	0.000657583	0	1	0
ROI 172	172	0.0114212	0.000659629	0	1	0
ROI 173	173	0.0114193	0.000631522	0	1	0
ROI 33	33	0.0114162	0.000495736	0	1	0
ROI 326	326	0.0114132	0.000570305	0	1	0
ROI 102	102	0.0114037	0.000742973	0	1	0
ROI 541	541	0.0113963	0.000886526	0	1	0
ROI 28	28	0.0113956	0.000509805	0	1	0
ROI 100	100	0.0113947	0.000624624	0	1	0
ROI 71	71	0.0113928	0.000536113	0	1	0
ROI 565	565	0.0113871	0.00084661	0	1	0
ROI 164	164	0.0113854	0.00054394	0	1	0
ROI 30	30	0.0113828	0.000599195	0	1	0
ROI 354	354	0.0113785	0.000723584	0	1	0
ROI 341	341	0.011378	0.000700481	0	1	0
ROI 338	338	0.0113774	0.000631063	0	1	0
ROI 9	9	0.0113717	0.000524602	0	1	0
ROI 543	543	0.011363	0.00088392	0	1	0
ROI 364	364	0.0113599	0.000700656	0	1	0
ROI 317	317	0.0113547	0.000735213	0	1	0
ROI 388	388	0.0113518	0.00064222	0	1	0
ROI 455	455	0.0113514	0.000735	0	1	0
ROI 10	10	0.0113498	0.000495983	0	1	0
ROI 318	318	0.011349	0.000740922	0	1	0
ROI 170	170	0.0113427	0.00063007	0	1	0
ROI 59	59	0.0113414	0.000485934	0	1	0
ROI 53	53	0.0113399	0.00045396	0	1	0
ROI 121	121	0.0113375	0.000538104	0	1	0
ROI 495	495	0.0113359	0.000778211	0	1	0
ROI 332	332	0.0113348	0.000668849	0	1	0
ROI 597	597	0.0113345	0.00094549	0	1	0
ROI 250	250	0.0113323	0.000695097	0	1	0
ROI 367	367	0.0113263	0.000711881	0	1	0
ROI 575	575	0.0113233	0.00111847	0	1	0
ROI 42	42	0.0113226	0.00067385	0	1	0
ROI 616	616	0.0113212	0.00140297	0	1	0
ROI 19	19	0.0113199	0.000493319	0	1	0
ROI 349	349	0.0113129	0.000672116	0	1	0
ROI 136	136	0.0113041	0.000502799	0	1	0
ROI 314	314	0.0112985	0.000621129	0	1	0
ROI 386	386	0.0112915	0.00097935	0	1	0
ROI 346	346	0.0112859	0.00068722	0	1	0
ROI 531	531	0.011281	0.000885409	0	1	0
ROI 433	433	0.0112732	0.000833601	0	1	0
ROI 309	309	0.0112713	0.000633713	0	1	0
ROI 171	171	0.011268	0.000549284	0	1	0
ROI 327	327	0.011267	0.000700099	0	1	0
ROI 74	74	0.0112648	0.000545393	0	1	0
ROI 621	621	0.0112606	0.00145138	0	1	0
ROI 201	201	0.0112559	0.000540702	0	1	0
ROI 255	255	0.0112539	0.000544245	0	1	0
ROI 202	202	0.0112492	0.000626723	0	1	0
ROI 443	443	0.0112416	0.000749618	0	1	0
ROI 545	545	0.0112407	0.000799745	0	1	0
ROI 125	125	0.0112394	0.000621516	0	1	0
ROI 550	550	0.0112386	0.000957241	0	1	0
ROI 218	218	0.0112368	0.000582178	0	1	0
ROI 80	80	0.0112355	0.000561377	0	1	0
ROI 563	563	0.0112355	0.000879172	0	1	0
ROI 247	247	0.0112348	0.000594558	0	1	0
ROI 206	206	0.0112348	0.000640555	0	1	0
ROI 176	176	0.0112338	0.000597752	0	1	0
ROI 368	368	0.0112324	0.000725766	0	1	0
ROI 376	376	0.0112311	0.000721293	0	1	0
ROI 141	141	0.0112298	0.000506747	0	1	0
ROI 187	187	0.0112271	0.000526036	0	1	0
ROI 37	37	0.0112232	0.000485558	0	1	0
ROI 58	58	0.0112225	0.000450613	0	1	0
ROI 160	160	0.0112107	0.000614478	0	1	0
ROI 93	93	0.0112104	0.000540913	0	1	0
ROI 204	204	0.0112056	0.000527251	0	1	0
ROI 549	549	0.0111997	0.000953912	0	1	0
ROI 581	581	0.0111962	0.000924477	0	1	0
ROI 178	178	0.011193	0.00055262	0	1	0
ROI 140	140	0.0111926	0.000522206	0	1	0
ROI 261	261	0.0111911	0.000589834	0	1	0
ROI 365	365	0.0111894	0.000704584	0	1	0
ROI 259	259	0.0111878	0.000553669	0	1	0
ROI 238	238	0.0111871	0.000699061	0	1	0
ROI 182	182	0.0111824	0.000569811	0	1	0
ROI 323	323	0.0111824	0.000656483	0	1	0
ROI 127	127	0.01118	0.00056685	0	1	0
ROI 109	109	0.0111792	0.000495805	0	1	0
ROI 220	220	0.0111787	0.000664098	0	1	0
ROI 382	382	0.0111758	0.000729556	0	1	0
ROI 464	464	0.0111753	0.000916644	0	1	0
ROI 149	149	0.0111722	0.000632986	0	1	0
ROI 283	283	0.0111698	0.000640888	0	1	0
ROI 166	166	0.0111685	0.000680028	0	1	0
ROI 211	211	0.0111683	0.000735197	0	1	0
ROI 294	294	0.0111666	0.000957914	0	1	0
ROI 233	233	0.0111548	0.000946706	0	1	0
ROI 117	117	0.0111396	0.000615053	0	1	0
ROI 389	389	0.0111352	0.000603329	0	1	0
ROI 315	315	0.0111293	0.000632515	0	1	0
ROI 217	217	0.0111292	0.000566374	0	1	0
ROI 322	322	0.011126	0.000770846	0	1	0
ROI 312	312	0.011125	0.000592744	0	1	0
ROI 161	161	0.0111236	0.000526185	0	1	0
ROI 57	57	0.0111212	0.000622369	0	0	0
ROI 328	328	0.0111204	0.000694869	0	0	0
ROI 298	298	0.0111178	0.000640968	0	0	0
ROI 519	519	0.0111171	0.000817631	0	0	0
ROI 23	23	0.011117	0.000601485	0	0	0
ROI 99	99	0.011117	0.000621193	0	0	0
ROI 515	515	0.0111169	0.000788935	0	0	0
ROI 583	583	0.0111151	0.000867099	0	0	0
ROI 236	236	0.0111128	0.000693076	0	0	0
ROI 566	566	0.0111091	0.000993206	0	0	0
ROI 273	273	0.0110946	0.000574022	0	0	0
ROI 615	615	0.0110911	0.00104641	0	0	0
ROI 507	507	0.0110889	0.000941081	0	0	0
ROI 603	603	0.011087	0.000824174	0	0	0
ROI 347	347	0.0110825	0.000700524	0	0	0
ROI 559	559	0.0110778	0.00101457	0	0	0
ROI 514	514	0.0110755	0.000871821	0	0	0
ROI 138	138	0.0110745	0.000890879	0	0	0
ROI 165	165	0.0110588	0.000544043	0	0	0
ROI 97	97	0.0110568	0.000605117	0	0	0
ROI 390	390	0.0110534	0.00068805	0	0	0
ROI 282	282	0.0110513	0.000630034	0	0	0
ROI 459	459	0.0110453	0.000832385	0	0	0
ROI 65	65	0.011045	0.000506351	0	0	0
ROI 477	477	0.0110444	0.000699469	0	0	0
ROI 17	17	0.0110439	0.000485663	0	0	0
ROI 90	90	0.0110395	0.000604164	0	0	0
ROI 611	611	0.0110371	0.00102355	0	0	0
ROI 246	246	0.0110369	0.000539195	0	0	0
ROI 356	356	0.0110364	0.000704489	0	0	0
ROI 50	50	0.0110344	0.00070436	0	0	0
ROI 268	268	0.0110332	0.000696036	0	0	0
ROI 281	281	0.0110327	0.000623097	0	0	0
ROI 351	351	0.0110322	0.000650894	0	0	0
ROI 63	63	0.0110287	0.000528552	0	0	0
ROI 52	52	0.0110279	0.000443099	0	0	0
ROI 594	594	0.0110275	0.000904452	0	0	0
ROI 104	104	0.0110198	0.000520688	0	0	0
ROI 269	269	0.0110187	0.000637283	0	0	0
ROI 377	377	0.0110186	0.000856983	0	0	0
ROI 112	112	0.0110169	0.000506592	0	0	0
ROI 601	601	0.0110133	0.000918551	0	0	0
ROI 344	344	0.0110126	0.000608003	0	0	0
ROI 311	311	0.011009	0.000664298	0	0	0
ROI 345	345	0.0110036	0.000635378	0	0	0
ROI 192	192	0.010999	0.00061927	0	0	0
ROI 287	287	0.0109989	0.000794319	0	0	0
ROI 295	295	0.0109958	0.00065885	0	0	0
ROI 198	198	0.0109931	0.000590568	0	0	0
ROI 618	618	0.0109911	0.000994372	0	0	0
ROI 370	370	0.0109868	0.000747273	0	0	0
ROI 613	613	0.0109861	0.000922583	0	0	0
ROI 423	423	0.0109795	0.000750167	0	0	0
ROI 105	105	0.0109775	0.000517567	0	0	0
ROI 517	517	0.0109752	0.000861275	0	0	0
ROI 303	303	0.010974	0.00068179	0	0	0
ROI 248	248	0.0109738	0.000582246	0	0	0
ROI 88	88	0.0109676	0.000490554	0	0	0
ROI 85	85	0.0109669	0.000564464	0	0	0
ROI 5	5	0.0109657	0.00055941	0	0	0
ROI 230	230	0.0109645	0.000502131	0	0	0
ROI 561	561	0.0109594	0.00118307	0	0	0
ROI 55	55	0.0109574	0.00052053	0	0	0
ROI 492	492	0.0109539	0.00082318	0	0	0
ROI 142	142	0.0109536	0.000528457	0	0	0
ROI 240	240	0.0109452	0.00049096	0	0	0
ROI 385	385	0.0109443	0.00103248	0	0	0
ROI 111	111	0.0109348	0.000555037	0	0	0
ROI 552	552	0.0109285	0.00081453	0	0	0
ROI 270	270	0.0109137	0.000599858	0	0	0
ROI 70	70	0.0109094	0.000684218	0	0	0
ROI 44	44	0.0109085	0.000467696	0	0	0
ROI 562	562	0.0109042	0.000906316	0	0	0
ROI 265	265	0.0109016	0.000550607	0	0	0
ROI 305	305	0.0109011	0.000661281	0	0	0
ROI 485	485	0.0108951	0.000799104	0	0	0
ROI 285	285	0.0108903	0.000589153	0	0	0
ROI 553	553	0.0108832	0.000930118	0	0	0
ROI 131	131	0.0108828	0.000498873	0	0	0
ROI 61	61	0.0108823	0.000460924	0	0	0
ROI 45	45	0.0108822	0.000482103	0	0	0
ROI 284	284	0.0108795	0.000575652	0	0	0
ROI 324	324	0.0108781	0.000664653	0	0	0
ROI 329	329	0.0108654	0.000752695	0	0	0
ROI 148	148	0.0108635	0.000550713	0	0	0
ROI 445	445	0.0108626	0.000682574	0	0	0
ROI 120	120	0.0108611	0.000550589	0	0	0
ROI 379	379	0.0108569	0.000701373	0	0	0
ROI 307	307	0.010851	0.00072818	0	0	0
ROI 94	94	0.0108483	0.000583564	0	0	0
ROI 530	530	0.0108443	0.000913771	0	0	0
ROI 175	175	0.010844	0.000611437	0	0	0
ROI 62	62	0.0108438	0.000525492	0	0	0
ROI 568	568	0.0108397	0.000812303	0	0	0
ROI 504	504	0.0108394	0.00077488	0	0	0
ROI 27	27	0.0108376	0.000481481	0	0	0
ROI 582	582	0.0108372	0.00081436	0	0	0
ROI 414	414	0.0108355	0.000670627	0	0	0
ROI 196	196	0.010831	0.000592688	0	0	0
ROI 468	468	0.0108259	0.00073461	0	0	0
ROI 25	25	0.0108256	0.000783738	0	0	0
ROI 290	290	0.0108243	0.000608443	0	0	0
ROI 29	29	0.0108213	0.000549245	0	0	0
ROI 36	36	0.0108202	0.000436392	0	0	0
ROI 67	67	0.0108174	0.000472592	0	0	0
ROI 128	128	0.0108113	0.000526902	0	0	0
ROI 373	373	0.0108109	0.000675422	0	0	0
ROI 306	306	0.0108105	0.000743658	0	0	0
ROI 520	520	0.0108096	0.000940805	0	0	0
ROI 612	612	0.0108092	0.00104271	0	0	0
ROI 76	76	0.0108053	0.000505096	0	0	0
ROI 380	380	0.0108027	0.000630907	0	0	0
ROI 186	186	0.0108001	0.000709331	0	0	0
ROI 279	279	0.0107955	0.000562113	0	0	0
ROI 193	193	0.0107943	0.000628334	0	0	0
ROI 95	95	0.0107923	0.0007639	0	0	0
ROI 114	114	0.0107917	0.000597509	0	0	0
ROI 264	264	0.0107914	0.000656945	0	0	0
ROI 267	267	0.0107883	0.00078506	0	0	0
ROI 375	375	0.0107874	0.000676522	0	0	0
ROI 334	334	0.0107854	0.000706876	0	0	0
ROI 3	3	0.0107791	0.000554744	0	0	0
ROI 371	371	0.010777	0.000656066	0	0	0
ROI 478	478	0.010777	0.000686479	0	0	0
ROI 168	168	0.0107685	0.00054318	0	0	0
ROI 78	78	0.0107672	0.00047299	0	0	0
ROI 7	7	0.0107595	0.000534893	0	0	0
ROI 585	585	0.010759	0.00115471	0	0	0
ROI 516	516	0.0107567	0.000849177	0	0	0
ROI 135	135	0.0107525	0.000496902	0	0	0
ROI 387	387	0.0107488	0.000692945	0	0	0
ROI 502	502	0.0107486	0.000772217	0	0	0
ROI 599	599	0.0107469	0.000992302	0	0	0
ROI 462	462	0.0107464	0.000809737	0	0	0
ROI 8	8	0.0107461	0.00047032	0	0	0
ROI 316	316	0.010744	0.000620306	0	0	0
ROI 293	293	0.0107438	0.000696869	0	0	0
ROI 229	229	0.0107436	0.00055433	0	0	0
ROI 417	417	0.0107385	0.000827754	0	0	0
ROI 43	43	0.0107259	0.000529433	0	0	0
ROI 181	181	0.0107216	0.000611137	0	0	0
ROI 26	26	0.0107209	0.000431695	0	0	0
ROI 586	586	0.0107114	0.00107858	0	0	0
ROI 300	300	0.0107107	0.000686315	0	0	0
ROI 167	167	0.010704	0.000607263	0	0	0
ROI 578	578	0.0107011	0.000911213	0	0	0
ROI 357	357	0.0106998	0.000658508	0	0	0
ROI 571	571	0.0106922	0.000952007	0	0	0
ROI 418	418	0.0106834	0.000785566	0	0	0
ROI 15	15	0.0106774	0.000493922	0	0	0
ROI 512	512	0.0106714	0.000829836	0	0	0
ROI 321	321	0.0106653	0.000693174	0	0	0
ROI 153	153	0.0106643	0.000623814	0	0	0
ROI 363	363	0.0106631	0.000593897	0	0	0
ROI 609	609	0.0106625	0.00090791	0	0	0
ROI 340	340	0.010659	0.000625592	0	0	0
ROI 222	222	0.0106574	0.000831202	0	0	0
ROI 310	310	0.0106531	0.00067455	0	0	0
ROI 13	13	0.0106495	0.000706866	0	0	0
ROI 488	488	0.0106485	0.00082804	0	0	0
ROI 235	235	0.0106465	0.000546484	0	0	0
ROI 213	213	0.0106434	0.000563856	0	0	0
ROI 254	254	0.0106428	0.00061147	0	0	0
ROI 258	258	0.0106419	0.000580606	0	0	0
ROI 470	470	0.0106366	0.000745553	0	0	0
ROI 508	508	0.0106317	0.000767659	0	0	0
ROI 32	32	0.0106218	0.000610252	0	0	0
ROI 116	116	0.0106207	0.000489271	0	0	0
ROI 400	400	0.0106192	0.000762872	0	0	0
ROI 396	396	0.0106134	0.000738618	0	0	0
ROI 479	479	0.0106127	0.000749282	0	0	0
ROI 163	163	0.0106095	0.000721472	0	0	0
ROI 227	227	0.0106093	0.000645801	0	0	0
ROI 579	579	0.0106044	0.000983195	0	0	0
ROI 600	600	0.0106005	0.000886965	0	0	0
ROI 72	72	0.0105999	0.000651125	0	0	0
ROI 126	126	0.0105911	0.00050803	0	0	0
ROI 60	60	0.0105816	0.000472742	0	0	0
ROI 110	110	0.0105801	0.000468211	0	0	0
ROI 277	277	0.0105708	0.000567762	0	0	0
ROI 416	416	0.0105663	0.0011404	0	0	0
ROI 511	511	0.0105642	0.000774704	0	0	0
ROI 212	212	0.0105637	0.000573834	0	0	0
ROI 289	289	0.0105494	0.000517043	0	0	0
ROI 491	491	0.0105473	0.00135895	0	0	0
ROI 190	190	0.010547	0.000541351	0	0	0
ROI 157	157	0.0105344	0.000594809	0	0	0
ROI 483	483	0.010531	0.000756501	0	0	0
ROI 554	554	0.0105297	0.000875017	0	0	0
ROI 205	205	0.0105283	0.000517205	0	0	0
ROI 339	339	0.0104946	0.000677842	0	0	0
ROI 472	472	0.0104925	0.000804027	0	0	0
ROI 407	407	0.0104905	0.000803875	0	0	0
ROI 493	493	0.0104875	0.000757195	0	0	0
ROI 256	256	0.0104816	0.000552242	0	0	0
ROI 86	86	0.0104739	0.000649335	0	0	0
ROI 119	119	0.0104737	0.000612609	0	0	0
ROI 185	185	0.0104664	0.00104343	0	0	0
ROI 159	159	0.0104554	0.000739926	0	0	0
ROI 48	48	0.0104522	0.000478066	0	0	0
ROI 226	226	0.0104466	0.000741112	0	0	0
ROI 589	589	0.0104425	0.00101649	0	0	0
ROI 84	84	0.0104413	0.000483437	0	0	0
ROI 56	56	0.0104392	0.000603594	0	0	0
ROI 2	2	0.0104172	0.000556365	0	0	0
ROI 225	225	0.0104121	0.000611022	0	0	0
ROI 253	253	0.0103987	0.000598328	0	0	0
ROI 413	413	0.010398	0.000745017	0	0	0
ROI 353	353	0.0103897	0.000628968	0	0	0
ROI 538	538	0.0103851	0.000819681	0	0	0
ROI 152	152	0.010385	0.000543488	0	0	0
ROI 146	146	0.010382	0.000530811	0	0	0
ROI 304	304	0.010381	0.000589761	0	0	0
ROI 490	490	0.0103784	0.000814199	0	0	0
ROI 249	249	0.0103726	0.000694387	0	0	0
ROI 73	73	0.0103718	0.000517996	0	0	0
ROI 124	124	0.0103687	0.000673799	0	0	0
ROI 151	151	0.0103684	0.000545517	0	0	0
ROI 598	598	0.0103602	0.0011446	0	0	0
ROI 523	523	0.0103594	0.000753686	0	0	0
ROI 191	191	0.0103373	0.000555934	0	0	0
ROI 77	77	0.0103358	0.000445374	0	0	0
ROI 593	593	0.0103335	0.00100583	0	0	0
ROI 64	64	0.010327	0.000540438	0	0	0
ROI 480	480	0.0103266	0.000915724	0	0	0
ROI 243	243	0.0103231	0.000552847	0	0	0
ROI 584	584	0.0103186	0.000804638	0	0	0
ROI 123	123	0.0103129	0.000691882	0	0	0
ROI 239	239	0.0103101	0.000594162	0	0	0
ROI 475	475	0.010302	0.000836407	0	0	0
ROI 420	420	0.0102906	0.000721169	0	0	0
ROI 263	263	0.0102888	0.000552536	0	0	0
ROI 378	378	0.0102819	0.000708748	0	0	0
ROI 118	118	0.0102666	0.000566601	0	0	0
ROI 274	274	0.0102446	0.000649821	0	0	0
ROI 207	207	0.0102444	0.000684264	0	0	0
ROI 145	145	0.0102418	0.000581813	0	0	0
ROI 24	24	0.0102304	0.000627158	0	0	0
ROI 1	1	0.0102215	0.000501468	0	0	0
ROI 619	619	0.0102159	0.000863564	0	0	0
ROI 184	184	0.0102131	0.000902134	0	0	0
ROI 228	228	0.0102075	0.000573597	0	0	0
ROI 335	335	0.0101924	0.000608343	0	0	0
ROI 308	308	0.0101884	0.000637544	0	0	0
ROI 288	288	0.0101841	0.000593613	0	0	0
ROI 87	87	0.010177	0.000595167	0	0	0
ROI 199	199	0.0101759	0.000554248	0	0	0
ROI 424	424	0.010153	0.000731057	0	0	0
ROI 595	595	0.0101441	0.000948348	0	0	0
ROI 499	499	0.0101436	0.000755733	0	0	0
ROI 115	115	0.0101358	0.000529678	0	0	0
ROI 497	497	0.010128	0.000792064	0	0	0
ROI 276	276	0.0101219	0.000593906	0	0	0
ROI 214	214	0.0101173	0.000616809	0	0	0
ROI 83	83	0.0101013	0.000544705	0	0	0
ROI 451	451	0.0100931	0.00125957	0	0	0
ROI 221	221	0.0100526	0.000586875	0	0	0
ROI 292	292	0.0100514	0.000621849	0	0	0
ROI 567	567	0.0100391	0.000915192	0	0	0
ROI 336	336	0.0100372	0.000595942	0	0	0
ROI 487	487	0.0100333	0.000764276	0	0	0
ROI 427	427	0.0100324	0.000789299	0	0	0
ROI 401	401	0.0100249	0.000757203	0	0	0
ROI 548	548	0.0100243	0.000949407	0	0	0
ROI 429	429	0.010021	0.000666372	0	0	0
ROI 556	556	0.0100145	0.000823661	0	0	0
ROI 278	278	0.0100063	0.000565712	0	0	0
ROI 590	590	0.00997384	0.00105228	0	0	0
ROI 245	245	0.00996996	0.000568977	0	0	0
ROI 147	147	0.00996165	0.000480359	0	0	0
ROI 384	384	0.00993789	0.000855071	0	0	0
ROI 11	11	0.00993765	0.000490333	0	0	0
ROI 397	397	0.00993433	0.000894697	0	0	0
ROI 428	428	0.00993058	0.000767403	0	0	0
ROI 481	481	0.00993058	0.000857562	0	0	0
ROI 591	591	0.00992867	0.0011312	0	0	0
ROI 518	518	0.00991399	0.000746702	0	0	0
ROI 6	6	0.00991158	0.000520664	0	0	0
ROI 544	544	0.00990894	0.000744255	0	0	0
ROI 406	406	0.00990713	0.000874971	0	0	0
ROI 133	133	0.0099018	0.000654179	0	0	0
ROI 410	410	0.00990033	0.000698736	0	0	0
ROI 301	301	0.00989612	0.000788148	0	0	0
ROI 540	540	0.00986535	0.000749294	0	0	0
ROI 573	573	0.00983047	0.00102589	0	0	0
ROI 422	422	0.00982901	0.000777952	0	0	0
ROI 522	522	0.00979679	0.000688048	0	0	0
ROI 14	14	0.00979284	0.000605773	0	0	0
ROI 352	352	0.00976705	0.000649399	0	0	0
ROI 137	137	0.00974446	0.000686012	0	0	0
ROI 533	533	0.00972669	0.000758256	0	0	0
ROI 381	381	0.00968162	0.000698723	0	0	0
ROI 103	103	0.00966634	0.000694085	0	0	0
ROI 524	524	0.00960725	0.000848358	0	0	0
ROI 534	534	0.0095764	0.000862305	0	0	0
ROI 542	542	0.00952753	0.000831778	0	0	0
ROI 521	521	0.00950451	0.000976135	0	0	0
ROI 570	570	0.00950061	0.000823274	0	0	0
ROI 466	466	0.00941605	0.00117467	0	0	0
ROI 587	587	0.00940787	0.0009153	0	0	0
ROI 592	592	0.00940728	0.00105153	0	0	0
ROI 557	557	0.00940436	0.000817916	0	0	0
ROI 432	432	0.00939661	0.000743565	0	0	0
ROI 392	392	0.00938975	0.000807684	0	0	0
ROI 489	489	0.0092467	0.000883239	0	0	0
ROI 426	426	0.00910355	0.0009114	0	0	0
ROI 438	438	0.00889183	0.000638221	0	0	0
ROI 526	526	0.00882394	0.000838918	0	0	0

## Sheet: nearPlaque5_image3Data
									Theoretical	0.0111235
Image filename: plaque5_3.im
Imaged Species: 12C 13C 12C 14N 13C 14N 31P SE
Included cycles:
Data Average +/- Poisson error									Raw	Raw	Raw	Raw	Norm	Norm
NAME	ROI_NUM	IMAGEFILE	12C	13C	12C 14N	13C 14N	31P	SE	d-13C 14N/12C 14N	ER-13C 14N/12C 14N	13C 14N/12C 14N	ER-13C 14N/12C 14N	13C 14N/12C 14N	ER-13C 14N/12 C14N	CHSQ2	TOTNUM2	TOTDEN2	STD2	NPIX	ROIAREA	ROIDIAM	ROIX	ROIY	ROI_XSTG	ROI_YSTG
ROI 1	1	plaque2_3.im	1809.44	17.6	1739.84	21.04	1.28	244997	56.4398	65.5356	0.0120927	0.000750164	0.0117513	0.000731746	0.954954	263	21748	0.011447	100	0.953522	1.10184	9	9	2039	-3138
ROI 2	2	plaque2_3.im	2038.72	22.32	1390.72	16.08	1.36	253419	10.0773	71.6561	0.011562	0.000820223	0.0112356	0.000799375	1.02403	201	17384	0.011447	100	0.953522	1.10184	19	9	2039	-3137
ROI 3	3	plaque2_3.im	2330.24	24.56	472.32	5.44	0.32	259353	6.16884	122.717	0.0115173	0.0014047	0.0111921	0.00136637	1.61912	68	5904	0.011447	100	0.953522	1.10184	29	9	2039	-3136
ROI 4	4	plaque2_3.im	1921.76	19.12	1412.64	16.4	0.88	248543	14.1931	71.2443	0.0116091	0.00081551	0.0112813	0.000794827	1.31439	205	17658	0.011447	100	0.953522	1.10184	39	9	2039	-3135
ROI 5	5	plaque2_3.im	1721.68	16.16	1466.64	14.72	0.8	241688	-123.216	64.9609	0.0100363	0.000743586	0.00975288	0.000724512	0.837557	184	18333	0.011447	100	0.953522	1.10184	49	9	2039	-3134
ROI 6	6	plaque2_3.im	1598.96	14.8	1462.4	17.44	1.04	238271	41.8102	70.9798	0.0119253	0.000812482	0.0115885	0.000792023	1.02544	218	18280	0.011447	100	0.953522	1.10184	59	9	2039	-3133
ROI 7	7	plaque2_3.im	1843.6	19.28	964.64	11.36	1.36	246086	28.7773	86.8399	0.0117761	0.000994028	0.0114436	0.00096794	0.647793	142	12058	0.011447	100	0.953522	1.10184	69	9	2039	-3132
ROI 8	8	plaque2_3.im	1798.8	19.2	924.56	9.6	1.6	242053	-92.9224	83.2333	0.010383	0.000952743	0.0100899	0.000927448	0.915756	120	11557	0.011447	100	0.953522	1.10184	79	9	2039	-3131
ROI 9	9	plaque2_3.im	1589.52	15.92	1114.8	11.68	1.36	235195	-84.7195	76.1449	0.0104769	0.000871606	0.0101811	0.000848782	1.3307	146	13935	0.011447	100	0.953522	1.10184	89	9	2039	-3130
ROI 10	10	plaque2_3.im	1663.6	17.04	787.12	11.28	0.88	236915	251.92	106.183	0.0143303	0.00121545	0.0139257	0.00118352	0.818533	141	9839	0.011447	100	0.953522	1.10184	99	9	2039	-3129
ROI 11	11	plaque2_3.im	1619.68	17.2	648.88	6.96	0.72	233109	-62.9707	100.997	0.0107259	0.00115608	0.010423	0.00112485	0.956336	87	8111	0.011447	100	0.953522	1.10184	109	9	2039	-3128
ROI 12	12	plaque2_3.im	1250.32	15.92	889.76	10.72	0.32	218360	52.5196	91.4699	0.0120478	0.00104703	0.0117077	0.00101943	0.58008	134	11122	0.011447	100	0.953522	1.10184	119	9	2039	-3127
ROI 13	13	plaque2_3.im	1290.64	12.48	742.08	8.32	0.56	219514	-20.553	96.5796	0.0112114	0.00110551	0.0108948	0.00107591	1.60274	104	9276	0.011447	100	0.953522	1.10184	129	9	2039	-3126
ROI 14	14	plaque2_3.im	1185.2	13.12	865.44	9.92	0.64	216736	1.34333	90.4372	0.011462	0.0010352	0.0111384	0.00100778	0.812019	124	10818	0.011447	100	0.953522	1.10184	139	9	2039	-3125
ROI 15	15	plaque2_3.im	1109.36	12.72	894.32	12	0.72	212864	172.186	96.3486	0.0134176	0.00110287	0.0130388	0.00107405	0.924307	150	11179	0.011447	100	0.953522	1.10184	149	9	2039	-3124
ROI 16	16	plaque2_3.im	1015.44	10.72	979.28	13.12	0.72	211109	170.403	92.0033	0.0133972	0.00105313	0.0130189	0.00102581	1.2314	164	12241	0.011447	100	0.953522	1.10184	159	9	2039	-3123
ROI 17	17	plaque2_3.im	1130.56	11.44	643.44	7.12	0.32	213837	-33.3255	103.033	0.0110652	0.00117938	0.0107528	0.00114755	1.07814	89	8043	0.011447	100	0.953522	1.10184	169	9	2039	-3122
ROI 18	18	plaque2_3.im	1133.36	11.36	545.28	6.48	0.64	214192	38.1587	116.034	0.0118835	0.00132821	0.0115479	0.00129221	0.773474	81	6816	0.011447	100	0.953522	1.10184	179	9	2039	-3121
ROI 19	19	plaque2_3.im	1208.4	12	356.4	3.92	0.08	214587	-39.1476	138.018	0.0109986	0.00157984	0.010688	0.00153632	1.0193	49	4455	0.011447	100	0.953522	1.10184	189	9	2039	-3120
ROI 20	20	plaque2_3.im	962.24	10.64	737.2	9.12	0.24	207144	80.7315	101.844	0.0123708	0.00116577	0.0120215	0.00113472	0.575403	114	9215	0.011447	100	0.953522	1.10184	199	9	2039	-3120
ROI 21	21	plaque2_3.im	1095.76	12.08	336.56	3.84	0.08	209945	-3.27114	144.684	0.0114092	0.00165615	0.0110871	0.0016105	0.63701	48	4207	0.011447	100	0.953522	1.10184	209	9	2039	-3119
ROI 22	22	plaque2_3.im	1010.56	10.4	514.4	7.04	0.4	206063	195.584	128.319	0.0136854	0.00146882	0.013299	0.00142916	0.742967	88	6430	0.011447	100	0.953522	1.10184	219	9	2039	-3118
ROI 23	23	plaque2_3.im	929.12	9.84	591.52	6.08	0.24	203763	-102.07	103.528	0.0102783	0.00118505	0.0099881	0.00115285	1.10355	76	7394	0.011447	100	0.953522	1.10184	229	9	2039	-3117
ROI 24	24	plaque2_3.im	855.92	9.44	664.56	7.6	0.48	198768	-0.948896	103.085	0.0114358	0.00117998	0.0111129	0.00114823	1.17829	95	8307	0.011447	100	0.953522	1.10184	239	9	2039	-3116
ROI 25	25	plaque2_3.im	770.24	7.6	457.12	5.6	0.24	191032	70.2029	128.695	0.0122503	0.00147313	0.0119044	0.00143298	1.29992	70	5714	0.011447	100	0.953522	1.10184	249	9	2039	-3115
ROI 26	26	plaque2_3.im	1959.2	20.56	1464.96	16.08	2.08	248639	-41.1105	68.005	0.0109761	0.000778431	0.0106662	0.000758646	0.783809	201	18312	0.011447	100	0.953522	1.10184	9	19	2038	-3138
ROI 27	27	plaque2_3.im	1937.2	20.56	1635.68	19.76	2.48	248840	55.3509	67.5548	0.0120803	0.000773277	0.0117392	0.000754118	0.628232	247	20446	0.011447	100	0.953522	1.10184	19	19	2038	-3137
ROI 28	28	plaque2_3.im	2185.6	23.52	1031.92	11.68	0.4	254626	-11.2076	82.2949	0.0113184	0.000942002	0.0109988	0.000917333	0.829682	146	12899	0.011447	100	0.953522	1.10184	29	19	2038	-3136
ROI 29	29	plaque2_3.im	1873.84	18.56	1536.32	18.24	1.76	246996	37.1736	69.0951	0.0118722	0.000790908	0.011537	0.000771103	0.83363	228	19204	0.011447	100	0.953522	1.10184	39	19	2038	-3135
ROI 30	30	plaque2_3.im	1784.56	18.72	1435.76	16.8	1.92	243467	22.1997	70.95	0.0117008	0.000812141	0.0113704	0.0007916	0.702403	210	17947	0.011447	100	0.953522	1.10184	49	19	2038	-3134
ROI 31	31	plaque2_3.im	1705.52	16.16	1553.84	18.88	2.4	241424	61.4609	69.5137	0.0121502	0.0007957	0.0118071	0.000775864	1.01625	236	19423	0.011447	100	0.953522	1.10184	59	19	2038	-3133
ROI 32	32	plaque2_3.im	1628.48	16.24	1552	16.4	3.84	239324	-76.8752	64.8136	0.0105667	0.0007419	0.0102684	0.000723086	1.02361	205	19400	0.011447	100	0.953522	1.10184	69	19	2038	-3132
ROI 33	33	plaque2_3.im	1897.04	19.28	688.4	6.56	0.64	247170	-167.525	92.3685	0.00952907	0.00105731	0.00926001	0.00102868	1.20057	82	8605	0.011447	100	0.953522	1.10184	79	19	2038	-3131
ROI 34	34	plaque2_3.im	1978.48	22.4	414.4	4.56	0.48	248254	-38.7122	128.024	0.0110035	0.00146545	0.0106929	0.00142525	0.759896	57	5180	0.011447	100	0.953522	1.10184	89	19	2038	-3130
ROI 35	35	plaque2_3.im	1787.04	18.88	783.76	10.4	1.52	242945	159.201	102.341	0.013269	0.00117146	0.0128943	0.00114052	0.968904	130	9797	0.011447	100	0.953522	1.10184	99	19	2038	-3129
ROI 36	36	plaque2_3.im	1945.36	20.88	351.52	3.52	0.4	242402	-125.216	132.537	0.0100134	0.00151711	0.00973064	0.00147521	1.46061	44	4394	0.011447	100	0.953522	1.10184	109	19	2038	-3128
ROI 37	37	plaque2_3.im	1543.12	13.68	746	7.68	0.48	229618	-100.646	92.2612	0.0102946	0.00105608	0.0100039	0.00102769	1.50039	96	9325	0.011447	100	0.953522	1.10184	119	19	2038	-3127
ROI 38	38	plaque2_3.im	1229.44	14.72	1021.68	13.2	1.04	220084	128.671	88.4327	0.0129195	0.00101226	0.0125547	0.000986017	0.912691	165	12771	0.011447	100	0.953522	1.10184	129	19	2038	-3126
ROI 39	39	plaque2_3.im	1236.88	11.76	895.12	10.32	0.48	218623	7.17917	89.1869	0.0115288	0.00102089	0.0112033	0.000993915	1.15982	129	11189	0.011447	100	0.953522	1.10184	139	19	2038	-3125
ROI 40	40	plaque2_3.im	1150.08	12.08	908.88	10.56	0.16	214902	14.9991	88.8561	0.0116184	0.00101711	0.0112903	0.00099027	1.06624	132	11361	0.011447	100	0.953522	1.10184	149	19	2038	-3124
ROI 41	41	plaque2_3.im	1027.36	11.2	1002	10.48	0.56	209789	-86.3037	80.2464	0.0104588	0.000918554	0.0101635	0.000894308	0.887173	131	12525	0.011447	100	0.953522	1.10184	159	19	2038	-3123
ROI 42	42	plaque2_3.im	1066.96	10.32	710.32	8.56	0.48	209888	52.7567	102.385	0.0120506	0.00117197	0.0117103	0.00114064	0.914563	107	8879	0.011447	100	0.953522	1.10184	169	19	2038	-3122
ROI 43	43	plaque2_3.im	990.4	8.72	924.64	10.64	0.64	207649	5.25737	87.667	0.0115068	0.00100349	0.011182	0.000977032	1.84766	133	11558	0.011447	100	0.953522	1.10184	179	19	2038	-3121
ROI 44	44	plaque2_3.im	909.28	8.08	1021.36	13.36	1.12	203163	142.71	89.002	0.0130802	0.00101878	0.0127109	0.000992392	1.1801	167	12767	0.011447	100	0.953522	1.10184	189	19	2038	-3120
ROI 45	45	plaque2_3.im	846.96	7.52	990.16	10.24	0.88	199994	-96.5526	80.2661	0.0103415	0.000918779	0.0100495	0.000894488	0.952925	128	12377	0.011447	100	0.953522	1.10184	199	19	2038	-3120
ROI 46	46	plaque2_3.im	987.76	11.2	590.48	7.28	0.48	207541	77.0466	113.599	0.0123286	0.00130033	0.0119805	0.00126527	1.07348	91	7381	0.011447	100	0.953522	1.10184	209	19	2038	-3119
ROI 47	47	plaque2_3.im	1142.32	12.56	490.16	5.28	0.64	209696	-58.9681	116.455	0.0107717	0.00133302	0.0104675	0.00129662	0.814264	66	6127	0.011447	100	0.953522	1.10184	219	19	2038	-3118
ROI 48	48	plaque2_3.im	955.04	9.28	645.52	5.36	0.24	204524	-274.624	88.986	0.00830314	0.00101859	0.0080687	0.000990793	0.287211	67	8069	0.011447	100	0.953522	1.10184	229	19	2038	-3117
ROI 49	49	plaque2_3.im	935.36	11.68	453.12	5.2	0.32	202749	2.5324	125.06	0.0114757	0.00143152	0.0111516	0.00139241	1.33179	65	5664	0.011447	100	0.953522	1.10184	239	19	2038	-3116
ROI 50	50	plaque2_3.im	818.48	8.24	499.2	5.12	0.08	192583	-104.009	112.572	0.0102561	0.00128857	0.00996653	0.00125335	0.702335	64	6240	0.011447	100	0.953522	1.10184	249	19	2038	-3115
ROI 51	51	plaque2_3.im	2014.72	19.28	1588.8	18.4	3.76	250606	11.712	67.0955	0.0115807	0.00076802	0.0112537	0.00074881	0.771614	230	19860	0.011447	100	0.953522	1.10184	9	29	2037	-3138
ROI 52	52	plaque2_3.im	2265.52	21.68	749.68	9.28	0.4	256125	81.3851	101.024	0.0123783	0.00115638	0.0120288	0.00112561	0.940488	116	9371	0.011447	100	0.953522	1.10184	19	29	2037	-3137
ROI 53	53	plaque2_3.im	2162.32	24.24	1124.4	12.96	2	254943	6.91418	79.5653	0.0115258	0.000910757	0.0112004	0.00088711	0.805087	162	14055	0.011447	100	0.953522	1.10184	29	29	2037	-3136
ROI 54	54	plaque2_3.im	2065.84	20.16	989.6	10.8	2.24	252071	-46.6061	82.5016	0.0109132	0.000944369	0.010605	0.000919493	0.916493	135	12370	0.011447	100	0.953522	1.10184	39	29	2037	-3135
ROI 55	55	plaque2_3.im	1927.92	20.16	1247.76	14.4	2.08	246695	8.18387	75.578	0.0115403	0.000865116	0.0112145	0.000842872	2.20181	180	15597	0.011447	100	0.953522	1.10184	49	29	2037	-3134
ROI 56	56	plaque2_3.im	1639.44	16.24	1699.76	19.68	4	236560	11.4532	64.8602	0.0115778	0.000742433	0.0112509	0.000724029	0.950246	246	21247	0.011447	100	0.953522	1.10184	59	29	2037	-3133
ROI 57	57	plaque2_3.im	1472	15.68	1795.44	20.32	5.12	231060	-11.3078	62.3861	0.0113172	0.000714113	0.0109977	0.000696492	0.960052	254	22443	0.011447	100	0.953522	1.10184	69	29	2037	-3132
ROI 58	58	plaque2_3.im	1635.68	17.2	1155.36	13.44	2.72	237758	16.2259	78.8582	0.0116324	0.000902664	0.011304	0.000879303	0.74575	168	14442	0.011447	100	0.953522	1.10184	79	29	2037	-3131
ROI 59	59	plaque2_3.im	1695.68	19.12	1184.64	13.44	3.04	239848	-8.89154	76.8982	0.0113449	0.000880228	0.0110246	0.000857449	1.02014	168	14808	0.011447	100	0.953522	1.10184	89	29	2037	-3130
ROI 60	60	plaque2_3.im	1801.68	20.8	610.08	7.12	0.96	242333	19.5335	108.699	0.0116703	0.00124424	0.0113408	0.00121066	1.4357	89	7626	0.011447	100	0.953522	1.10184	99	29	2037	-3129
ROI 61	61	plaque2_3.im	1833.92	20	358.56	4.48	0.48	242079	91.5019	146.766	0.0124941	0.00167999	0.0121413	0.00163387	1.55477	56	4482	0.011447	100	0.953522	1.10184	109	29	2037	-3128
ROI 62	62	plaque2_3.im	1758.64	16.88	284.08	3.84	0.24	235158	180.861	171.591	0.0135169	0.00196414	0.0131353	0.00191	0.854233	48	3551	0.011447	100	0.953522	1.10184	119	29	2037	-3127
ROI 63	63	plaque2_3.im	1259.92	14.16	939.92	11.92	0.96	217817	107.882	91.335	0.0126816	0.00104548	0.0123235	0.00101814	0.627636	149	11749	0.011447	100	0.953522	1.10184	129	29	2037	-3126
ROI 64	64	plaque2_3.im	1138.16	12.72	1068.32	14.48	0.88	213306	184.065	88.6053	0.0135536	0.00101424	0.0131709	0.000988167	0.708981	181	13354	0.011447	100	0.953522	1.10184	139	29	2037	-3125
ROI 65	65	plaque2_3.im	1120.4	10.48	1023.28	10.08	0.32	211777	-139.453	77.0403	0.00985039	0.000881854	0.00957226	0.000858516	1.26454	126	12791	0.011447	100	0.953522	1.10184	149	29	2037	-3124
ROI 66	66	plaque2_3.im	988.4	10.88	1124.8	13.76	0.48	206665	68.6893	81.9837	0.0122329	0.00093844	0.0118875	0.000914204	1.42132	172	14060	0.011447	100	0.953522	1.10184	159	29	2037	-3123
ROI 67	67	plaque2_3.im	1057.04	10.88	858.16	9.04	0.56	208283	-79.7444	87.0251	0.0105339	0.000996148	0.0102364	0.000969602	1.15767	113	10727	0.011447	100	0.953522	1.10184	169	29	2037	-3122
ROI 68	68	plaque2_3.im	1089.52	12.64	626.72	6.08	0.8	209023	-152.503	97.685	0.00970102	0.00111817	0.00942711	0.00108779	0.983669	76	7834	0.011447	100	0.953522	1.10184	179	29	2037	-3121
ROI 69	69	plaque2_3.im	1021.52	10.32	607.04	7.04	0.24	206319	13.1265	108.624	0.0115969	0.00124338	0.0112695	0.00120981	0.998385	88	7588	0.011447	100	0.953522	1.10184	189	29	2037	-3120
ROI 70	70	plaque2_3.im	936.4	10.16	822.64	8.72	0.56	202570	-73.9915	89.1644	0.0105997	0.00102063	0.0103004	0.000993379	0.633335	109	10283	0.011447	100	0.953522	1.10184	199	29	2037	-3120
ROI 71	71	plaque2_3.im	976.64	10.48	647.28	6.64	0.72	204855	-103.843	98.8693	0.010258	0.00113172	0.00996838	0.00110109	0.848433	83	8091	0.011447	100	0.953522	1.10184	209	29	2037	-3119
ROI 72	72	plaque2_3.im	958.56	10	623.36	7.28	0.48	202797	20.2362	107.573	0.0116783	0.00123135	0.0113486	0.00119815	1.15615	91	7792	0.011447	100	0.953522	1.10184	219	29	2037	-3118
ROI 73	73	plaque2_3.im	867.44	9.68	791.68	8.24	0.48	199488	-90.7447	90.0566	0.0104079	0.00103085	0.0101141	0.00100323	1.07682	103	9896	0.011447	100	0.953522	1.10184	229	29	2037	-3117
ROI 74	74	plaque2_3.im	851.6	9.2	731.44	9.28	0.48	198931	108.352	103.559	0.0126869	0.0011854	0.0123287	0.00115386	1.31692	116	9143	0.011447	100	0.953522	1.10184	239	29	2037	-3116
ROI 75	75	plaque2_3.im	732.08	8.4	702.56	7.12	0.64	189693	-114.671	94.3191	0.0101341	0.00107964	0.00984794	0.0010505	1.43701	89	8782	0.011447	100	0.953522	1.10184	249	29	2037	-3115
ROI 76	76	plaque2_3.im	1825.92	17.92	1672.48	17.76	2.48	244033	-72.3368	62.5904	0.0106187	0.000716451	0.0103188	0.000698453	0.805073	222	20906	0.011447	100	0.953522	1.10184	9	39	2036	-3138
ROI 77	77	plaque2_3.im	2104.4	20.8	1296.32	13.52	2.8	251571	-88.8859	70.4502	0.0104292	0.00080642	0.0101348	0.000785564	0.896618	169	16204	0.011447	100	0.953522	1.10184	19	39	2036	-3137
ROI 78	78	plaque2_3.im	1925.6	20.96	1358.32	16.32	2.08	246721	49.6061	73.9273	0.0120145	0.000846221	0.0116753	0.000824746	0.861455	204	16979	0.011447	100	0.953522	1.10184	29	39	2036	-3136
ROI 79	79	plaque2_3.im	1874.8	18	1551.44	19.2	2.64	245034	81.1216	70.2166	0.0123752	0.000803746	0.0120258	0.000783753	0.794243	240	19393	0.011447	100	0.953522	1.10184	39	39	2036	-3135
ROI 80	80	plaque2_3.im	1984.8	20.08	953.36	10.56	1.52	248283	-32.3567	84.6877	0.0110763	0.000969392	0.0107636	0.000943816	0.788825	132	11917	0.011447	100	0.953522	1.10184	49	39	2036	-3134
ROI 81	81	plaque2_3.im	1810.56	20.32	1304	14.88	3.84	241935	-3.14121	73.5091	0.0114107	0.000841434	0.0110885	0.00081987	1.02795	186	16300	0.011447	100	0.953522	1.10184	59	39	2036	-3133
ROI 82	82	plaque2_3.im	1604.64	15.6	1457.44	15.68	3.12	235055	-60.1389	67.4931	0.0107583	0.000772571	0.0104545	0.000752882	0.997927	196	18218	0.011447	100	0.953522	1.10184	69	39	2036	-3132
ROI 83	83	plaque2_3.im	1552.96	15.92	1486.16	16.08	2.56	233303	-54.789	67.0298	0.0108195	0.000767267	0.010514	0.000747767	1.20163	201	18577	0.011447	100	0.953522	1.10184	79	39	2036	-3131
ROI 84	84	plaque2_3.im	1486.08	16.08	1515.28	18.56	3.6	230151	70.0237	70.6794	0.0122482	0.000809044	0.0119024	0.000788829	1.06446	232	18941	0.011447	100	0.953522	1.10184	89	39	2036	-3130
ROI 85	85	plaque2_3.im	1522.56	15.2	1188.96	13.04	2.48	231763	-41.8828	75.456	0.0109672	0.000863719	0.0106576	0.000841307	0.668524	163	14862	0.011447	100	0.953522	1.10184	99	39	2036	-3129
ROI 86	86	plaque2_3.im	1623.36	16.08	720.88	9.76	1.04	232490	182.756	107.804	0.0135386	0.001234	0.0131564	0.00120126	0.688513	122	9011	0.011447	100	0.953522	1.10184	109	39	2036	-3128
ROI 87	87	plaque2_3.im	1672	15.52	356.56	3.52	0.24	232219	-137.581	130.655	0.00987182	0.00149556	0.00959309	0.00145426	1.39672	44	4457	0.011447	100	0.953522	1.10184	119	39	2036	-3127
ROI 88	88	plaque2_3.im	1558.08	15.12	263.76	3.76	0.16	228069	245.338	182.941	0.014255	0.00209407	0.0138525	0.00203632	0.934023	47	3297	0.011447	100	0.953522	1.10184	129	39	2036	-3126
ROI 89	89	plaque2_3.im	1249.2	13.36	781.36	10.08	0.72	217054	126.984	101.045	0.0129002	0.00115663	0.012536	0.00112601	1.00398	126	9767	0.011447	100	0.953522	1.10184	139	39	2036	-3125
ROI 90	90	plaque2_3.im	1162.8	11.92	785.12	9.12	0.4	212604	14.7688	95.5922	0.0116157	0.00109421	0.0112878	0.00106507	1.13353	114	9814	0.011447	100	0.953522	1.10184	149	39	2036	-3124
ROI 91	91	plaque2_3.im	1029.52	11.6	962.48	10.48	0.48	208036	-48.7867	83.5591	0.0108882	0.000956473	0.0105808	0.000931226	1.00861	131	12031	0.011447	100	0.953522	1.10184	159	39	2036	-3123
ROI 92	92	plaque2_3.im	1082	11.28	714.72	6.16	0.48	209857	-247.073	86.173	0.00861851	0.000986394	0.00837517	0.000959611	1.54452	77	8934	0.011447	100	0.953522	1.10184	169	39	2036	-3122
ROI 93	93	plaque2_3.im	1112.64	12.8	616.24	7.2	0.64	209704	20.6831	108.216	0.0116834	0.00123871	0.0113535	0.0012053	0.914349	90	7703	0.011447	100	0.953522	1.10184	179	39	2036	-3121
ROI 94	94	plaque2_3.im	1027.2	10.72	616.16	7.44	0.24	206196	54.8428	110.04	0.0120744	0.0012596	0.0117335	0.00122567	0.922879	93	7702	0.011447	100	0.953522	1.10184	189	39	2036	-3120
ROI 95	95	plaque2_3.im	959.52	9.84	691.44	5.44	0.48	203233	-312.69	83.6758	0.00786741	0.000957809	0.00764527	0.000931683	0.999117	68	8643	0.011447	100	0.953522	1.10184	199	39	2036	-3120
ROI 96	96	plaque2_3.im	1000.72	11.52	597.92	7.12	0.48	204854	40.2679	110.923	0.0119076	0.0012697	0.0115714	0.00123543	1.03515	89	7474	0.011447	100	0.953522	1.10184	209	39	2036	-3119
ROI 97	97	plaque2_3.im	948.24	10.16	636.88	6.72	0.72	203228	-78.2355	101.102	0.0105511	0.00115728	0.0102532	0.00112597	1.3297	84	7961	0.011447	100	0.953522	1.10184	219	39	2036	-3118
ROI 98	98	plaque2_3.im	873.68	11.2	671.28	7.76	0.4	197994	9.872	103.128	0.0115597	0.00118047	0.0112333	0.00114875	0.699322	97	8391	0.011447	100	0.953522	1.10184	229	39	2036	-3117
ROI 99	99	plaque2_3.im	828.24	8.96	726.08	7.68	0.48	195105	-75.9721	94.8057	0.010577	0.00108521	0.0102784	0.00105603	1.09728	96	9076	0.011447	100	0.953522	1.10184	239	39	2036	-3116
ROI 100	100	plaque2_3.im	691.04	7.68	751.28	10.24	0.56	185352	190.711	105.96	0.0136297	0.00121289	0.0132448	0.00118081	0.841259	128	9391	0.011447	100	0.953522	1.10184	249	39	2036	-3115
ROI 101	101	plaque2_3.im	1769.6	20	2093.04	24.08	6.96	241279	5.04909	58.2624	0.0115045	0.00066691	0.0111796	0.000650891	0.650159	301	26163	0.011447	100	0.953522	1.10184	9	49	2035	-3138
ROI 102	102	plaque2_3.im	1780.96	17.6	2016.72	20.96	6.88	240291	-92.0666	56.383	0.0103928	0.000645398	0.0100994	0.000629547	1.21695	262	25209	0.011447	100	0.953522	1.10184	19	49	2035	-3137
ROI 103	103	plaque2_3.im	1890.24	19.44	1547.12	18.56	3.6	243120	48.0024	69.2162	0.0119961	0.000792295	0.0116574	0.000772499	0.763955	232	19339	0.011447	100	0.953522	1.10184	29	49	2035	-3136
ROI 104	104	plaque2_3.im	1768.96	15.04	1714.48	17.92	5.12	240275	-86.9094	61.3264	0.0104518	0.000701983	0.0101567	0.000684369	0.675063	224	21431	0.011447	100	0.953522	1.10184	39	49	2035	-3135
ROI 105	105	plaque2_3.im	1744.48	17.44	1481.12	17.52	1.76	239082	33.3612	70.2399	0.0118285	0.000804012	0.0114946	0.000783778	0.626526	219	18514	0.011447	100	0.953522	1.10184	49	49	2035	-3134
ROI 106	106	plaque2_3.im	1640.64	16.16	1629.6	19.68	4.32	234802	54.9998	67.6693	0.0120762	0.000774588	0.0117353	0.000755386	1.49459	246	20370	0.011447	100	0.953522	1.10184	59	49	2035	-3133
ROI 107	107	plaque2_3.im	1695.04	18.48	1145.6	14.08	2.4	236385	73.6877	81.4281	0.0122901	0.00093208	0.0119431	0.000908061	1.09113	176	14320	0.011447	100	0.953522	1.10184	69	49	2035	-3132
ROI 108	108	plaque2_3.im	1682.88	16.88	1134.88	13.12	1.52	236224	9.93213	79.317	0.0115604	0.000907915	0.011234	0.000884368	1.18249	164	14186	0.011447	100	0.953522	1.10184	79	49	2035	-3131
ROI 109	109	plaque2_3.im	1521.04	15.04	1215.52	12.64	2.32	229153	-91.5662	72.6459	0.0103985	0.000831553	0.0101049	0.000809919	1.08401	158	15194	0.011447	100	0.953522	1.10184	89	49	2035	-3130
ROI 110	110	plaque2_3.im	1346	12.8	1406.24	15.28	3.76	222845	-50.7683	69.0561	0.0108655	0.000790463	0.0105588	0.000770262	1.21752	191	17578	0.011447	100	0.953522	1.10184	99	49	2035	-3129
ROI 111	111	plaque2_3.im	1614.24	15.36	434.4	4.4	0.48	231110	-115.147	119.916	0.0101286	0.00137264	0.00984264	0.00133495	1.29296	55	5430	0.011447	100	0.953522	1.10184	109	49	2035	-3128
ROI 112	112	plaque2_3.im	1649.28	18.08	245.28	2.88	0.08	231816	25.7432	171.958	0.0117413	0.00196834	0.0114098	0.00191376	1.03007	36	3066	0.011447	100	0.953522	1.10184	119	49	2035	-3127
ROI 113	113	plaque2_3.im	1596.8	16.56	233.76	3.04	0.08	228391	136.087	185.492	0.0130044	0.00212327	0.0126372	0.00206445	0.948437	38	2922	0.011447	100	0.953522	1.10184	129	49	2035	-3126
ROI 114	114	plaque2_3.im	1288.24	14.32	764.24	8.72	0.4	218066	-3.22981	96.0164	0.0114097	0.00109907	0.0110875	0.00106972	0.829601	109	9553	0.011447	100	0.953522	1.10184	139	49	2035	-3125
ROI 115	115	plaque2_3.im	1181.12	12.56	808.4	9.04	0.16	212578	-23.0993	92.4115	0.0111823	0.0010578	0.0108665	0.00102961	0.991858	113	10105	0.011447	100	0.953522	1.10184	149	49	2035	-3124
ROI 116	116	plaque2_3.im	1014.24	11.2	964.48	10.88	0.72	206584	-14.5287	84.9788	0.0112804	0.000972724	0.0109619	0.000947114	1.99906	136	12056	0.011447	100	0.953522	1.10184	159	49	2035	-3123
ROI 117	117	plaque2_3.im	1007.04	8.32	818.48	8.24	0.16	204631	-120.517	87.0931	0.0100671	0.000996926	0.0097829	0.00097022	1.35568	103	10231	0.011447	100	0.953522	1.10184	169	49	2035	-3122
ROI 118	118	plaque2_3.im	1074.4	11.2	564.4	6.16	0.56	207614	-46.541	109.248	0.0109139	0.00125053	0.0106058	0.00121657	0.862402	77	7055	0.011447	100	0.953522	1.10184	179	49	2035	-3121
ROI 119	119	plaque2_3.im	1074.32	11.68	622.08	7.28	0.24	207266	22.3355	107.795	0.0117023	0.0012339	0.0113719	0.00120063	0.970925	91	7776	0.011447	100	0.953522	1.10184	189	49	2035	-3120
ROI 120	120	plaque2_3.im	990.48	11.68	610.72	7.44	0.56	203754	64.2388	111.027	0.012182	0.00127088	0.011838	0.00123666	0.667904	93	7634	0.011447	100	0.953522	1.10184	199	49	2035	-3120
ROI 121	121	plaque2_3.im	983.2	10.16	555.84	6.32	0.4	201973	-6.7111	112.387	0.0113698	0.00128646	0.0110488	0.00125156	1.39632	79	6948	0.011447	100	0.953522	1.10184	209	49	2035	-3119
ROI 122	122	plaque2_3.im	891.76	7.84	670.08	8.32	0.88	197486	84.6883	107.021	0.0124161	0.00122503	0.0120655	0.00119223	0.889499	104	8376	0.011447	100	0.953522	1.10184	219	49	2035	-3118
ROI 123	123	plaque2_3.im	849.6	8.48	681.6	7.76	0.64	196427	-5.41838	101.558	0.0113846	0.0011625	0.0110632	0.00113126	0.861276	97	8520	0.011447	100	0.953522	1.10184	229	49	2035	-3117
ROI 124	124	plaque2_3.im	865.52	9.6	628.32	6.32	0.08	197333	-121.292	99.3583	0.0100583	0.00113732	0.00977428	0.00110647	1.29249	79	7854	0.011447	100	0.953522	1.10184	239	49	2035	-3116
ROI 125	125	plaque2_3.im	797.84	8.24	466.72	4.96	0.48	189030	-71.6033	118.531	0.010627	0.00135679	0.010327	0.00131966	1.13543	62	5834	0.011447	100	0.953522	1.10184	249	49	2035	-3115
ROI 126	126	plaque2_3.im	1950.56	21.28	1290.48	14	3.6	243117	-52.269	72.0293	0.0108484	0.000824495	0.0105421	0.00080324	0.733482	175	16131	0.011447	100	0.953522	1.10184	9	59	2034	-3138
ROI 127	127	plaque2_3.im	1890.88	16.8	1567.84	19.84	5.2	243362	105.473	70.6404	0.012654	0.000808597	0.0122967	0.000788573	0.974111	248	19598	0.011447	100	0.953522	1.10184	19	59	2034	-3137
ROI 128	128	plaque2_3.im	1992.96	19.84	1087.68	12.48	1.92	246174	2.35544	80.7117	0.0114736	0.00092388	0.0111497	0.000899816	1.65692	156	13596	0.011447	100	0.953522	1.10184	29	59	2034	-3136
ROI 129	129	plaque2_3.im	1983.44	21.28	992.24	10.72	2.24	245791	-56.1862	81.9724	0.0108035	0.00093831	0.0104985	0.000913581	0.783514	134	12403	0.011447	100	0.953522	1.10184	39	59	2034	-3135
ROI 130	130	plaque2_3.im	1900.48	20.72	972.96	9.92	1.68	242054	-109.313	80.3928	0.0101954	0.000920229	0.00990753	0.000895849	0.619763	124	12162	0.011447	100	0.953522	1.10184	49	59	2034	-3134
ROI 131	131	plaque2_3.im	1728.48	17.92	1292.96	16.08	1.84	237651	86.4488	77.1072	0.0124362	0.000882621	0.0120851	0.000860184	1.27501	201	16162	0.011447	100	0.953522	1.10184	59	59	2034	-3133
ROI 132	132	plaque2_3.im	1657.2	17.76	1367.84	12.96	1.76	235537	-172.29	65.3384	0.00947452	0.000747907	0.009207	0.000728492	1.1089	162	17098	0.011447	100	0.953522	1.10184	69	59	2034	-3132
ROI 133	133	plaque2_3.im	1716.72	17.12	1011.76	11.84	1.44	236475	22.3098	84.5236	0.011702	0.000967514	0.0113716	0.000942203	0.777635	148	12647	0.011447	100	0.953522	1.10184	79	59	2034	-3131
ROI 134	134	plaque2_3.im	1660.96	16.48	885.6	11.04	1.04	235049	89.0298	93.2804	0.0124658	0.00106775	0.0121138	0.00103967	0.705148	138	11070	0.011447	100	0.953522	1.10184	89	59	2034	-3130
ROI 135	135	plaque2_3.im	1519.76	17.6	1078.56	12.96	1.36	230030	49.7092	82.967	0.0120157	0.000949695	0.0116764	0.000925036	1.15928	162	13482	0.011447	100	0.953522	1.10184	99	59	2034	-3129
ROI 136	136	plaque2_3.im	1604.72	16.56	619.76	6	0.96	231821	-154.262	98.129	0.00968088	0.00112325	0.00940755	0.00109272	1.45965	75	7747	0.011447	100	0.953522	1.10184	109	59	2034	-3128
ROI 137	137	plaque2_3.im	1656.08	16.4	222.08	2.48	0.08	231099	-24.4477	176.19	0.0111668	0.00201679	0.0108515	0.00196072	1.05581	31	2776	0.011447	100	0.953522	1.10184	119	59	2034	-3127
ROI 138	138	plaque2_3.im	1589.12	15.68	200.8	2.08	0.16	227673	-95.0847	178.385	0.0103583	0.00204192	0.0100658	0.00198501	0.569311	26	2510	0.011447	100	0.953522	1.10184	129	59	2034	-3126
ROI 139	139	plaque2_3.im	1335.44	13.6	582.08	5.68	0.48	218019	-147.54	101.661	0.00975782	0.00116368	0.00948231	0.00113198	0.997693	71	7276	0.011447	100	0.953522	1.10184	139	59	2034	-3125
ROI 140	140	plaque2_3.im	1099.84	10.4	933.36	10	0.96	208252	-64.0361	84.1624	0.0107137	0.000963379	0.0104112	0.000937868	0.812789	125	11667	0.011447	100	0.953522	1.10184	149	59	2034	-3124
ROI 141	141	plaque2_3.im	1020.4	10.56	873.04	10	0.72	205218	0.631513	90.0103	0.0114539	0.00103032	0.0111305	0.00100303	1.40089	125	10913	0.011447	100	0.953522	1.10184	159	59	2034	-3123
ROI 142	142	plaque2_3.im	1112.24	12.48	495.2	5.76	0.16	208161	16.132	120.447	0.0116313	0.00137871	0.0113029	0.00134118	1.35575	72	6190	0.011447	100	0.953522	1.10184	169	59	2034	-3122
ROI 143	143	plaque2_3.im	1005.52	9.2	763.76	8.64	0.8	204355	-11.7538	95.6304	0.0113121	0.00109465	0.0109927	0.0010654	0.839365	108	9547	0.011447	100	0.953522	1.10184	179	59	2034	-3121
ROI 144	144	plaque2_3.im	939.52	10.24	808.96	9.36	0.48	200085	10.7811	93.9858	0.0115701	0.00107582	0.0112434	0.00104721	1.04811	117	10112	0.011447	100	0.953522	1.10184	189	59	2034	-3120
ROI 145	145	plaque2_3.im	988.16	8.64	596.16	6	0.4	201051	-120.782	102.033	0.0100641	0.00116794	0.00977996	0.00113619	0.983593	75	7452	0.011447	100	0.953522	1.10184	199	59	2034	-3120
ROI 146	146	plaque2_3.im	903.6	9.36	755.76	9.44	0.48	199443	91.18	101.077	0.0124904	0.00115699	0.0121377	0.00112624	0.8309	118	9447	0.011447	100	0.953522	1.10184	209	59	2034	-3119
ROI 147	147	plaque2_3.im	911.36	9.36	578.32	5.6	0.24	198129	-154.082	101.595	0.00968294	0.00116292	0.00940954	0.00113123	1.14688	70	7229	0.011447	100	0.953522	1.10184	219	59	2034	-3118
ROI 148	148	plaque2_3.im	972.08	9.92	417.28	4.8	0.32	199770	4.89801	130.476	0.0115027	0.00149351	0.011178	0.0014526	0.816512	60	5216	0.011447	100	0.953522	1.10184	229	59	2034	-3117
ROI 149	149	plaque2_3.im	820.32	9.36	704.88	9.6	0.56	193922	189.774	109.348	0.0136189	0.00125167	0.0132344	0.00121843	1.31853	120	8811	0.011447	100	0.953522	1.10184	239	59	2034	-3116
ROI 150	150	plaque2_3.im	741.2	7.44	652.32	7.28	0.8	188563	-25.0575	102.77	0.0111598	0.00117638	0.0108447	0.00114467	1.34454	91	8154	0.011447	100	0.953522	1.10184	249	59	2034	-3115
ROI 151	151	plaque2_3.im	2118.64	21.2	867.36	11.44	1.76	249435	152.219	96.9867	0.0131891	0.00111017	0.0128167	0.00108105	1.39197	143	10842	0.011447	100	0.953522	1.10184	9	69	2033	-3138
ROI 152	152	plaque2_3.im	2097.84	22.24	894.32	8.64	2.16	250139	-156.026	81.6028	0.00966069	0.00093408	0.00938792	0.000909124	1.10097	108	11179	0.011447	100	0.953522	1.10184	19	69	2033	-3137
ROI 153	153	plaque2_3.im	2123.12	21.76	682.16	6.08	0.48	250241	-221.38	89.711	0.0089126	0.00102689	0.00866096	0.000998995	1.22568	76	8527	0.011447	100	0.953522	1.10184	29	69	2033	-3136
ROI 154	154	plaque2_3.im	1954.48	20.4	1030.88	11.84	2	245485	3.34868	82.947	0.011485	0.000949467	0.0111607	0.000924629	0.767967	148	12886	0.011447	100	0.953522	1.10184	39	69	2033	-3135
ROI 155	155	plaque2_3.im	2003.76	22.4	836	8.56	1.2	245085	-105.509	86.9153	0.0102389	0.00099489	0.00994984	0.000968294	0.723906	107	10450	0.011447	100	0.953522	1.10184	49	69	2033	-3134
ROI 156	156	plaque2_3.im	1838.88	20.72	1079.84	11.92	2.32	240724	-35.6712	79.4357	0.0110384	0.000909274	0.0107267	0.000885501	1.26751	149	13498	0.011447	100	0.953522	1.10184	59	69	2033	-3133
ROI 157	157	plaque2_3.im	1779.44	17.28	1155.68	13.76	2.08	237972	40.1336	79.7802	0.0119061	0.000913217	0.0115699	0.000889634	1.1696	172	14446	0.011447	100	0.953522	1.10184	69	69	2033	-3132
ROI 158	158	plaque2_3.im	1580.16	15.76	1431.92	14.24	2.16	233362	-131.241	65.4393	0.0099444	0.000749061	0.00966362	0.000729784	1.41344	178	17899	0.011447	100	0.953522	1.10184	79	69	2033	-3131
ROI 159	159	plaque2_3.im	1640.64	15.76	1043.52	11.04	1.92	234727	-75.7774	79.0901	0.0105793	0.000905318	0.0102806	0.00088151	0.994637	138	13044	0.011447	100	0.953522	1.10184	89	69	2033	-3130
ROI 160	160	plaque2_3.im	1531.76	16.56	1004	12.72	1.6	229250	106.781	88.3277	0.012669	0.00101106	0.0123112	0.000984762	1.26891	159	12550	0.011447	100	0.953522	1.10184	99	69	2033	-3129
ROI 161	161	plaque2_3.im	1418.96	14.24	1021.52	11.28	1.12	225004	-35.3483	81.6856	0.011042	0.000935028	0.0107303	0.000910477	0.963678	141	12769	0.011447	100	0.953522	1.10184	109	69	2033	-3128
ROI 162	162	plaque2_3.im	1638.72	17.52	229.6	2.8	0.24	228274	65.3552	181.173	0.0121948	0.00207382	0.0118504	0.00201629	0.433348	35	2870	0.011447	100	0.953522	1.10184	119	69	2033	-3127
ROI 163	163	plaque2_3.im	1576.16	18.32	219.68	2	0.08	226156	-204.669	159.789	0.00910389	0.00182905	0.00884684	0.00177805	1.45054	25	2746	0.011447	100	0.953522	1.10184	129	69	2033	-3126
ROI 164	164	plaque2_3.im	1303.28	12.8	664	8.08	0.24	216553	63.0448	106.418	0.0121683	0.00121814	0.0118247	0.00118547	0.948493	101	8300	0.011447	100	0.953522	1.10184	139	69	2033	-3125
ROI 165	165	plaque2_3.im	1153.36	14	660.8	6.88	0.4	208810	-90.4497	98.5886	0.0104113	0.00112851	0.0101174	0.00109801	0.815661	86	8260	0.011447	100	0.953522	1.10184	149	69	2033	-3124
ROI 166	166	plaque2_3.im	1120	11.76	658.4	7.44	0.16	207452	-12.8312	102.941	0.0112998	0.00117834	0.0109807	0.0011466	1.0012	93	8230	0.011447	100	0.953522	1.10184	159	69	2033	-3123
ROI 167	167	plaque2_3.im	1023.6	10.4	886	10.72	0.4	203100	56.9863	91.8605	0.012099	0.0010515	0.0117574	0.00102378	1.1005	134	11075	0.011447	100	0.953522	1.10184	169	69	2033	-3122
ROI 168	168	plaque2_3.im	986.48	9.52	728.56	8.88	0.96	200816	64.7703	101.678	0.0121881	0.00116387	0.0118439	0.00113282	0.831413	111	9107	0.011447	100	0.953522	1.10184	179	69	2033	-3121
ROI 169	169	plaque2_3.im	973.28	9.28	618.8	6.72	1.44	200948	-51.3035	104.072	0.0108594	0.00119128	0.0105528	0.00115904	0.954921	84	7735	0.011447	100	0.953522	1.10184	189	69	2033	-3120
ROI 170	170	plaque2_3.im	966.32	12	645.68	6.8	0.56	200022	-79.9745	100.315	0.0105312	0.00114827	0.0102339	0.00111722	1.37981	85	8071	0.011447	100	0.953522	1.10184	199	69	2033	-3120
ROI 171	171	plaque2_3.im	822.96	8.16	899.04	10.08	0.96	193056	-20.5329	87.7457	0.0112116	0.0010044	0.0108951	0.000977812	1.18684	126	11238	0.011447	100	0.953522	1.10184	209	69	2033	-3119
ROI 172	172	plaque2_3.im	873.6	7.36	652.88	8.8	0.32	195378	177.491	113.023	0.0134783	0.00129374	0.0130978	0.00125921	1.27039	110	8161	0.011447	100	0.953522	1.10184	219	69	2033	-3118
ROI 173	173	plaque2_3.im	931.84	10.48	520.72	7.04	0.8	197947	181.073	126.751	0.0135193	0.00145088	0.0131376	0.0014117	1.11021	88	6509	0.011447	100	0.953522	1.10184	229	69	2033	-3117
ROI 174	174	plaque2_3.im	831.92	7.52	611.84	7.36	0.4	194036	50.8682	110.218	0.0120289	0.00126162	0.0116893	0.00122763	0.89195	92	7648	0.011447	100	0.953522	1.10184	239	69	2033	-3116
ROI 175	175	plaque2_3.im	763.76	6.88	570.8	6.64	0	185281	16.231	112.193	0.0116325	0.00128423	0.011304	0.00124947	1.09146	83	7135	0.011447	100	0.953522	1.10184	249	69	2033	-3115
ROI 176	176	plaque2_3.im	1835.76	20.16	1612.24	19.52	3.04	240843	57.6901	68.1204	0.012107	0.000779751	0.0117652	0.000760399	1.14418	244	20153	0.011447	100	0.953522	1.10184	9	79	2032	-3138
ROI 177	177	plaque2_3.im	1856.08	20.96	1576.88	17.04	3.92	240860	-55.9842	65.0314	0.0108058	0.000744393	0.0105007	0.000725599	0.59925	213	19711	0.011447	100	0.953522	1.10184	19	79	2032	-3137
ROI 178	178	plaque2_3.im	1806.96	18.08	1528.16	18.64	4.48	240509	65.5783	70.2328	0.0121973	0.000803932	0.0118529	0.000783856	0.881893	233	19102	0.011447	100	0.953522	1.10184	29	79	2032	-3136
ROI 179	179	plaque2_3.im	1928.4	20.32	1138.32	14	2	243556	74.4148	81.716	0.0122985	0.000935376	0.0119512	0.000911259	1.42108	175	14229	0.011447	100	0.953522	1.10184	39	79	2032	-3135
ROI 180	180	plaque2_3.im	2032	22.24	738.56	8.16	1.12	247286	-34.8103	96.0945	0.0110482	0.00109996	0.0107363	0.00107048	1.21764	102	9232	0.011447	100	0.953522	1.10184	49	79	2032	-3134
ROI 181	181	plaque2_3.im	2011.6	19.2	724.48	7.68	0.8	245656	-73.9315	95.0161	0.0106004	0.00108762	0.0103011	0.00105837	0.71539	96	9056	0.011447	100	0.953522	1.10184	59	79	2032	-3133
ROI 182	182	plaque2_3.im	2114.24	22	819.44	9.36	1.68	243982	-2.14602	92.777	0.0114221	0.00106199	0.0110996	0.00103375	0.715322	117	10243	0.011447	100	0.953522	1.10184	69	79	2032	-3132
ROI 183	183	plaque2_3.im	1701.68	17.2	1448.24	16.16	3.28	221566	-25.2144	68.9673	0.011158	0.000789445	0.010843	0.000769391	0.761076	202	18103	0.011447	100	0.953522	1.10184	79	79	2032	-3131
ROI 184	184	plaque2_3.im	1532.08	16.8	1396.08	17.36	4.32	222497	86.2949	74.1996	0.0124345	0.000849338	0.0120834	0.000827937	1.04383	217	17451	0.011447	100	0.953522	1.10184	89	79	2032	-3130
ROI 185	185	plaque2_3.im	1428.16	14.64	1319.28	17.6	3.84	221934	165.424	79.0952	0.0133402	0.000905377	0.0129636	0.0008826	0.730746	220	16491	0.011447	100	0.953522	1.10184	99	79	2032	-3129
ROI 186	186	plaque2_3.im	1404.16	15.28	788.8	10.72	0.8	219018	187.234	103.256	0.0135899	0.00118194	0.0132062	0.00115078	1.1624	134	9860	0.011447	100	0.953522	1.10184	109	79	2032	-3128
ROI 187	187	plaque2_3.im	1590.64	16	252.96	4	0.08	225555	381.39	196.897	0.0158123	0.00225381	0.0153659	0.00219175	1.22808	50	3162	0.011447	100	0.953522	1.10184	119	79	2032	-3127
ROI 188	188	plaque2_3.im	1524.96	16.08	399.92	5.28	0.4	223049	153.371	142.904	0.0132023	0.00163578	0.0128295	0.0015911	1.12542	66	4999	0.011447	100	0.953522	1.10184	129	79	2032	-3126
ROI 189	189	plaque2_3.im	1279.68	15.28	684.48	7.68	0.56	214003	-19.8134	100.6	0.0112199	0.00115153	0.0109031	0.00112057	1.12875	96	8556	0.011447	100	0.953522	1.10184	139	79	2032	-3125
ROI 190	190	plaque2_3.im	1217.6	11.84	431.76	5.12	0.32	211613	35.943	130.258	0.0118581	0.00149102	0.0115233	0.00145026	0.958628	64	5397	0.011447	100	0.953522	1.10184	149	79	2032	-3124
ROI 191	191	plaque2_3.im	1208.72	10.72	507.6	6.08	1.6	210035	46.382	120.745	0.0119776	0.00138213	0.0116394	0.00134458	0.85857	76	6345	0.011447	100	0.953522	1.10184	159	79	2032	-3123
ROI 192	192	plaque2_3.im	1101.12	10.32	614.32	6.4	0.88	204898	-89.8906	102.282	0.0104177	0.00117079	0.0101236	0.00113905	1.58186	80	7679	0.011447	100	0.953522	1.10184	169	79	2032	-3122
ROI 193	193	plaque2_3.im	1074.96	11.92	598.88	7.12	0.56	204758	38.6004	110.744	0.0118885	0.00126765	0.0115528	0.00123344	0.771577	89	7486	0.011447	100	0.953522	1.10184	179	79	2032	-3121
ROI 194	194	plaque2_3.im	940.88	9.36	830.08	10.88	0.56	199262	145.031	98.827	0.0131068	0.00113124	0.0127367	0.00110145	1.38969	136	10376	0.011447	100	0.953522	1.10184	189	79	2032	-3120
ROI 195	195	plaque2_3.im	916.32	10	676.08	8.8	0.72	197243	137.085	109.12	0.0130158	0.00124906	0.0126483	0.00121572	1.72995	110	8451	0.011447	100	0.953522	1.10184	199	79	2032	-3120
ROI 196	196	plaque2_3.im	917.76	8.64	569.84	6.8	0.64	194861	42.4717	113.745	0.0119328	0.001302	0.0115959	0.00126679	1.19785	85	7123	0.011447	100	0.953522	1.10184	209	79	2032	-3119
ROI 197	197	plaque2_3.im	878.16	9.92	593.44	6.16	0.24	193215	-93.1986	103.875	0.0103799	0.00118902	0.0100868	0.00115673	1.39908	77	7418	0.011447	100	0.953522	1.10184	219	79	2032	-3118
ROI 198	198	plaque2_3.im	800.16	7.2	700.72	7.52	0.4	190847	-62.4776	97.2155	0.0107315	0.00111279	0.0104285	0.00108284	1.13269	94	8759	0.011447	100	0.953522	1.10184	229	79	2032	-3117
ROI 199	199	plaque2_3.im	821.04	8.24	612.64	7.12	0.16	189960	15.2733	108.242	0.0116215	0.00123901	0.0112934	0.00120558	1.22741	89	7658	0.011447	100	0.953522	1.10184	239	79	2032	-3116
ROI 200	200	plaque2_3.im	687.12	7.12	669.36	8.96	0.4	182096	169.382	111.233	0.0133855	0.00127325	0.0130076	0.0012393	0.807378	112	8367	0.011447	100	0.953522	1.10184	249	79	2032	-3115
ROI 201	201	plaque2_3.im	1815.36	19.04	1351.76	15.68	3.68	236842	13.3391	72.8	0.0115994	0.000833317	0.0112718	0.000812077	1.40344	196	16897	0.011447	100	0.953522	1.10184	9	89	2031	-3138
ROI 202	202	plaque2_3.im	1733.36	19.76	1668.96	18.24	5.76	235407	-45.2554	63.5741	0.0109286	0.000727711	0.0106201	0.000709491	0.731876	228	20862	0.011447	100	0.953522	1.10184	19	89	2031	-3137
ROI 203	203	plaque2_3.im	1752	18.8	1446.24	17.04	4.16	235541	29.2894	70.94	0.0117819	0.000812027	0.0114493	0.000791523	1.22048	213	18078	0.011447	100	0.953522	1.10184	29	89	2031	-3136
ROI 204	204	plaque2_3.im	1851.6	20.24	1141.28	12.56	3.28	239914	-38.5964	77.1494	0.0110049	0.000883104	0.0106941	0.000860114	1.04645	157	14266	0.011447	100	0.953522	1.10184	39	89	2031	-3135
ROI 205	205	plaque2_3.im	1790.08	19.6	1266.96	13.76	2.56	237764	-51.2237	72.7353	0.0108603	0.000832577	0.0105537	0.000811078	0.857861	172	15837	0.011447	100	0.953522	1.10184	49	89	2031	-3134
ROI 206	206	plaque2_3.im	1752.24	16.24	1274.08	14.08	1.68	235004	-34.5845	73.1719	0.0110508	0.000837575	0.0107388	0.000815993	0.607534	176	15926	0.011447	100	0.953522	1.10184	59	89	2031	-3133
ROI 207	207	plaque2_3.im	1685.6	17.12	1534.96	17.12	2.48	229607	-25.65	66.9756	0.0111531	0.000766647	0.0108382	0.000747301	1.25586	214	19187	0.011447	100	0.953522	1.10184	69	89	2031	-3132
ROI 208	208	plaque2_3.im	1493.2	16.24	1195.92	14.08	3.28	215800	28.5107	77.982	0.011773	0.000892634	0.0114406	0.000869632	0.869047	176	14949	0.011447	100	0.953522	1.10184	79	89	2031	-3131
ROI 209	209	plaque2_3.im	1489.44	14.72	1179.2	14.24	3.6	219648	54.9475	79.5477	0.0120756	0.000910555	0.0117347	0.000887117	1.07405	178	14740	0.011447	100	0.953522	1.10184	89	89	2031	-3130
ROI 210	210	plaque2_3.im	1562.64	15.12	757.28	8.24	1.44	224122	-49.4411	94.1695	0.0108807	0.00107793	0.0105735	0.00104905	1.906	103	9466	0.011447	100	0.953522	1.10184	99	89	2031	-3129
ROI 211	211	plaque2_3.im	1660.88	17.76	267.04	4.24	0.16	228359	387.068	192.035	0.0158773	0.00219816	0.015429	0.00213772	0.667489	53	3338	0.011447	100	0.953522	1.10184	109	89	2031	-3128
ROI 212	212	plaque2_3.im	1627.36	18.64	224.64	2.72	0.08	226195	57.7672	182.5	0.0121079	0.00208902	0.011766	0.00203104	0.658512	34	2808	0.011447	100	0.953522	1.10184	119	89	2031	-3127
ROI 213	213	plaque2_3.im	1439.04	15.2	578.56	6.56	0.24	220341	-9.47887	110.003	0.0113382	0.00125917	0.011018	0.00122506	0.992923	82	7232	0.011447	100	0.953522	1.10184	129	89	2031	-3126
ROI 214	214	plaque2_3.im	1259.84	15.2	709.52	8.32	0.56	214568	24.394	101.037	0.0117259	0.00115654	0.0113948	0.00112557	1.26694	104	8869	0.011447	100	0.953522	1.10184	139	89	2031	-3125
ROI 215	215	plaque2_3.im	1175.52	11.52	641.76	6	0.4	209916	-183.254	94.7495	0.00934902	0.00108457	0.00908505	0.00105509	0.662897	75	8022	0.011447	100	0.953522	1.10184	149	89	2031	-3124
ROI 216	216	plaque2_3.im	1231.36	11.76	468.8	5.6	1.36	210662	43.5391	125.469	0.011945	0.00143621	0.0116078	0.00139707	1.70219	70	5860	0.011447	100	0.953522	1.10184	159	89	2031	-3123
ROI 217	217	plaque2_3.im	1205.36	12.64	360.24	4.24	0.24	207052	28.2109	142.064	0.0117696	0.00162616	0.0114373	0.00158146	1.17482	53	4503	0.011447	100	0.953522	1.10184	169	89	2031	-3122
ROI 218	218	plaque2_3.im	992.64	10.72	809.2	9.28	0.56	198585	1.84466	93.5508	0.0114678	0.00107084	0.011144	0.00104235	1.27499	116	10115	0.011447	100	0.953522	1.10184	179	89	2031	-3121
ROI 219	219	plaque2_3.im	910.4	9.12	774.72	8.48	0.48	195860	-43.7766	93.3836	0.0109456	0.00106893	0.0106365	0.00104034	0.800342	106	9684	0.011447	100	0.953522	1.10184	189	89	2031	-3120
ROI 220	220	plaque2_3.im	919.84	8.88	651.2	7.68	0.24	195547	30.2797	105.771	0.0117933	0.00121072	0.0114603	0.00117817	0.657289	96	8140	0.011447	100	0.953522	1.10184	199	89	2031	-3120
ROI 221	221	plaque2_3.im	963.36	10.48	426.56	4.8	0.24	196650	-16.964	127.621	0.0112525	0.00146084	0.0109348	0.00142082	0.632906	60	5332	0.011447	100	0.953522	1.10184	209	89	2031	-3119
ROI 222	222	plaque2_3.im	904.96	9.28	550.88	7.12	0.56	194552	129.097	120.455	0.0129244	0.00137881	0.0125595	0.0013416	2.1289	89	6886	0.011447	100	0.953522	1.10184	219	89	2031	-3118
ROI 223	223	plaque2_3.im	878	8.16	451.92	3.92	0.32	191305	-242.238	108.72	0.00867385	0.00124448	0.00842894	0.0012102	0.99545	49	5649	0.011447	100	0.953522	1.10184	229	89	2031	-3117
ROI 224	224	plaque2_3.im	884.8	8.32	529.28	5.36	0.72	190596	-115.317	108.627	0.0101267	0.00124342	0.00984074	0.00120948	1.08885	67	6616	0.011447	100	0.953522	1.10184	239	89	2031	-3116
ROI 225	225	plaque2_3.im	676.24	5.76	638	6.88	0.4	177366	-57.9454	102.131	0.0107834	0.00116905	0.0104789	0.00113746	0.896446	86	7975	0.011447	100	0.953522	1.10184	249	89	2031	-3115
ROI 226	226	plaque2_3.im	1962	20.08	1132.8	11.12	3.2	239242	-142.449	73.0926	0.0098161	0.000836667	0.00953894	0.000814677	1.41902	139	14160	0.011447	100	0.953522	1.10184	9	99	2030	-3138
ROI 227	227	plaque2_3.im	1758.8	20.08	1408	17.2	4.32	233304	67.1712	73.2237	0.0122156	0.000838167	0.0118706	0.000817025	1.0461	215	17600	0.011447	100	0.953522	1.10184	19	99	2030	-3137
ROI 228	228	plaque2_3.im	1753.2	17.68	1398.08	15.76	3.44	233937	-15.2352	70.5559	0.0112723	0.00080763	0.010954	0.000787057	0.89903	197	17476	0.011447	100	0.953522	1.10184	29	99	2030	-3136
ROI 229	229	plaque2_3.im	1573.92	16.72	1742.8	18	5.2	229382	-97.7368	60.4607	0.0103279	0.000692074	0.0100363	0.000674718	0.908867	225	21785	0.011447	100	0.953522	1.10184	39	99	2030	-3135
ROI 230	230	plaque2_3.im	1539.2	16.64	1738.8	20	5.44	226048	4.82096	63.9149	0.0115019	0.000731613	0.0111771	0.000713518	0.602935	250	21735	0.011447	100	0.953522	1.10184	49	99	2030	-3134
ROI 231	231	plaque2_3.im	1628.4	15.44	1370.16	16.88	4.32	228768	76.2408	74.5465	0.0123194	0.000853309	0.0119715	0.000831737	1.45084	211	17127	0.011447	100	0.953522	1.10184	59	99	2030	-3133
ROI 232	232	plaque2_3.im	1669.84	17.12	1096.56	12.96	1.84	230498	32.4782	81.5971	0.0118184	0.000934015	0.0114847	0.000909764	0.818471	162	13707	0.011447	100	0.953522	1.10184	69	99	2030	-3132
ROI 233	233	plaque2_3.im	1514.96	14.24	1268.48	14.48	3.12	224030	-2.77477	74.545	0.0114149	0.000853292	0.0110926	0.000831365	0.792043	181	15856	0.011447	100	0.953522	1.10184	79	99	2030	-3131
ROI 234	234	plaque2_3.im	1620.8	14.16	734.4	7.28	0.48	228398	-134.022	91.228	0.00991256	0.00104426	0.00963268	0.00101611	0.89098	91	9180	0.011447	100	0.953522	1.10184	89	99	2030	-3130
ROI 235	235	plaque2_3.im	1771.84	17.68	276.96	3.84	0.24	231811	211.219	176.032	0.0138644	0.00201498	0.013473	0.00195944	1.16902	48	3462	0.011447	100	0.953522	1.10184	99	99	2030	-3129
ROI 236	236	plaque2_3.im	1721.28	16.64	242.16	2.88	0	229497	38.9589	174.186	0.0118926	0.00199385	0.0115568	0.00193857	1.06853	36	3027	0.011447	100	0.953522	1.10184	109	99	2030	-3128
ROI 237	237	plaque2_3.im	1480.08	14.56	582.24	6.72	0.32	221308	8.26694	110.644	0.0115413	0.0012665	0.0112154	0.00123224	1.12234	84	7278	0.011447	100	0.953522	1.10184	119	99	2030	-3127
ROI 238	238	plaque2_3.im	1264.64	14.24	791.36	10.48	0.4	212368	156.899	101.746	0.0132426	0.00116465	0.0128687	0.0011339	0.924737	131	9892	0.011447	100	0.953522	1.10184	129	99	2030	-3126
ROI 239	239	plaque2_3.im	1167.92	13.84	829.92	10.56	0.8	205786	111.568	97.3632	0.0127237	0.00111448	0.0123645	0.00108508	1.12143	132	10374	0.011447	100	0.953522	1.10184	139	99	2030	-3125
ROI 240	240	plaque2_3.im	1013.68	10	943.84	11.52	0.96	200691	66.2582	89.3955	0.0122051	0.00102328	0.0118605	0.000996453	0.569326	144	11798	0.011447	100	0.953522	1.10184	149	99	2030	-3124
ROI 241	241	plaque2_3.im	1130.4	11.84	526.4	5.76	0.56	204879	-44.0946	113.269	0.0109419	0.00129655	0.010633	0.00126126	1.24346	72	6580	0.011447	100	0.953522	1.10184	159	99	2030	-3123
ROI 242	242	plaque2_3.im	1233.36	12.24	214.16	2.16	0.08	207170	-118.903	170.42	0.0100856	0.00195074	0.00980086	0.0018964	1.11271	27	2677	0.011447	100	0.953522	1.10184	169	99	2030	-3122
ROI 243	243	plaque2_3.im	1097.6	10.32	444.4	5.52	0.48	199581	85.1089	131.441	0.0124209	0.00150456	0.0120702	0.00146353	1.20449	69	5555	0.011447	100	0.953522	1.10184	179	99	2030	-3121
ROI 244	244	plaque2_3.im	900.56	9.84	671.36	8.4	0.24	193447	93.0302	107.334	0.0125116	0.00122862	0.0121583	0.00119574	0.747451	105	8392	0.011447	100	0.953522	1.10184	189	99	2030	-3120
ROI 245	245	plaque2_3.im	903.6	11.04	665.44	7.68	0.08	193852	8.23236	103.494	0.0115409	0.00118467	0.011215	0.00115281	1.00291	96	8318	0.011447	100	0.953522	1.10184	199	99	2030	-3120
ROI 246	246	plaque2_3.im	893.76	10.56	543.28	7.44	0.4	191518	196.348	124.902	0.0136942	0.00142971	0.0133075	0.00139121	1.66703	93	6791	0.011447	100	0.953522	1.10184	209	99	2030	-3119
ROI 247	247	plaque2_3.im	810	8.96	682.64	6.64	0.8	187154	-150.263	93.7233	0.00972666	0.00107282	0.00945203	0.00104378	0.947592	83	8533	0.011447	100	0.953522	1.10184	219	99	2030	-3118
ROI 248	248	plaque2_3.im	900.48	8	379.76	3.44	0.4	191362	-208.67	121.222	0.00905809	0.00138759	0.00880233	0.00134925	0.968725	43	4747	0.011447	100	0.953522	1.10184	229	99	2030	-3117
ROI 249	249	plaque2_3.im	821.52	8.56	569.6	5.36	0.8	186785	-177.941	100.902	0.00940984	0.00115499	0.00914415	0.00112347	1.18723	67	7120	0.011447	100	0.953522	1.10184	239	99	2030	-3116
ROI 250	250	plaque2_3.im	701.92	7.2	556.64	6.16	0.24	178171	-33.249	110.779	0.0110661	0.00126805	0.0107536	0.00123362	0.739217	77	6958	0.011447	100	0.953522	1.10184	249	99	2030	-3115
ROI 251	251	plaque2_3.im	2020.88	19.52	944.8	9.04	1.76	239595	-164.134	79.007	0.00956788	0.000904366	0.00929773	0.000880268	1.38667	113	11810	0.011447	100	0.953522	1.10184	9	109	2029	-3138
ROI 252	252	plaque2_3.im	1939.52	19.04	1198.32	14	3.12	238650	20.6187	77.6009	0.0116827	0.000888272	0.0113528	0.00086537	1.47147	175	14979	0.011447	100	0.953522	1.10184	19	109	2029	-3137
ROI 253	253	plaque2_3.im	1803.2	18.64	1265.92	12.96	2.4	233824	-105.651	70.6255	0.0102373	0.000808426	0.00994826	0.000787439	0.930611	162	15824	0.011447	100	0.953522	1.10184	29	109	2029	-3136
ROI 254	254	plaque2_3.im	1612.88	16.72	1395.52	15.6	2.88	227361	-23.4447	70.3224	0.0111783	0.000804957	0.0108627	0.00078443	1.46186	195	17444	0.011447	100	0.953522	1.10184	39	109	2029	-3135
ROI 255	255	plaque2_3.im	1549.68	16.64	1365.68	14.88	3.04	223983	-48.1636	70.1712	0.0108954	0.000803226	0.0105877	0.000782643	1.35442	186	17071	0.011447	100	0.953522	1.10184	49	109	2029	-3134
ROI 256	256	plaque2_3.im	1648.8	14.64	1062.16	12.8	3.52	225958	52.7575	83.7278	0.0120506	0.000958404	0.0117103	0.000933492	0.687313	160	13277	0.011447	100	0.953522	1.10184	59	109	2029	-3133
ROI 257	257	plaque2_3.im	1627.68	16.4	922.64	9.92	0.96	225905	-60.736	84.8006	0.0107514	0.000970685	0.0104479	0.000944967	0.935528	124	11533	0.011447	100	0.953522	1.10184	69	109	2029	-3132
ROI 258	258	plaque2_3.im	1780.48	18.16	563.2	6.56	0.8	231075	17.5353	113.02	0.0116474	0.00129371	0.0113185	0.00125867	1.21277	82	7040	0.011447	100	0.953522	1.10184	79	109	2029	-3131
ROI 259	259	plaque2_3.im	1789.52	20.32	427.76	5.6	0.48	232964	143.658	137.585	0.0130911	0.00157489	0.0127214	0.00153197	0.702594	70	5347	0.011447	100	0.953522	1.10184	89	109	2029	-3130
ROI 260	260	plaque2_3.im	1752.64	17.28	424.4	4.48	0.4	232007	-77.8301	123.879	0.0105558	0.001418	0.0102577	0.00137908	1.00179	56	5305	0.011447	100	0.953522	1.10184	99	109	2029	-3129
ROI 261	261	plaque2_3.im	1564.88	17.2	615.84	7.12	0.56	224535	9.99779	107.677	0.0115611	0.00123254	0.0112347	0.00119928	1.19529	89	7698	0.011447	100	0.953522	1.10184	109	109	2029	-3128
ROI 262	262	plaque2_3.im	1307.68	13.04	841.6	8.32	0.48	212770	-136.374	85.1031	0.00988564	0.000974147	0.00960652	0.000948065	1.14853	104	10520	0.011447	100	0.953522	1.10184	119	109	2029	-3127
ROI 263	263	plaque2_3.im	1196.96	12.72	907.28	9.76	0.64	208551	-60.2404	85.5383	0.0107571	0.000979128	0.0104534	0.000953159	0.728776	122	11341	0.011447	100	0.953522	1.10184	129	109	2029	-3126
ROI 264	264	plaque2_3.im	1239.12	10.8	612.08	7.28	0.16	207039	39.0382	109.567	0.0118935	0.00125417	0.0115577	0.00122036	0.957263	91	7651	0.011447	100	0.953522	1.10184	139	109	2029	-3125
ROI 265	265	plaque2_3.im	1061.76	10.72	805.6	9.12	0.48	199221	-11.0287	93.1485	0.0113204	0.00106624	0.0110008	0.00103784	1.14732	114	10070	0.011447	100	0.953522	1.10184	149	109	2029	-3124
ROI 266	266	plaque2_3.im	918.56	10.4	788.16	8.48	0.16	193402	-60.0825	91.7827	0.0107589	0.00105061	0.0104551	0.00102251	1.30282	106	9852	0.011447	100	0.953522	1.10184	159	109	2029	-3123
ROI 267	267	plaque2_3.im	1045.76	11.44	524.24	5.28	0.32	197363	-120.143	108.847	0.0100714	0.00124593	0.00978706	0.00121191	0.921677	66	6553	0.011447	100	0.953522	1.10184	169	109	2029	-3122
ROI 268	268	plaque2_3.im	1098	12.16	387.12	4.4	0.32	198454	-7.07747	134.644	0.0113657	0.00154123	0.0110447	0.0014989	0.810653	55	4839	0.011447	100	0.953522	1.10184	179	109	2029	-3121
ROI 269	269	plaque2_3.im	903.44	10.56	702.72	7.52	0.32	191942	-65.1459	96.9374	0.010701	0.00110961	0.0103988	0.00107974	1.51625	94	8784	0.011447	100	0.953522	1.10184	189	109	2029	-3120
ROI 270	270	plaque2_3.im	856.8	8.32	671.76	9.04	0.24	189206	175.608	111.334	0.0134568	0.0012744	0.0130768	0.00124043	0.895591	113	8397	0.011447	100	0.953522	1.10184	199	109	2029	-3120
ROI 271	271	plaque2_3.im	906.16	9.84	530.24	5.84	0.56	190383	-37.837	113.231	0.0110136	0.00129612	0.0107026	0.00126085	1.12267	73	6628	0.011447	100	0.953522	1.10184	209	109	2029	-3119
ROI 272	272	plaque2_3.im	907.04	9.84	471.52	5.76	0.48	189895	67.1628	126.532	0.0122155	0.00144837	0.0118706	0.00140894	1.03081	72	5894	0.011447	100	0.953522	1.10184	219	109	2029	-3118
ROI 273	273	plaque2_3.im	888	8.88	460.64	5.12	0.48	188738	-29.0058	122.047	0.0111146	0.00139703	0.0108008	0.00135884	1.46208	64	5758	0.011447	100	0.953522	1.10184	229	109	2029	-3117
ROI 274	274	plaque2_3.im	927.28	9.52	356.24	4.56	0.56	191287	118.228	149.058	0.0128	0.00170622	0.0124386	0.0016594	1.19224	57	4453	0.011447	100	0.953522	1.10184	239	109	2029	-3116
ROI 275	275	plaque2_3.im	768.72	8.32	383.04	6.08	0.32	179025	386.653	160.317	0.0158726	0.0018351	0.0154244	0.00178523	0.910853	76	4788	0.011447	100	0.953522	1.10184	249	109	2029	-3115
ROI 276	276	plaque2_3.im	1943.44	21.68	1017.68	11.76	1.12	236176	9.49547	83.7415	0.0115554	0.000958561	0.0112291	0.000933472	0.835862	147	12721	0.011447	100	0.953522	1.10184	9	119	2028	-3138
ROI 277	277	plaque2_3.im	1841.36	20.4	1242.48	13.92	1.52	234242	-21.2807	74.611	0.0112031	0.000854047	0.0108868	0.000832017	1.39846	174	15531	0.011447	100	0.953522	1.10184	19	119	2028	-3137
ROI 278	278	plaque2_3.im	1890.24	20.96	943.52	11.28	1.68	234337	44.3986	88.4784	0.0119549	0.00101278	0.0116173	0.000986189	1.02088	141	11794	0.011447	100	0.953522	1.10184	29	119	2028	-3136
ROI 279	279	plaque2_3.im	1776	17.04	1003.36	11.76	1.28	231917	23.9031	84.9436	0.0117203	0.000972321	0.0113894	0.000946871	1.05563	147	12542	0.011447	100	0.953522	1.10184	39	119	2028	-3135
ROI 280	280	plaque2_3.im	1735.44	18	962.48	10.72	1.52	231002	-27.0033	84.5209	0.0111376	0.000967483	0.0108231	0.000941984	0.892234	134	12031	0.011447	100	0.953522	1.10184	49	119	2028	-3134
ROI 281	281	plaque2_3.im	1875.52	19.68	528.88	6	1.44	234400	-8.93442	115.086	0.0113444	0.00131735	0.0110241	0.00128154	1.37723	75	6611	0.011447	100	0.953522	1.10184	59	119	2028	-3133
ROI 282	282	plaque2_3.im	1957.36	21.84	350.56	4.24	1.52	237503	56.6029	146.011	0.0120946	0.00167133	0.0117531	0.00162539	2.66045	53	4382	0.011447	100	0.953522	1.10184	69	119	2028	-3132
ROI 283	283	plaque2_3.im	1878	19.52	442.96	5.84	0.48	233655	151.746	135.687	0.0131837	0.00155317	0.0128114	0.0015109	0.933898	73	5537	0.011447	100	0.953522	1.10184	79	119	2028	-3131
ROI 284	284	plaque2_3.im	1590.64	14.4	993.92	11.44	0.96	225850	5.50194	84.5668	0.0115096	0.000968008	0.0111847	0.000942617	0.607685	143	12424	0.011447	100	0.953522	1.10184	89	119	2028	-3130
ROI 285	285	plaque2_3.im	1435.6	15.6	1014.64	11.52	0.56	218767	-8.1436	83.1226	0.0113534	0.000951477	0.0110329	0.000926533	0.810148	144	12683	0.011447	100	0.953522	1.10184	99	119	2028	-3129
ROI 286	286	plaque2_3.im	1488.08	15.6	652.48	8.56	0.56	218852	146.08	111.52	0.0131188	0.00127653	0.0127484	0.0012424	0.863077	107	8156	0.011447	100	0.953522	1.10184	109	119	2028	-3128
ROI 287	287	plaque2_3.im	1388.64	13.04	685.84	7.28	2	213750	-72.7073	97.7212	0.0106144	0.00111858	0.0103147	0.00108843	0.743308	91	8573	0.011447	100	0.953522	1.10184	119	119	2028	-3127
ROI 288	288	plaque2_3.im	1182.48	11.92	807.52	8.56	0.64	204127	-73.9621	89.9967	0.0106	0.00103016	0.0103008	0.00100262	0.950152	107	10094	0.011447	100	0.953522	1.10184	129	119	2028	-3126
ROI 289	289	plaque2_3.im	1152.08	11.28	709.04	9.28	0.32	202920	143.367	106.851	0.0130877	0.00122309	0.0127182	0.00119055	0.39378	116	8863	0.011447	100	0.953522	1.10184	139	119	2028	-3125
ROI 290	290	plaque2_3.im	1201.04	11.2	502	5.44	0.56	202562	-53.3194	115.422	0.0108363	0.0013212	0.0105304	0.00128516	0.703389	68	6275	0.011447	100	0.953522	1.10184	149	119	2028	-3124
ROI 291	291	plaque2_3.im	1028.72	10.96	580	7.04	0.72	193631	60.3591	113.719	0.0121376	0.0013017	0.0117949	0.00126655	1.27564	88	7250	0.011447	100	0.953522	1.10184	159	119	2028	-3123
ROI 292	292	plaque2_3.im	918.08	10.32	719.84	7.36	0.32	190020	-106.797	93.5977	0.0102242	0.00107138	0.00993552	0.00104252	0.504453	92	8998	0.011447	100	0.953522	1.10184	169	119	2028	-3122
ROI 293	293	plaque2_3.im	994.56	9.2	607.76	7.68	0.08	194843	103.92	113.378	0.0126362	0.0012978	0.0122794	0.0012629	0.916846	96	7597	0.011447	100	0.953522	1.10184	179	119	2028	-3121
ROI 294	294	plaque2_3.im	1012.48	10.96	447.44	4.8	0.32	191839	-62.8379	121.634	0.0107274	0.00139231	0.0104245	0.00135417	0.750498	60	5593	0.011447	100	0.953522	1.10184	189	119	2028	-3120
ROI 295	295	plaque2_3.im	869.6	8.08	655.68	7.92	0.72	188535	55.2164	106.692	0.0120787	0.00122127	0.0117377	0.00118848	1.28027	99	8196	0.011447	100	0.953522	1.10184	199	119	2028	-3120
ROI 296	296	plaque2_3.im	909.76	9.92	465.28	4.8	0.16	190596	-98.771	116.947	0.0103161	0.00133865	0.0100248	0.00130198	1.0346	60	5816	0.011447	100	0.953522	1.10184	209	119	2028	-3119
ROI 297	297	plaque2_3.im	938.88	8.88	392.56	5.04	0.24	191641	121.587	142.211	0.0128384	0.00162784	0.0124759	0.00158331	0.578929	63	4907	0.011447	100	0.953522	1.10184	219	119	2028	-3118
ROI 298	298	plaque2_3.im	922.08	10.64	448.64	6.56	0.56	190279	277.363	142.089	0.0146215	0.00162644	0.0142087	0.00158238	1.15293	82	5608	0.011447	100	0.953522	1.10184	229	119	2028	-3117
ROI 299	299	plaque2_3.im	846.32	7.52	496.08	5.12	0.64	185545	-98.3738	113.283	0.0103206	0.00129672	0.0100292	0.00126127	0.958105	64	6201	0.011447	100	0.953522	1.10184	239	119	2028	-3116
ROI 300	300	plaque2_3.im	738.32	6.72	447.92	6.96	0.56	177022	357.429	146.658	0.015538	0.00167875	0.0150993	0.00163339	1.13742	87	5599	0.011447	100	0.953522	1.10184	249	119	2028	-3115
ROI 301	301	plaque2_3.im	2028.08	22.4	774.88	9.04	1.2	237883	19.1598	96.4321	0.011666	0.00110383	0.0113366	0.00107441	0.670298	113	9686	0.011447	100	0.953522	1.10184	9	129	2027	-3138
ROI 302	302	plaque2_3.im	2015.6	19.36	788.56	9.6	1.84	237547	63.5179	97.6746	0.0121737	0.00111805	0.01183	0.00108836	0.929051	120	9857	0.011447	100	0.953522	1.10184	19	129	2027	-3137
ROI 303	303	plaque2_3.im	1932.16	21.28	782.24	8.72	0.8	235364	-26.1664	93.7948	0.0111471	0.00107364	0.0108324	0.00104497	0.865615	109	9778	0.011447	100	0.953522	1.10184	29	129	2027	-3136
ROI 304	304	plaque2_3.im	1718.96	19.6	1234.88	12.96	2.08	228148	-83.1706	72.4099	0.0104946	0.000828852	0.0101983	0.000807334	1.16361	162	15436	0.011447	100	0.953522	1.10184	39	129	2027	-3135
ROI 305	305	plaque2_3.im	1583.84	14.24	1331.04	14.24	3.44	223926	-65.397	70.4252	0.0106981	0.000806134	0.010396	0.000785386	0.987919	178	16638	0.011447	100	0.953522	1.10184	49	129	2027	-3134
ROI 306	306	plaque2_3.im	1918.56	20	466.8	6.08	1.6	233611	137.84	131.366	0.0130245	0.00150371	0.0126567	0.00146285	0.804081	76	5835	0.011447	100	0.953522	1.10184	59	129	2027	-3133
ROI 307	307	plaque2_3.im	1899.68	21.2	378.24	3.52	0.48	233043	-187.013	123.131	0.00930599	0.00140944	0.00904323	0.00137052	1.98384	44	4728	0.011447	100	0.953522	1.10184	69	129	2027	-3132
ROI 308	308	plaque2_3.im	1755.84	18.48	668.72	8	0.8	229139	45.0907	105.132	0.0119628	0.00120341	0.011625	0.00117112	1.38241	100	8359	0.011447	100	0.953522	1.10184	79	129	2027	-3131
ROI 309	309	plaque2_3.im	1594.56	15.28	787.84	8.64	1.04	221875	-41.9591	92.6916	0.0109664	0.00106101	0.0106567	0.00103266	0.603218	108	9848	0.011447	100	0.953522	1.10184	89	129	2027	-3130
ROI 310	310	plaque2_3.im	1631.84	16.64	633.76	6.72	1.76	222504	-73.6977	101.602	0.0106031	0.00116301	0.0103037	0.00113154	0.928819	84	7922	0.011447	100	0.953522	1.10184	99	129	2027	-3129
ROI 311	311	plaque2_3.im	1471.44	14.8	762.16	9.76	0.8	216623	118.696	101.928	0.0128053	0.00116674	0.0124438	0.00113579	0.886404	122	9527	0.011447	100	0.953522	1.10184	109	129	2027	-3128
ROI 312	312	plaque2_3.im	1270.8	13.68	767.52	8.96	0.32	207866	19.8272	96.9255	0.0116736	0.00110947	0.011344	0.00107989	0.692264	112	9594	0.011447	100	0.953522	1.10184	119	129	2027	-3127
ROI 313	313	plaque2_3.im	1276.24	14.16	647.76	6.56	0.96	205486	-115.296	98.1927	0.0101269	0.00112398	0.00984098	0.00109354	1.25373	82	8097	0.011447	100	0.953522	1.10184	129	129	2027	-3126
ROI 314	314	plaque2_3.im	1220	12.96	550.4	5.76	0.88	201730	-85.7765	108.305	0.0104648	0.00123973	0.0101693	0.00120598	0.641205	72	6880	0.011447	100	0.953522	1.10184	139	129	2027	-3125
ROI 315	315	plaque2_3.im	1184.88	12.32	569.04	6.16	0.56	201359	-54.3156	108.353	0.0108249	0.00124027	0.0105193	0.0012066	1.2396	77	7113	0.011447	100	0.953522	1.10184	149	129	2027	-3124
ROI 316	316	plaque2_3.im	1101.44	11.76	619.6	7.84	0.56	197653	105.383	112.365	0.012653	0.0012862	0.0122957	0.00125165	1.55144	98	7745	0.011447	100	0.953522	1.10184	159	129	2027	-3123
ROI 317	317	plaque2_3.im	1030.32	10.88	612.48	6.88	0.64	194069	-18.6932	106.41	0.0112327	0.00121804	0.0109155	0.00118511	1.15727	86	7656	0.011447	100	0.953522	1.10184	169	129	2027	-3122
ROI 318	318	plaque2_3.im	870.56	6.88	804.32	8.24	0.24	188282	-105.034	88.6342	0.0102444	0.00101457	0.00995513	0.000987387	1.48238	103	10054	0.011447	100	0.953522	1.10184	179	129	2027	-3121
ROI 319	319	plaque2_3.im	1015.76	11.12	382.48	4.72	0	192613	78.0567	141.214	0.0123402	0.00161643	0.0119917	0.00157213	1.32086	59	4781	0.011447	100	0.953522	1.10184	189	129	2027	-3120
ROI 320	320	plaque2_3.im	929.12	10.32	486.08	6.56	0.48	187397	178.975	131.072	0.0134953	0.00150033	0.0131143	0.00145969	0.817784	82	6076	0.011447	100	0.953522	1.10184	199	129	2027	-3120
ROI 321	321	plaque2_3.im	790.24	7.84	664.96	8	0.48	182478	51.0001	105.73	0.0120304	0.00121026	0.0116908	0.00117778	1.28589	100	8312	0.011447	100	0.953522	1.10184	209	129	2027	-3119
ROI 322	322	plaque2_3.im	806.72	8.32	639.36	5.76	0.8	184147	-212.981	93.168	0.00900875	0.00106646	0.00875438	0.00103743	1.41359	72	7992	0.011447	100	0.953522	1.10184	219	129	2027	-3118
ROI 323	323	plaque2_3.im	834.16	8.08	505.52	5.36	0.72	182813	-73.7361	113.76	0.0106026	0.00130217	0.0103033	0.00126663	0.918925	67	6319	0.011447	100	0.953522	1.10184	229	129	2027	-3117
ROI 324	324	plaque2_3.im	871.6	9.36	374.32	3.84	0.4	182444	-103.817	130.015	0.0102583	0.00148823	0.00996866	0.00144722	0.859209	48	4679	0.011447	100	0.953522	1.10184	239	129	2027	-3116
ROI 325	325	plaque2_3.im	692.96	7.44	556.08	7.12	0.48	171189	118.539	119.322	0.0128035	0.00136583	0.012442	0.00132897	0.779347	89	6951	0.011447	100	0.953522	1.10184	249	129	2027	-3115
ROI 326	326	plaque2_3.im	1927.6	19.68	972.16	10.16	1.76	233649	-87.0137	81.4367	0.0104506	0.000932178	0.0101556	0.00090752	0.815942	127	12152	0.011447	100	0.953522	1.10184	9	139	2026	-3138
ROI 327	327	plaque2_3.im	2045.84	21.6	666.16	9.2	0.56	237320	206.473	113.278	0.0138101	0.00129666	0.0134202	0.00126214	0.849619	115	8327	0.011447	100	0.953522	1.10184	19	139	2026	-3137
ROI 328	328	plaque2_3.im	1955.04	19.12	843.04	8.96	0.48	233787	-71.5294	88.1972	0.0106279	0.00100956	0.0103278	0.000982646	1.13675	112	10538	0.011447	100	0.953522	1.10184	29	139	2026	-3136
ROI 329	329	plaque2_3.im	1678.16	16.4	1093.84	11.92	1.44	224597	-48.0136	78.4136	0.0108971	0.000897574	0.0105894	0.000874107	0.900012	149	13673	0.011447	100	0.953522	1.10184	39	139	2026	-3135
ROI 330	330	plaque2_3.im	1658.88	16.56	930.32	11.28	1.52	222065	59.2173	89.7413	0.0121245	0.00102724	0.0117822	0.00100026	0.448721	141	11629	0.011447	100	0.953522	1.10184	49	139	2026	-3134
ROI 331	331	plaque2_3.im	1722.4	17.68	850.24	10.32	1.04	227993	60.3432	93.9229	0.0121374	0.0010751	0.0117947	0.00104669	0.849572	129	10628	0.011447	100	0.953522	1.10184	59	139	2026	-3133
ROI 332	332	plaque2_3.im	1875.52	20.96	410.56	4.8	0.64	231947	21.3461	132.624	0.011691	0.0015181	0.0113609	0.00147651	0.903318	60	5132	0.011447	100	0.953522	1.10184	69	139	2026	-3132
ROI 333	333	plaque2_3.im	1748.48	20.32	682.48	6.56	1.04	227680	-160.304	93.1735	0.00961172	0.00106653	0.00934034	0.00103764	1.16342	82	8531	0.011447	100	0.953522	1.10184	79	139	2026	-3131
ROI 334	334	plaque2_3.im	1603.52	17.68	828.08	9.92	0.8	223309	46.5203	94.5415	0.0119792	0.00108219	0.0116409	0.00105351	0.826361	124	10351	0.011447	100	0.953522	1.10184	89	139	2026	-3130
ROI 335	335	plaque2_3.im	1645.2	16.56	637.92	6.8	0.48	223703	-68.7828	101.542	0.0106593	0.00116231	0.0103584	0.00113088	1.20002	85	7974	0.011447	100	0.953522	1.10184	99	139	2026	-3129
ROI 336	336	plaque2_3.im	1354.8	13.2	969.68	11.28	0.8	212684	16.2229	86.0777	0.0116324	0.000985303	0.0113039	0.000959431	1.24393	141	12121	0.011447	100	0.953522	1.10184	109	139	2026	-3128
ROI 337	337	plaque2_3.im	1318.56	15.84	605.92	6.32	0.72	208230	-88.8076	103.05	0.0104301	0.00117958	0.0101356	0.00114759	0.873524	79	7574	0.011447	100	0.953522	1.10184	119	139	2026	-3127
ROI 338	338	plaque2_3.im	1367.04	15.12	466.08	5.04	0.4	209035	-55.3338	119.659	0.0108133	0.00136969	0.010508	0.00133223	0.707937	63	5826	0.011447	100	0.953522	1.10184	129	139	2026	-3126
ROI 339	339	plaque2_3.im	1382	15.04	313.04	4.16	0.24	209559	160.919	162.057	0.0132886	0.00185501	0.0129134	0.00180398	0.820051	52	3913	0.011447	100	0.953522	1.10184	139	139	2026	-3125
ROI 340	340	plaque2_3.im	1324	17.52	408.72	5.44	1.68	207346	162.737	141.938	0.0133095	0.00162471	0.0129337	0.00158039	1.20705	68	5109	0.011447	100	0.953522	1.10184	149	139	2026	-3124
ROI 341	341	plaque2_3.im	1358.08	15.92	421.6	4.8	1.76	206096	-5.39886	129.131	0.0113849	0.00147812	0.0110634	0.00143763	0.655084	60	5270	0.011447	100	0.953522	1.10184	159	139	2026	-3123
ROI 342	342	plaque2_3.im	1104.24	10.96	551.84	7.04	0.72	195106	114.469	119.558	0.0127569	0.00136854	0.0123968	0.00133159	0.954799	88	6898	0.011447	100	0.953522	1.10184	169	139	2026	-3122
ROI 343	343	plaque2_3.im	921.12	9.2	655.76	7.2	0.48	187231	-40.8294	101.659	0.0109793	0.00116366	0.0106693	0.00113227	1.07759	90	8197	0.011447	100	0.953522	1.10184	179	139	2026	-3121
ROI 344	344	plaque2_3.im	973.6	10.16	415.76	4.8	0.32	188900	8.57188	130.956	0.0115448	0.001499	0.0112188	0.00145794	0.68372	60	5197	0.011447	100	0.953522	1.10184	189	139	2026	-3120
ROI 345	345	plaque2_3.im	1017.04	9.04	363.44	3.04	0.32	190057	-269.283	119.033	0.00836427	0.00136253	0.00812811	0.00132479	1.16077	38	4543	0.011447	100	0.953522	1.10184	199	139	2026	-3120
ROI 346	346	plaque2_3.im	894.72	8.88	642.24	7.6	3.68	187249	33.7715	106.688	0.0118332	0.00122123	0.0114991	0.00118837	1.30873	95	8028	0.011447	100	0.953522	1.10184	209	139	2026	-3119
ROI 347	347	plaque2_3.im	840.88	9.52	475.04	5.76	0.88	178974	59.2552	125.589	0.0121249	0.00143758	0.0117826	0.00139844	1.02308	72	5938	0.011447	100	0.953522	1.10184	219	139	2026	-3118
ROI 348	348	plaque2_3.im	833.84	10.32	495.04	5.28	0.16	179495	-68.2445	115.301	0.0106655	0.00131981	0.0103644	0.00128377	0.887222	66	6188	0.011447	100	0.953522	1.10184	229	139	2026	-3117
ROI 349	349	plaque2_3.im	873.04	9.84	378.08	4.56	0.16	181442	53.6332	140.396	0.0120606	0.00160707	0.0117201	0.00156298	0.90951	57	4726	0.011447	100	0.953522	1.10184	239	139	2026	-3116
ROI 350	350	plaque2_3.im	762.48	8.96	318.88	2.16	0.4	170490	-408.255	114.266	0.00677351	0.00130797	0.00658226	0.00127154	0.898805	27	3986	0.011447	100	0.953522	1.10184	249	139	2026	-3115
ROI 351	351	plaque2_3.im	1695.04	19.76	1180.4	12.96	1.76	223892	-40.8553	75.7701	0.010979	0.000867315	0.010669	0.000844797	1.13872	162	14755	0.011447	100	0.953522	1.10184	9	149	2025	-3138
ROI 352	352	plaque2_3.im	1828.88	18.8	1079.6	12.8	1.84	229022	35.7511	82.3673	0.0118559	0.000942831	0.0115211	0.000918324	0.975739	160	13495	0.011447	100	0.953522	1.10184	19	149	2025	-3137
ROI 353	353	plaque2_3.im	1884.4	17.76	797.12	10.4	1.04	229322	139.772	100.615	0.0130466	0.0011517	0.0126782	0.00112128	0.804684	130	9964	0.011447	100	0.953522	1.10184	29	149	2025	-3136
ROI 354	354	plaque2_3.im	1868.32	20.4	682.16	8.16	0.32	230703	44.9902	104.087	0.0119617	0.00119144	0.0116239	0.00115951	0.876829	102	8527	0.011447	100	0.953522	1.10184	39	149	2025	-3135
ROI 355	355	plaque2_3.im	1790	20.64	800.32	8.16	0.96	228281	-109.293	88.6416	0.0101956	0.00101465	0.00990775	0.000987456	1.60786	102	10004	0.011447	100	0.953522	1.10184	49	149	2025	-3134
ROI 356	356	plaque2_3.im	1676.64	16.48	854.16	10.56	0.96	223510	80.023	94.5832	0.0123627	0.00108266	0.0120136	0.0010541	1.13058	132	10677	0.011447	100	0.953522	1.10184	59	149	2025	-3133
ROI 357	357	plaque2_3.im	1700.8	18.08	691.52	6.48	0.48	222944	-181.387	91.3822	0.00937039	0.00104602	0.00910582	0.00101768	0.80148	81	8644	0.011447	100	0.953522	1.10184	69	149	2025	-3132
ROI 358	358	plaque2_3.im	1566.48	15.28	972.72	11.12	0.96	219138	-1.32258	85.1895	0.0114315	0.000975136	0.0111088	0.000949504	0.759887	139	12159	0.011447	100	0.953522	1.10184	79	149	2025	-3131
ROI 359	359	plaque2_3.im	1435.92	17.28	1011.04	10.64	0.72	214626	-80.6484	80.1363	0.0105235	0.000917293	0.0102264	0.000893106	0.732575	133	12638	0.011447	100	0.953522	1.10184	89	149	2025	-3130
ROI 360	360	plaque2_3.im	1548	14.88	748.8	8.16	0.72	216499	-48.0095	94.7733	0.0108971	0.00108484	0.0105894	0.00105576	0.787396	102	9360	0.011447	100	0.953522	1.10184	99	149	2025	-3129
ROI 361	361	plaque2_3.im	1433.6	16.8	632.56	6.64	0.56	210960	-82.9887	101.182	0.0104967	0.0011582	0.0102003	0.00112684	0.566511	83	7907	0.011447	100	0.953522	1.10184	109	149	2025	-3128
ROI 362	362	plaque2_3.im	1312.48	12.24	713.6	7.76	1.36	207286	-50.0185	96.9791	0.0108741	0.00111009	0.0105671	0.00108026	1.40903	97	8920	0.011447	100	0.953522	1.10184	119	149	2025	-3127
ROI 363	363	plaque2_3.im	1383.44	15.6	353.68	5.44	0.48	206379	343.683	164.194	0.0153807	0.00187947	0.0149464	0.00182819	1.0364	68	4421	0.011447	100	0.953522	1.10184	129	149	2025	-3126
ROI 364	364	plaque2_3.im	1204.64	12.32	594.72	5.92	0.8	201631	-130.404	101.59	0.00995397	0.00116287	0.00967292	0.00113125	1.41832	74	7434	0.011447	100	0.953522	1.10184	139	149	2025	-3125
ROI 365	365	plaque2_3.im	1238.32	12.8	498.72	6.48	0.56	201801	135.08	126.937	0.0129929	0.001453	0.012626	0.00141363	0.854351	81	6234	0.011447	100	0.953522	1.10184	149	149	2025	-3124
ROI 366	366	plaque2_3.im	1245.92	11.76	604.8	6.56	0.88	203046	-52.4539	105.205	0.0108462	0.00120425	0.01054	0.00117163	0.635842	82	7560	0.011447	100	0.953522	1.10184	159	149	2025	-3123
ROI 367	367	plaque2_3.im	1155.28	12.96	553.28	6.24	0.16	196101	-14.7467	112.185	0.0112779	0.00128415	0.0109594	0.0012493	1.19276	78	6916	0.011447	100	0.953522	1.10184	169	149	2025	-3122
ROI 368	368	plaque2_3.im	1025.6	12.48	409.84	5.36	0.24	190082	142.507	140.489	0.0130779	0.00160813	0.0127086	0.00156424	1.05859	67	5123	0.011447	100	0.953522	1.10184	179	149	2025	-3121
ROI 369	369	plaque2_3.im	923.36	9.92	536	5.76	0.16	187784	-61.2153	111.23	0.010746	0.00127321	0.0104425	0.00123855	2.09861	72	6700	0.011447	100	0.953522	1.10184	189	149	2025	-3120
ROI 370	370	plaque2_3.im	925.04	8.32	563.04	6	0.24	186799	-69.0629	108.067	0.0106561	0.001237	0.0103553	0.00120338	0.563215	75	7038	0.011447	100	0.953522	1.10184	199	149	2025	-3120
ROI 371	371	plaque2_3.im	883.68	10.56	518.24	6.96	1.36	185677	173.239	126.626	0.0134297	0.00144945	0.0130505	0.00141029	0.811974	87	6478	0.011447	100	0.953522	1.10184	209	149	2025	-3119
ROI 372	372	plaque2_3.im	1013.12	11.28	282.32	1.68	2.08	187895	-480.152	113.777	0.00595052	0.00130237	0.00578251	0.00126598	1.3344	21	3529	0.011447	100	0.953522	1.10184	219	149	2025	-3118
ROI 373	373	plaque2_3.im	921.36	9.92	443.68	6.48	0.56	181660	275.891	142.797	0.0146047	0.00163455	0.0141923	0.00159025	1.0093	81	5546	0.011447	100	0.953522	1.10184	229	149	2025	-3117
ROI 374	374	plaque2_3.im	817.76	9.2	473.28	4.96	0.56	176942	-84.4716	116.88	0.0104797	0.00133789	0.0101839	0.00130128	1.20548	62	5916	0.011447	100	0.953522	1.10184	239	149	2025	-3116
ROI 375	375	plaque2_3.im	841.04	9.28	290.56	3.44	0.72	173833	34.2629	158.655	0.0118389	0.00181607	0.0115046	0.00176588	0.858042	43	3632	0.011447	100	0.953522	1.10184	249	149	2025	-3115
ROI 376	376	plaque2_3.im	1745.12	17.84	958	11.44	1.84	222425	43.203	87.7563	0.0119412	0.00100452	0.011604	0.000978168	0.855429	143	11975	0.011447	100	0.953522	1.10184	9	159	2024	-3138
ROI 377	377	plaque2_3.im	1802.4	19.76	978.24	10.96	1.76	226028	-21.2462	84.0877	0.0112035	0.000962524	0.0108871	0.000937197	1.01718	137	12228	0.011447	100	0.953522	1.10184	19	159	2024	-3137
ROI 378	378	plaque2_3.im	1876.96	18.72	808.96	10.08	0.56	228010	88.5335	97.5766	0.0124601	0.00111693	0.0121083	0.00108736	0.559366	126	10112	0.011447	100	0.953522	1.10184	29	159	2024	-3136
ROI 379	379	plaque2_3.im	1755.04	18.8	974.48	12	0.56	223405	75.7631	88.3749	0.0123139	0.0010116	0.0119662	0.000985161	0.60361	150	12181	0.011447	100	0.953522	1.10184	39	159	2024	-3135
ROI 380	380	plaque2_3.im	1671.04	16	904.4	9.84	0.56	220869	-49.5203	86.1668	0.0108798	0.000986323	0.0105726	0.000960177	1.19834	123	11305	0.011447	100	0.953522	1.10184	49	159	2024	-3134
ROI 381	381	plaque2_3.im	1640.8	15.04	904.08	10.64	1.04	218980	28.1183	89.6722	0.0117685	0.00102645	0.0114362	0.00099938	1.42491	133	11301	0.011447	100	0.953522	1.10184	59	159	2024	-3133
ROI 382	382	plaque2_3.im	1716.56	17.12	592.48	5.04	0.64	221181	-256.869	94.023	0.00850637	0.00107625	0.00826619	0.00104682	1.6818	63	7406	0.011447	100	0.953522	1.10184	69	159	2024	-3132
ROI 383	383	plaque2_3.im	1646.56	17.04	600.08	5.84	0.56	216218	-149.818	99.9893	0.00973175	0.00114454	0.00945698	0.0011134	0.808565	73	7501	0.011447	100	0.953522	1.10184	79	159	2024	-3131
ROI 384	384	plaque2_3.im	1469.04	14	815.84	9.44	1.2	212201	10.8234	93.5906	0.0115706	0.0010713	0.0112439	0.00104283	0.724753	118	10198	0.011447	100	0.953522	1.10184	89	159	2024	-3130
ROI 385	385	plaque2_3.im	1439.12	12.88	698.32	6.8	0.56	211117	-149.327	92.7166	0.00973737	0.0010613	0.00946244	0.0010326	1.19639	85	8729	0.011447	100	0.953522	1.10184	99	159	2024	-3129
ROI 386	386	plaque2_3.im	1362.24	14.64	800.56	8.24	1.44	207125	-100.83	89.0526	0.0102925	0.00101936	0.0100019	0.000992048	2.52386	103	10007	0.011447	100	0.953522	1.10184	109	159	2024	-3128
ROI 387	387	plaque2_3.im	1133.2	10.88	917.28	10.16	1.04	200235	-32.3906	86.3357	0.0110759	0.000988255	0.0107632	0.000962113	0.685094	127	11466	0.011447	100	0.953522	1.10184	119	159	2024	-3127
ROI 388	388	plaque2_3.im	1228.16	11.04	684.24	7.92	0.96	200411	11.172	102.213	0.0115745	0.00117	0.0112477	0.00113859	1.22869	99	8553	0.011447	100	0.953522	1.10184	129	159	2024	-3126
ROI 389	389	plaque2_3.im	1192.16	12	520.64	6	0.32	198845	6.75089	116.918	0.0115239	0.00133832	0.0111986	0.00130194	1.4774	75	6508	0.011447	100	0.953522	1.10184	139	159	2024	-3125
ROI 390	390	plaque2_3.im	1208	11.2	482.96	5.52	0.32	198097	-1.52728	120.887	0.0114292	0.00138375	0.0111065	0.00134602	1.26378	69	6037	0.011447	100	0.953522	1.10184	149	159	2024	-3124
ROI 391	391	plaque2_3.im	1154.64	12.64	448.8	4.96	0.24	194568	-34.5337	123.29	0.0110514	0.00141126	0.0107393	0.00137264	0.762938	62	5610	0.011447	100	0.953522	1.10184	159	159	2024	-3123
ROI 392	392	plaque2_3.im	1173.52	12.24	319.44	3.2	0.32	194230	-124.877	139.06	0.0100172	0.00159178	0.0097344	0.00154773	0.818307	40	3993	0.011447	100	0.953522	1.10184	169	159	2024	-3122
ROI 393	393	plaque2_3.im	996.4	11.04	500.24	5.92	0.48	187124	33.8359	120.89	0.011834	0.00138379	0.0114998	0.00134615	1.02149	74	6253	0.011447	100	0.953522	1.10184	179	159	2024	-3121
ROI 394	394	plaque2_3.im	863.92	9.12	569.44	5.76	0.24	179604	-116.345	104.665	0.0101149	0.00119807	0.00982931	0.00116545	1.36879	72	7118	0.011447	100	0.953522	1.10184	189	159	2024	-3120
ROI 395	395	plaque2_3.im	823.28	8.08	603.04	7.68	0.72	177617	112.56	114.271	0.0127351	0.00130802	0.0123755	0.00127285	0.413594	96	7538	0.011447	100	0.953522	1.10184	199	159	2024	-3120
ROI 396	396	plaque2_3.im	852.16	9.6	421.12	5.36	0.4	178189	111.904	136.702	0.0127276	0.00156479	0.0123682	0.00152207	0.854554	67	5264	0.011447	100	0.953522	1.10184	209	159	2024	-3119
ROI 397	397	plaque2_3.im	1000.24	12.08	328.88	3.6	1.36	184394	-43.7458	143.328	0.0109459	0.00164063	0.0106369	0.00159534	1.63189	45	4111	0.011447	100	0.953522	1.10184	219	159	2024	-3118
ROI 398	398	plaque2_3.im	931.2	9.2	431.52	4.8	1.12	182676	-28.2632	126.147	0.0111231	0.00144396	0.0108091	0.0014044	1.09237	60	5394	0.011447	100	0.953522	1.10184	229	159	2024	-3117
ROI 399	399	plaque2_3.im	934.88	9.84	271.04	2.88	0.16	180881	-71.7448	155.529	0.0106254	0.00178029	0.0103254	0.00173092	1.52851	36	3388	0.011447	100	0.953522	1.10184	239	159	2024	-3116
ROI 400	400	plaque2_3.im	824.8	6.8	333.2	4.08	0.16	171261	69.7036	150.703	0.0122445	0.00172504	0.0118988	0.00167757	1.00961	51	4165	0.011447	100	0.953522	1.10184	249	159	2024	-3115
ROI 401	401	plaque2_3.im	1735.92	18.88	939.04	10	1.84	220631	-69.6975	83.6507	0.0106489	0.000957521	0.0103482	0.000932166	2.07632	125	11738	0.011447	100	0.953522	1.10184	9	169	2023	-3138
ROI 402	402	plaque2_3.im	1719.92	16.8	1103.52	12.8	1.84	220895	13.3001	80.5717	0.0115989	0.000922277	0.0112714	0.000898305	1.0853	160	13794	0.011447	100	0.953522	1.10184	19	169	2023	-3137
ROI 403	403	plaque2_3.im	1747.52	19.36	918.32	10.4	1.36	222268	-10.6553	87.2612	0.0113247	0.00099885	0.0110049	0.000972469	0.872819	130	11479	0.011447	100	0.953522	1.10184	29	169	2023	-3136
ROI 404	404	plaque2_3.im	1842.16	18.56	641.84	7.84	0.32	223071	67.0815	108.448	0.0122145	0.00124137	0.0118696	0.00120802	0.991521	98	8023	0.011447	100	0.953522	1.10184	39	169	2023	-3135
ROI 405	405	plaque2_3.im	1779.76	18.72	731.44	8.4	0.88	220429	3.24934	98.4677	0.0114839	0.00112713	0.0111596	0.00109696	0.805184	105	9143	0.011447	100	0.953522	1.10184	49	169	2023	-3134
ROI 406	406	plaque2_3.im	1655.92	15.04	797.04	8.8	0.96	217335	-35.4808	92.4696	0.0110405	0.00105847	0.0107288	0.00103022	0.735244	110	9963	0.011447	100	0.953522	1.10184	59	169	2023	-3133
ROI 407	407	plaque2_3.im	1634.64	15.76	760.08	10.24	0.96	217395	176.925	104.725	0.0134719	0.00119875	0.0130915	0.00116705	1.22819	128	9501	0.011447	100	0.953522	1.10184	69	169	2023	-3132
ROI 408	408	plaque2_3.im	1683.76	16.32	645.12	7.52	0.88	218936	18.3232	105.642	0.0116564	0.00120925	0.0113273	0.0011767	0.68686	94	8064	0.011447	100	0.953522	1.10184	79	169	2023	-3131
ROI 409	409	plaque2_3.im	1494.08	16.24	772.96	10.32	0.48	212701	166.356	103.375	0.0133509	0.0011833	0.0129739	0.00115203	1.24928	129	9662	0.011447	100	0.953522	1.10184	89	169	2023	-3130
ROI 410	410	plaque2_3.im	1360.56	12.8	898.88	10.24	0.48	206695	-4.80875	88.4629	0.0113916	0.00101261	0.01107	0.000985833	1.25025	128	11236	0.011447	100	0.953522	1.10184	99	169	2023	-3129
ROI 411	411	plaque2_3.im	1262.8	12.56	816.72	9.28	0.64	200652	-7.37988	92.6846	0.0113622	0.00106093	0.0110414	0.0010327	1.13821	116	10209	0.011447	100	0.953522	1.10184	109	169	2023	-3128
ROI 412	412	plaque2_3.im	1155.68	11.36	760	10.08	0.96	195232	158.658	103.904	0.0132628	0.00118935	0.0128883	0.00115787	0.975417	126	9500	0.011447	100	0.953522	1.10184	119	169	2023	-3127
ROI 413	413	plaque2_3.im	1152.08	11.84	681.84	7.6	0.72	195921	-26.2681	100.458	0.011146	0.00114991	0.0108313	0.00111897	0.590368	95	8523	0.011447	100	0.953522	1.10184	129	169	2023	-3126
ROI 414	414	plaque2_3.im	1163.2	12.16	509.2	4.56	0.32	194052	-217.679	104.084	0.00895496	0.00119141	0.00870212	0.00115873	0.774795	57	6365	0.011447	100	0.953522	1.10184	139	169	2023	-3125
ROI 415	415	plaque2_3.im	1109.28	12.32	535.04	6.88	0.48	192337	123.338	121.909	0.0128585	0.00139545	0.0124954	0.00135773	1.4002	86	6688	0.011447	100	0.953522	1.10184	149	169	2023	-3124
ROI 416	416	plaque2_3.im	1097.68	9.44	538.24	7.44	0.24	192911	207.55	126.08	0.0138224	0.00144319	0.0134322	0.00140432	0.539233	93	6728	0.011447	100	0.953522	1.10184	159	169	2023	-3123
ROI 417	417	plaque2_3.im	1082.48	10.4	453.68	5.2	0.48	190436	1.29492	124.905	0.0114615	0.00142975	0.0111379	0.00139068	0.918135	65	5671	0.011447	100	0.953522	1.10184	169	169	2023	-3122
ROI 418	418	plaque2_3.im	1025.76	10.88	451.52	5.28	0.24	185449	21.5632	126.479	0.0116935	0.00144776	0.0113633	0.00140822	1.09549	66	5644	0.011447	100	0.953522	1.10184	179	169	2023	-3121
ROI 419	419	plaque2_3.im	941.44	9.84	465.84	5.04	0.72	181041	-54.8471	119.721	0.0108188	0.0013704	0.0105134	0.00133292	1.37883	63	5823	0.011447	100	0.953522	1.10184	189	169	2023	-3120
ROI 420	420	plaque2_3.im	833.92	8.88	568.72	7.12	0.24	176390	93.6788	116.653	0.012519	0.00133529	0.0121655	0.00129925	1.58312	89	7109	0.011447	100	0.953522	1.10184	199	169	2023	-3120
ROI 421	421	plaque2_3.im	929.28	9.04	346.96	3.68	0.48	180349	-73.4332	137.337	0.0106061	0.00157206	0.0103066	0.00152868	0.962974	46	4337	0.011447	100	0.953522	1.10184	209	169	2023	-3119
ROI 422	422	plaque2_3.im	901.36	10.16	413.2	4.32	0.32	178948	-86.6616	124.938	0.0104547	0.00143012	0.0101595	0.00139083	0.999486	54	5165	0.011447	100	0.953522	1.10184	219	169	2023	-3118
ROI 423	423	plaque2_3.im	860.64	8.96	399.92	4.48	0.32	175786	-21.382	131.504	0.0112019	0.00150528	0.0108856	0.00146396	0.815109	56	4999	0.011447	100	0.953522	1.10184	229	169	2023	-3117
ROI 424	424	plaque2_3.im	854.64	8.48	426.4	5.2	0.24	174843	65.3552	132.944	0.0121948	0.00152177	0.0118504	0.00148019	0.941216	65	5330	0.011447	100	0.953522	1.10184	239	169	2023	-3116
ROI 425	425	plaque2_3.im	739.92	7.04	371.36	4.16	0.48	165505	-21.3971	136.466	0.0112017	0.00156208	0.0108855	0.00151911	1.26297	52	4642	0.011447	100	0.953522	1.10184	249	169	2023	-3115
ROI 426	426	plaque2_3.im	1828.88	20	749.76	8.32	0.88	222529	-30.5858	95.5849	0.0110966	0.00109413	0.0107833	0.00106483	1.13997	104	9372	0.011447	100	0.953522	1.10184	9	179	2022	-3138
ROI 427	427	plaque2_3.im	1720.64	15.36	949.6	11.04	2.96	219924	15.6327	86.9575	0.0116256	0.000995374	0.0112974	0.000969195	0.950989	138	11870	0.011447	100	0.953522	1.10184	19	179	2022	-3137
ROI 428	428	plaque2_3.im	1802.88	18.16	786.96	9.52	1.6	222584	56.7995	97.4609	0.0120968	0.0011156	0.0117553	0.00108596	1.16748	119	9837	0.011447	100	0.953522	1.10184	29	179	2022	-3136
ROI 429	429	plaque2_3.im	1914.56	18.96	604.56	6	0.64	226525	-132.998	100.608	0.00992428	0.00115163	0.00964407	0.00112033	1.12316	75	7557	0.011447	100	0.953522	1.10184	39	179	2022	-3135
ROI 430	430	plaque2_3.im	2031.28	20.24	433.6	4.72	1.68	230123	-49.0426	124.476	0.0108853	0.00142484	0.0105779	0.00138579	1.21328	59	5420	0.011447	100	0.953522	1.10184	49	179	2022	-3134
ROI 431	431	plaque2_3.im	1982	22.16	411.12	5.28	1.6	227851	121.95	138.987	0.0128426	0.00159093	0.01248	0.00154748	1.76544	66	5139	0.011447	100	0.953522	1.10184	59	179	2022	-3133
ROI 432	432	plaque2_3.im	1753.84	18.8	548	6.56	0.48	219985	45.759	116.174	0.0119705	0.0013298	0.0116325	0.00129379	1.67096	82	6850	0.011447	100	0.953522	1.10184	69	179	2022	-3132
ROI 433	433	plaque2_3.im	1592	16.96	727.2	7.68	0.88	213481	-77.3953	94.6589	0.0105607	0.00108353	0.0102626	0.0010544	0.87107	96	9090	0.011447	100	0.953522	1.10184	79	179	2022	-3131
ROI 434	434	plaque2_3.im	1335.92	12.88	988.16	11.68	1.52	203592	32.5804	85.9605	0.0118196	0.000983962	0.0114859	0.000958193	1.12836	146	12352	0.011447	100	0.953522	1.10184	89	179	2022	-3130
ROI 435	435	plaque2_3.im	1420.56	13.36	567.2	7.68	0.32	202737	182.86	121.54	0.0135398	0.00139122	0.0131575	0.00135381	0.889479	96	7090	0.011447	100	0.953522	1.10184	99	179	2022	-3129
ROI 436	436	plaque2_3.im	1352.16	12.88	571.68	7.2	0.48	201984	100.241	116.704	0.0125941	0.00133587	0.0122385	0.00129983	1.01896	90	7146	0.011447	100	0.953522	1.10184	109	179	2022	-3128
ROI 437	437	plaque2_3.im	1214.88	14.56	639.2	6.88	0.8	197603	-59.714	101.938	0.0107631	0.00116685	0.0104592	0.00113531	1.21445	86	7990	0.011447	100	0.953522	1.10184	119	179	2022	-3127
ROI 438	438	plaque2_3.im	1190.32	12.08	471.2	5.92	0.72	193536	97.5511	128.387	0.0125633	0.0014696	0.0122086	0.00142963	0.953325	74	5890	0.011447	100	0.953522	1.10184	129	179	2022	-3126
ROI 439	439	plaque2_3.im	1195.84	13.12	438.64	4.96	0.72	193579	-12.1711	126.162	0.0113073	0.00144413	0.0109881	0.00140461	1.6025	62	5483	0.011447	100	0.953522	1.10184	139	179	2022	-3125
ROI 440	440	plaque2_3.im	1097.76	11.76	511.28	4.72	0.16	189489	-193.524	105.478	0.00923146	0.00120737	0.00897081	0.00117428	0.905758	59	6391	0.011447	100	0.953522	1.10184	149	179	2022	-3124
ROI 441	441	plaque2_3.im	970.24	9.44	613.52	6	0.32	181941	-145.66	99.1319	0.00977935	0.00113473	0.00950323	0.00110389	1.2749	75	7669	0.011447	100	0.953522	1.10184	159	179	2022	-3123
ROI 442	442	plaque2_3.im	939.44	11.28	585.76	6.32	0.56	181326	-57.4472	106.616	0.0107891	0.0012204	0.0104845	0.00118729	1.28808	79	7322	0.011447	100	0.953522	1.10184	169	179	2022	-3122
ROI 443	443	plaque2_3.im	1008.16	12.48	430.88	4.72	0.16	183424	-43.0396	125.266	0.010954	0.00143388	0.0106447	0.00139458	0.941988	59	5386	0.011447	100	0.953522	1.10184	179	179	2022	-3121
ROI 444	444	plaque2_3.im	1011.6	10.88	354.72	4.48	0.4	182250	103.318	148.365	0.0126293	0.00169829	0.0122727	0.00165167	0.80029	56	4434	0.011447	100	0.953522	1.10184	189	179	2022	-3120
ROI 445	445	plaque2_3.im	873.36	7.92	519.52	6.56	0.16	175376	103.087	122.582	0.0126267	0.00140316	0.0122702	0.00136515	0.687907	82	6494	0.011447	100	0.953522	1.10184	199	179	2022	-3120
ROI 446	446	plaque2_3.im	782.56	7.2	589.12	5.12	0.56	171752	-240.768	95.3155	0.00869068	0.00109104	0.00844529	0.00106122	0.963088	64	7364	0.011447	100	0.953522	1.10184	209	179	2022	-3119
ROI 447	447	plaque2_3.im	830.08	7.6	476.96	5.76	0.32	171908	54.9911	125.08	0.0120761	0.00143175	0.0117352	0.00139277	0.701725	72	5962	0.011447	100	0.953522	1.10184	219	179	2022	-3118
ROI 448	448	plaque2_3.im	889.36	9.2	309.52	3.52	0.32	170704	-6.51283	150.623	0.0113721	0.00172413	0.011051	0.00167652	0.615463	44	3869	0.011447	100	0.953522	1.10184	229	179	2022	-3117
ROI 449	449	plaque2_3.im	753.68	7.36	569.04	6.96	0.88	166229	68.5006	115.254	0.0122308	0.00131927	0.0118854	0.00128363	1.14529	87	7113	0.011447	100	0.953522	1.10184	239	179	2022	-3116
ROI 450	450	plaque2_3.im	746.24	8.96	331.92	4.08	0.4	163033	73.8288	151.287	0.0122918	0.00173174	0.0119447	0.00168408	1.05616	51	4149	0.011447	100	0.953522	1.10184	249	179	2022	-3115
ROI 451	451	plaque2_3.im	1809.2	18.96	777.28	8.24	0.24	220130	-73.8997	91.7338	0.0106008	0.00105005	0.0103014	0.00102192	1.65656	103	9716	0.011447	100	0.953522	1.10184	9	189	2021	-3138
ROI 452	452	plaque2_3.im	1833.2	20.24	738.08	7.28	1.36	222753	-138.339	90.771	0.00986314	0.00103902	0.00958466	0.00101102	0.976345	91	9226	0.011447	100	0.953522	1.10184	19	189	2021	-3137
ROI 453	453	plaque2_3.im	1885.2	17.04	587.92	7.04	0.4	223624	46.0748	112.178	0.0119741	0.00128406	0.011636	0.00124939	1.2046	88	7349	0.011447	100	0.953522	1.10184	29	189	2021	-3136
ROI 454	454	plaque2_3.im	1841.44	21.52	532.4	5.84	0.72	223036	-41.7405	112.769	0.0109689	0.00129083	0.0106592	0.00125571	0.699343	73	6655	0.011447	100	0.953522	1.10184	39	189	2021	-3135
ROI 455	455	plaque2_3.im	1760.24	17.92	787.36	9.12	0.96	221819	11.8818	95.3187	0.0115827	0.00109108	0.0112556	0.00106202	1.44891	114	9842	0.011447	100	0.953522	1.10184	49	189	2021	-3134
ROI 456	456	plaque2_3.im	1904.88	19.04	505.36	6	0.4	225179	37.1909	120.473	0.0118724	0.00137902	0.0115372	0.00134153	0.969661	75	6317	0.011447	100	0.953522	1.10184	59	189	2021	-3133
ROI 457	457	plaque2_3.im	1747.2	17.84	682.48	7.28	1.2	220106	-68.1419	98.2049	0.0106667	0.00112412	0.0103655	0.00109382	0.951464	91	8531	0.011447	100	0.953522	1.10184	69	189	2021	-3132
ROI 458	458	plaque2_3.im	1571.52	16.32	895.76	9.6	0.88	212441	-63.7585	85.9235	0.0107168	0.000983538	0.0104143	0.000957424	0.874068	120	11197	0.011447	100	0.953522	1.10184	79	189	2021	-3131
ROI 459	459	plaque2_3.im	1466.8	14.72	808.32	9.44	2.56	204680	20.2274	94.4664	0.0116782	0.00108133	0.0113485	0.00105258	0.945677	118	10104	0.011447	100	0.953522	1.10184	89	189	2021	-3130
ROI 460	460	plaque2_3.im	1568.96	16.72	453.12	5.84	0.8	206671	125.921	132.626	0.012888	0.00151812	0.0125241	0.00147681	0.96288	73	5664	0.011447	100	0.953522	1.10184	99	189	2021	-3129
ROI 461	461	plaque2_3.im	1265.2	13.12	754.4	9.12	0.8	196917	56.0913	99.5081	0.0120887	0.00113904	0.0117474	0.0011087	1.00271	114	9430	0.011447	100	0.953522	1.10184	109	189	2021	-3128
ROI 462	462	plaque2_3.im	1141.6	10.64	711.28	7.76	0.72	192077	-46.9199	97.2971	0.0109096	0.00111373	0.0106016	0.0010838	0.937304	97	8891	0.011447	100	0.953522	1.10184	119	189	2021	-3127
ROI 463	463	plaque2_3.im	1096.72	10.4	699.68	7.36	0.8	191172	-81.061	96.3086	0.0105188	0.00110241	0.0102218	0.00107271	0.959314	92	8746	0.011447	100	0.953522	1.10184	129	189	2021	-3126
ROI 464	464	plaque2_3.im	1134.56	12.4	464.88	6.96	0.48	188634	307.906	141.268	0.0149712	0.00161705	0.0145485	0.00157336	1.02841	87	5811	0.011447	100	0.953522	1.10184	139	189	2021	-3125
ROI 465	465	plaque2_3.im	1010.96	10.48	602.96	6.88	0.96	184783	-3.19955	108.099	0.01141	0.00123738	0.0110879	0.00120393	0.831976	86	7537	0.011447	100	0.953522	1.10184	149	189	2021	-3124
ROI 466	466	plaque2_3.im	1117.04	11.04	388.8	3.84	0.4	185554	-137.194	125.149	0.00987626	0.00143254	0.0095974	0.00139306	1.04339	48	4860	0.011447	100	0.953522	1.10184	159	189	2021	-3123
ROI 467	467	plaque2_3.im	1080.48	10.32	324	4.24	0.4	182868	143.218	158.057	0.013086	0.00180923	0.0127166	0.00175949	1.23826	53	4050	0.011447	100	0.953522	1.10184	169	189	2021	-3122
ROI 468	468	plaque2_3.im	1006.4	10.24	436.56	5.12	0.32	179839	24.5528	128.818	0.0117277	0.00147454	0.0113966	0.00143423	0.665187	64	5457	0.011447	100	0.953522	1.10184	179	189	2021	-3121
ROI 469	469	plaque2_3.im	879.44	10	620.32	6.4	0.4	174575	-98.6935	101.288	0.010317	0.00115941	0.0100257	0.00112797	0.893034	80	7754	0.011447	100	0.953522	1.10184	189	189	2021	-3120
ROI 470	470	plaque2_3.im	915.6	9.52	434.88	6.4	0.4	173106	285.638	144.793	0.0147163	0.00165739	0.0143008	0.00161245	1.20227	80	5436	0.011447	100	0.953522	1.10184	199	189	2021	-3120
ROI 471	471	plaque2_3.im	840.08	10.08	462.32	5.04	1.12	169319	-47.6509	120.637	0.0109012	0.00138089	0.0105934	0.00134312	0.914857	63	5779	0.011447	100	0.953522	1.10184	209	189	2021	-3119
ROI 472	472	plaque2_3.im	830.8	9.76	385.28	4.4	0.32	168901	-2.33551	135.291	0.0114199	0.00154863	0.0110975	0.0015061	0.619243	55	4816	0.011447	100	0.953522	1.10184	219	189	2021	-3118
ROI 473	473	plaque2_3.im	943.12	10	222.4	2.72	0.24	173655	68.421	184.35	0.0122299	0.00211019	0.0118845	0.00205162	1.10194	34	2780	0.011447	100	0.953522	1.10184	229	189	2021	-3117
ROI 474	474	plaque2_3.im	820.56	8.64	370.64	3.84	0.4	167614	-94.9194	131.312	0.0103602	0.00150309	0.0100676	0.00146166	1.66941	48	4633	0.011447	100	0.953522	1.10184	239	189	2021	-3116
ROI 475	475	plaque2_3.im	700.56	8.56	384.96	5.44	0.8	158453	234.501	150.759	0.0141309	0.00172569	0.0137319	0.00167861	1.17146	68	4812	0.011447	100	0.953522	1.10184	249	189	2021	-3115
ROI 476	476	plaque2_3.im	1797.76	18.56	562.56	6.64	0.64	216040	31.116	113.846	0.0118028	0.00130315	0.0114696	0.00126788	0.65552	83	7032	0.011447	100	0.953522	1.10184	9	199	2021	-3138
ROI 477	477	plaque2_3.im	1855.04	21.12	530.08	7.04	0.64	218820	160.218	124.498	0.0132806	0.00142509	0.0129056	0.00138661	1.14483	88	6626	0.011447	100	0.953522	1.10184	19	199	2021	-3137
[truncated: 148 more rows]

## Sheet: image3_redux
NAME	ROI_NUM	13C 14N/12C 14N	ER-13C 14N/12 C14N	>2Sigma of NC	>theoretical	>3Sigma	SEM	t-value	t-dist prob.	Rank	p Critical	Significant?
[truncated: 625 more rows]

[truncated: 10 more sheets: nearPlaque5_image4Data, image4_redux, nearPlaque5_image5Data, image5_redux, nearPlaque5_image6Data, image6_redux, nearPlaque5_image7Data, image7_redux, nearPlaque5_image8Data, image8_redux]
