# Supplementary material for: Amyloid-β Plaques in Clinical Alzheimer’s Disease Brain Incorporate Stable Isotope Tracer In Vivo and Exhibit Nanoscale Heterogeneity
Source: Front Neurol. 2018 Mar 22;9:169. doi: 10.3389/fneur.2018.00169 (PMC5874304; doi:10.3389/fneur.2018.00169)
Supplement: Supplementary file 3 [file data_sheet_2.xlsx]

## Sheet: SiCTest_5May2017_ForPlaque5
Name	Sample	Blocks	X Pos	Y Pos	X	Y	Start Current (nA)	End Current (nA)	12C Counts	12C Rate	13C Counts	13C Rate	12C 14N Counts	12C 14N Rate	13C 14N Counts	13C 14N Rate	31P Counts	31P Rate	12C/ 13C Ratio	12C/ 13C Mean Error	12C/ 13C Corr. Ratio	12C/ 13C Poisson Error	13C/ 12C Ratio	13C/ 12C Mean Error	13C/ 12C Corr. Ratio	13C/ 12C Poisson Error	12C 14N/ 13C 14N Ratio	12C 14N/ 13C 14N Mean Error	12C 14N/ 13C 14N Corr. Ratio	12C 14N/ 13C 14N Poisson Error	13C 14N/ 12C 14N Ratio	13C 14N/ 12C 14N Mean Error	13C 14N/ 12C 14N Corr. Ratio	13C 14N/ 12C 14N Poisson Error	12C 14N/ 12C Ratio	12C 14N/ 12C Mean Error	12C 14N/ 12C Corr. Ratio	12C 14N/ 12C Poisson Error	31P/ 12C 14N Ratio	31P/ 12C 14N Mean Error	31P/ 12C 14N Corr. Ratio	31P/ 12C 14N Poisson Error	31P/ 12C Ratio	31P/ 12C Mean Error	31P/ 12C Corr. Ratio	31P/ 12C Poisson Error
D:\User_data\Norelle\3May2017_Pt2Cont3\5May2017_SiCTest36.is	SiCTest36	10	-39103	50	32.5	32.5	16.486	16.618	31830000	155400	331400	1618	7411000	36190	80740	394.2	4507	22.01	96.04	0.1719	96.58	0.1681	0.01041	1.853e-05	0.01035	1.822e-05	91.79	0.3249	91.91	0.3249	0.01089	3.813e-05	0.01088	3.857e-05	0.2328	0.0002794	0.2318	9.499e-05	0.0006081	9.305e-06	0.0006074	9.061e-06	0.0001416	2.18e-06	0.0001408	2.11e-06
D:\User_data\Norelle\3May2017_Pt2Cont3\5May2017_SiCTest37.is	SiCTest37	10	-39103	50	32.5	32.5	16.642	16.756	32530000	158800	338000	1650	7368000	35980	80700	394	4660	22.75	96.26	0.1665	96.81	0.1665	0.01039	1.808e-05	0.01033	1.797e-05	91.3	0.3689	91.42	0.3232	0.01095	4.326e-05	0.01094	3.877e-05	0.2265	0.0005549	0.2255	9.241e-05	0.0006325	8.538e-06	0.0006316	9.297e-06	0.0001432	1.962e-06	0.0001424	2.106e-06
D:\User_data\Norelle\3May2017_Pt2Cont3\5May2017_SiCTest38.is	SiCTest38	10	-39103	50	32.5	32.5	16.767	16.854	32970000	161000	343500	1677	7409000	36180	79870	390	4478	21.87	95.99	0.1709	96.54	0.1651	0.01042	1.854e-05	0.01036	1.792e-05	92.76	0.3256	92.88	0.3302	0.01078	3.773e-05	0.01077	3.838e-05	0.2247	0.0003281	0.2237	9.147e-05	0.0006044	8.824e-06	0.0006036	9.005e-06	0.0001358	1.997e-06	0.000135	2.024e-06
																																Avg	0.0108633	3.85733e-05

## Sheet: NegControl_5May2017_ForPlaque5
File	Name	Sample	Blocks	X Pos	Y Pos	X	Y	Start Current (nA)	End Current (nA)	12C Counts	12C Rate	13C Counts	13C Rate	12C 14N Counts	12C 14N Rate	13C 14N Counts	13C 14N Rate	31P Counts	31P Rate	12C/ 13C Ratio	12C/ 13C Mean Error	12C/ 13C Corr. Ratio	12C/ 13C Poisson Error	13C/ 12C Ratio	13C/ 12C Mean Error	13C/ 12C Corr. Ratio	13C/ 12C Poisson Error	12C 14N/ 13C 14N Ratio	12C 14N/ 13C 14N Mean Error	12C 14N/ 13C 14N Corr. Ratio	12C 14N/ 13C 14N Poisson Error	13C 14N/ 12C 14N Ratio	13C 14N/ 12C 14N Mean Error	13C 14N/ 12C 14N Corr. Ratio	13C 14N/ 12C 14N Poisson Error	12C 14N/ 12C Ratio	12C 14N/ 12C Mean Error	12C 14N/ 12C Corr. Ratio	12C 14N/ 12C Poisson Error	31P/ 12C 14N Ratio	31P/ 12C 14N Mean Error	31P/ 12C 14N Corr. Ratio	31P/ 12C 14N Poisson Error	31P/ 12C Ratio	31P/ 12C Mean Error	31P/ 12C Corr. Ratio	31P/ 12C Poisson Error
1	D:\User_data\Norelle\3May2017_Pt2Cont3\5May2017_NegControl17.is	NegControl17	10	-7934	-11314	32.5	32.5	17.063	17.094	29230000	142700	324700	1586	10130000	49480	111900	546.6	61840	301.9	90	0.162	90.46	0.1584	0.01111	1.989e-05	0.01105	1.955e-05	90.52	0.2634	90.67	0.2725	0.01105	3.204e-05	0.01103	3.325e-05	0.3467	0.0004333	0.3455	0.0001265	0.006103	3.21e-05	0.006092	2.459e-05	0.002116	9.816e-06	0.002105	8.526e-06
2	D:\User_data\Norelle\3May2017_Pt2Cont3\5May2017_NegControl18.is	NegControl18	10	-7934	-11314	32.5	32.5	17.1	17.125	27150000	132600	307400	1501	9384000	45820	103900	507.5	61410	299.8	88.32	0.1793	88.74	0.1599	0.01132	2.287e-05	0.01127	2.049e-05	90.3	0.2871	90.44	0.2817	0.01107	3.533e-05	0.01106	3.455e-05	0.3456	0.0003062	0.3446	0.000131	0.006543	2.945e-05	0.006533	2.65e-05	0.002262	1.099e-05	0.002251	9.137e-06
3	D:\User_data\Norelle\3May2017_Pt2Cont3\5May2017_NegControl19.is	NegControl19	10	-7934	-11314	32.5	32.5	17.128	17.147	24770000	121000	286000	1397	8887000	43400	98540	481.1	61300	299.3	86.6	0.1741	86.98	0.1628	0.01155	2.332e-05	0.0115	2.171e-05	90.19	0.2553	90.33	0.2886	0.01109	3.115e-05	0.01107	3.548e-05	0.3588	0.0004198	0.3578	0.0001403	0.006897	3.042e-05	0.006886	2.793e-05	0.002474	1.212e-05	0.002464	9.997e-06
5	D:\User_data\Norelle\3May2017_Pt2Cont3\5May2017_NegControl21.is	NegControl21	10	-7934	-11314	32.5	32.5	17.212	17.114	28200000	137700	307000	1499	8529000	41650	93870	458.4	62120	303.3	91.86	0.1608	92.31	0.1663	0.01089	1.905e-05	0.01083	1.97e-05	90.86	0.3444	90.99	0.298	0.01101	4.127e-05	0.01099	3.61e-05	0.3024	0.0005958	0.3014	0.0001182	0.007283	3.212e-05	0.007272	2.935e-05	0.002203	1.101e-05	0.002192	8.854e-06
																																	avg (raw)	0.0110375	3.4845e-05
																																	std.s	3.59398e-05
																																	2*std.s	7.18795e-05
																																	avg+2std.s	0.0111094
																																	avg-2std.s	0.0109656
																																	avg+1std.s	0.0110734
																																	avg-1std.s	0.0110016
																																	3sigma	0.0111453

## Sheet: Plaque5_image1Data
									Theoretical	0.0111235
Image filename: plaque5_1.im
Imaged Species: 12C 13C 12C 14N 13C 14N 31P SE
Included cycles:
Data Average +/- Poisson error									Raw	Raw	Raw	Raw	Norm	Norm
NAME	ROI_NUM	IMAGEFILE	12C	13C	12C 14N	13C 14N	31P	SE	d-13C 14N/12C 14N	ER-13C 14N/12C 14N	13C 14N/12C 14N	ER-13C 14N/12C 14N	13C 14N/12C 14N	ER-13C 14N/12 C14N	CHSQ2	TOTNUM2	TOTDEN2	STD2	NPIX	ROIAREA	ROIDIAM	ROIX	ROIY	ROI_XSTG	ROI_YSTG
ROI 1	1	plaque2_1.im	8278.56	89.68	5593.84	61.92	5.92	0	2.83742	36.2452	0.0110688	0.000400056	0.011155	0.000404708	1.03071	774	69923	0.011038	100	0.953522	1.10184	6	6	1988	-3115
ROI 2	2	plaque2_1.im	8531.52	90.56	6172.88	71.28	8.4	0	46.1392	35.2488	0.0115468	0.000389058	0.0116367	0.000393806	0.791959	891	77161	0.011038	100	0.953522	1.10184	16	6	1988	-3114
ROI 3	3	plaque2_1.im	8226.16	90.48	7205.2	76.08	6.08	0	-43.3918	31.1835	0.0105586	0.000344188	0.0106408	0.000348491	0.572486	951	90065	0.011038	100	0.953522	1.10184	26	6	1988	-3113
ROI 4	4	plaque2_1.im	8190.48	89.92	7593.04	82.56	5.2	0	-14.9379	30.8299	0.0108726	0.000340285	0.0109573	0.000344676	0.591099	1032	94913	0.011038	100	0.953522	1.10184	36	6	1988	-3112
ROI 5	5	plaque2_1.im	8443.12	89.28	5279.36	56.48	4.48	0	-30.7785	36.6717	0.0106978	0.000404764	0.0107811	0.000409334	1.30582	706	65992	0.011038	100	0.953522	1.10184	46	6	1988	-3111
ROI 6	6	plaque2_1.im	8558.08	88.16	4019.36	44	3.28	0	-8.24277	42.5195	0.0109465	0.000469309	0.0110318	0.000474245	0.891391	550	50242	0.011038	100	0.953522	1.10184	56	6	1988	-3110
ROI 7	7	plaque2_1.im	8621.6	88.56	6744.96	73.12	27.44	0	-17.8758	32.6614	0.0108402	0.0003605	0.0109246	0.000364941	0.608303	914	84312	0.011038	100	0.953522	1.10184	66	6	1988	-3110
ROI 8	8	plaque2_1.im	7823.36	85.36	7874.8	79.92	35.36	0	-80.5554	29.2372	0.0101484	0.000322705	0.0102274	0.000326818	1.92087	999	98435	0.011038	100	0.953522	1.10184	76	6	1988	-3109
ROI 9	9	plaque2_1.im	7926.64	86.4	7359.52	77.92	14.16	0	-40.8002	30.897	0.0105872	0.000341026	0.0106696	0.000345329	1.21669	974	91994	0.011038	100	0.953522	1.10184	86	6	1988	-3108
ROI 10	10	plaque2_1.im	7858.08	78.08	7411.68	79.36	4.72	0	-29.9489	30.9636	0.0107069	0.000341761	0.0107903	0.000346103	1.0997	992	92646	0.011038	100	0.953522	1.10184	96	6	1988	-3107
ROI 11	11	plaque2_1.im	8164.24	83.92	5414.16	54.72	4.96	0	-84.3603	35.1868	0.0101064	0.000388375	0.0101851	0.000392718	1.56982	684	67677	0.011038	100	0.953522	1.10184	106	6	1988	-3106
ROI 12	12	plaque2_1.im	8148.72	88.96	5471.12	61.6	3.6	0	20.0327	36.9658	0.0112586	0.00040801	0.0113463	0.000412745	0.835528	770	68389	0.011038	100	0.953522	1.10184	116	6	1988	-3105
ROI 13	13	plaque2_1.im	7931.36	80.32	6833.84	78.64	5.52	0	42.5294	33.4423	0.0115069	0.000369119	0.0115965	0.000373792	1.04228	983	85423	0.011038	100	0.953522	1.10184	126	6	1988	-3104
ROI 14	14	plaque2_1.im	7702	81.36	8218.48	85.28	5.76	0	-59.9189	28.942	0.0103761	0.000319447	0.010457	0.000323624	0.735962	1066	102731	0.011038	100	0.953522	1.10184	136	6	1988	-3103
ROI 15	15	plaque2_1.im	7626.56	84.24	7943.2	89.04	4.88	0	15.5453	30.6106	0.0112091	0.000337865	0.0112964	0.000342359	1.50207	1113	99290	0.011038	100	0.953522	1.10184	146	6	1988	-3102
ROI 16	16	plaque2_1.im	7615.04	80.96	8634.16	98.96	7.6	0	38.363	29.692	0.0114609	0.000327725	0.0115502	0.000332284	1.03724	1237	107927	0.011038	100	0.953522	1.10184	156	6	1988	-3101
ROI 17	17	plaque2_1.im	7585.76	82.96	8086.64	89.2	7.04	0	-0.675922	30.092	0.01103	0.00033214	0.011116	0.000336562	0.770043	1115	101083	0.011038	100	0.953522	1.10184	166	6	1988	-3100
ROI 18	18	plaque2_1.im	7519.28	74.8	6879.68	74.56	5.44	0	-18.1452	32.3355	0.0108372	0.000356904	0.0109216	0.000361332	1.53311	932	85996	0.011038	100	0.953522	1.10184	176	6	1988	-3099
ROI 19	19	plaque2_1.im	7272.08	73.52	6500.8	70.56	7.6	0	-16.6653	33.2898	0.0108536	0.000367436	0.0109381	0.000371905	0.716904	882	81260	0.011038	100	0.953522	1.10184	186	6	1988	-3098
ROI 20	20	plaque2_1.im	6611.68	68.64	10377.2	111.12	12.64	0	-29.8885	26.1688	0.0107076	0.000288838	0.010791	0.000293074	0.537842	1389	129715	0.011038	100	0.953522	1.10184	196	6	1988	-3097
ROI 21	21	plaque2_1.im	6911.36	72.4	8869.52	96.4	10.24	0	-15.3395	28.5194	0.0108682	0.000314783	0.0109528	0.000319114	0.98804	1205	110869	0.011038	100	0.953522	1.10184	206	6	1988	-3096
ROI 22	22	plaque2_1.im	7117.68	73.76	7544.16	86.96	10.56	0	44.2831	31.8561	0.0115263	0.000351611	0.0116161	0.000356243	0.726155	1087	94302	0.011038	100	0.953522	1.10184	216	6	1988	-3095
ROI 23	23	plaque2_1.im	7330.4	79.84	5571.36	62.24	7.28	0	12.0873	36.4872	0.0111709	0.000402727	0.0112579	0.000407417	1.15044	778	69642	0.011038	100	0.953522	1.10184	226	6	1988	-3094
ROI 24	24	plaque2_1.im	7123.52	69.68	6219.6	68.48	6	0	-2.50456	34.2809	0.0110099	0.000378375	0.0110956	0.000382928	1.39241	856	77745	0.011038	100	0.953522	1.10184	236	6	1988	-3093
ROI 25	25	plaque2_1.im	6643.6	70.24	7408.16	81.04	6.96	0	-8.94282	31.3081	0.0109388	0.000345563	0.011024	0.000349989	1.2023	1013	92602	0.011038	100	0.953522	1.10184	246	6	1988	-3092
ROI 26	26	plaque2_1.im	8528.48	90.64	6170.56	66	4.4	0	-30.9884	33.9166	0.0106955	0.000374354	0.0107788	0.000378802	0.479094	825	77132	0.011038	100	0.953522	1.10184	6	16	1987	-3115
ROI 27	27	plaque2_1.im	8935.76	96.16	6331.28	70.24	7.28	0	5.08456	34.1076	0.0110936	0.000376463	0.01118	0.000381033	1.04359	878	79141	0.011038	100	0.953522	1.10184	16	16	1987	-3114
ROI 28	28	plaque2_1.im	8476.24	86.56	7407.76	83.52	7.28	0	21.4408	31.7905	0.0112742	0.000350888	0.011362	0.000355435	1.54095	1044	92597	0.011038	100	0.953522	1.10184	26	16	1987	-3113
ROI 29	29	plaque2_1.im	8512.32	90.32	6342	71.6	5.12	0	22.8133	34.3813	0.0112893	0.000379484	0.0113772	0.000384123	1.67432	895	79275	0.011038	100	0.953522	1.10184	36	16	1987	-3112
ROI 30	30	plaque2_1.im	8577.92	94.08	5523.68	56.72	6.08	0	-69.7122	35.1166	0.0102681	0.0003876	0.010348	0.000391982	0.98636	709	69046	0.011038	100	0.953522	1.10184	46	16	1987	-3111
ROI 31	31	plaque2_1.im	8475.28	90	5682.48	61.04	6.96	0	-26.8356	35.4196	0.0107413	0.000390944	0.010825	0.000395469	1.27749	763	71031	0.011038	100	0.953522	1.10184	56	16	1987	-3110
ROI 32	32	plaque2_1.im	8491.68	85.04	5497.12	63.04	8.48	0	38.9403	37.2223	0.0114673	0.000410841	0.0115566	0.000415646	1.89358	788	68714	0.011038	100	0.953522	1.10184	66	16	1987	-3110
ROI 33	33	plaque2_1.im	8539.44	87.76	4634.16	52	6.64	0	16.5809	40.0967	0.0112205	0.000442567	0.0113079	0.00044744	0.702469	650	57927	0.011038	100	0.953522	1.10184	76	16	1987	-3109
ROI 34	34	plaque2_1.im	8169.28	91.28	6425.12	67.04	6.72	0	-54.7158	32.8242	0.0104336	0.000362297	0.0105148	0.000366625	1.22165	838	80314	0.011038	100	0.953522	1.10184	86	16	1987	-3108
ROI 35	35	plaque2_1.im	8189.6	90.48	7609.76	87.44	6.16	0	40.9954	31.6679	0.01149	0.000349535	0.0115795	0.000354149	0.946374	1093	95122	0.011038	100	0.953522	1.10184	96	16	1987	-3107
ROI 36	36	plaque2_1.im	8150.72	84.24	7279.04	77.76	5.12	0	-32.1863	31.208	0.0106822	0.000344458	0.0107654	0.000348801	1.24711	972	90988	0.011038	100	0.953522	1.10184	106	16	1987	-3106
ROI 37	37	plaque2_1.im	8070.88	92.24	6936	78	6.72	0	18.8145	32.8111	0.0112452	0.000362153	0.0113328	0.000366723	0.787161	975	86700	0.011038	100	0.953522	1.10184	116	16	1987	-3105
ROI 38	38	plaque2_1.im	7923.04	80.64	8081.52	88	7.76	0	-13.4952	29.9058	0.0108885	0.000330085	0.0109734	0.000334455	0.720823	1100	101019	0.011038	100	0.953522	1.10184	126	16	1987	-3104
ROI 39	39	plaque2_1.im	7927.2	86.4	8156.24	86.88	6	0	-34.973	29.4392	0.0106515	0.000324935	0.0107344	0.000329214	1.05898	1086	101953	0.011038	100	0.953522	1.10184	136	16	1987	-3103
ROI 40	40	plaque2_1.im	7868.8	82.88	8263.2	89.12	6.24	0	-22.9056	29.4322	0.0107847	0.000324858	0.0108687	0.000329182	0.6666	1114	103290	0.011038	100	0.953522	1.10184	146	16	1987	-3102
ROI 41	41	plaque2_1.im	7687.84	81.12	8408.16	91.2	7.52	0	-17.3395	29.2613	0.0108461	0.000322972	0.0109306	0.000327311	1.17578	1140	105102	0.011038	100	0.953522	1.10184	156	16	1987	-3101
ROI 42	42	plaque2_1.im	7661.36	80.24	8705.36	95.28	6.88	0	-8.42713	28.889	0.0109445	0.000318862	0.0110297	0.000323227	0.660552	1191	108817	0.011038	100	0.953522	1.10184	166	16	1987	-3100
ROI 43	43	plaque2_1.im	7473.6	78.48	8570.32	94.8	10	0	2.12277	29.2719	0.0110609	0.000323088	0.0111471	0.000327501	1.1401	1185	107129	0.011038	100	0.953522	1.10184	176	16	1987	-3099
ROI 44	44	plaque2_1.im	7135.92	77.6	9716.16	109.44	13.68	0	20.4484	27.7447	0.0112632	0.000306232	0.0113509	0.000310691	0.970715	1368	121452	0.011038	100	0.953522	1.10184	186	16	1987	-3098
ROI 45	45	plaque2_1.im	6982.56	72.4	10057	109.84	14.32	0	-10.5361	26.8487	0.0109212	0.000296343	0.0110063	0.000300665	1.41909	1373	125713	0.011038	100	0.953522	1.10184	196	16	1987	-3097
ROI 46	46	plaque2_1.im	6977.2	72.88	8963.2	98.64	23.36	0	-2.9898	28.5493	0.0110045	0.000315112	0.0110902	0.000319491	1.11806	1233	112040	0.011038	100	0.953522	1.10184	206	16	1987	-3096
ROI 47	47	plaque2_1.im	7064.88	76	9166.48	97.28	26	0	-38.5414	27.7176	0.0106121	0.000305933	0.0106948	0.000310159	0.644829	1216	114581	0.011038	100	0.953522	1.10184	216	16	1987	-3095
ROI 48	48	plaque2_1.im	7366	81.28	6569.2	68.32	10.24	0	-57.7959	32.4088	0.0103996	0.000357712	0.0104806	0.000362013	1.08938	854	82115	0.011038	100	0.953522	1.10184	226	16	1987	-3094
ROI 49	49	plaque2_1.im	7347.44	79.2	6330.72	69.04	6.48	0	-11.9992	33.8148	0.0109051	0.000373231	0.01099	0.000377735	1.25336	863	79134	0.011038	100	0.953522	1.10184	236	16	1987	-3093
ROI 50	50	plaque2_1.im	6825.28	73.6	7593.28	82.08	7.52	0	-20.696	30.7382	0.0108091	0.000339273	0.0108933	0.000343641	0.58905	1026	94916	0.011038	100	0.953522	1.10184	246	16	1987	-3092
ROI 51	51	plaque2_1.im	8702.48	94.56	4536	49.84	5.2	0	-4.5611	40.0999	0.0109872	0.000442603	0.0110727	0.000447418	0.951771	623	56700	0.011038	100	0.953522	1.10184	6	26	1986	-3115
ROI 52	52	plaque2_1.im	8803.92	92.72	6710.72	75.44	5.92	0	18.4558	33.3514	0.0112412	0.000368116	0.0113288	0.000372703	1.18051	943	83884	0.011038	100	0.953522	1.10184	16	26	1986	-3114
ROI 53	53	plaque2_1.im	8730.32	90.8	6085.2	66.56	4.8	0	-9.05833	34.5421	0.0109375	0.000381258	0.0110227	0.000385801	1.42826	832	76065	0.011038	100	0.953522	1.10184	26	26	1986	-3113
ROI 54	54	plaque2_1.im	8562.4	90.56	6586.4	65.12	6.24	0	-104.272	31.55	0.00988659	0.000348234	0.0099636	0.000352353	1.42256	814	82330	0.011038	100	0.953522	1.10184	36	26	1986	-3112
ROI 55	55	plaque2_1.im	8566.88	91.12	6594.08	70.96	6.88	0	-25.0799	32.9103	0.0107607	0.000363247	0.0108445	0.000367674	0.742041	887	82426	0.011038	100	0.953522	1.10184	46	26	1986	-3111
ROI 56	56	plaque2_1.im	8645.44	94.56	4978.16	53.84	7.44	0	-20.181	37.9729	0.0108148	0.000419126	0.010899	0.00042379	0.872118	673	62227	0.011038	100	0.953522	1.10184	56	26	1986	-3110
ROI 57	57	plaque2_1.im	8434.88	91.6	6462.8	70.56	6.32	0	-10.8834	33.4866	0.0109174	0.000369608	0.0110024	0.000374103	0.764089	882	80785	0.011038	100	0.953522	1.10184	66	26	1986	-3110
ROI 58	58	plaque2_1.im	8449.68	86.4	6597.76	72.16	6.16	0	-9.14608	33.1718	0.0109366	0.000366133	0.0110217	0.000370622	1.46043	902	82472	0.011038	100	0.953522	1.10184	76	26	1986	-3109
ROI 59	59	plaque2_1.im	8645.28	88.16	4957.52	52.64	3.68	0	-38.0311	37.7	0.0106177	0.000416114	0.0107004	0.000420714	1.17999	658	61969	0.011038	100	0.953522	1.10184	86	26	1986	-3108
ROI 60	60	plaque2_1.im	8391.44	87.28	5166.88	56.64	2.16	0	-6.87371	37.528	0.0109616	0.000414215	0.011047	0.000418896	1.42362	708	64586	0.011038	100	0.953522	1.10184	96	26	1986	-3107
ROI 61	61	plaque2_1.im	8093.68	86.08	8313.76	89.52	5.76	0	-24.4889	29.3186	0.0107672	0.000323604	0.0108511	0.000327918	0.97909	1119	103922	0.011038	100	0.953522	1.10184	106	26	1986	-3106
ROI 62	62	plaque2_1.im	8115.84	85.28	8376.16	90.8	8.64	0	-17.9118	29.3085	0.0108398	0.000323493	0.0109242	0.000327832	1.65855	1135	104702	0.011038	100	0.953522	1.10184	116	26	1986	-3105
ROI 63	63	plaque2_1.im	8033.84	84.32	8984.8	96.72	7.6	0	-24.7465	28.1987	0.0107644	0.000311243	0.0108482	0.000315532	1.17298	1209	112310	0.011038	100	0.953522	1.10184	126	26	1986	-3104
ROI 64	64	plaque2_1.im	8093.6	87.6	8037.04	83.36	9.76	0	-60.339	29.2602	0.0103715	0.00032296	0.0104523	0.000327144	0.844721	1042	100463	0.011038	100	0.953522	1.10184	136	26	1986	-3103
ROI 65	65	plaque2_1.im	8016.64	82.96	7567.52	82.96	7.44	0	-6.82731	31.0101	0.0109621	0.000342274	0.0110475	0.000346698	0.624679	1037	94594	0.011038	100	0.953522	1.10184	146	26	1986	-3102
ROI 66	66	plaque2_1.im	7785.12	82.08	9239.52	100.08	8.56	0	-18.6871	27.8945	0.0108312	0.000307885	0.0109156	0.000312191	0.947638	1251	115494	0.011038	100	0.953522	1.10184	156	26	1986	-3101
ROI 67	67	plaque2_1.im	7813.2	83.36	9078.08	101.2	6.96	0	9.94131	28.5534	0.0111472	0.000315158	0.0112341	0.000319587	0.964244	1265	113476	0.011038	100	0.953522	1.10184	166	26	1986	-3100
ROI 68	68	plaque2_1.im	7700.64	76.24	8140.72	88.56	7.44	0	-14.4369	29.7824	0.0108782	0.000328724	0.0109629	0.000333087	1.02522	1107	101759	0.011038	100	0.953522	1.10184	176	26	1986	-3099
ROI 69	69	plaque2_1.im	7380.64	76.4	9104.08	97.04	13.04	0	-34.3398	27.8738	0.0106585	0.000307657	0.0107415	0.000311902	0.817475	1213	113801	0.011038	100	0.953522	1.10184	186	26	1986	-3098
ROI 70	70	plaque2_1.im	7163.12	73.76	10587.3	116.48	40.64	0	-3.2722	26.2647	0.0110014	0.000289896	0.0110871	0.000294243	0.869203	1456	132341	0.011038	100	0.953522	1.10184	196	26	1986	-3097
ROI 71	71	plaque2_1.im	6753.44	69.28	14111.1	150.88	85.84	0	-31.3211	22.4243	0.0106918	0.000247508	0.0107751	0.000251745	2.01738	1886	176389	0.011038	100	0.953522	1.10184	206	26	1986	-3096
ROI 72	72	plaque2_1.im	6738.08	71.68	13094.6	135.84	67.6	0	-60.1763	22.9255	0.0103733	0.00025304	0.0104541	0.000257138	1.14192	1698	163682	0.011038	100	0.953522	1.10184	216	26	1986	-3095
ROI 73	73	plaque2_1.im	7134.64	75.04	10136.6	103.84	20.64	0	-71.931	25.8914	0.0102436	0.000285777	0.0103233	0.000289841	0.934083	1298	126708	0.011038	100	0.953522	1.10184	226	26	1986	-3094
ROI 74	74	plaque2_1.im	7199.92	77.6	8528.16	92.8	9.92	0	-14.1695	29.102	0.0108811	0.000321214	0.0109659	0.000325562	0.953265	1160	106602	0.011038	100	0.953522	1.10184	236	26	1986	-3093
ROI 75	75	plaque2_1.im	6925.76	71.36	8564.72	94.88	6	0	3.62421	29.3036	0.0110775	0.000323439	0.0111638	0.000327858	0.912552	1186	107059	0.011038	100	0.953522	1.10184	246	26	1986	-3092
ROI 76	76	plaque2_1.im	8672.96	87.6	5566.16	62	4.56	0	9.12651	36.4502	0.0111382	0.000402319	0.011225	0.000406999	1.46415	775	69577	0.011038	100	0.953522	1.10184	6	36	1985	-3115
ROI 77	77	plaque2_1.im	8895.44	92.24	5544.56	59.44	5.52	0	-28.7717	35.8214	0.0107199	0.000395379	0.0108034	0.000399915	1.20654	743	69307	0.011038	100	0.953522	1.10184	16	36	1985	-3114
ROI 78	78	plaque2_1.im	8916	93.28	4590.48	49.2	4	0	-29.0058	39.3635	0.0107173	0.000434475	0.0108008	0.000439185	1.08014	615	57381	0.011038	100	0.953522	1.10184	26	36	1985	-3113
ROI 79	79	plaque2_1.im	8607.92	95.12	7191.68	79.76	8.08	0	4.76478	31.9972	0.0110901	0.000353169	0.0111765	0.000357664	1.32025	997	89896	0.011038	100	0.953522	1.10184	36	36	1985	-3112
ROI 80	80	plaque2_1.im	8563.52	88.96	6780	75.76	7.84	0	12.3248	33.0794	0.0111735	0.000365114	0.0112606	0.000369671	1.95765	947	84750	0.011038	100	0.953522	1.10184	46	36	1985	-3111
ROI 81	81	plaque2_1.im	8479.12	87.76	7663.68	85.76	6.16	0	13.811	31.1369	0.0111899	0.000343674	0.0112771	0.000348176	0.826033	1072	95796	0.011038	100	0.953522	1.10184	56	36	1985	-3110
ROI 82	82	plaque2_1.im	8449.84	90.08	7945.04	81.52	8.48	0	-70.4394	29.269	0.01026	0.000323056	0.0103399	0.000327205	1.23473	1019	99313	0.011038	100	0.953522	1.10184	66	36	1985	-3110
ROI 83	83	plaque2_1.im	8442.64	90.48	7912.64	88.24	6.8	0	10.3078	30.5896	0.0111513	0.000337633	0.0112381	0.000342107	0.647467	1103	98908	0.011038	100	0.953522	1.10184	76	36	1985	-3109
ROI 84	84	plaque2_1.im	8439.36	89.28	7540.48	81.6	5.84	0	-19.6057	30.863	0.0108211	0.00034065	0.0109054	0.000345025	1.10766	1020	94256	0.011038	100	0.953522	1.10184	86	36	1985	-3108
ROI 85	85	plaque2_1.im	8254.16	86.16	8368.32	89.6	7.76	0	-29.983	29.1396	0.0107066	0.000321628	0.01079	0.000325918	1.11258	1120	104604	0.011038	100	0.953522	1.10184	96	36	1985	-3107
ROI 86	86	plaque2_1.im	8349.68	88.16	8128.4	93.76	5.76	0	45.0141	30.7007	0.0115343	0.000338859	0.0116242	0.000343465	0.635502	1172	101605	0.011038	100	0.953522	1.10184	106	36	1985	-3106
ROI 87	87	plaque2_1.im	8301.6	88.16	8116.24	87.6	7.36	0	-22.1801	29.7086	0.0107927	0.000327909	0.0108768	0.000332242	0.670907	1095	101453	0.011038	100	0.953522	1.10184	116	36	1985	-3105
ROI 88	88	plaque2_1.im	8291.52	88.64	7854.64	82.88	7.52	0	-44.0547	29.8561	0.0105512	0.000329536	0.0106334	0.000333795	1.03416	1036	98183	0.011038	100	0.953522	1.10184	126	36	1985	-3104
ROI 89	89	plaque2_1.im	8217.84	88.16	7952.64	84.16	7.92	0	-41.253	29.7154	0.0105822	0.000327984	0.0106646	0.000332249	1.19979	1052	99408	0.011038	100	0.953522	1.10184	136	36	1985	-3103
ROI 90	90	plaque2_1.im	8136.24	83.28	8213.52	88.56	7.12	0	-23.1725	29.5171	0.0107817	0.000325794	0.0108657	0.000330119	0.983872	1107	102669	0.011038	100	0.953522	1.10184	146	36	1985	-3102
ROI 91	91	plaque2_1.im	8085.28	85.92	8767.04	93.36	8.32	0	-35.244	28.3911	0.0106485	0.000313367	0.0107314	0.00031762	0.815329	1167	109588	0.011038	100	0.953522	1.10184	156	36	1985	-3101
ROI 92	92	plaque2_1.im	7979.28	83.12	8652.16	89.6	6.96	0	-61.805	28.1787	0.0103553	0.000311023	0.010436	0.000315172	1.11228	1120	108152	0.011038	100	0.953522	1.10184	166	36	1985	-3100
ROI 93	93	plaque2_1.im	7816.16	83.52	8843.2	98.24	7.68	0	6.44146	28.8794	0.0111086	0.000318756	0.0111951	0.000323178	1.16497	1228	110540	0.011038	100	0.953522	1.10184	176	36	1985	-3099
ROI 94	94	plaque2_1.im	7484.8	82.16	10724.1	114.88	17.76	0	-29.5035	25.7472	0.0107119	0.000284185	0.0107953	0.000288419	1.49243	1436	134051	0.011038	100	0.953522	1.10184	186	36	1985	-3098
ROI 95	95	plaque2_1.im	7606.16	82.24	8753.44	94.72	18.72	0	-19.6694	28.644	0.0108204	0.000316158	0.0109047	0.000320475	1.24866	1184	109418	0.011038	100	0.953522	1.10184	196	36	1985	-3097
ROI 96	96	plaque2_1.im	7438.88	77.68	10263.3	112.8	37.04	0	-4.29077	26.6622	0.0109901	0.000294284	0.0110757	0.000298631	0.972779	1410	128291	0.011038	100	0.953522	1.10184	206	36	1985	-3096
ROI 97	97	plaque2_1.im	7442.56	74.32	10523	110.88	38.96	0	-45.3996	25.776	0.0105364	0.000284503	0.0106185	0.000288672	0.978688	1386	131538	0.011038	100	0.953522	1.10184	216	36	1985	-3095
ROI 98	98	plaque2_1.im	7552.48	78.48	8448.16	92.96	9.04	0	-3.11839	29.4047	0.0110031	0.000324554	0.0110888	0.00032895	0.953132	1162	105602	0.011038	100	0.953522	1.10184	226	36	1985	-3094
ROI 99	99	plaque2_1.im	7508.32	78.56	7631.12	80.16	5.92	0	-48.3461	30.2214	0.0105039	0.000333568	0.0105857	0.000337824	0.643856	1002	95389	0.011038	100	0.953522	1.10184	236	36	1985	-3093
ROI 100	100	plaque2_1.im	7200.08	74.8	7813.2	85.44	5.76	0	-9.30057	30.4802	0.0109348	0.000336425	0.01102	0.000340826	0.649876	1068	97665	0.011038	100	0.953522	1.10184	246	36	1985	-3092
ROI 101	101	plaque2_1.im	8618.08	87.44	6811.12	78.16	6.8	0	39.6224	33.4508	0.0114748	0.000369213	0.0115642	0.000373875	1.16137	977	85139	0.011038	100	0.953522	1.10184	6	46	1984	-3115
ROI 102	102	plaque2_1.im	8889.68	89.36	5666	65.92	5.04	0	54.0234	36.9316	0.0116338	0.000407633	0.0117244	0.000412472	0.937926	824	70825	0.011038	100	0.953522	1.10184	16	46	1984	-3114
ROI 103	103	plaque2_1.im	9076.4	97.44	4987.2	53.2	4.32	0	-33.5832	37.6754	0.0106668	0.000415842	0.0107499	0.000420453	0.75516	665	62340	0.011038	100	0.953522	1.10184	26	46	1984	-3113
ROI 104	104	plaque2_1.im	8840.96	91.12	7418.72	84	7.76	0	25.7934	31.8354	0.0113222	0.000351383	0.0114104	0.000355947	1.08313	1050	92734	0.011038	100	0.953522	1.10184	36	46	1984	-3112
ROI 105	105	plaque2_1.im	8682.64	88.16	7914.64	90.48	8	0	35.693	30.9719	0.0114315	0.000341853	0.0115205	0.00034643	1.01992	1131	98933	0.011038	100	0.953522	1.10184	46	46	1984	-3111
ROI 106	106	plaque2_1.im	8677.44	96.16	7539.6	83.92	8.48	0	8.38595	31.3071	0.0111301	0.000345552	0.0112168	0.000350039	0.930085	1049	94245	0.011038	100	0.953522	1.10184	56	46	1984	-3110
ROI 107	107	plaque2_1.im	8577.68	93.04	7848.96	83.36	7.84	0	-37.8224	29.9651	0.01062	0.00033074	0.0107028	0.000335024	0.877409	1042	98112	0.011038	100	0.953522	1.10184	66	46	1984	-3110
ROI 108	108	plaque2_1.im	8526.64	92.48	8088.88	91.6	10.56	0	25.9276	30.4901	0.0113237	0.000336535	0.0114119	0.000341064	1.07419	1145	101111	0.011038	100	0.953522	1.10184	76	46	1984	-3109
ROI 109	109	plaque2_1.im	8751.2	94.32	8446.72	88.88	12	0	-46.7088	28.7502	0.010522	0.000317331	0.0106039	0.00032155	1.22973	1111	105584	0.011038	100	0.953522	1.10184	86	46	1984	-3108
ROI 110	110	plaque2_1.im	8806.96	93.28	7683.36	77.6	9.92	0	-85.002	29.5268	0.0100993	0.000325902	0.010178	0.000330008	1.18955	970	96042	0.011038	100	0.953522	1.10184	96	46	1984	-3107
ROI 111	111	plaque2_1.im	8456.48	90.96	7935.36	82.32	7.36	0	-60.1721	29.4498	0.0103734	0.000325052	0.0104541	0.000329242	1.56309	1029	99192	0.011038	100	0.953522	1.10184	106	46	1984	-3106
ROI 112	112	plaque2_1.im	8502.56	87.36	8259.76	90.4	8	0	-8.4591	29.6575	0.0109441	0.000327345	0.0110294	0.000331727	1.00439	1130	103247	0.011038	100	0.953522	1.10184	116	46	1984	-3105
ROI 113	113	plaque2_1.im	8418.4	82.72	7993.84	90.16	6.96	0	21.8051	30.6085	0.0112782	0.000337841	0.011366	0.000342358	0.472888	1127	99923	0.011038	100	0.953522	1.10184	126	46	1984	-3104
ROI 114	114	plaque2_1.im	8279.04	88.72	8947.52	96.72	7.2	0	-20.6832	28.3168	0.0108092	0.000312547	0.0108934	0.000316853	0.868615	1209	111844	0.011038	100	0.953522	1.10184	136	46	1984	-3103
ROI 115	115	plaque2_1.im	8264.24	87.52	8905.68	97.92	7.68	0	-3.8748	28.6284	0.0109947	0.000315986	0.0110804	0.000320363	0.888412	1224	111321	0.011038	100	0.953522	1.10184	146	46	1984	-3102
ROI 116	116	plaque2_1.im	8343.6	90.16	8158.64	89.76	5.92	0	-3.2765	29.9195	0.0110013	0.000330236	0.011087	0.000334644	1.30188	1122	101983	0.011038	100	0.953522	1.10184	156	46	1984	-3101
ROI 117	117	plaque2_1.im	8314.56	92.48	7579.28	80.72	6.16	0	-35.1433	30.5364	0.0106496	0.000337045	0.0107326	0.000341356	0.96536	1009	94741	0.011038	100	0.953522	1.10184	166	46	1984	-3100
ROI 118	118	plaque2_1.im	7997.36	83.36	8961.6	95.2	11.6	0	-37.588	28.0467	0.0106226	0.000309566	0.0107054	0.000313802	1.2015	1190	112020	0.011038	100	0.953522	1.10184	176	46	1984	-3099
ROI 119	119	plaque2_1.im	7951.36	86	8787.04	94.96	14.56	0	-20.9435	28.5704	0.0108063	0.000315346	0.0108905	0.000319656	1.00798	1187	109838	0.011038	100	0.953522	1.10184	186	46	1984	-3098
ROI 120	120	plaque2_1.im	7917.68	84.08	8047.52	87.2	10.88	0	-18.3333	29.8945	0.0108351	0.00032996	0.0109195	0.000334313	1.06779	1090	100594	0.011038	100	0.953522	1.10184	196	46	1984	-3097
ROI 121	121	plaque2_1.im	7940.08	86.24	6972.48	76.88	8.48	0	-1.06852	32.4008	0.0110257	0.000357623	0.0111116	0.000362112	1.00001	961	87156	0.011038	100	0.953522	1.10184	206	46	1984	-3096
ROI 122	122	plaque2_1.im	8003.2	83.36	6526.4	72.8	3.92	0	10.5721	33.6865	0.0111542	0.000371814	0.0112411	0.000376387	1.11181	910	81580	0.011038	100	0.953522	1.10184	216	46	1984	-3095
ROI 123	123	plaque2_1.im	7778.64	79.12	7721.04	81.6	5.84	0	-42.5326	30.1375	0.010568	0.000332642	0.0106504	0.000336915	0.992735	1020	96513	0.011038	100	0.953522	1.10184	226	46	1984	-3094
ROI 124	124	plaque2_1.im	7645.28	81.44	8371.04	89.36	7.44	0	-32.8956	29.0906	0.0106744	0.000321087	0.0107576	0.000325366	1.19388	1117	104638	0.011038	100	0.953522	1.10184	236	46	1984	-3093
ROI 125	125	plaque2_1.im	7324.72	78.08	7983.6	84.08	5.68	0	-45.8788	29.5854	0.0105311	0.000326549	0.0106131	0.000330793	1.21704	1051	99795	0.011038	100	0.953522	1.10184	246	46	1984	-3092
ROI 126	126	plaque2_1.im	8543.84	91.28	7509.36	83.28	7.68	0	4.72546	31.3124	0.0110897	0.000345611	0.011176	0.000350085	1.0065	1041	93867	0.011038	100	0.953522	1.10184	6	56	1983	-3115
ROI 127	127	plaque2_1.im	8881.36	91.28	7486.32	83.76	6.64	0	13.6264	31.5007	0.0111879	0.000347689	0.011275	0.000352201	0.771403	1047	93579	0.011038	100	0.953522	1.10184	16	56	1983	-3114
ROI 128	128	plaque2_1.im	9134.4	92.16	5678.8	63.44	4.08	0	12.0832	36.1403	0.0111709	0.000398899	0.0112579	0.000403574	1.2354	793	70985	0.011038	100	0.953522	1.10184	26	56	1983	-3113
ROI 129	129	plaque2_1.im	8804.8	92	6469.2	67.84	6	0	-49.9535	32.7953	0.0104861	0.000361979	0.0105678	0.00036632	1.66964	848	80865	0.011038	100	0.953522	1.10184	36	56	1983	-3112
ROI 130	130	plaque2_1.im	8695.04	91.68	7726.32	80.56	9.2	0	-55.3816	29.9222	0.0104262	0.000330267	0.0105074	0.000334488	0.846888	1007	96579	0.011038	100	0.953522	1.10184	46	56	1983	-3111
ROI 131	131	plaque2_1.im	8695.04	92	7751.04	80.72	7.36	0	-56.5241	29.8562	0.0104136	0.000329538	0.0104947	0.000333753	1.2353	1009	96888	0.011038	100	0.953522	1.10184	56	56	1983	-3110
ROI 132	132	plaque2_1.im	8704.96	94.16	7846.4	89.2	7.52	0	29.9213	31.0185	0.0113678	0.000342367	0.0114563	0.000346924	1.27197	1115	98080	0.011038	100	0.953522	1.10184	66	56	1983	-3110
ROI 133	133	plaque2_1.im	8633.84	87.84	8406.4	89.28	12.4	0	-37.8257	28.9545	0.01062	0.000319585	0.0107027	0.000323842	0.739656	1116	105080	0.011038	100	0.953522	1.10184	76	56	1983	-3109
ROI 134	134	plaque2_1.im	8630.56	89.84	8334.32	91.92	8.08	0	-0.806786	29.6395	0.0110286	0.000327146	0.0111145	0.000331556	1.05857	1149	104179	0.011038	100	0.953522	1.10184	86	56	1983	-3108
ROI 135	135	plaque2_1.im	8698.32	92	7743.52	90.24	6.24	0	55.7724	31.6178	0.0116531	0.000348981	0.0117439	0.000353648	0.93171	1128	96794	0.011038	100	0.953522	1.10184	96	56	1983	-3107
ROI 136	136	plaque2_1.im	8580.8	86.08	7984.16	86.64	6.8	0	-16.8975	30.035	0.010851	0.000331512	0.0109355	0.000335873	0.846201	1083	99802	0.011038	100	0.953522	1.10184	106	56	1983	-3106
ROI 137	137	plaque2_1.im	8500.88	85.44	9166.08	98.24	8.08	0	-29.011	27.8567	0.0107173	0.000307469	0.0108008	0.000311734	1.21135	1228	114576	0.011038	100	0.953522	1.10184	116	56	1983	-3105
ROI 138	138	plaque2_1.im	8515.04	97.2	8698.24	94.96	8.32	0	-10.9484	28.8637	0.0109167	0.000318583	0.0110017	0.000322937	0.909674	1187	108728	0.011038	100	0.953522	1.10184	126	56	1983	-3104
ROI 139	139	plaque2_1.im	8464.8	89.68	8733.36	96.24	7.68	0	-1.64758	28.9422	0.0110193	0.000319449	0.0111051	0.000323841	0.884862	1203	109167	0.011038	100	0.953522	1.10184	136	56	1983	-3103
ROI 140	140	plaque2_1.im	8460.88	85.84	8611.12	93.04	6.56	0	-21.1421	28.8578	0.0108041	0.000318518	0.0108883	0.000322834	1.07954	1163	107639	0.011038	100	0.953522	1.10184	146	56	1983	-3102
ROI 141	141	plaque2_1.im	8429.68	85.92	8373.6	89.2	8.64	0	-34.9223	29.0553	0.010652	0.000320698	0.010735	0.000324968	1.30724	1115	104670	0.011038	100	0.953522	1.10184	156	56	1983	-3101
ROI 142	142	plaque2_1.im	8363.2	89.76	7808.08	82.08	9.44	0	-47.6366	29.8882	0.0105117	0.000329891	0.0105936	0.000334138	0.937552	1026	97601	0.011038	100	0.953522	1.10184	166	56	1983	-3100
ROI 143	143	plaque2_1.im	8095.44	82.4	9363.12	104.32	11.28	0	9.38444	28.1076	0.0111411	0.000310238	0.0112279	0.000314657	1.09567	1304	117039	0.011038	100	0.953522	1.10184	176	56	1983	-3099
ROI 144	144	plaque2_1.im	8174.88	90.24	8541.68	92.8	12.4	0	-15.7299	29.0557	0.0108639	0.000320703	0.0109485	0.000325043	1.23783	1160	106771	0.011038	100	0.953522	1.10184	186	56	1983	-3098
ROI 145	145	plaque2_1.im	8211.36	83.92	7568.4	84.16	7.68	0	7.42164	31.2324	0.0111194	0.000344727	0.011206	0.000349209	0.899707	1052	94605	0.011038	100	0.953522	1.10184	196	56	1983	-3097
ROI 146	146	plaque2_1.im	8182.88	84.8	7009.6	75.36	7.36	0	-26.0038	31.9047	0.0107505	0.000352148	0.0108342	0.000356535	1.30499	942	87620	0.011038	100	0.953522	1.10184	206	56	1983	-3096
ROI 147	147	plaque2_1.im	7964.16	84.64	7823.76	85.04	6.64	0	-15.2696	30.3667	0.010869	0.000335173	0.0109536	0.000339549	0.893405	1063	97797	0.011038	100	0.953522	1.10184	216	56	1983	-3095
ROI 148	148	plaque2_1.im	7801.12	81.52	8832.16	95.04	11.04	0	-25.1246	28.4358	0.0107602	0.00031386	0.010844	0.000318152	0.79316	1188	110402	0.011038	100	0.953522	1.10184	226	56	1983	-3094
ROI 149	149	plaque2_1.im	7593.92	83.2	9570	99.44	11.6	0	-58.6334	26.8391	0.0103903	0.000296237	0.0104713	0.000300369	1.12679	1243	119625	0.011038	100	0.953522	1.10184	236	56	1983	-3093
ROI 150	150	plaque2_1.im	7369.76	81.84	8849.68	92.4	6.32	0	-54.0808	27.9781	0.0104406	0.000308808	0.0105219	0.000312981	0.978552	1155	110621	0.011038	100	0.953522	1.10184	246	56	1983	-3092
ROI 151	151	plaque2_1.im	8669.76	95.6	7115.6	72.8	5.04	0	-73.1073	30.883	0.0102306	0.000340871	0.0103103	0.000345064	0.782404	910	88945	0.011038	100	0.953522	1.10184	6	66	1983	-3115
ROI 152	152	plaque2_1.im	8959.76	97.36	7311.92	82.24	8	0	18.9698	31.959	0.0112469	0.000352748	0.0113345	0.000357292	1.03162	1028	91399	0.011038	100	0.953522	1.10184	16	66	1983	-3114
ROI 153	153	plaque2_1.im	9455.12	95.36	6053.12	66.96	9.04	0	2.18014	34.8315	0.0110616	0.000384452	0.0111477	0.000389042	1.36887	837	75664	0.011038	100	0.953522	1.10184	26	66	1983	-3113
ROI 154	154	plaque2_1.im	9338.4	94.56	8068.8	88.56	14.24	0	-5.65231	30.0493	0.0109751	0.000331669	0.0110606	0.000336072	0.948036	1107	100860	0.011038	100	0.953522	1.10184	36	66	1983	-3112
ROI 155	155	plaque2_1.im	8774.08	91.52	7847.2	81.36	6.72	0	-60.6967	29.6064	0.0103676	0.00032678	0.0104483	0.000330973	1.0917	1017	98090	0.011038	100	0.953522	1.10184	46	66	1983	-3111
ROI 156	156	plaque2_1.im	8809.44	90.8	8232.88	95.04	8.08	0	45.8376	30.5175	0.0115434	0.000336836	0.0116333	0.000341441	0.855053	1188	102911	0.011038	100	0.953522	1.10184	56	66	1983	-3110
ROI 157	157	plaque2_1.im	8820.48	85.84	7956.96	84.8	8.16	0	-34.4866	29.8131	0.0106569	0.000329062	0.0107399	0.000333354	1.05981	1060	99462	0.011038	100	0.953522	1.10184	66	66	1983	-3110
ROI 158	158	plaque2_1.im	8866.56	97.12	8466.8	96.08	8.56	0	28.0715	29.8333	0.0113473	0.000329286	0.0114357	0.000333808	0.990035	1201	105835	0.011038	100	0.953522	1.10184	76	66	1983	-3109
ROI 159	159	plaque2_1.im	8778.88	95.84	8196.56	88.08	5.28	0	-26.4566	29.4973	0.0107455	0.000325577	0.0108292	0.000329889	0.802471	1101	102457	0.011038	100	0.953522	1.10184	86	66	1983	-3108
ROI 160	160	plaque2_1.im	8833.6	91.12	7897.6	87.04	8.96	0	-1.53384	30.4368	0.0110206	0.000335946	0.0111064	0.000340374	1.38175	1088	98720	0.011038	100	0.953522	1.10184	96	66	1983	-3107
ROI 161	161	plaque2_1.im	8743.52	91.28	7846.88	81.68	8.56	0	-56.9638	29.6664	0.0104088	0.000327442	0.0104898	0.00033165	1.12467	1021	98086	0.011038	100	0.953522	1.10184	106	66	1983	-3106
ROI 162	162	plaque2_1.im	8671.84	94.96	8971.6	97.84	7.04	0	-12.0018	28.4052	0.010905	0.000313523	0.01099	0.000317864	1.64773	1223	112145	0.011038	100	0.953522	1.10184	116	66	1983	-3105
ROI 163	163	plaque2_1.im	8641.84	93.36	8474.96	94.8	8.48	0	13.3986	29.6031	0.0111854	0.000326744	0.0112725	0.000331206	1.10221	1185	105937	0.011038	100	0.953522	1.10184	126	66	1983	-3104
ROI 164	164	plaque2_1.im	8643.84	90.48	8474.24	89.52	8.24	0	-42.9625	28.7605	0.0105633	0.000317444	0.0106456	0.000321677	1.06382	1119	105928	0.011038	100	0.953522	1.10184	136	66	1983	-3103
ROI 165	165	plaque2_1.im	8594	86.88	8402.64	92.96	7.04	0	2.28207	29.5649	0.0110627	0.000326322	0.0111489	0.000330742	0.669703	1162	105033	0.011038	100	0.953522	1.10184	146	66	1983	-3102
ROI 166	166	plaque2_1.im	8635.28	90.72	8090.96	85.92	6.4	0	-37.9363	29.5118	0.0106188	0.000325736	0.0107015	0.000330007	1.04041	1074	101137	0.011038	100	0.953522	1.10184	156	66	1983	-3101
ROI 167	167	plaque2_1.im	8401.52	86.32	8435.36	91.68	7.92	0	-15.3529	29.2439	0.010868	0.00032278	0.0109527	0.000327127	0.836801	1146	105442	0.011038	100	0.953522	1.10184	166	66	1983	-3100
ROI 168	168	plaque2_1.im	8387.76	89.84	8366.4	88.48	12.48	0	-41.8883	28.9616	0.0105752	0.000319664	0.0106575	0.000323906	1.21437	1106	104580	0.011038	100	0.953522	1.10184	176	66	1983	-3099
ROI 169	169	plaque2_1.im	8295.44	85.52	8412.72	89.28	12.64	0	-38.5485	28.9326	0.010612	0.000319344	0.0106947	0.000323597	0.955431	1116	105159	0.011038	100	0.953522	1.10184	186	66	1983	-3098
ROI 170	170	plaque2_1.im	8253.6	87.84	7806	85.84	7.92	0	-3.74436	30.5806	0.0109962	0.000337533	0.0110818	0.000341957	1.43267	1073	97575	0.011038	100	0.953522	1.10184	196	66	1983	-3097
ROI 171	171	plaque2_1.im	8130.88	82.64	8756.48	96.08	7.2	0	-5.93893	28.8411	0.0109719	0.000318333	0.0110574	0.000322706	0.95503	1201	109456	0.011038	100	0.953522	1.10184	206	66	1983	-3096
ROI 172	172	plaque2_1.im	8032.48	82.88	9768	102.24	9.44	0	-51.7457	26.6637	0.0104664	0.000294301	0.0105479	0.000298456	0.978237	1278	122100	0.011038	100	0.953522	1.10184	216	66	1983	-3095
ROI 173	173	plaque2_1.im	7953.44	81.12	9362.56	99.12	10.16	0	-40.8726	27.3922	0.0105864	0.000302342	0.0106688	0.000306553	1.25909	1239	117032	0.011038	100	0.953522	1.10184	226	66	1983	-3094
ROI 174	174	plaque2_1.im	7903.04	85.68	7688.08	86.96	6.24	0	24.7343	31.2564	0.0113105	0.000344993	0.0113986	0.000349537	0.739606	1087	96101	0.011038	100	0.953522	1.10184	236	66	1983	-3093
ROI 175	175	plaque2_1.im	7716.88	77.84	7775.12	83.6	4.08	0	-25.8882	30.2951	0.0107518	0.000334383	0.0108355	0.000338719	0.997462	1045	97189	0.011038	100	0.953522	1.10184	246	66	1983	-3092
ROI 176	176	plaque2_1.im	8658.4	91.36	7262.88	75.6	7.04	0	-56.9765	30.8358	0.0104086	0.00034035	0.0104897	0.000344596	0.756584	945	90786	0.011038	100	0.953522	1.10184	6	76	1982	-3115
ROI 177	177	plaque2_1.im	9181.2	94.4	7158.88	75.04	5.68	0	-50.3636	31.1688	0.0104816	0.000344026	0.0105633	0.000348305	0.402071	938	89486	0.011038	100	0.953522	1.10184	16	76	1982	-3114
ROI 178	178	plaque2_1.im	10414	110.08	4083.04	44.16	13.68	0	-20.1603	41.9297	0.010815	0.000462799	0.0108992	0.000467671	0.74803	552	51038	0.011038	100	0.953522	1.10184	26	76	1982	-3113
ROI 179	179	plaque2_1.im	9602.56	99.28	6428.16	71.2	11.6	0	3.4666	33.822	0.0110758	0.000373311	0.011162	0.000377865	0.782608	890	80352	0.011038	100	0.953522	1.10184	36	76	1982	-3112
ROI 180	180	plaque2_1.im	8892.64	96.56	7728.96	86	8.24	0	8.06145	30.9162	0.0111265	0.000341237	0.0112131	0.000345712	0.628178	1075	96612	0.011038	100	0.953522	1.10184	46	76	1982	-3111
ROI 181	181	plaque2_1.im	8871.2	98.4	8006.4	88.56	7.28	0	2.09746	30.2848	0.0110607	0.000334269	0.0111468	0.000338705	0.987942	1107	100080	0.011038	100	0.953522	1.10184	56	76	1982	-3110
ROI 182	182	plaque2_1.im	8984.96	92.16	8065.76	96.48	8.56	0	83.6814	31.3913	0.0119611	0.000346482	0.0120543	0.000351248	0.994681	1206	100822	0.011038	100	0.953522	1.10184	66	76	1982	-3110
ROI 183	183	plaque2_1.im	8913.04	94.48	8503.84	94.16	9.52	0	3.13872	29.4011	0.0110721	0.000324515	0.0111584	0.000328934	0.674875	1177	106298	0.011038	100	0.953522	1.10184	76	76	1982	-3109
ROI 184	184	plaque2_1.im	8929.36	93.52	8015.12	89.28	6.8	0	9.14549	30.3758	0.0111384	0.000335272	0.0112252	0.000339737	1.06605	1116	100189	0.011038	100	0.953522	1.10184	86	76	1982	-3108
ROI 185	185	plaque2_1.im	8885.76	93.2	8088.8	84.96	8	0	-48.4316	29.3526	0.0105029	0.000323979	0.0105847	0.000328208	1.09358	1062	101110	0.011038	100	0.953522	1.10184	96	76	1982	-3107
ROI 186	186	plaque2_1.im	8871.84	92.08	7429.6	80.64	6.72	0	-16.6804	31.1393	0.0108534	0.0003437	0.0109379	0.000348094	1.15376	1008	92870	0.011038	100	0.953522	1.10184	106	76	1982	-3106
ROI 187	187	plaque2_1.im	8750.24	92.24	8787.52	90.72	7.76	0	-64.7099	27.9171	0.0103233	0.000308135	0.0104037	0.000312267	0.896447	1134	109844	0.011038	100	0.953522	1.10184	116	76	1982	-3105
ROI 188	188	plaque2_1.im	8771.04	85.44	8757.44	97.44	7.68	0	8.02137	29.0435	0.011126	0.000320568	0.0112127	0.000324998	0.941163	1218	109468	0.011038	100	0.953522	1.10184	126	76	1982	-3104
ROI 189	189	plaque2_1.im	8881.04	88.4	8283.92	92.96	5.44	0	16.6462	29.9909	0.0112212	0.000331025	0.0113086	0.000335508	0.688004	1162	103549	0.011038	100	0.953522	1.10184	136	76	1982	-3103
ROI 190	190	plaque2_1.im	9021.44	99.12	6326.96	71.2	6.48	0	19.5171	34.366	0.0112529	0.000379315	0.0113406	0.000383942	0.932021	890	79087	0.011038	100	0.953522	1.10184	146	76	1982	-3102
ROI 191	191	plaque2_1.im	8959.04	95.04	6302.32	69.36	13.84	0	-2.94694	34.0475	0.011005	0.0003758	0.0110907	0.000380342	0.603365	867	78779	0.011038	100	0.953522	1.10184	156	76	1982	-3101
ROI 192	192	plaque2_1.im	8729.44	99.04	7268	74.08	10.4	0	-76.5876	30.4995	0.0101922	0.000336638	0.0102716	0.000340806	0.947409	926	90850	0.011038	100	0.953522	1.10184	166	76	1982	-3100
ROI 193	193	plaque2_1.im	8530.4	89.76	8153.68	84.56	17.36	0	-60.4478	29.0485	0.0103703	0.000320623	0.0104511	0.0003248	0.924457	1057	101921	0.011038	100	0.953522	1.10184	176	76	1982	-3099
ROI 194	194	plaque2_1.im	8404	89.84	8226.16	89.36	9.36	0	-15.8629	29.6057	0.0108624	0.000326773	0.010947	0.000331126	0.634177	1117	102827	0.011038	100	0.953522	1.10184	186	76	1982	-3098
ROI 195	195	plaque2_1.im	8386.24	84.08	8339.04	93.36	6.56	0	14.2719	29.8563	0.011195	0.000329539	0.0112822	0.000334011	1.46473	1167	104238	0.011038	100	0.953522	1.10184	196	76	1982	-3097
ROI 196	196	plaque2_1.im	8227.6	85.2	8648.08	92	6.16	0	-36.2203	28.5711	0.0106377	0.000315353	0.0107206	0.000319607	0.854767	1150	108101	0.011038	100	0.953522	1.10184	206	76	1982	-3096
ROI 197	197	plaque2_1.im	8116.8	85.44	9094.24	99.92	7.36	0	-4.60455	28.3196	0.0109867	0.000312578	0.0110723	0.000316946	0.869795	1249	113678	0.011038	100	0.953522	1.10184	216	76	1982	-3095
ROI 198	198	plaque2_1.im	8123.92	87.36	8479.6	90.48	7.44	0	-33.3109	28.8975	0.0106698	0.000318956	0.0107529	0.000323228	1.10562	1131	105995	0.011038	100	0.953522	1.10184	226	76	1982	-3094
ROI 199	199	plaque2_1.im	8098.88	80.24	7659.52	81.2	5.92	0	-39.5736	30.3055	0.0106007	0.000334497	0.0106833	0.000338785	1.40993	1015	95744	0.011038	100	0.953522	1.10184	236	76	1982	-3093
ROI 200	200	plaque2_1.im	7961.12	83.04	6967.28	73.92	4.48	0	-38.812	31.7881	0.0106091	0.000350861	0.0106917	0.000355201	1.45117	924	87091	0.011038	100	0.953522	1.10184	246	76	1982	-3092
ROI 201	201	plaque2_1.im	8736.32	90.56	7982.72	88.88	7.92	0	8.70177	30.4306	0.0111335	0.000335877	0.0112203	0.000340342	1.01175	1111	99784	0.011038	100	0.953522	1.10184	6	86	1981	-3115
ROI 202	202	plaque2_1.im	9261.2	98.16	6845.92	73.92	7.84	0	-21.7728	32.3546	0.0107972	0.000357114	0.0108813	0.000361531	0.958628	924	85574	0.011038	100	0.953522	1.10184	16	86	1981	-3114
ROI 203	203	plaque2_1.im	9267.76	98.4	5486.4	59.2	4.24	0	-22.439	36.1292	0.0107898	0.000398776	0.0108739	0.000403346	0.591288	740	68580	0.011038	100	0.953522	1.10184	26	86	1981	-3113
ROI 204	204	plaque2_1.im	9023.84	95.92	7819.68	88.8	7.6	0	28.8063	31.0545	0.0113554	0.000342764	0.0114439	0.000347318	0.571442	1110	97746	0.011038	100	0.953522	1.10184	36	86	1981	-3112
ROI 205	205	plaque2_1.im	9309.68	98.8	8645.2	97.28	15.6	0	19.4317	29.3982	0.011252	0.000324483	0.0113396	0.000328964	1.36998	1216	108065	0.011038	100	0.953522	1.10184	46	86	1981	-3111
ROI 206	206	plaque2_1.im	9169.52	98.4	7582.32	84	12.16	0	3.66041	31.1447	0.0110779	0.00034376	0.0111642	0.000348226	1.37596	1050	94779	0.011038	100	0.953522	1.10184	56	86	1981	-3110
ROI 207	207	plaque2_1.im	9037.52	95.76	7890.56	85.52	8.08	0	-18.095	30.1941	0.0108378	0.000333267	0.0109222	0.000337628	0.753957	1069	98632	0.011038	100	0.953522	1.10184	66	86	1981	-3110
ROI 208	208	plaque2_1.im	9173.12	97.6	8671.44	92.16	8.48	0	-37.1451	28.5187	0.0106275	0.000314775	0.0107103	0.000319024	0.640635	1152	108393	0.011038	100	0.953522	1.10184	76	86	1981	-3109
ROI 209	209	plaque2_1.im	9350.72	102.16	8720.4	96.32	10.72	0	0.667231	28.9976	0.0110449	0.000320061	0.0111309	0.000324462	1.82699	1204	109005	0.011038	100	0.953522	1.10184	86	86	1981	-3108
ROI 210	210	plaque2_1.im	8943.6	91.28	8329.12	84.08	6.72	0	-85.4589	28.3519	0.0100942	0.000312935	0.0101729	0.000317003	1.58294	1051	104114	0.011038	100	0.953522	1.10184	96	86	1981	-3107
ROI 211	211	plaque2_1.im	9071.04	94.56	7503.6	79.2	6.8	0	-43.7639	30.5511	0.0105545	0.000337208	0.0106367	0.00034149	1.40763	990	93795	0.011038	100	0.953522	1.10184	106	86	1981	-3106
ROI 212	212	plaque2_1.im	8985.04	95.44	8184.24	89.2	5.44	0	-12.5932	29.7312	0.0108985	0.000328158	0.0109834	0.000332527	0.824255	1115	102303	0.011038	100	0.953522	1.10184	116	86	1981	-3105
ROI 213	213	plaque2_1.im	9037.68	95.12	7387.44	79.12	5.6	0	-29.7092	31.0182	0.0107096	0.000342364	0.010793	0.000346709	1.0451	989	92343	0.011038	100	0.953522	1.10184	126	86	1981	-3104
ROI 214	214	plaque2_1.im	9182.4	99.2	6230.88	69.04	3.44	0	3.83194	34.3596	0.0110798	0.000379244	0.0111661	0.000383821	0.609779	863	77886	0.011038	100	0.953522	1.10184	136	86	1981	-3103
ROI 215	215	plaque2_1.im	9232.56	96.32	5257.12	56.32	10.24	0	-29.4355	36.7749	0.0107126	0.000405903	0.010796	0.000410482	1.01415	704	65714	0.011038	100	0.953522	1.10184	146	86	1981	-3102
ROI 216	216	plaque2_1.im	9154.32	93.92	6183.68	67.12	21.92	0	-16.6354	34.1333	0.0108539	0.000376746	0.0109384	0.000381248	1.25535	839	77296	0.011038	100	0.953522	1.10184	156	86	1981	-3101
ROI 217	217	plaque2_1.im	8880.48	98.64	6975.68	71.6	8	0	-70.1003	31.2422	0.0102638	0.000344836	0.0103437	0.000349053	1.98618	895	87196	0.011038	100	0.953522	1.10184	166	86	1981	-3100
ROI 218	218	plaque2_1.im	8796.08	99.68	6506.08	73.68	8.32	0	25.9822	33.9982	0.0113243	0.000375255	0.0114125	0.00037989	0.771324	921	81326	0.011038	100	0.953522	1.10184	176	86	1981	-3099
ROI 219	219	plaque2_1.im	8598.16	90.56	7521.28	83.6	6.16	0	6.98762	31.3232	0.0111146	0.00034573	0.0112012	0.000350213	1.31888	1045	94016	0.011038	100	0.953522	1.10184	186	86	1981	-3098
ROI 220	220	plaque2_1.im	8449.2	88.16	8835.12	95.44	8	0	-21.3495	28.4866	0.0108019	0.000314421	0.010886	0.000318728	0.984058	1193	110439	0.011038	100	0.953522	1.10184	196	86	1981	-3097
ROI 221	221	plaque2_1.im	8346.16	89.2	9164.16	100.48	6.88	0	-6.66303	28.1819	0.010964	0.000311057	0.0110494	0.000315415	0.899025	1256	114552	0.011038	100	0.953522	1.10184	206	86	1981	-3096
ROI 222	222	plaque2_1.im	8306.72	89.84	8489.68	92.48	15.92	0	-13.116	29.1837	0.0108927	0.000322115	0.0109776	0.000326468	0.780922	1156	106121	0.011038	100	0.953522	1.10184	216	86	1981	-3095
ROI 223	223	plaque2_1.im	8329.04	87.44	7906.32	91.12	8.4	0	44.1165	31.1154	0.0115244	0.000343436	0.0116142	0.000348048	0.813237	1139	98829	0.011038	100	0.953522	1.10184	226	86	1981	-3094
ROI 224	224	plaque2_1.im	8226.72	84.56	7258.56	84.08	4.72	0	49.4261	32.5575	0.011583	0.000359354	0.0116733	0.000364023	1.36135	1051	90732	0.011038	100	0.953522	1.10184	236	86	1981	-3093
ROI 225	225	plaque2_1.im	8047.12	84.4	7488.24	80.32	6.64	0	-28.2522	30.8321	0.0107257	0.00034031	0.0108092	0.000344654	1.18646	1004	93603	0.011038	100	0.953522	1.10184	246	86	1981	-3092
ROI 226	226	plaque2_1.im	8763.04	94.32	8060.4	84.08	7.44	0	-54.9697	29.302	0.0104308	0.000323421	0.010512	0.000327625	1.00168	1051	100755	0.011038	100	0.953522	1.10184	6	96	1980	-3115
ROI 227	227	plaque2_1.im	9095.52	103.92	7659.12	84.4	5.6	0	-1.67213	30.9049	0.011019	0.000341112	0.0111049	0.000345552	1.02911	1055	95739	0.011038	100	0.953522	1.10184	16	96	1980	-3114
ROI 228	228	plaque2_1.im	9227.76	98.16	7839.68	84.8	9.68	0	-20.0428	30.2615	0.0108163	0.000334011	0.0109005	0.000338367	1.48961	1060	97996	0.011038	100	0.953522	1.10184	26	96	1980	-3113
ROI 229	229	plaque2_1.im	9437.84	101.92	7630.88	81.52	10.72	0	-32.1698	30.4803	0.0106824	0.000336427	0.0107656	0.000340746	1.70896	1019	95386	0.011038	100	0.953522	1.10184	36	96	1980	-3112
ROI 230	230	plaque2_1.im	9514.32	101.52	7865.36	84.56	9.36	0	-26.0067	30.119	0.0107505	0.000332438	0.0108342	0.000336769	0.923602	1057	98317	0.011038	100	0.953522	1.10184	46	96	1980	-3111
ROI 231	231	plaque2_1.im	9399.84	102.48	6894.32	73.44	9.04	0	-34.9477	32.0207	0.0106518	0.000353428	0.0107347	0.00035779	0.706116	918	86179	0.011038	100	0.953522	1.10184	56	96	1980	-3110
ROI 232	232	plaque2_1.im	9320.64	101.6	6825.36	76.24	7.36	0	11.9684	32.9635	0.0111696	0.000363834	0.0112566	0.000368386	1.02201	953	85317	0.011038	100	0.953522	1.10184	66	96	1980	-3110
ROI 233	233	plaque2_1.im	9134	91.36	8338	89.12	7.68	0	-31.671	29.1668	0.0106879	0.000321929	0.0107712	0.000326213	1.09884	1114	104225	0.011038	100	0.953522	1.10184	76	96	1980	-3109
ROI 234	234	plaque2_1.im	9089.2	95.44	8608.48	94.96	7.68	0	-0.635675	29.1663	0.0110305	0.000321923	0.0111164	0.000326323	0.865028	1187	107606	0.011038	100	0.953522	1.10184	86	96	1980	-3108
ROI 235	235	plaque2_1.im	9098.48	99.36	8449.28	94.16	7.92	0	9.6163	29.592	0.0111436	0.000326622	0.0112304	0.00033107	0.998569	1177	105616	0.011038	100	0.953522	1.10184	96	96	1980	-3107
ROI 236	236	plaque2_1.im	9404.16	101.12	8161.2	90.24	7.76	0	1.73921	29.9908	0.0110567	0.000331023	0.0111428	0.000335451	1.16089	1128	102015	0.011038	100	0.953522	1.10184	106	96	1980	-3106
ROI 237	237	plaque2_1.im	9152.08	101.68	7337.52	83.6	5.12	0	32.2065	32.1121	0.011393	0.000354437	0.0114817	0.000359032	0.476054	1045	91719	0.011038	100	0.953522	1.10184	116	96	1980	-3105
ROI 238	238	plaque2_1.im	9175.2	98.56	6980.08	70.88	5.84	0	-80.0316	31.0635	0.0101542	0.000342863	0.0102332	0.000347041	0.661728	886	87251	0.011038	100	0.953522	1.10184	126	96	1980	-3104
ROI 239	239	plaque2_1.im	9294.64	98.24	5749.12	58.88	4.96	0	-72.1537	34.3756	0.0102411	0.00037942	0.0103209	0.000383761	1.19358	736	71864	0.011038	100	0.953522	1.10184	136	96	1980	-3103
ROI 240	240	plaque2_1.im	9077.12	99.44	7192.48	75.52	6.8	0	-48.7538	31.1225	0.0104994	0.000343515	0.0105812	0.000347799	1.2638	944	89906	0.011038	100	0.953522	1.10184	146	96	1980	-3102
ROI 241	241	plaque2_1.im	8989.52	100.16	7739.36	88.48	8.4	0	35.7375	31.3213	0.011432	0.000345709	0.011521	0.000350295	1.06965	1106	96742	0.011038	100	0.953522	1.10184	156	96	1980	-3101
ROI 242	242	plaque2_1.im	8906.08	95.92	7340.88	78.64	7.04	0	-29.4788	31.1202	0.0107121	0.000343489	0.0107956	0.000347838	0.863491	983	91761	0.011038	100	0.953522	1.10184	166	96	1980	-3100
ROI 243	243	plaque2_1.im	8696.32	99.92	8492.4	94.32	6	0	6.19686	29.4662	0.0111059	0.000325234	0.0111924	0.000329666	1.1721	1179	106155	0.011038	100	0.953522	1.10184	176	96	1980	-3099
ROI 244	244	plaque2_1.im	8595.04	90.8	9602.48	104.08	8.88	0	-18.0407	27.3713	0.0108384	0.000302111	0.0109228	0.000306411	1.43274	1301	120031	0.011038	100	0.953522	1.10184	186	96	1980	-3098
ROI 245	245	plaque2_1.im	8625.36	92.48	8646.72	88.64	7.68	0	-71.2732	28.0435	0.0102508	0.000309531	0.0103307	0.000313642	1.68089	1108	108084	0.011038	100	0.953522	1.10184	196	96	1980	-3097
ROI 246	246	plaque2_1.im	8507.68	90.88	8546.64	85.6	10.24	0	-92.6226	27.8779	0.0100152	0.000307702	0.0100932	0.000311732	0.636869	1070	106833	0.011038	100	0.953522	1.10184	206	96	1980	-3096
ROI 247	247	plaque2_1.im	8458.08	86.24	8894.96	95.36	10.08	0	-28.7481	28.2819	0.0107202	0.000312162	0.0108037	0.000316437	0.776577	1192	111187	0.011038	100	0.953522	1.10184	216	96	1980	-3095
ROI 248	248	plaque2_1.im	8450.08	87.68	8050.56	81.84	7.52	0	-79.0222	28.9406	0.0101653	0.000319432	0.0102445	0.000323541	0.904541	1023	100632	0.011038	100	0.953522	1.10184	226	96	1980	-3094
ROI 249	249	plaque2_1.im	8413.04	88.72	7892.64	83.68	5.12	0	-39.4743	29.8561	0.0106018	0.000329537	0.0106844	0.000333812	1.22841	1046	98658	0.011038	100	0.953522	1.10184	236	96	1980	-3093
ROI 250	250	plaque2_1.im	8308.96	86.24	7011.68	74.4	5.76	0	-38.6966	31.6892	0.0106104	0.000349769	0.010693	0.000354106	0.804252	930	87646	0.011038	100	0.953522	1.10184	246	96	1980	-3092
ROI 251	251	plaque2_1.im	9014	95.28	7364.08	81.12	6.88	0	-2.02642	31.5122	0.0110151	0.000347816	0.0111009	0.000352273	0.805588	1014	92051	0.011038	100	0.953522	1.10184	6	106	1979	-3115
ROI 252	252	plaque2_1.im	9237.52	101.92	7468.96	73.6	10.64	0	-107.255	29.5776	0.00985367	0.000326463	0.00993042	0.000330496	1.0515	920	93362	0.011038	100	0.953522	1.10184	16	106	1979	-3114
ROI 253	253	plaque2_1.im	9549.36	100.56	6693.6	72.96	12.16	0	-12.5055	32.8769	0.0108995	0.000362879	0.0109844	0.000367346	0.663528	912	83670	0.011038	100	0.953522	1.10184	26	106	1979	-3113
ROI 254	254	plaque2_1.im	9738.4	104.08	6546.8	69.2	8.16	0	-42.3945	32.7312	0.0105696	0.000361271	0.0106519	0.000365634	1.28768	865	81835	0.011038	100	0.953522	1.10184	36	106	1979	-3112
ROI 255	255	plaque2_1.im	9819.92	107.28	6668.24	73.84	7.12	0	3.20588	33.2032	0.0110729	0.000366481	0.0111591	0.000371012	1.05062	923	83353	0.011038	100	0.953522	1.10184	46	106	1979	-3111
ROI 256	256	plaque2_1.im	9488.96	96.32	6787.84	72.88	5.76	0	-27.2832	32.4001	0.0107364	0.000357616	0.01082	0.000362017	1.12396	911	84848	0.011038	100	0.953522	1.10184	56	106	1979	-3110
ROI 257	257	plaque2_1.im	9413.04	99.28	6909.44	75.28	6.4	0	-12.9336	32.3523	0.0108947	0.000357088	0.0109796	0.000361535	0.69603	941	86368	0.011038	100	0.953522	1.10184	66	106	1979	-3110
ROI 258	258	plaque2_1.im	9334.96	94.24	7629.92	85.04	6.56	0	9.74775	31.1425	0.0111451	0.000343735	0.0112319	0.000348222	0.932551	1063	95374	0.011038	100	0.953522	1.10184	76	106	1979	-3109
ROI 259	259	plaque2_1.im	9235.12	93.28	8163.68	87.36	9.12	0	-30.5257	29.4942	0.0107006	0.000325542	0.0107839	0.000329839	1.17586	1092	102046	0.011038	100	0.953522	1.10184	86	106	1979	-3108
ROI 260	260	plaque2_1.im	9207.84	99.04	8727.28	94.72	7.52	0	-16.7309	28.7303	0.0108528	0.000317111	0.0109374	0.000321441	1.19682	1184	109091	0.011038	100	0.953522	1.10184	96	106	1979	-3107
ROI 261	261	plaque2_1.im	9134.72	97.84	8072	92.8	6.56	0	41.5411	30.756	0.011496	0.000339469	0.0115856	0.000344063	0.646879	1160	100900	0.011038	100	0.953522	1.10184	106	106	1979	-3106
ROI 262	262	plaque2_1.im	9250.64	95.76	8291.52	88.88	7.68	0	-28.8652	29.2912	0.0107189	0.000323302	0.0108024	0.0003276	0.732196	1111	103644	0.011038	100	0.953522	1.10184	116	106	1979	-3105
ROI 263	263	plaque2_1.im	9260.96	97.2	7630.24	82.16	7.84	0	-24.4897	30.6036	0.0107672	0.000337787	0.0108511	0.000342137	0.612429	1027	95378	0.011038	100	0.953522	1.10184	126	106	1979	-3104
ROI 264	264	plaque2_1.im	9054.72	94.32	8927.12	97.28	7.6	0	-12.7621	28.4648	0.0108966	0.000314181	0.0109815	0.00031852	1.17833	1216	111589	0.011038	100	0.953522	1.10184	136	106	1979	-3103
ROI 265	265	plaque2_1.im	9169.68	97.76	8878.32	94.32	9.68	0	-37.5402	28.1787	0.0106232	0.000311022	0.0107059	0.000315262	0.836936	1179	110979	0.011038	100	0.953522	1.10184	146	106	1979	-3102
ROI 266	266	plaque2_1.im	9642	102.48	8408.56	94.16	26.4	0	14.5056	29.7361	0.0111976	0.000328212	0.0112848	0.000332682	0.994897	1177	105107	0.011038	100	0.953522	1.10184	156	106	1979	-3101
ROI 267	267	plaque2_1.im	9074.48	93.04	8515.76	92	15.76	0	-21.2449	29.0174	0.010803	0.00032028	0.0108872	0.000324599	0.955781	1150	106447	0.011038	100	0.953522	1.10184	166	106	1979	-3100
ROI 268	268	plaque2_1.im	8794.72	92.72	8954.4	96.96	7.28	0	-19.0074	28.3304	0.0108277	0.000312697	0.010912	0.00031701	1.18056	1212	111930	0.011038	100	0.953522	1.10184	176	106	1979	-3099
ROI 269	269	plaque2_1.im	8763.2	95.04	9393.52	95.76	9.04	0	-76.4394	26.83	0.0101938	0.000296136	0.0102732	0.0003002	1.11259	1197	117419	0.011038	100	0.953522	1.10184	186	106	1979	-3098
ROI 270	270	plaque2_1.im	8795.52	90.4	8368.24	85.52	7.84	0	-74.1445	28.4618	0.0102191	0.000314147	0.0102987	0.000318259	0.695273	1069	104603	0.011038	100	0.953522	1.10184	196	106	1979	-3097
ROI 271	271	plaque2_1.im	8694.64	90.32	8596.88	87.92	6.64	0	-73.4765	28.091	0.0102265	0.000310054	0.0103062	0.000314159	1.13349	1099	107461	0.011038	100	0.953522	1.10184	206	106	1979	-3096
ROI 272	272	plaque2_1.im	8625.36	88.96	8323.28	86.72	6.08	0	-56.0818	28.8184	0.0104185	0.000318084	0.0104996	0.00032227	1.28932	1084	104041	0.011038	100	0.953522	1.10184	216	106	1979	-3095
ROI 273	273	plaque2_1.im	8537.12	91.28	8654.32	97.84	7.2	0	24.2197	29.4524	0.0113048	0.000325081	0.0113929	0.000329582	0.710627	1223	108179	0.011038	100	0.953522	1.10184	226	106	1979	-3094
ROI 274	274	plaque2_1.im	8511.76	87.44	7973.92	84.16	5.44	0	-43.8116	29.6357	0.0105539	0.000327104	0.0106361	0.000331358	1.05449	1052	99674	0.011038	100	0.953522	1.10184	236	106	1979	-3093
ROI 275	275	plaque2_1.im	8556.72	91.12	6656.32	74.24	8.88	0	10.4466	33.354	0.0111528	0.000368145	0.0112397	0.000372705	1.02007	928	83204	0.011038	100	0.953522	1.10184	246	106	1979	-3092
ROI 276	276	plaque2_1.im	9316	102.64	5566.08	60.8	4.4	0	-10.3908	36.0924	0.0109228	0.00039837	0.0110079	0.000402974	1.64765	760	69576	0.011038	100	0.953522	1.10184	6	116	1978	-3115
ROI 277	277	plaque2_1.im	9228.48	95.12	7717.44	80.24	9.44	0	-58.0512	29.8967	0.0103968	0.000329984	0.0104777	0.000334196	0.692942	1003	96468	0.011038	100	0.953522	1.10184	16	116	1978	-3114
ROI 278	278	plaque2_1.im	9398.56	101.68	7617.28	80.48	9.04	0	-42.8111	30.3376	0.010565	0.000334851	0.0106473	0.000339129	1.03154	1006	95216	0.011038	100	0.953522	1.10184	26	116	1978	-3113
ROI 279	279	plaque2_1.im	9675.2	106.4	6779.04	75.12	9.28	0	3.91513	32.9425	0.0110807	0.000363603	0.011167	0.000368127	0.976724	939	84738	0.011038	100	0.953522	1.10184	36	116	1978	-3112
ROI 280	280	plaque2_1.im	9531.2	97.68	7031.2	74.32	8	0	-42.3962	31.5836	0.0105696	0.000348604	0.0106519	0.000352925	0.749036	929	87890	0.011038	100	0.953522	1.10184	46	116	1978	-3111
ROI 281	281	plaque2_1.im	9429.84	98	7356.8	78.8	6.88	0	-29.6087	31.0844	0.0107107	0.000343094	0.0107941	0.000347441	0.889615	985	91960	0.011038	100	0.953522	1.10184	56	116	1978	-3110
ROI 282	282	plaque2_1.im	9484.8	102.08	7407.12	79.68	8.24	0	-25.4378	31.0458	0.0107567	0.000342668	0.0108405	0.000347029	0.666297	996	92589	0.011038	100	0.953522	1.10184	66	116	1978	-3110
ROI 283	283	plaque2_1.im	9472.4	101.04	8215.52	88	10.24	0	-29.5856	29.4154	0.0107109	0.000324672	0.0107944	0.000328971	0.729383	1100	102694	0.011038	100	0.953522	1.10184	76	116	1978	-3109
ROI 284	284	plaque2_1.im	9340.8	91.6	8663.04	98	9.12	0	24.862	29.4469	0.0113119	0.00032502	0.0114	0.000329523	0.736079	1225	108288	0.011038	100	0.953522	1.10184	86	116	1978	-3108
ROI 285	285	plaque2_1.im	9290.96	104.24	8412.32	92	6.72	0	-9.20987	29.3761	0.0109358	0.000324239	0.011021	0.000328612	0.821877	1150	105154	0.011038	100	0.953522	1.10184	96	116	1978	-3107
ROI 286	286	plaque2_1.im	9221.36	96.4	8639.2	90.24	8.88	0	-53.6862	28.3229	0.0104449	0.000312614	0.0105263	0.000316796	1.01578	1128	107990	0.011038	100	0.953522	1.10184	106	116	1978	-3106
ROI 287	287	plaque2_1.im	9486.08	95.36	7449.76	80.56	6.56	0	-20.3143	31.039	0.0108133	0.000342593	0.0108975	0.000346971	1.04277	1007	93122	0.011038	100	0.953522	1.10184	116	116	1978	-3105
ROI 288	288	plaque2_1.im	9469.52	99.44	5968.24	63.44	7.84	0	-36.9995	34.3784	0.0106291	0.000379452	0.0107119	0.0003839	0.830444	793	74603	0.011038	100	0.953522	1.10184	126	116	1978	-3104
ROI 289	289	plaque2_1.im	9188.64	99.36	8244	90.56	7.68	0	-4.80528	29.7411	0.0109845	0.000328268	0.01107	0.000332665	0.79828	1132	103050	0.011038	100	0.953522	1.10184	136	116	1978	-3103
ROI 290	290	plaque2_1.im	9272.8	98.8	9353.52	106.24	12.4	0	29.0171	28.3972	0.0113578	0.000313435	0.0114462	0.000317936	1.37088	1328	116919	0.011038	100	0.953522	1.10184	146	116	1978	-3102
ROI 291	291	plaque2_1.im	9426.48	97.44	7684.16	81.04	17.52	0	-44.5397	30.1777	0.0105459	0.000333086	0.010628	0.000337353	1.01767	1013	96052	0.011038	100	0.953522	1.10184	156	116	1978	-3101
ROI 292	292	plaque2_1.im	9261.92	95.84	6527.12	69.6	8.24	0	-33.9552	32.9261	0.0106627	0.000363422	0.0107458	0.000367821	1.20753	870	81589	0.011038	100	0.953522	1.10184	166	116	1978	-3100
ROI 293	293	plaque2_1.im	9187.28	90.8	7773.28	83.12	6.88	0	-31.252	30.2143	0.0106926	0.00033349	0.0107758	0.000337805	0.917528	1039	97166	0.011038	100	0.953522	1.10184	176	116	1978	-3099
ROI 294	294	plaque2_1.im	9132.96	93.68	8401.44	87.92	7.92	0	-51.9231	28.7478	0.0104644	0.000317304	0.0105459	0.000321504	0.938146	1099	105018	0.011038	100	0.953522	1.10184	186	116	1978	-3098
ROI 295	295	plaque2_1.im	9067.28	92.08	8291.84	92.16	6.16	0	6.93438	29.8315	0.011114	0.000329265	0.0112006	0.000333708	0.64482	1152	103648	0.011038	100	0.953522	1.10184	196	116	1978	-3097
ROI 296	296	plaque2_1.im	9002.8	96.64	7220.88	78.96	6.08	0	-9.33542	31.7051	0.0109345	0.000349945	0.0110196	0.000354383	1.37147	987	90261	0.011038	100	0.953522	1.10184	206	116	1978	-3096
ROI 297	297	plaque2_1.im	8883.2	95.68	7839.12	84.16	7.92	0	-27.3691	30.148	0.0107354	0.000332759	0.010819	0.000337086	0.996659	1052	97989	0.011038	100	0.953522	1.10184	216	116	1978	-3095
ROI 298	298	plaque2_1.im	8735.04	93.76	8508.16	94.88	8.32	0	10.296	29.4995	0.0111511	0.000325601	0.011238	0.000330049	0.837805	1186	106352	0.011038	100	0.953522	1.10184	226	116	1978	-3094
ROI 299	299	plaque2_1.im	9132.4	102.96	7765.92	81.36	14.32	0	-50.8658	29.9178	0.0104761	0.000330218	0.0105577	0.000334455	0.939701	1017	97074	0.011038	100	0.953522	1.10184	236	116	1978	-3093
ROI 300	300	plaque2_1.im	9441.2	96.4	7266.72	80.72	17.92	0	6.3576	31.8571	0.0111077	0.000351622	0.0111942	0.000356119	1.32789	1009	90834	0.011038	100	0.953522	1.10184	246	116	1978	-3092
ROI 301	301	plaque2_1.im	9260.56	96.96	7002.64	75.6	8.16	0	-21.9307	31.9879	0.0107954	0.000353066	0.0108795	0.00035747	1.12856	945	87533	0.011038	100	0.953522	1.10184	6	126	1977	-3115
ROI 302	302	plaque2_1.im	9363.36	102	7847.84	83.76	9.44	0	-33.0675	30.0419	0.0106725	0.000331588	0.0107556	0.000335891	0.560885	1047	98098	0.011038	100	0.953522	1.10184	16	126	1977	-3114
ROI 303	303	plaque2_1.im	9495.52	95.6	7746.56	85.92	8.32	0	4.83557	30.831	0.0110909	0.000340297	0.0111773	0.000344759	1.48795	1074	96832	0.011038	100	0.953522	1.10184	26	126	1977	-3113
ROI 304	304	plaque2_1.im	9689.36	101.44	6943.84	71.6	10.24	0	-65.8364	31.3862	0.0103108	0.000346425	0.0103911	0.000350661	0.684222	895	86798	0.011038	100	0.953522	1.10184	36	126	1977	-3112
ROI 305	305	plaque2_1.im	9655.84	102.24	7570	79.28	11.04	0	-51.194	30.2972	0.0104724	0.000334406	0.010554	0.000338653	1.42218	991	94625	0.011038	100	0.953522	1.10184	46	126	1977	-3111
ROI 306	306	plaque2_1.im	9712.48	101.52	8216.48	88.08	13.52	0	-28.8169	29.4254	0.0107194	0.000324783	0.0108029	0.000329085	1.20254	1101	102706	0.011038	100	0.953522	1.10184	56	126	1977	-3110
ROI 307	307	plaque2_1.im	9508.88	101.76	7420.8	80.64	9.2	0	-15.5143	31.1764	0.0108663	0.00034411	0.0109509	0.000348509	1.08971	1008	92760	0.011038	100	0.953522	1.10184	66	126	1977	-3110
ROI 308	308	plaque2_1.im	9466.72	99.2	7568.88	77.76	7.2	0	-69.2474	30.0069	0.0102732	0.000331201	0.0103532	0.000335377	0.790339	972	94611	0.011038	100	0.953522	1.10184	76	126	1977	-3109
ROI 309	309	plaque2_1.im	9411.12	100.4	8808.16	95.84	6.96	0	-14.2399	28.6347	0.0108803	0.000316056	0.0109651	0.000320393	1.33494	1198	110102	0.011038	100	0.953522	1.10184	86	126	1977	-3108
ROI 310	310	plaque2_1.im	9390.24	97.68	8404.32	94.16	8.08	0	15.0174	29.7512	0.0112033	0.000328379	0.0112905	0.000332851	1.07213	1177	105054	0.011038	100	0.953522	1.10184	96	126	1977	-3107
ROI 311	311	plaque2_1.im	9374.96	97.84	9081.36	101.84	8.88	0	15.9611	28.6342	0.0112137	0.00031605	0.011301	0.000320503	1.10409	1273	113517	0.011038	100	0.953522	1.10184	106	126	1977	-3106
ROI 312	312	plaque2_1.im	9498.4	97.68	7498.48	82.4	6.48	0	-4.4488	31.1902	0.0109884	0.000344262	0.011074	0.0003487	1.10394	1030	93731	0.011038	100	0.953522	1.10184	116	126	1977	-3105
ROI 313	313	plaque2_1.im	9733.36	98.88	6144.96	67.44	8.56	0	-5.72133	34.4322	0.0109744	0.000380045	0.0110598	0.000384594	1.01028	843	76812	0.011038	100	0.953522	1.10184	126	126	1977	-3104
ROI 314	314	plaque2_1.im	9376.08	101.52	7886.16	83.52	9.6	0	-40.5231	29.8519	0.0105902	0.00032949	0.0106727	0.000333762	0.75167	1044	98577	0.011038	100	0.953522	1.10184	136	126	1977	-3103
ROI 315	315	plaque2_1.im	9187.36	97.28	8756.88	94.32	10.16	0	-24.1928	28.5715	0.0107705	0.000315358	0.0108544	0.000319657	0.81782	1179	109461	0.011038	100	0.953522	1.10184	146	126	1977	-3102
ROI 316	316	plaque2_1.im	9067.52	96.24	10070.1	112.72	7.92	0	14.0928	27.1669	0.011193	0.000299854	0.0112802	0.000304281	0.586765	1409	125876	0.011038	100	0.953522	1.10184	156	126	1977	-3101
ROI 317	317	plaque2_1.im	9193.44	97.76	9934.8	110	6.56	0	3.09755	27.2009	0.0110717	0.00030023	0.0111579	0.000304612	1.3249	1375	124185	0.011038	100	0.953522	1.10184	166	126	1977	-3100
ROI 318	318	plaque2_1.im	9782.24	104.88	7922.64	86	10.4	0	-16.582	30.1563	0.0108545	0.00033285	0.010939	0.000337216	0.939469	1075	99033	0.011038	100	0.953522	1.10184	176	126	1977	-3099
ROI 319	319	plaque2_1.im	10011.6	110.16	6501.12	67.76	9.04	0	-55.733	32.614	0.0104223	0.000359977	0.0105035	0.000364294	0.54161	847	81264	0.011038	100	0.953522	1.10184	186	126	1977	-3098
ROI 320	320	plaque2_1.im	9681.36	101.6	6199.76	68.24	7.6	0	-2.81953	34.3302	0.0110064	0.00037892	0.0110921	0.000383473	1.07952	853	77497	0.011038	100	0.953522	1.10184	196	126	1977	-3097
ROI 321	321	plaque2_1.im	9205.36	100.56	8227.2	96.96	9.12	0	67.7023	30.8491	0.0117848	0.000340497	0.0118766	0.000345192	1.2946	1212	102840	0.011038	100	0.953522	1.10184	206	126	1977	-3096
ROI 322	322	plaque2_1.im	9215.2	97.36	6715.68	71.6	6.8	0	-34.0989	32.4582	0.0106611	0.000358257	0.0107442	0.000362637	1.02297	895	83946	0.011038	100	0.953522	1.10184	216	126	1977	-3095
ROI 323	323	plaque2_1.im	9048.32	93.28	7759.92	83.04	10.48	0	-30.5181	30.2519	0.0107007	0.000333905	0.010784	0.000338224	1.11784	1038	96999	0.011038	100	0.953522	1.10184	226	126	1977	-3094
ROI 324	324	plaque2_1.im	9352.96	95.6	8270.24	86.64	22.08	0	-50.9044	28.9907	0.0104756	0.000319985	0.0105572	0.000324195	1.16244	1083	103378	0.011038	100	0.953522	1.10184	236	126	1977	-3093
ROI 325	325	plaque2_1.im	9129.2	97.04	4667.36	51.36	9.68	0	-3.07308	39.5615	0.0110036	0.00043666	0.0110893	0.000441451	0.604666	642	58342	0.011038	100	0.953522	1.10184	246	126	1977	-3092
ROI 326	326	plaque2_1.im	9325.28	94.32	7255.12	78.32	9.6	0	-22.0026	31.4252	0.0107946	0.000346856	0.0108787	0.00035124	1.20601	979	90689	0.011038	100	0.953522	1.10184	6	136	1976	-3115
ROI 327	327	plaque2_1.im	9452.8	100	7635.92	80.4	9.52	0	-46.0968	30.2479	0.0105287	0.000333862	0.0106107	0.000338125	1.0217	1005	95449	0.011038	100	0.953522	1.10184	16	136	1976	-3114
ROI 328	328	plaque2_1.im	9528	99.36	7971.36	86.08	8.4	0	-21.6833	29.9851	0.0107982	0.000330961	0.0108823	0.000335303	1.12412	1076	99642	0.011038	100	0.953522	1.10184	26	136	1976	-3113
ROI 329	329	plaque2_1.im	9627.04	101.2	7642.56	82.96	8.32	0	-16.5789	30.704	0.0108545	0.000338895	0.0109391	0.000343276	1.13347	1037	95532	0.011038	100	0.953522	1.10184	36	136	1976	-3112
ROI 330	330	plaque2_1.im	9796.56	102.56	7275.12	78.4	15.04	0	-23.695	31.3545	0.010776	0.000346075	0.0108599	0.000350452	1.49869	980	90939	0.011038	100	0.953522	1.10184	46	136	1976	-3111
ROI 331	331	plaque2_1.im	9608.8	96.96	7920.72	85.36	7.92	0	-23.6639	30.05	0.0107763	0.000331677	0.0108602	0.000336014	1.67946	1067	99009	0.011038	100	0.953522	1.10184	56	136	1976	-3110
ROI 332	332	plaque2_1.im	9466.16	102.64	8490.88	96.48	7.28	0	29.4238	29.8108	0.0113623	0.000329037	0.0114508	0.000333565	1.41897	1206	106136	0.011038	100	0.953522	1.10184	66	136	1976	-3110
ROI 333	333	plaque2_1.im	9601.12	96.48	7848.08	87.92	7.2	0	14.9249	30.7861	0.0112022	0.000339801	0.0112895	0.000344297	0.987861	1099	98101	0.011038	100	0.953522	1.10184	76	136	1976	-3109
ROI 334	334	plaque2_1.im	9498.96	102.88	8662.64	91.04	8.48	0	-47.8802	28.3721	0.010509	0.000313157	0.0105909	0.000317362	1.3054	1138	108283	0.011038	100	0.953522	1.10184	86	136	1976	-3108
ROI 335	335	plaque2_1.im	9427.6	97.52	9330.8	99.52	9.84	0	-33.7242	27.5419	0.0106653	0.000303994	0.0107483	0.000308235	1.50466	1244	116635	0.011038	100	0.953522	1.10184	96	136	1976	-3107
ROI 336	336	plaque2_1.im	9402.64	99.04	9257.92	104.56	10.72	0	23.2029	28.4618	0.0112936	0.000314147	0.0113816	0.000318627	1.04971	1307	115724	0.011038	100	0.953522	1.10184	106	136	1976	-3106
ROI 337	337	plaque2_1.im	9512.08	100.64	8293.04	95.2	8.8	0	39.9987	30.3206	0.011479	0.000334664	0.0115684	0.000339242	1.22604	1190	103663	0.011038	100	0.953522	1.10184	116	136	1976	-3105
ROI 338	338	plaque2_1.im	9846.96	105.04	8382.72	91.6	13.6	0	-10.0344	29.4156	0.0109267	0.000324674	0.0110119	0.000329045	0.702697	1145	104784	0.011038	100	0.953522	1.10184	126	136	1976	-3104
ROI 339	339	plaque2_1.im	9597.84	103.36	7575.52	84.24	9.44	0	7.43151	31.2178	0.0111195	0.000344567	0.0112061	0.000349048	0.683467	1053	94694	0.011038	100	0.953522	1.10184	136	136	1976	-3103
ROI 340	340	plaque2_1.im	9400.72	101.76	8238.8	90.48	6.48	0	-5.05688	29.7467	0.0109817	0.000328329	0.0110672	0.000332726	1.08799	1131	102985	0.011038	100	0.953522	1.10184	146	136	1976	-3102
ROI 341	341	plaque2_1.im	9188.8	99.44	10330.9	108.24	7.12	0	-50.7949	25.9403	0.0104769	0.000286316	0.0105585	0.000290465	1.05868	1353	129136	0.011038	100	0.953522	1.10184	156	136	1976	-3101
ROI 342	342	plaque2_1.im	9406.72	100.96	8980.72	99.04	7.12	0	-0.899682	28.5516	0.0110276	0.000315138	0.0111135	0.000319525	1.22666	1238	112259	0.011038	100	0.953522	1.10184	166	136	1976	-3100
ROI 343	343	plaque2_1.im	9722.08	101.04	8404.32	90	7.6	0	-29.8262	29.0795	0.0107083	0.000320965	0.0107917	0.000325254	0.729649	1125	105054	0.011038	100	0.953522	1.10184	176	136	1976	-3099
ROI 344	344	plaque2_1.im	9875.6	103.12	6510.24	66.24	5.84	0	-78.208	32.197	0.0101743	0.000355375	0.0102535	0.000359603	1.1073	828	81378	0.011038	100	0.953522	1.10184	186	136	1976	-3098
ROI 345	345	plaque2_1.im	9738.72	101.84	6153.92	67.68	7.28	0	-3.63577	34.4436	0.0109974	0.000380171	0.011083	0.000384726	1.0953	846	76924	0.011038	100	0.953522	1.10184	196	136	1976	-3097
ROI 346	346	plaque2_1.im	9542.64	103.04	7264.88	74.24	10.48	0	-74.1958	30.5459	0.0102186	0.00033715	0.0102982	0.000341328	1.16176	928	90811	0.011038	100	0.953522	1.10184	206	136	1976	-3096
ROI 347	347	plaque2_1.im	9563.92	104.24	5402.96	55.76	9.84	0	-65.0237	35.597	0.0103198	0.000392902	0.0104002	0.000397321	1.17114	697	67537	0.011038	100	0.953522	1.10184	216	136	1976	-3095
ROI 348	348	plaque2_1.im	9253.2	92.72	7180.32	76.8	8.8	0	-30.9928	31.4414	0.0106954	0.000347034	0.0107787	0.000351389	0.566912	960	89754	0.011038	100	0.953522	1.10184	226	136	1976	-3094
ROI 349	349	plaque2_1.im	9175.12	90.8	7885.04	84.56	13.28	0	-28.4377	30.0434	0.0107236	0.000331604	0.0108071	0.000335924	0.984314	1057	98563	0.011038	100	0.953522	1.10184	236	136	1976	-3093
ROI 350	350	plaque2_1.im	8770	92.08	7791.68	81.2	6.8	0	-55.864	29.7888	0.0104209	0.000328794	0.0105021	0.000333009	0.703422	1015	97396	0.011038	100	0.953522	1.10184	246	136	1976	-3092
ROI 351	351	plaque2_1.im	9394.8	96.32	8015.2	87.28	6.88	0	-13.4707	30.0296	0.0108888	0.000331452	0.0109736	0.000335825	0.610761	1091	100190	0.011038	100	0.953522	1.10184	6	146	1975	-3115
ROI 352	352	plaque2_1.im	9573.52	103.6	8528.64	98.32	8.08	0	44.4116	29.963	0.0115277	0.000330716	0.0116175	0.000335304	0.911529	1229	106608	0.011038	100	0.953522	1.10184	16	146	1975	-3114
ROI 353	353	plaque2_1.im	9675.52	100.8	8140.8	87.2	10.32	0	-29.5816	29.5501	0.010711	0.00032616	0.0107944	0.000330462	0.933913	1090	101760	0.011038	100	0.953522	1.10184	26	146	1975	-3113
ROI 354	354	plaque2_1.im	9781.2	104.24	7993.6	85.44	7.92	0	-31.6587	29.7887	0.0106881	0.000328793	0.0107713	0.000333094	1.74419	1068	99920	0.011038	100	0.953522	1.10184	36	146	1975	-3112
ROI 355	355	plaque2_1.im	9873.92	102.56	7742.56	83.76	11.36	0	-19.9196	30.4526	0.0108176	0.000336121	0.0109019	0.000340483	1.15938	1047	96782	0.011038	100	0.953522	1.10184	46	146	1975	-3111
ROI 356	356	plaque2_1.im	9631.44	101.36	8836.64	96.96	8.64	0	-5.93438	28.71	0.010972	0.000316887	0.0110575	0.000321257	1.16302	1212	110458	0.011038	100	0.953522	1.10184	56	146	1975	-3110
ROI 357	357	plaque2_1.im	9563.36	101.12	9577.2	101.12	9.92	0	-43.449	27.0468	0.0105579	0.000298529	0.0106402	0.000302723	0.80654	1264	119715	0.011038	100	0.953522	1.10184	66	146	1975	-3110
ROI 358	358	plaque2_1.im	9818.72	97.52	7626.48	79.28	8	0	-58.2207	30.0717	0.0103949	0.000331916	0.0104759	0.000336133	0.846451	991	95331	0.011038	100	0.953522	1.10184	76	146	1975	-3109
ROI 359	359	plaque2_1.im	9602	102	9070.72	98.16	9.6	0	-19.602	28.1396	0.0108211	0.000310591	0.0109054	0.000314897	1.28531	1227	113384	0.011038	100	0.953522	1.10184	86	146	1975	-3108
ROI 360	360	plaque2_1.im	9674.88	108.4	9074.08	103.04	8.4	0	28.7572	28.8275	0.0113549	0.000318183	0.0114434	0.00032269	1.11667	1288	113426	0.011038	100	0.953522	1.10184	96	146	1975	-3107
ROI 361	361	plaque2_1.im	9695.84	104.4	8824.56	94.96	8.56	0	-25.1063	28.4483	0.0107604	0.000313998	0.0108442	0.00031829	0.924312	1187	110307	0.011038	100	0.953522	1.10184	106	146	1975	-3106
ROI 362	362	plaque2_1.im	9553.28	101.36	9518.32	101.36	9.2	0	-35.2475	27.2476	0.0106485	0.000300745	0.0107314	0.000304975	1.41756	1267	118979	0.011038	100	0.953522	1.10184	116	146	1975	-3105
ROI 363	363	plaque2_1.im	9690.56	98	8807.76	88.16	6.56	0	-93.1911	27.4529	0.0100089	0.000303011	0.0100869	0.000307027	1.49848	1102	110097	0.011038	100	0.953522	1.10184	126	146	1975	-3104
ROI 364	364	plaque2_1.im	9668.96	98.72	8430.56	89.92	6.8	0	-33.7056	28.9754	0.0106655	0.000319817	0.0107485	0.000324089	1.17279	1124	105382	0.011038	100	0.953522	1.10184	136	146	1975	-3103
ROI 365	365	plaque2_1.im	9594.4	98.64	8586	91.2	7.6	0	-37.6932	28.652	0.0106215	0.000316247	0.0107042	0.000320497	0.944988	1140	107325	0.011038	100	0.953522	1.10184	146	146	1975	-3102
ROI 366	366	plaque2_1.im	9726.24	101.28	8151.44	85.04	8.32	0	-54.8548	29.1397	0.010432	0.00032163	0.0105133	0.00032583	0.890202	1063	101893	0.011038	100	0.953522	1.10184	156	146	1975	-3101
ROI 367	367	plaque2_1.im	9627.6	96.72	9169.44	97.2	9.12	0	-39.6422	27.6971	0.0105999	0.000305707	0.0106825	0.000309928	1.27624	1215	114618	0.011038	100	0.953522	1.10184	166	146	1975	-3100
ROI 368	368	plaque2_1.im	9729.6	103.2	8127.28	85.12	7.28	0	-51.1534	29.2407	0.0104729	0.000322744	0.0105545	0.00032696	1.04339	1064	101591	0.011038	100	0.953522	1.10184	176	146	1975	-3099
ROI 369	369	plaque2_1.im	9664.88	96.08	8705.12	95.76	6.64	0	-3.40433	28.9633	0.0109999	0.000319682	0.0110856	0.000324067	1.13009	1197	108814	0.011038	100	0.953522	1.10184	186	146	1975	-3098
ROI 370	370	plaque2_1.im	9660.4	105.2	8284.48	90.8	6.64	0	-7.04356	29.6346	0.0109598	0.000327092	0.0110451	0.000331479	0.589196	1135	103556	0.011038	100	0.953522	1.10184	196	146	1975	-3097
ROI 371	371	plaque2_1.im	9846.8	102.72	6341.44	69.44	10.16	0	-7.9548	33.8561	0.0109497	0.000373686	0.011035	0.000378205	1.28905	868	79268	0.011038	100	0.953522	1.10184	206	146	1975	-3096
ROI 372	372	plaque2_1.im	9754.16	100.32	7409.92	81.04	18.56	0	-9.17823	31.3006	0.0109362	0.00034548	0.0110214	0.000349906	1.43815	1013	92624	0.011038	100	0.953522	1.10184	216	146	1975	-3095
ROI 373	373	plaque2_1.im	9795.12	106.56	4805.2	52.56	3.68	0	-9.04601	38.8717	0.0109377	0.000429046	0.0110228	0.000433786	1.08122	657	60065	0.011038	100	0.953522	1.10184	226	146	1975	-3094
ROI 374	374	plaque2_1.im	9517.52	100.08	6192.56	67.76	5.2	0	-8.68244	34.2479	0.0109417	0.000378011	0.0110269	0.000382543	0.98851	847	77407	0.011038	100	0.953522	1.10184	236	146	1975	-3093
ROI 375	375	plaque2_1.im	9113.68	97.52	9659.52	107.92	14.64	0	12.176	27.7117	0.0111719	0.000305868	0.0112589	0.000310292	0.760737	1349	120744	0.011038	100	0.953522	1.10184	246	146	1975	-3092
ROI 376	376	plaque2_1.im	9592.4	100.08	8198.24	85.92	9.76	0	-50.5256	29.1236	0.0104798	0.000321452	0.0105615	0.000325667	0.845488	1074	102478	0.011038	100	0.953522	1.10184	6	156	1974	-3115
ROI 377	377	plaque2_1.im	9782.4	100.24	8353.84	89.44	9.44	0	-30.0368	29.164	0.010706	0.000321898	0.0107894	0.000326188	0.971088	1118	104423	0.011038	100	0.953522	1.10184	16	156	1974	-3114
ROI 378	378	plaque2_1.im	9934.72	107.36	7986.88	82.96	7.76	0	-58.9749	29.3735	0.0103866	0.00032421	0.0104675	0.000328402	0.691979	1037	99836	0.011038	100	0.953522	1.10184	26	156	1974	-3113
ROI 379	379	plaque2_1.im	10050.1	112.56	8151.44	88.72	9.04	0	-13.9548	29.7702	0.0108835	0.000328589	0.0109682	0.000332953	1.51664	1109	101893	0.011038	100	0.953522	1.10184	36	156	1974	-3112
ROI 380	380	plaque2_1.im	9905.12	106.96	8756.72	92.88	8.32	0	-39.0731	28.3508	0.0106062	0.000312922	0.0106888	0.00031716	1.03679	1161	109459	0.011038	100	0.953522	1.10184	46	156	1974	-3111
ROI 381	381	plaque2_1.im	9702	99.2	9052	101.6	6.32	0	16.8544	28.6933	0.0112235	0.000316702	0.011311	0.00032116	0.798265	1270	113150	0.011038	100	0.953522	1.10184	56	156	1974	-3110
ROI 382	382	plaque2_1.im	9854.8	102.32	9414.64	103.2	7.68	0	-6.91691	27.8009	0.0109612	0.000306852	0.0110465	0.000311202	0.693977	1290	117683	0.011038	100	0.953522	1.10184	66	156	1974	-3110
ROI 383	383	plaque2_1.im	9913.76	105.12	7966.56	81.68	9.52	0	-71.1309	29.2184	0.0102524	0.000322498	0.0103322	0.000326643	1.22765	1021	99582	0.011038	100	0.953522	1.10184	76	156	1974	-3109
ROI 384	384	plaque2_1.im	9861.6	99.84	9220.48	98	9.68	0	-37.0978	27.6573	0.010628	0.000305268	0.0107108	0.000309498	1.19025	1225	115256	0.011038	100	0.953522	1.10184	86	156	1974	-3108
ROI 385	385	plaque2_1.im	9880.64	106.4	8493.6	91.76	10.56	0	-21.2512	29.0551	0.0108029	0.000320696	0.0108871	0.000325016	0.783037	1147	106170	0.011038	100	0.953522	1.10184	96	156	1974	-3107
ROI 386	386	plaque2_1.im	9784.8	108.48	9161.6	97.68	9.12	0	-34.0738	27.79	0.0106614	0.000306732	0.0107445	0.000310977	1.3326	1221	114520	0.011038	100	0.953522	1.10184	106	156	1974	-3106
ROI 387	387	plaque2_1.im	9729.04	108.24	9479.68	99.76	7.12	0	-46.606	27.1402	0.0105231	0.00029956	0.010605	0.000303744	1.74831	1247	118496	0.011038	100	0.953522	1.10184	116	156	1974	-3105
ROI 388	388	plaque2_1.im	9815.6	106.72	8780.8	95.52	10.72	0	-14.47	28.6759	0.0108778	0.00031651	0.0109625	0.000320848	0.548923	1194	109760	0.011038	100	0.953522	1.10184	126	156	1974	-3104
ROI 389	389	plaque2_1.im	9845.44	98.8	8357.04	87.6	9.52	0	-50.3551	28.8482	0.0104817	0.000318412	0.0105633	0.00032262	1.53493	1095	104463	0.011038	100	0.953522	1.10184	136	156	1974	-3103
ROI 390	390	plaque2_1.im	9737.2	101.04	9535.2	102.88	9.44	0	-22.5135	27.4044	0.010789	0.000302476	0.010873	0.000306759	0.988408	1286	119190	0.011038	100	0.953522	1.10184	146	156	1974	-3102
ROI 391	391	plaque2_1.im	9792.48	103.04	9455.68	101.44	8.24	0	-28.0899	27.44	0.0107275	0.000302869	0.010811	0.00030713	1.26655	1268	118196	0.011038	100	0.953522	1.10184	156	156	1974	-3101
ROI 392	392	plaque2_1.im	9940	100.72	8058.8	90.48	6.48	0	17.166	30.4148	0.011227	0.000335703	0.0113144	0.000340199	0.973171	1131	100735	0.011038	100	0.953522	1.10184	166	156	1974	-3100
ROI 393	393	plaque2_1.im	10029.5	108.88	7276.56	77.36	6.64	0	-36.8366	31.1375	0.0106309	0.00034368	0.0107137	0.000348004	0.840431	967	90957	0.011038	100	0.953522	1.10184	176	156	1974	-3099
ROI 394	394	plaque2_1.im	9848.56	105.04	8167.12	86.72	6.72	0	-38.0335	29.3724	0.0106177	0.000324197	0.0107004	0.000328464	1.21454	1084	102089	0.011038	100	0.953522	1.10184	186	156	1974	-3098
ROI 395	395	plaque2_1.im	9710.64	99.84	10625.4	117.76	9.04	0	4.06194	26.3148	0.0110823	0.00029045	0.0111687	0.000294828	0.467644	1472	132818	0.011038	100	0.953522	1.10184	196	156	1974	-3097
ROI 396	396	plaque2_1.im	10195.4	104.24	7291.44	82.16	6.8	0	20.8378	32.0335	0.0112675	0.00035357	0.0113553	0.000358123	0.734217	1027	91143	0.011038	100	0.953522	1.10184	206	156	1974	-3096
ROI 397	397	plaque2_1.im	10015.3	106.4	7414	76.32	9.36	0	-67.4001	30.349	0.0102936	0.000334978	0.0103737	0.000339172	0.758644	954	92675	0.011038	100	0.953522	1.10184	216	156	1974	-3095
ROI 398	398	plaque2_1.im	10142.5	110.16	4291.68	44.72	2.32	0	-55.9737	40.1356	0.0104197	0.000442996	0.0105008	0.000447676	0.748089	559	53646	0.011038	100	0.953522	1.10184	226	156	1974	-3094
ROI 399	399	plaque2_1.im	9512.72	102.48	9471.68	99.2	8.64	0	-51.1572	27.0861	0.0104729	0.000298962	0.0105544	0.000303128	0.790173	1240	118396	0.011038	100	0.953522	1.10184	236	156	1974	-3093
ROI 400	400	plaque2_1.im	9165.76	100.32	10953	114.96	12.64	0	-49.1287	25.2151	0.0104952	0.000278312	0.010577	0.00028246	0.968548	1437	136913	0.011038	100	0.953522	1.10184	246	156	1974	-3092
ROI 401	401	plaque2_1.im	9928.56	106.32	8079.28	91.76	11.36	0	28.9408	30.5535	0.0113569	0.000337234	0.0114454	0.000341776	1.14245	1147	100991	0.011038	100	0.953522	1.10184	6	166	1973	-3115
ROI 402	402	plaque2_1.im	10201.8	106.64	7515.44	82.48	8	0	-5.73112	31.1347	0.0109742	0.000343649	0.0110597	0.000348081	0.940252	1031	93943	0.011038	100	0.953522	1.10184	16	166	1973	-3114
ROI 403	403	plaque2_1.im	10354.8	104.64	8414.08	94.88	10.56	0	21.5924	29.8312	0.0112758	0.000329262	0.0113637	0.00033376	0.403197	1186	105176	0.011038	100	0.953522	1.10184	26	166	1973	-3113
ROI 404	404	plaque2_1.im	10161.1	101.28	8805.92	97.6	9.12	0	4.11788	28.9067	0.011083	0.000319057	0.0111693	0.00032347	0.485293	1220	110074	0.011038	100	0.953522	1.10184	36	166	1973	-3112
ROI 405	405	plaque2_1.im	10144.1	106.16	8354.24	90.32	8.24	0	-20.5402	29.3072	0.0108108	0.000323478	0.010895	0.000327807	0.902837	1129	104428	0.011038	100	0.953522	1.10184	46	166	1973	-3111
ROI 406	406	plaque2_1.im	9916.48	107.44	9807.28	104.64	10.08	0	-33.3733	26.8695	0.0106691	0.000296572	0.0107522	0.000300803	0.704053	1308	122591	0.011038	100	0.953522	1.10184	56	166	1973	-3110
ROI 407	407	plaque2_1.im	10136.3	108	9041.2	100.16	7.84	0	3.63973	28.5212	0.0110777	0.000314803	0.011164	0.000319207	1.3326	1252	113015	0.011038	100	0.953522	1.10184	66	166	1973	-3110
ROI 408	408	plaque2_1.im	10163	105.12	8732.56	96.56	8.08	0	1.76376	28.9934	0.011057	0.000320015	0.0111431	0.00032442	1.29251	1207	109157	0.011038	100	0.953522	1.10184	76	166	1973	-3109
ROI 409	409	plaque2_1.im	10317.3	113.28	7142.32	76.32	7.52	0	-31.9258	31.5096	0.0106851	0.000347787	0.0107683	0.000352141	0.87797	954	89279	0.011038	100	0.953522	1.10184	86	166	1973	-3108
ROI 410	410	plaque2_1.im	10173.4	107.36	7265.04	79.84	7.76	0	-4.38341	31.6884	0.0109891	0.000349761	0.0110747	0.000354215	0.660409	998	90813	0.011038	100	0.953522	1.10184	96	166	1973	-3107
ROI 411	411	plaque2_1.im	10066	106.16	8810.32	94.64	8.8	0	-26.8211	28.4459	0.0107415	0.000313972	0.0108251	0.000318258	0.89093	1183	110129	0.011038	100	0.953522	1.10184	106	166	1973	-3106
ROI 412	412	plaque2_1.im	9982.88	107.6	9420.96	105.04	7.76	0	10.1112	28.0314	0.0111491	0.000309396	0.0112359	0.000313817	0.820641	1313	117762	0.011038	100	0.953522	1.10184	116	166	1973	-3105
ROI 413	413	plaque2_1.im	10090.3	107.52	8549.6	94.32	9.68	0	-0.534933	29.268	0.0110316	0.000323046	0.0111175	0.000327448	1.23529	1179	106870	0.011038	100	0.953522	1.10184	126	166	1973	-3104
ROI 414	414	plaque2_1.im	10085.1	105.44	8590.4	93.76	8.4	0	-11.1878	29.0407	0.010914	0.000320537	0.010999	0.000324894	1.40318	1172	107380	0.011038	100	0.953522	1.10184	136	166	1973	-3103
ROI 415	415	plaque2_1.im	10033.3	105.44	8837.52	93.52	10.88	0	-41.2978	28.1879	0.0105817	0.000311124	0.0106641	0.000315349	0.944196	1169	110469	0.011038	100	0.953522	1.10184	146	166	1973	-3102
ROI 416	416	plaque2_1.im	10017.2	104	9587.36	105.12	11.92	0	-6.66455	27.5528	0.0109639	0.000304114	0.0110493	0.000308462	1.08694	1314	119842	0.011038	100	0.953522	1.10184	156	166	1973	-3101
ROI 417	417	plaque2_1.im	10475.8	107.12	4883.2	52.08	4.88	0	-33.7799	38.0706	0.0106647	0.000420204	0.0107477	0.000424834	0.789485	651	61040	0.011038	100	0.953522	1.10184	166	166	1973	-3100
ROI 418	418	plaque2_1.im	10164.3	107.84	7680.08	81.2	8.96	0	-42.1447	30.2239	0.0105723	0.000333597	0.0106547	0.000337873	0.904919	1015	96001	0.011038	100	0.953522	1.10184	176	166	1973	-3099
ROI 419	419	plaque2_1.im	9925.6	102.4	10765	119.2	13.28	0	3.16007	26.1317	0.0110724	0.000288429	0.0111586	0.000292802	1.05645	1490	134563	0.011038	100	0.953522	1.10184	186	166	1973	-3098
ROI 420	420	plaque2_1.im	9976.64	104.4	11052.5	114.96	10.88	0	-57.6839	24.9871	0.0104008	0.000275795	0.0104818	0.000279906	0.576173	1437	138156	0.011038	100	0.953522	1.10184	196	166	1973	-3097
ROI 421	421	plaque2_1.im	10161.8	106.64	9382.4	101.92	8.48	0	-15.864	27.7215	0.0108624	0.000305976	0.010947	0.00031029	0.565257	1274	117280	0.011038	100	0.953522	1.10184	206	166	1973	-3096
ROI 422	422	plaque2_1.im	10249.1	102.96	7562.32	80.72	6.16	0	-32.9794	30.6052	0.0106735	0.000337805	0.0107566	0.000342126	0.764605	1009	94529	0.011038	100	0.953522	1.10184	216	166	1973	-3095
ROI 423	423	plaque2_1.im	10052.6	110.48	9469.36	100.64	6.24	0	-37.1478	27.2907	0.0106275	0.000301221	0.0107103	0.000305445	0.818587	1258	118367	0.011038	100	0.953522	1.10184	226	166	1973	-3094
ROI 424	424	plaque2_1.im	9708.16	102.72	12042	132.4	8.8	0	-3.90906	24.6192	0.0109944	0.000271735	0.01108	0.000276076	0.790571	1655	150525	0.011038	100	0.953522	1.10184	236	166	1973	-3093
ROI 425	425	plaque2_1.im	9550.4	103.84	11600.6	128	11.36	0	-0.366859	25.1283	0.0110335	0.000277354	0.0111194	0.00028171	1.29723	1600	145007	0.011038	100	0.953522	1.10184	246	166	1973	-3092
ROI 426	426	plaque2_1.im	10431.4	110.56	7816.96	83.12	8.4	0	-36.6651	30.0446	0.0106328	0.000331617	0.0107156	0.000335908	0.77185	1039	97712	0.011038	100	0.953522	1.10184	6	176	1972	-3115
ROI 427	427	plaque2_1.im	10577.8	116.32	8302.08	92.4	10.96	0	8.31137	29.8337	0.0111292	0.000329289	0.0112159	0.000333738	1.34001	1155	103776	0.011038	100	0.953522	1.10184	16	176	1972	-3114
ROI 428	428	plaque2_1.im	10604.5	112.08	8396.8	95.44	8.8	0	29.7369	29.982	0.0113657	0.000330926	0.0114542	0.000335458	1.39609	1193	104960	0.011038	100	0.953522	1.10184	26	176	1972	-3113
ROI 429	429	plaque2_1.im	10600.6	107.12	8290.16	90	9.52	0	-16.4664	29.4821	0.0108558	0.000325408	0.0109403	0.000329756	0.466465	1125	103627	0.011038	100	0.953522	1.10184	36	176	1972	-3112
ROI 430	430	plaque2_1.im	10594.1	118.16	7629.92	83.44	8.16	0	-9.25037	30.8449	0.0109354	0.000340451	0.0110206	0.000344862	0.8832	1043	95374	0.011038	100	0.953522	1.10184	46	176	1972	-3111
ROI 431	431	plaque2_1.im	10365.4	108.64	9348	104.32	8.56	0	11.0171	28.1533	0.0111591	0.000310742	0.011246	0.000315169	1.16254	1304	116850	0.011038	100	0.953522	1.10184	56	176	1972	-3110
ROI 432	432	plaque2_1.im	10382.6	108.64	9443.6	100.96	11.92	0	-31.4515	27.4095	0.0106904	0.000302532	0.0107736	0.00030678	1.63794	1262	118045	0.011038	100	0.953522	1.10184	66	176	1972	-3110
ROI 433	433	plaque2_1.im	10449.5	108.64	8869.68	97.6	8.24	0	-3.10025	28.6978	0.0110033	0.000316752	0.011089	0.000321133	0.996469	1220	110871	0.011038	100	0.953522	1.10184	76	176	1972	-3109
ROI 434	434	plaque2_1.im	10332.7	105.44	9077.6	96.64	8.48	0	-35.515	27.8973	0.0106455	0.000307916	0.0107284	0.000312157	0.743227	1208	113470	0.011038	100	0.953522	1.10184	86	176	1972	-3108
ROI 435	435	plaque2_1.im	10314.7	108.16	9754.8	104.48	10.16	0	-29.6589	26.9939	0.0107101	0.000297946	0.0107936	0.000302194	1.10279	1306	121935	0.011038	100	0.953522	1.10184	96	176	1972	-3107
ROI 436	436	plaque2_1.im	10276.9	110.64	9954.48	105.92	11.28	0	-36.0178	26.6332	0.01064	0.000293964	0.0107228	0.000298181	0.780332	1324	124431	0.011038	100	0.953522	1.10184	106	176	1972	-3106
ROI 437	437	plaque2_1.im	10331.6	105.84	9226.56	101.76	9.04	0	-0.812693	28.1699	0.0110285	0.000310925	0.0111144	0.000315305	0.716974	1272	115332	0.011038	100	0.953522	1.10184	116	176	1972	-3105
ROI 438	438	plaque2_1.im	10327.5	106.48	8950.48	99.44	9.84	0	6.52466	28.707	0.0111095	0.000316854	0.011196	0.000321272	0.980253	1243	111881	0.011038	100	0.953522	1.10184	126	176	1972	-3104
ROI 439	439	plaque2_1.im	10322.6	112.4	8902.32	93.76	10.56	0	-45.8338	28.0179	0.0105316	0.000309247	0.0106136	0.000313452	0.615844	1172	111279	0.011038	100	0.953522	1.10184	136	176	1972	-3103
ROI 440	440	plaque2_1.im	10375.4	120.48	8273.84	88.88	9.84	0	-26.79	29.3542	0.0107418	0.000323997	0.0108255	0.000328304	0.745824	1111	103423	0.011038	100	0.953522	1.10184	146	176	1972	-3102
ROI 441	441	plaque2_1.im	10488.6	112.16	7770.32	82.4	10.08	0	-39.2775	30.0933	0.010604	0.000332155	0.0106866	0.000336438	0.80601	1030	97129	0.011038	100	0.953522	1.10184	156	176	1972	-3101
ROI 442	442	plaque2_1.im	11060.4	116.56	4942.48	53.44	20.4	0	-20.4397	38.1047	0.0108119	0.00042058	0.0108961	0.00042525	1.0483	668	61781	0.011038	100	0.953522	1.10184	166	176	1972	-3100
ROI 443	443	plaque2_1.im	10471.1	108.72	7506.08	77.12	15.92	0	-69.1848	30.1332	0.0102739	0.000332595	0.0103539	0.000336775	0.987371	964	93826	0.011038	100	0.953522	1.10184	176	176	1972	-3099
ROI 444	444	plaque2_1.im	10231.8	110.64	11260.2	124.56	18.48	0	2.16808	25.5379	0.0110614	0.000281875	0.0111476	0.000286242	0.687725	1557	140753	0.011038	100	0.953522	1.10184	186	176	1972	-3098
ROI 445	445	plaque2_1.im	10295.1	106.4	11170.1	120.88	17.36	0	-19.5898	25.3579	0.0108213	0.000279888	0.0109056	0.000284161	1.27991	1511	139626	0.011038	100	0.953522	1.10184	196	176	1972	-3097
ROI 446	446	plaque2_1.im	10588.6	108.48	8567.04	95.36	5.84	0	8.42839	29.3705	0.0111305	0.000324176	0.0112172	0.000328615	0.649481	1192	107088	0.011038	100	0.953522	1.10184	206	176	1972	-3096
ROI 447	447	plaque2_1.im	10383.4	110.08	9752.96	104.16	7.92	0	-32.4484	26.9572	0.0106794	0.000297541	0.0107625	0.000301777	0.797466	1302	121912	0.011038	100	0.953522	1.10184	216	176	1972	-3095
ROI 448	448	plaque2_1.im	10216.6	104.72	11309.4	124.64	8.8	0	-1.5508	25.4344	0.0110204	0.000280733	0.0111062	0.000285084	0.971949	1558	141368	0.011038	100	0.953522	1.10184	226	176	1972	-3094
ROI 449	449	plaque2_1.im	10057.9	105.68	11472.6	126.96	7.76	0	2.56641	25.3055	0.0110658	0.000279309	0.011152	0.000283678	1.0246	1587	143408	0.011038	100	0.953522	1.10184	236	176	1972	-3093
ROI 450	450	plaque2_1.im	10111.2	106.8	10315.1	107.6	11.92	0	-54.9656	25.9024	0.0104308	0.000285898	0.0105121	0.000290029	1.05402	1345	128939	0.011038	100	0.953522	1.10184	246	176	1972	-3092
ROI 451	451	plaque2_1.im	10867.8	110	7589.2	83.92	9.44	0	1.79557	31.1014	0.0110573	0.000343281	0.0111434	0.000347739	0.775998	1049	94865	0.011038	100	0.953522	1.10184	6	186	1971	-3115
ROI 452	452	plaque2_1.im	11091.2	118	7367.2	79.6	8.24	0	-21.1408	31.1991	0.0108042	0.00034436	0.0108883	0.000348741	1.10631	995	92090	0.011038	100	0.953522	1.10184	16	186	1971	-3114
ROI 453	453	plaque2_1.im	11202.6	119.44	6589.28	72.8	6.56	0	0.928454	33.3633	0.0110477	0.000368247	0.0111338	0.000372776	0.827016	910	82366	0.011038	100	0.953522	1.10184	26	186	1971	-3113
ROI 454	454	plaque2_1.im	11431.4	121.44	4423.28	48.48	3.52	0	-7.04904	40.5563	0.0109597	0.00044764	0.0110451	0.000452473	0.901162	606	55291	0.011038	100	0.953522	1.10184	36	186	1971	-3112
ROI 455	455	plaque2_1.im	11291.8	115.84	4259.36	47.76	4.32	0	15.85	41.8084	0.0112124	0.00046146	0.0112998	0.000466421	1.12806	597	53242	0.011038	100	0.953522	1.10184	46	186	1971	-3111
ROI 456	456	plaque2_1.im	10825	114.96	8134.24	89.28	8.16	0	-5.63274	29.9285	0.0109753	0.000330336	0.0110608	0.000334735	0.983882	1116	101678	0.011038	100	0.953522	1.10184	56	186	1971	-3110
ROI 457	457	plaque2_1.im	10695.9	118	8974.72	95.52	8.96	0	-35.7647	28.053	0.0106427	0.000309635	0.0107256	0.000313879	0.652568	1194	112184	0.011038	100	0.953522	1.10184	66	186	1971	-3110
ROI 458	458	plaque2_1.im	10728.5	110.96	8874.4	101.52	8.48	0	36.3877	29.2591	0.0114391	0.000322948	0.0115282	0.000327492	0.657661	1269	110930	0.011038	100	0.953522	1.10184	76	186	1971	-3109
ROI 459	459	plaque2_1.im	10558	114	9883.76	113.04	10.64	0	36.1427	27.7216	0.0114364	0.000305977	0.0115255	0.000310499	0.863002	1413	123547	0.011038	100	0.953522	1.10184	86	186	1971	-3108
ROI 460	460	plaque2_1.im	10543.1	114.72	10429.2	113.2	10	0	-16.657	26.2828	0.0108536	0.000290096	0.0109382	0.000294388	1.0021	1415	130365	0.011038	100	0.953522	1.10184	96	186	1971	-3107
ROI 461	461	plaque2_1.im	10564.5	108.8	10426.9	111.12	10.48	0	-34.5107	26.0434	0.0106566	0.000287454	0.0107396	0.000291671	1.21586	1389	130336	0.011038	100	0.953522	1.10184	106	186	1971	-3106
ROI 462	462	plaque2_1.im	10621.7	113.04	9720.8	104.4	10.56	0	-27.0106	27.0784	0.0107394	0.000298878	0.010823	0.000303137	0.618306	1305	121510	0.011038	100	0.953522	1.10184	116	186	1971	-3105
ROI 463	463	plaque2_1.im	10690.9	116.32	8875.04	94.24	9.68	0	-38.0011	28.1771	0.0106181	0.000311004	0.0107008	0.000315242	0.748483	1178	110938	0.011038	100	0.953522	1.10184	126	186	1971	-3104
ROI 464	464	plaque2_1.im	10741.7	115.76	8448.64	92.48	8.96	0	-8.32208	29.3262	0.0109456	0.000323688	0.0110309	0.000328063	0.745643	1156	105608	0.011038	100	0.953522	1.10184	136	186	1971	-3103
ROI 465	465	plaque2_1.im	10648.8	115.44	9237.76	96.8	9.92	0	-50.6676	27.434	0.0104783	0.000302803	0.0105599	0.000306977	1.1074	1210	115472	0.011038	100	0.953522	1.10184	146	186	1971	-3102
ROI 466	466	plaque2_1.im	10548.7	116.4	11616.2	125.44	15.68	0	-21.6751	24.8395	0.0107983	0.000274166	0.0108824	0.000278429	0.677621	1568	145202	0.011038	100	0.953522	1.10184	156	186	1971	-3101
ROI 467	467	plaque2_1.im	11261.1	117.12	6082.8	64.4	23.04	0	-40.8381	33.9845	0.0105868	0.000375104	0.0106692	0.000379523	0.75013	805	76035	0.011038	100	0.953522	1.10184	166	186	1971	-3100
ROI 468	468	plaque2_1.im	10493.6	113.28	9885.36	111.44	24.96	0	21.3115	27.518	0.0112727	0.00030373	0.0113605	0.00030819	0.971333	1393	123567	0.011038	100	0.953522	1.10184	176	186	1971	-3099
ROI 469	469	plaque2_1.im	10461.5	110.48	11858.4	126	25.12	0	-37.3818	24.3842	0.0106249	0.000269141	0.0107077	0.000273335	0.894697	1575	148230	0.011038	100	0.953522	1.10184	186	186	1971	-3098
ROI 470	470	plaque2_1.im	10618.6	118.08	10404.3	114.48	18	0	-3.15981	26.4961	0.0110026	0.000292451	0.0110883	0.0002968	0.732319	1431	130054	0.011038	100	0.953522	1.10184	196	186	1971	-3097
ROI 471	471	plaque2_1.im	10589.6	113.28	10663.5	116.4	8.96	0	-11.0781	26.0668	0.0109152	0.000287713	0.0110002	0.000292026	0.817397	1455	133294	0.011038	100	0.953522	1.10184	206	186	1971	-3096
ROI 472	472	plaque2_1.im	10495.8	109.44	11210.7	123.68	11.44	0	-0.516623	25.5596	0.0110318	0.000282114	0.0111177	0.000286469	1.11442	1546	140134	0.011038	100	0.953522	1.10184	216	186	1971	-3095
ROI 473	473	plaque2_1.im	10589.2	113.36	10657.4	114.72	17.76	0	-24.7951	25.8908	0.0107638	0.00028577	0.0108477	0.000290025	1.21316	1434	133218	0.011038	100	0.953522	1.10184	226	186	1971	-3094
ROI 474	474	plaque2_1.im	10467.6	109.12	10285.6	107.52	10	0	-52.958	25.9674	0.010453	0.000286615	0.0105344	0.000290755	0.831955	1344	128570	0.011038	100	0.953522	1.10184	236	186	1971	-3093
ROI 475	475	plaque2_1.im	10546.4	112.4	8362.88	89.6	8.08	0	-29.352	29.1586	0.0107135	0.000321838	0.010797	0.000326131	1.10758	1120	104536	0.011038	100	0.953522	1.10184	246	186	1971	-3092
ROI 476	476	plaque2_1.im	11435.4	120.96	6010.24	64.64	7.04	0	-25.6407	34.4617	0.0107545	0.000380371	0.0108383	0.000384857	1.31471	808	75128	0.011038	100	0.953522	1.10184	6	196	1970	-3115
ROI 477	477	plaque2_1.im	11401.8	119.76	7020.32	81.76	7.92	0	55.0999	33.1957	0.0116457	0.000366398	0.0117364	0.000371106	0.985348	1022	87754	0.011038	100	0.953522	1.10184	16	196	1970	-3114
ROI 478	478	plaque2_1.im	11568.1	126.32	6165.6	67.68	8.48	0	-5.5233	34.378	0.0109765	0.000379447	0.011062	0.000383994	1.36172	846	77070	0.011038	100	0.953522	1.10184	26	196	1970	-3113
ROI 479	479	plaque2_1.im	11765.5	128.4	4251.76	44.4	4.4	0	-53.9287	40.3676	0.0104423	0.000445558	0.0105236	0.000450256	1.12107	555	53147	0.011038	100	0.953522	1.10184	36	196	1970	-3112
ROI 480	480	plaque2_1.im	11662.5	122	3439.28	38.8	3.28	0	22.0539	46.6701	0.0112809	0.000515121	0.0113688	0.000520373	1.36044	485	42991	0.011038	100	0.953522	1.10184	46	196	1970	-3111
ROI 481	481	plaque2_1.im	11498.7	123.28	5377.84	57.04	5.76	0	-39.0932	36.1766	0.010606	0.000399299	0.0106886	0.000403822	1.24693	713	67223	0.011038	100	0.953522	1.10184	56	196	1970	-3110
ROI 482	482	plaque2_1.im	11314.5	120.24	6317.92	64.4	6.48	0	-76.5331	32.7134	0.0101928	0.000361074	0.0102722	0.000365329	0.72041	805	78974	0.011038	100	0.953522	1.10184	66	196	1970	-3110
ROI 483	483	plaque2_1.im	10971.4	113.04	9053.36	95.2	9.04	0	-47.3425	27.761	0.010515	0.000306412	0.0105969	0.000310605	0.827508	1190	113167	0.011038	100	0.953522	1.10184	76	196	1970	-3109
ROI 484	484	plaque2_1.im	10899.5	114.4	10382.5	110.24	10.08	0	-38.0606	26.0505	0.0106174	0.000287533	0.0107001	0.000291735	0.895081	1378	129781	0.011038	100	0.953522	1.10184	86	196	1970	-3108
ROI 485	485	plaque2_1.im	10846.1	120.72	10349	110.96	13.68	0	-28.6494	26.2213	0.0107213	0.000289417	0.0108048	0.000293659	1.29871	1387	129363	0.011038	100	0.953522	1.10184	96	196	1970	-3107
ROI 486	486	plaque2_1.im	10957.8	117.04	9595.44	106	9.12	0	0.80763	27.6457	0.0110464	0.00030514	0.0111325	0.000309518	0.785375	1325	119943	0.011038	100	0.953522	1.10184	106	196	1970	-3106
ROI 487	487	plaque2_1.im	10853.9	115.52	10119	110.72	9.52	0	-8.71991	26.7911	0.0109413	0.000295707	0.0110265	0.000300037	0.808473	1384	126488	0.011038	100	0.953522	1.10184	116	196	1970	-3105
ROI 488	488	plaque2_1.im	10926.9	112.32	10096	109.84	11.76	0	-14.3543	26.7446	0.0108791	0.000295193	0.0109638	0.000299499	1.05595	1373	126200	0.011038	100	0.953522	1.10184	126	196	1970	-3104
ROI 489	489	plaque2_1.im	11058.8	113.28	9218.16	101.12	11.44	0	-6.19214	28.1059	0.0109692	0.000310219	0.0110546	0.000314577	1.13081	1264	115227	0.011038	100	0.953522	1.10184	136	196	1970	-3103
ROI 490	490	plaque2_1.im	10866.7	113.12	10578.7	118.32	10.32	0	13.2921	26.4951	0.0111842	0.00029244	0.0112713	0.000296858	0.821808	1479	132234	0.011038	100	0.953522	1.10184	146	196	1970	-3102
ROI 491	491	plaque2_1.im	10843.9	113.92	10662.2	117.04	11.12	0	-5.52128	26.1423	0.0109766	0.000288546	0.0110621	0.000292883	1.18188	1463	133278	0.011038	100	0.953522	1.10184	156	196	1970	-3101
ROI 492	492	plaque2_1.im	11234.1	122.24	6426.48	71.04	10.64	0	1.47343	33.7925	0.0110538	0.000372985	0.0111399	0.000377531	0.898874	888	80331	0.011038	100	0.953522	1.10184	166	196	1970	-3100
ROI 493	493	plaque2_1.im	10874	106.08	10001.5	106.88	18.64	0	-31.8557	26.6284	0.0106859	0.000293911	0.0107691	0.000298145	1.04739	1336	125019	0.011038	100	0.953522	1.10184	176	196	1970	-3099
ROI 494	494	plaque2_1.im	10708.6	108.88	11347.5	120.72	20.08	0	-36.1979	24.9426	0.010638	0.000275304	0.0107208	0.000279505	1.47792	1509	141844	0.011038	100	0.953522	1.10184	186	196	1970	-3098
ROI 495	495	plaque2_1.im	10800.9	111.04	11726	125.6	13.12	0	-29.6032	24.6214	0.0107108	0.000271759	0.0107942	0.000275987	1.0145	1570	146575	0.011038	100	0.953522	1.10184	196	196	1970	-3097
ROI 496	496	plaque2_1.im	10751.9	115.68	11562.2	129.6	12.16	0	15.4829	25.3709	0.0112084	0.000280031	0.0112957	0.000284456	1.07802	1620	144528	0.011038	100	0.953522	1.10184	206	196	1970	-3096
ROI 497	497	plaque2_1.im	11035.8	112.88	8455.2	94.08	11.04	0	8.05225	29.5585	0.0111264	0.000326252	0.011213	0.000330693	1.61924	1176	105690	0.011038	100	0.953522	1.10184	216	196	1970	-3095
ROI 498	498	plaque2_1.im	10704.5	110.96	10435.8	120.88	16.24	0	49.3894	27.1522	0.0115826	0.000299693	0.0116729	0.000304267	0.821056	1511	130448	0.011038	100	0.953522	1.10184	226	196	1970	-3094
ROI 499	499	plaque2_1.im	10667.7	110.24	9999.92	106	10.8	0	-39.6734	26.5217	0.0105996	0.000292733	0.0106822	0.000296934	1.08461	1325	124999	0.011038	100	0.953522	1.10184	236	196	1970	-3093
ROI 500	500	plaque2_1.im	10592	112.48	9635.04	104.72	7.68	0	-15.3413	27.363	0.0108682	0.000302019	0.0109528	0.000306329	1.14586	1309	120438	0.011038	100	0.953522	1.10184	246	196	1970	-3092
ROI 501	501	plaque2_1.im	11805.3	127.68	5560.88	62.72	6.16	0	21.8147	36.6986	0.0112783	0.000405061	0.0113661	0.00040979	1.18505	784	69511	0.011038	100	0.953522	1.10184	6	206	1969	-3115
ROI 502	502	plaque2_1.im	11514.2	119.36	8110.72	86.56	11.6	0	-33.1314	29.5501	0.0106718	0.000326159	0.0107549	0.000330449	0.83523	1082	101384	0.011038	100	0.953522	1.10184	16	206	1969	-3114
ROI 503	503	plaque2_1.im	11510.5	121.68	8031.52	88.4	11.92	0	-2.84164	30.162	0.0110061	0.000332913	0.0110919	0.000337328	0.904928	1105	100394	0.011038	100	0.953522	1.10184	26	206	1969	-3113
ROI 504	504	plaque2_1.im	11576.3	124.08	7986	88.48	10.72	0	3.74967	30.3487	0.0110789	0.000334974	0.0111652	0.000339418	1.13755	1106	99825	0.011038	100	0.953522	1.10184	36	206	1969	-3112
ROI 505	505	plaque2_1.im	11694.2	122.8	6671.2	70.08	7.12	0	-48.3007	32.3234	0.0105044	0.000356769	0.0105862	0.000361098	0.781663	876	83390	0.011038	100	0.953522	1.10184	46	206	1969	-3111
ROI 506	506	plaque2_1.im	12106.7	133.04	4164.72	43.52	7.44	0	-53.2993	40.801	0.0104492	0.000450341	0.0105306	0.000455064	1.16103	544	52059	0.011038	100	0.953522	1.10184	56	206	1969	-3110
ROI 507	507	plaque2_1.im	11457.6	118.08	6111.2	68.24	12.24	0	11.631	34.8304	0.0111659	0.000384441	0.0112528	0.000389061	0.439972	853	76390	0.011038	100	0.953522	1.10184	66	206	1969	-3110
ROI 508	508	plaque2_1.im	11138.9	114.24	9320.48	98.96	10.8	0	-38.0976	27.4941	0.010617	0.000303466	0.0106997	0.00030769	1.18014	1237	116506	0.011038	100	0.953522	1.10184	76	206	1969	-3109
ROI 509	509	plaque2_1.im	11143.1	122.72	10349.8	119.52	11.12	0	46.2125	27.2231	0.0115476	0.000300475	0.0116375	0.000305036	0.9626	1494	129372	0.011038	100	0.953522	1.10184	86	206	1969	-3108
ROI 510	510	plaque2_1.im	11253.8	118.32	8609.36	90.96	9.28	0	-42.8297	28.5359	0.0105648	0.000314965	0.0106471	0.000319193	1.13142	1137	107617	0.011038	100	0.953522	1.10184	96	206	1969	-3107
ROI 511	511	plaque2_1.im	11169.4	120.72	9846.56	109.04	11.2	0	3.25406	27.3246	0.0110734	0.000301596	0.0111597	0.00030598	0.904716	1363	123082	0.011038	100	0.953522	1.10184	106	206	1969	-3106
ROI 512	512	plaque2_1.im	11004.6	116.64	11092.3	124.4	14.8	0	16.0325	25.9098	0.0112145	0.00028598	0.0113018	0.000290407	0.967048	1555	138654	0.011038	100	0.953522	1.10184	116	206	1969	-3105
ROI 513	513	plaque2_1.im	11067.5	118.88	10897.4	117.6	13.68	0	-22.3225	25.637	0.0107911	0.000282969	0.0108752	0.000287232	1.37228	1470	136217	0.011038	100	0.953522	1.10184	126	206	1969	-3104
ROI 514	514	plaque2_1.im	11170.9	118.16	9288.24	102.24	11.76	0	-2.76612	28.0484	0.011007	0.000309585	0.0110927	0.000313955	1.09372	1278	116103	0.011038	100	0.953522	1.10184	136	206	1969	-3103
ROI 515	515	plaque2_1.im	11025.6	121.28	10753.2	120.08	11.6	0	11.6787	26.2581	0.0111664	0.000289824	0.0112534	0.000294234	0.690661	1501	134415	0.011038	100	0.953522	1.10184	146	206	1969	-3102
ROI 516	516	plaque2_1.im	11034.7	118	11356.9	120.96	11.36	0	-35.0776	24.9469	0.0106503	0.000275352	0.0107333	0.000279558	1.08631	1512	141961	0.011038	100	0.953522	1.10184	156	206	1969	-3101
ROI 517	517	plaque2_1.im	11158.8	116.08	9953.84	112	12.64	0	19.382	27.397	0.0112514	0.000302394	0.0113391	0.000306845	1.0495	1400	124423	0.011038	100	0.953522	1.10184	166	206	1969	-3100
ROI 518	518	plaque2_1.im	11068.3	112.24	10481	118.24	15.52	0	22.0442	26.7343	0.0112808	0.00029508	0.0113687	0.000299536	1.27811	1478	131013	0.011038	100	0.953522	1.10184	176	206	1969	-3099
ROI 519	519	plaque2_1.im	10921.3	119.36	11840.4	124.4	14.88	0	-48.1607	24.2643	0.0105059	0.000267817	0.0105878	0.000271965	0.654103	1555	148005	0.011038	100	0.953522	1.10184	186	206	1969	-3098
ROI 520	520	plaque2_1.im	10907.5	106.8	11859.7	132.96	11.76	0	15.6818	25.0532	0.0112106	0.000276525	0.0112979	0.000280952	1.14367	1662	148246	0.011038	100	0.953522	1.10184	196	206	1969	-3097
ROI 521	521	plaque2_1.im	11231.6	115.92	7977.68	86.4	7.6	0	-18.8244	30.0175	0.0108297	0.000331318	0.0109141	0.000335671	1.23012	1080	99721	0.011038	100	0.953522	1.10184	206	206	1969	-3096
ROI 522	522	plaque2_1.im	10993.8	115.12	8554.24	90.96	12.08	0	-36.6621	28.7207	0.0106328	0.000317005	0.0107157	0.00032126	1.15351	1137	106928	0.011038	100	0.953522	1.10184	216	206	1969	-3095
ROI 523	523	plaque2_1.im	10786	117.36	10053.4	103.28	16.88	0	-69.2969	26.0356	0.0102726	0.000287368	0.0103526	0.000291444	0.804573	1291	125668	0.011038	100	0.953522	1.10184	226	206	1969	-3094
ROI 524	524	plaque2_1.im	10780.9	111.68	9603.92	105.36	9.12	0	-6.11333	27.5368	0.01097	0.000303937	0.0110555	0.000308287	0.438763	1317	120049	0.011038	100	0.953522	1.10184	236	206	1969	-3093
ROI 525	525	plaque2_1.im	10844.6	111.68	8531.2	94	6.08	0	-1.77751	29.2811	0.0110179	0.000323191	0.0111037	0.000327589	1.11023	1175	106640	0.011038	100	0.953522	1.10184	246	206	1969	-3092
ROI 526	526	plaque2_1.im	11712.7	123.6	8117.36	92.88	12.96	0	36.6138	30.5965	0.0114416	0.000337709	0.0115307	0.00034228	0.650074	1161	101467	0.011038	100	0.953522	1.10184	6	216	1968	-3115
ROI 527	527	plaque2_1.im	11755.3	124.32	7775.36	84	13.84	0	-21.2576	30.3674	0.0108029	0.00033518	0.010887	0.000339534	1.28403	1050	97192	0.011038	100	0.953522	1.10184	16	216	1968	-3114
ROI 528	528	plaque2_1.im	11556.2	128.24	8289.76	88.32	12.4	0	-34.779	29.2041	0.0106536	0.00032234	0.0107366	0.000326614	0.982244	1104	103622	0.011038	100	0.953522	1.10184	26	216	1968	-3113
ROI 529	529	plaque2_1.im	11544.6	124.72	8965.44	99.84	12.88	0	8.88714	28.7171	0.0111356	0.000316965	0.0112223	0.000321392	0.604686	1248	112068	0.011038	100	0.953522	1.10184	36	216	1968	-3112
ROI 530	530	plaque2_1.im	11608.6	119.36	8751.76	90.96	14.88	0	-58.4038	28.0692	0.0103929	0.000309814	0.0104738	0.000313973	0.95045	1137	109397	0.011038	100	0.953522	1.10184	46	216	1968	-3111
ROI 531	531	plaque2_1.im	11769	124.64	8229.84	90.96	21.28	0	1.31033	29.859	0.011052	0.000329569	0.011138	0.000333992	1.11609	1137	102873	0.011038	100	0.953522	1.10184	56	216	1968	-3110
ROI 532	532	plaque2_1.im	11488.2	118	7889.76	88.24	18	0	13.2376	30.6788	0.0111836	0.000338617	0.0112707	0.000343105	1.29842	1103	98622	0.011038	100	0.953522	1.10184	66	216	1968	-3110
ROI 533	533	plaque2_1.im	11643.9	125.84	7001.84	72.96	11.2	0	-55.9776	31.4221	0.0104196	0.000346822	0.0105008	0.000351092	0.911374	912	87523	0.011038	100	0.953522	1.10184	76	216	1968	-3109
ROI 534	534	plaque2_1.im	11696.2	123.28	7144.72	80.96	10.64	0	26.585	32.4527	0.0113309	0.000358197	0.0114192	0.000362783	1.04272	1012	89309	0.011038	100	0.953522	1.10184	86	216	1968	-3108
ROI 535	535	plaque2_1.im	11951.7	127.68	4660	50.72	4.4	0	-13.9409	39.374	0.0108836	0.00043459	0.0109684	0.000439342	0.89825	634	58250	0.011038	100	0.953522	1.10184	96	216	1968	-3107
ROI 536	536	plaque2_1.im	11648.9	123.28	6523.84	71.68	7.04	0	-4.58473	33.4367	0.0109869	0.000369057	0.0110725	0.000373571	1.08618	896	81548	0.011038	100	0.953522	1.10184	106	216	1968	-3106
ROI 537	537	plaque2_1.im	11275.4	118.48	9630.88	108.16	11.84	0	17.4435	27.8258	0.01123	0.000307127	0.0113175	0.000311574	0.874027	1352	120386	0.011038	100	0.953522	1.10184	116	216	1968	-3105
ROI 538	538	plaque2_1.im	11251.7	116.16	10409.5	117.2	13.52	0	20.0149	26.799	0.0112584	0.000295794	0.0113461	0.000300242	0.825309	1465	130119	0.011038	100	0.953522	1.10184	126	216	1968	-3104
ROI 539	539	plaque2_1.im	11264.1	122.4	9840.48	110.32	14.32	0	15.6583	27.5034	0.0112103	0.000303569	0.0112976	0.000308005	1.34316	1379	123006	0.011038	100	0.953522	1.10184	136	216	1968	-3103
ROI 540	540	plaque2_1.im	11180	118.48	10751	116.4	12	0	-19.1212	25.8537	0.0108264	0.00028536	0.0109108	0.000289638	0.925659	1455	134387	0.011038	100	0.953522	1.10184	146	216	1968	-3102
ROI 541	541	plaque2_1.im	10936.6	116.4	12145.9	131.68	14	0	-17.802	24.3403	0.010841	0.000268656	0.0109255	0.000272937	1.26199	1646	151824	0.011038	100	0.953522	1.10184	156	216	1968	-3101
ROI 542	542	plaque2_1.im	11060.3	115.12	11701.8	124.88	15.28	0	-33.1673	24.6011	0.0106714	0.000271535	0.0107545	0.000275748	1.38625	1561	146272	0.011038	100	0.953522	1.10184	166	216	1968	-3100
ROI 543	543	plaque2_1.im	11004.6	112.56	11363.1	122.08	13.36	0	-26.6779	25.0495	0.010743	0.000276484	0.0108267	0.000280726	0.820371	1526	142039	0.011038	100	0.953522	1.10184	176	216	1968	-3099
ROI 544	544	plaque2_1.im	11445.1	123.68	8827.04	92.08	13.92	0	-54.939	28.0011	0.0104311	0.000309062	0.0105124	0.000313233	1.06879	1151	110338	0.011038	100	0.953522	1.10184	186	216	1968	-3098
ROI 545	545	plaque2_1.im	11151.8	118.24	9498.4	104.72	9.36	0	-1.17643	27.7587	0.0110245	0.000306387	0.0111104	0.000310759	0.733341	1309	118730	0.011038	100	0.953522	1.10184	196	216	1968	-3097
ROI 546	546	plaque2_1.im	11650.8	121.04	4445.12	48.08	6.56	0	-20.08	40.1874	0.0108159	0.000443568	0.0109001	0.000448345	0.805691	601	55564	0.011038	100	0.953522	1.10184	206	216	1968	-3096
ROI 547	547	plaque2_1.im	11113	122	8867.84	93.44	15.52	0	-45.393	28.0788	0.0105365	0.00030992	0.0106185	0.000314128	1.12819	1168	110848	0.011038	100	0.953522	1.10184	216	216	1968	-3095
ROI 548	548	plaque2_1.im	10981.7	116.4	8883.28	96.64	16.4	0	-14.417	28.5108	0.0108784	0.000314688	0.0109631	0.000319022	1.06376	1208	111041	0.011038	100	0.953522	1.10184	226	216	1968	-3094
ROI 549	549	plaque2_1.im	10918.4	120.48	8768.08	93.12	7.52	0	-37.8383	28.3508	0.0106199	0.000312922	0.0107026	0.000317164	1.07905	1164	109601	0.011038	100	0.953522	1.10184	236	216	1968	-3093
ROI 550	550	plaque2_1.im	10863.4	116.4	9440.08	97.2	10.4	0	-67.175	26.899	0.0102961	0.000296898	0.0103763	0.000300998	0.941814	1215	118001	0.011038	100	0.953522	1.10184	246	216	1968	-3092
ROI 551	551	plaque2_1.im	12120.4	126.4	6538.4	72.4	10.96	0	3.175	33.5308	0.0110725	0.000370096	0.0111588	0.000374639	1.00707	905	81730	0.011038	100	0.953522	1.10184	6	226	1967	-3115
ROI 552	552	plaque2_1.im	12050.3	128.64	5953.12	67.36	9.28	0	25.1019	35.5266	0.0113146	0.000392125	0.0114027	0.000396816	1.7572	842	74414	0.011038	100	0.953522	1.10184	16	226	1967	-3114
ROI 553	553	plaque2_1.im	11798.9	128.16	7161.6	73.68	11.52	0	-67.9286	30.8704	0.0102877	0.000340732	0.0103679	0.000344942	0.575212	921	89520	0.011038	100	0.953522	1.10184	26	226	1967	-3113
ROI 554	554	plaque2_1.im	11829	124.8	6598.96	70.64	9.52	0	-30.1942	32.8108	0.0107042	0.000362149	0.0107876	0.000366555	0.885504	883	82487	0.011038	100	0.953522	1.10184	36	226	1967	-3112
ROI 555	555	plaque2_1.im	12061.6	129.2	5693.6	60.24	10.72	0	-41.4658	35.1152	0.0105798	0.000387584	0.0106622	0.000392051	0.681661	753	71170	0.011038	100	0.953522	1.10184	46	226	1967	-3111
ROI 556	556	plaque2_1.im	11982.2	125.52	5544.48	59.52	11.76	0	-27.4505	35.8463	0.0107345	0.000395653	0.0108181	0.000400195	0.933464	744	69306	0.011038	100	0.953522	1.10184	56	226	1967	-3110
ROI 557	557	plaque2_1.im	12087.1	116.32	4971.52	53.6	6.88	0	-23.2459	37.9382	0.0107809	0.000418743	0.0108649	0.000423396	0.832132	670	62144	0.011038	100	0.953522	1.10184	66	226	1967	-3110
ROI 558	558	plaque2_1.im	11769.1	126.24	6672.96	73.84	10.4	0	2.49629	33.1796	0.0110651	0.00036622	0.0111512	0.000370748	1.42186	923	83412	0.011038	100	0.953522	1.10184	76	226	1967	-3109
ROI 559	559	plaque2_1.im	12106.8	123.2	6953.6	78	16.64	0	16.2359	32.7276	0.0112167	0.000361231	0.0113041	0.00036579	0.857681	975	86920	0.011038	100	0.953522	1.10184	86	226	1967	-3108
ROI 560	560	plaque2_1.im	12042.2	125.92	4725.36	50.48	6.48	0	-32.1812	38.7335	0.0106823	0.000427521	0.0107655	0.000432189	1.0046	631	59067	0.011038	100	0.953522	1.10184	96	226	1967	-3107
ROI 561	561	plaque2_1.im	11591	122.08	7218.08	70.08	10	0	-120.406	29.8626	0.00970851	0.000329609	0.00978413	0.000333609	0.968608	876	90226	0.011038	100	0.953522	1.10184	106	226	1967	-3106
ROI 562	562	plaque2_1.im	11498.4	120.32	8192.88	90.72	10.88	0	3.17357	29.9544	0.0110725	0.000330622	0.0111588	0.000335054	0.606875	1134	102411	0.011038	100	0.953522	1.10184	116	226	1967	-3105
ROI 563	563	plaque2_1.im	11654.8	123.44	7410.56	78.8	9.12	0	-36.6484	30.8577	0.010633	0.000340592	0.0107158	0.000344908	0.530459	985	92632	0.011038	100	0.953522	1.10184	126	226	1967	-3104
ROI 564	564	plaque2_1.im	11642.8	128.8	7169.2	78.24	11.44	0	-11.2927	31.7874	0.0109129	0.000350854	0.0109979	0.000355287	1.03435	978	89615	0.011038	100	0.953522	1.10184	136	226	1967	-3103
ROI 565	565	plaque2_1.im	11698.4	123.36	8585.6	94	19.12	0	-8.10246	29.0946	0.0109481	0.000321132	0.0110333	0.000325502	0.706603	1175	107320	0.011038	100	0.953522	1.10184	146	226	1967	-3102
ROI 566	566	plaque2_1.im	11330.3	120.8	9563.36	99.12	12.88	0	-61.0112	26.8141	0.0103641	0.000295961	0.0104448	0.000300083	1.56077	1239	119542	0.011038	100	0.953522	1.10184	156	226	1967	-3101
ROI 567	567	plaque2_1.im	11153.3	115.92	10652.4	113.68	18.32	0	-33.1786	25.7842	0.0106713	0.000284594	0.0107544	0.000288813	0.654871	1421	133155	0.011038	100	0.953522	1.10184	166	226	1967	-3100
ROI 568	568	plaque2_1.im	11725.4	121.28	7916.96	87.92	19.04	0	6.09469	30.5167	0.0111048	0.000336829	0.0111913	0.000341286	0.945353	1099	98962	0.011038	100	0.953522	1.10184	176	226	1967	-3099
ROI 569	569	plaque2_1.im	12952	133.76	5446.08	61.2	28.88	0	18.0686	37.0146	0.0112369	0.000408549	0.0113245	0.00041328	0.896909	765	68076	0.011038	100	0.953522	1.10184	186	226	1967	-3098
ROI 570	570	plaque2_1.im	11850.5	124.64	5065.04	56.32	10.08	0	7.37085	38.1772	0.0111189	0.000421381	0.0112055	0.000426134	0.782088	704	63313	0.011038	100	0.953522	1.10184	196	226	1967	-3097
ROI 571	571	plaque2_1.im	11725.5	125.44	4294	45.6	7.84	0	-37.9173	40.5106	0.010619	0.000447136	0.0107017	0.000451883	0.645028	570	53675	0.011038	100	0.953522	1.10184	206	226	1967	-3096
ROI 572	572	plaque2_1.im	11039.8	121.76	8773.92	93.12	13.04	0	-38.4787	28.3318	0.0106128	0.000312713	0.0106955	0.000316952	1.15027	1164	109674	0.011038	100	0.953522	1.10184	216	226	1967	-3095
ROI 573	573	plaque2_1.im	10989.8	119.6	9501.92	99.12	12.4	0	-54.9397	26.9884	0.0104311	0.000297885	0.0105124	0.000302034	1.63756	1239	118774	0.011038	100	0.953522	1.10184	226	226	1967	-3094
ROI 574	574	plaque2_1.im	11095.5	112.56	8496.24	92	9.28	0	-18.9963	29.0844	0.0108278	0.000321019	0.0109122	0.000325349	1.60375	1150	106203	0.011038	100	0.953522	1.10184	236	226	1967	-3093
ROI 575	575	plaque2_1.im	10915.1	110.24	9236.16	98.96	9.84	0	-29.316	27.7464	0.0107139	0.000306251	0.0107974	0.000310513	0.827723	1237	115452	0.011038	100	0.953522	1.10184	246	226	1967	-3092
ROI 576	576	plaque2_1.im	12111.1	128.08	7223.2	82.96	13.44	0	40.5159	32.4967	0.0114847	0.000358682	0.0115741	0.000363318	0.692357	1037	90290	0.011038	100	0.953522	1.10184	6	236	1966	-3115
ROI 577	577	plaque2_1.im	11933.4	123.2	7378.88	75.76	11.68	0	-69.8368	30.381	0.0102667	0.000335331	0.0103466	0.000339517	1.77766	947	92236	0.011038	100	0.953522	1.10184	16	236	1966	-3114
ROI 578	578	plaque2_1.im	12215.7	133.68	5999.76	64.24	10	0	-29.9787	34.4141	0.0107066	0.000379845	0.01079	0.000384317	1.08433	803	74997	0.011038	100	0.953522	1.10184	26	236	1966	-3113
ROI 579	579	plaque2_1.im	13153	134	2447.04	25.92	8	0	-40.3706	53.5943	0.0105919	0.000591548	0.0106744	0.000597107	1.23639	324	30588	0.011038	100	0.953522	1.10184	36	236	1966	-3112
ROI 580	580	plaque2_1.im	13647.2	141.36	3392.24	36.72	17.76	0	-19.3236	46.0211	0.0108242	0.000507958	0.0109085	0.000513072	0.644106	459	42403	0.011038	100	0.953522	1.10184	46	236	1966	-3111
ROI 581	581	plaque2_1.im	12976.5	131.68	3034.24	34.16	8.48	0	19.9469	49.6358	0.0112577	0.000547855	0.0113453	0.000553282	0.724059	427	37928	0.011038	100	0.953522	1.10184	56	236	1966	-3110
ROI 582	582	plaque2_1.im	12099.2	129.52	5952.4	62.64	9.12	0	-46.613	34.2501	0.010523	0.000378035	0.010605	0.000382448	0.874446	783	74405	0.011038	100	0.953522	1.10184	66	236	1966	-3110
ROI 583	583	plaque2_1.im	12140	126.8	7588.88	83.76	14.4	0	-0.0723087	31.0727	0.0110367	0.000342965	0.0111227	0.000347415	0.856934	1047	94861	0.011038	100	0.953522	1.10184	76	236	1966	-3109
ROI 584	584	plaque2_1.im	12946.6	131.68	4126.32	45.44	16.88	0	-2.3343	42.091	0.0110117	0.000464579	0.0110975	0.000469507	1.09042	568	51579	0.011038	100	0.953522	1.10184	86	236	1966	-3108
ROI 585	585	plaque2_1.im	12444.3	130.48	3920.4	42	10.8	0	-29.4263	42.5856	0.0107127	0.000470039	0.0107961	0.000474924	0.776833	525	49005	0.011038	100	0.953522	1.10184	96	236	1966	-3107
ROI 586	586	plaque2_1.im	11703.6	121.28	7666	81.2	12.24	0	-40.3855	30.2797	0.0105917	0.000334212	0.0106742	0.000338497	1.22764	1015	95825	0.011038	100	0.953522	1.10184	106	236	1966	-3106
ROI 587	587	plaque2_1.im	12130.2	125.44	6882.16	74.4	10.16	0	-20.6052	32.2888	0.0108101	0.000356387	0.0108943	0.000360806	1.07147	930	86027	0.011038	100	0.953522	1.10184	116	236	1966	-3105
ROI 588	588	plaque2_1.im	11933	125.84	6059.12	62	8.64	0	-72.9743	33.4697	0.010232	0.000369422	0.0103117	0.00037372	1.53042	775	75739	0.011038	100	0.953522	1.10184	126	236	1966	-3104
ROI 589	589	plaque2_1.im	12101.5	127.28	6052.88	66.08	14.08	0	-10.9515	34.6007	0.0109166	0.000381906	0.0110017	0.000386444	0.55529	826	75661	0.011038	100	0.953522	1.10184	136	236	1966	-3103
ROI 590	590	plaque2_1.im	12300.6	132.4	6859.04	73.68	24.88	0	-26.8139	32.2394	0.0107415	0.000355842	0.0108252	0.000360238	0.800343	921	85738	0.011038	100	0.953522	1.10184	146	236	1966	-3102
ROI 591	591	plaque2_1.im	11909.4	116.48	5953.52	62.32	10.4	0	-51.6618	34.1551	0.0104673	0.000376987	0.0105488	0.00038138	1.05161	779	74419	0.011038	100	0.953522	1.10184	156	236	1966	-3101
ROI 592	592	plaque2_1.im	11539.4	119.52	7866.64	84.48	12.24	0	-27.0865	30.0997	0.0107385	0.000332225	0.0108222	0.000336552	0.694412	1056	98333	0.011038	100	0.953522	1.10184	166	236	1966	-3100
ROI 593	593	plaque2_1.im	12192	135.36	4551.76	50.64	11.04	0	7.91514	40.2833	0.0111249	0.000444626	0.0112115	0.000449485	0.750104	633	56897	0.011038	100	0.953522	1.10184	176	236	1966	-3099
ROI 594	594	plaque2_1.im	12226.9	128.48	5489.84	61.04	15.36	0	7.31305	36.6694	0.0111182	0.000404738	0.0112048	0.000409421	1.75824	763	68623	0.011038	100	0.953522	1.10184	186	236	1966	-3098
ROI 595	595	plaque2_1.im	11329.2	113.52	8512.8	90	11.44	0	-42.1893	28.7069	0.0105718	0.000316853	0.0106542	0.000321087	1.06223	1125	106410	0.011038	100	0.953522	1.10184	196	236	1966	-3097
ROI 596	596	plaque2_1.im	11565.1	128.48	6389.6	68.48	6.96	0	-29.0436	33.364	0.0107169	0.000368255	0.0108004	0.000372686	1.68085	856	79870	0.011038	100	0.953522	1.10184	206	236	1966	-3096
ROI 597	597	plaque2_1.im	11099.3	118.08	9222.16	101.28	13.6	0	-5.0514	28.1161	0.0109817	0.000310332	0.0110673	0.000314695	0.762186	1266	115277	0.011038	100	0.953522	1.10184	216	236	1966	-3095
ROI 598	598	plaque2_1.im	11100.1	116.88	9099.12	99.68	11.28	0	-7.52804	28.27	0.0109544	0.00031203	0.0110397	0.000316385	1.09254	1246	113739	0.011038	100	0.953522	1.10184	226	236	1966	-3094
ROI 599	599	plaque2_1.im	11103.7	115.76	8755.2	94.48	10.32	0	-22.35	28.6015	0.0107908	0.000315689	0.0108749	0.000319995	1.04194	1181	109440	0.011038	100	0.953522	1.10184	236	236	1966	-3093
ROI 600	600	plaque2_1.im	10790.4	115.68	10726.5	120	13.04	0	13.5231	26.315	0.0111868	0.000290452	0.0112739	0.00029487	1.14109	1500	134081	0.011038	100	0.953522	1.10184	246	236	1966	-3092
ROI 601	601	plaque2_1.im	12072.6	129.12	7536.16	84.4	13.92	0	14.6166	31.4119	0.0111988	0.000346709	0.0112861	0.000351221	1.4276	1055	94202	0.011038	100	0.953522	1.10184	6	246	1965	-3115
ROI 602	602	plaque2_1.im	11845.9	124.24	8236.56	89.92	15.52	0	-10.9459	29.6616	0.0109167	0.00032739	0.0110017	0.000331763	1.061	1124	102957	0.011038	100	0.953522	1.10184	16	246	1965	-3114
ROI 603	603	plaque2_1.im	12194.3	125.6	6211.6	64.4	10.48	0	-60.7266	33.2762	0.0103672	0.000367286	0.010448	0.000371614	0.642375	805	77645	0.011038	100	0.953522	1.10184	26	246	1965	-3113
ROI 604	604	plaque2_1.im	13799.5	146.56	3628.8	40.08	21.12	0	0.631794	44.9511	0.0110445	0.000496148	0.0111305	0.000501246	1.191	501	45360	0.011038	100	0.953522	1.10184	36	246	1965	-3112
ROI 605	605	plaque2_1.im	13892.9	148.24	2079.84	24.96	18.8	0	87.2371	61.9209	0.0120004	0.000683452	0.0120938	0.000689833	1.3411	312	25998	0.011038	100	0.953522	1.10184	46	246	1965	-3111
ROI 606	606	plaque2_1.im	13369.7	141.04	3835.52	39.04	19.04	0	-77.8636	41.9551	0.0101781	0.000463079	0.0102574	0.000467808	0.847428	488	47944	0.011038	100	0.953522	1.10184	56	246	1965	-3110
ROI 607	607	plaque2_1.im	12431.7	130.4	5283.6	58.8	7.84	0	8.22396	37.3953	0.0111283	0.00041275	0.0112149	0.000417469	0.526784	735	66045	0.011038	100	0.953522	1.10184	66	246	1965	-3110
ROI 608	608	plaque2_1.im	12504.9	132.56	4101.52	47.2	5.44	0	42.5737	43.1683	0.0115074	0.000476471	0.011597	0.000481576	0.64104	590	51269	0.011038	100	0.953522	1.10184	76	246	1965	-3109
ROI 609	609	plaque2_1.im	12551.3	127.76	4787.2	56.48	8.48	0	68.8647	40.4639	0.0117976	0.00044662	0.0118895	0.000451661	0.916674	706	59840	0.011038	100	0.953522	1.10184	86	246	1965	-3108
ROI 610	610	plaque2_1.im	12764.2	136.96	6771.92	72.72	11.12	0	-27.137	32.4406	0.010738	0.000358063	0.0108216	0.000362466	0.764814	909	84649	0.011038	100	0.953522	1.10184	96	246	1965	-3107
ROI 611	611	plaque2_1.im	12301	131.84	8177.52	85.92	16.96	0	-48.1199	29.1978	0.0105064	0.00032227	0.0105882	0.000326496	0.541188	1074	102219	0.011038	100	0.953522	1.10184	106	246	1965	-3106
ROI 612	612	plaque2_1.im	12092.6	131.84	6573.6	69.76	8.88	0	-38.5807	32.7301	0.0106117	0.000361258	0.0106943	0.000365634	0.46942	872	82170	0.011038	100	0.953522	1.10184	116	246	1965	-3105
ROI 613	613	plaque2_1.im	11931.6	127.68	6722.72	75.76	10	0	20.9502	33.3628	0.0112687	0.000368242	0.0113565	0.000372838	1.30621	947	84034	0.011038	100	0.953522	1.10184	126	246	1965	-3104
ROI 614	614	plaque2_1.im	11503.1	121.36	8927.6	100.24	14.24	0	17.2225	28.8978	0.0112276	0.00031896	0.011315	0.000323423	1.27622	1253	111595	0.011038	100	0.953522	1.10184	136	246	1965	-3103
ROI 615	615	plaque2_1.im	11781.4	132.4	7745.68	86.4	11.92	0	10.564	30.9215	0.0111541	0.000341296	0.011241	0.00034578	0.840876	1080	96821	0.011038	100	0.953522	1.10184	146	246	1965	-3102
ROI 616	616	plaque2_1.im	11796.7	129.12	6840.72	75.2	8.96	0	-4.0773	32.6615	0.0109925	0.000360501	0.0110781	0.000364988	0.624395	940	85509	0.011038	100	0.953522	1.10184	156	246	1965	-3101
ROI 617	617	plaque2_1.im	11579.3	119.2	8665.12	89.2	12.96	0	-67.3904	28.0728	0.0102937	0.000309854	0.0103739	0.00031398	1.15234	1115	108314	0.011038	100	0.953522	1.10184	166	246	1965	-3100
ROI 618	618	plaque2_1.im	11647.9	125.52	7122.8	74.8	8.8	0	-48.6059	31.2769	0.010501	0.000345218	0.0105828	0.000349508	1.15734	935	89035	0.011038	100	0.953522	1.10184	176	246	1965	-3099
ROI 619	619	plaque2_1.im	11300.6	120.72	9339.6	103.84	12.56	0	7.27027	28.1132	0.0111177	0.000310299	0.0112043	0.00031471	1.03676	1298	116745	0.011038	100	0.953522	1.10184	186	246	1965	-3098
ROI 620	620	plaque2_1.im	11321.4	122.88	8420.16	90.96	10.56	0	-21.3222	29.1805	0.0108022	0.00032208	0.0108863	0.000326403	0.701872	1137	105252	0.011038	100	0.953522	1.10184	196	246	1965	-3097
ROI 621	621	plaque2_1.im	11461.2	114.88	6863.68	70.8	7.44	0	-65.486	31.575	0.0103147	0.000348509	0.010395	0.000352753	1.18548	885	85796	0.011038	100	0.953522	1.10184	206	246	1965	-3096
ROI 622	622	plaque2_1.im	11044.7	114.88	8831.44	93.44	12.08	0	-41.4584	28.1952	0.0105799	0.000311204	0.0106623	0.000315429	0.77911	1168	110393	0.011038	100	0.953522	1.10184	216	246	1965	-3095
ROI 623	623	plaque2_1.im	11033.5	120	8133.76	88.56	11.44	0	-13.5936	29.8081	0.0108875	0.000329006	0.0109723	0.000333373	1.1812	1107	101672	0.011038	100	0.953522	1.10184	226	246	1965	-3094
ROI 624	624	plaque2_1.im	10791.2	110.32	10199.8	112.88	16.88	0	2.61282	26.8386	0.0110663	0.000296231	0.0111525	0.000300607	1.16496	1411	127498	0.011038	100	0.953522	1.10184	236	246	1965	-3093
ROI 625	625	plaque2_1.im	10671	111.2	10361.9	111.36	11.04	0	-26.3595	26.2362	0.0107466	0.000289582	0.0108303	0.000293833	0.576114	1392	129524	0.011038	100	0.953522	1.10184	246	246	1965	-3092

## Sheet: Image1_redux
NAME	ROI_NUM	13C 14N/12C 14N	ER-13C 14N/12 C14N	>NegControl+2std	>theoretical	>3SNegControl	SEM	t-value	t-dist prob.	Rank	p Critical	Significant?
ROI 2	2	0.0116367	0.000393806	1	1	1	7.87611e-05	7.60779	3.79677e-08	21	0.00112903	Yes
ROI 12	12	0.0113463	0.000412745	1	1	1	8.2549e-05	3.74085	0.000505723	81	0.00435484	Yes
ROI 13	13	0.0115965	0.000373792	1	1	1	7.47583e-05	7.47803	5.09933e-08	23	0.00123656	Yes
ROI 15	15	0.0112964	0.000342359	1	1	1	6.84718e-05	3.78094	0.00045738	80	0.00430108	Yes		NegControl Standard
ROI 16	16	0.0115502	0.000332284	1	1	1	6.64569e-05	7.71478	2.9821e-08	18	0.000967742	Yes		avg (raw)	0.0110375
ROI 22	22	0.0116161	0.000356243	1	1	1	7.12485e-05	8.12021	1.21066e-08	14	0.000752688	Yes		norm.	0.0111235
ROI 23	23	0.0112579	0.000407417	1	1	1	8.14835e-05	2.70512	0.00618027	115	0.0061828	Yes
ROI 28	28	0.011362	0.000355435	1	1	1	7.10871e-05	4.56436	6.28683e-05	58	0.00311828	Yes
ROI 29	29	0.0113772	0.000384123	1	1	1	7.68245e-05	4.42221	9.02602e-05	63	0.0033871	Yes		std.s	3.59398e-05
ROI 32	32	0.0115566	0.000415646	1	1	1	8.31292e-05	6.24476	9.36151e-07	31	0.00166667	Yes		2*std.s	7.18795e-05
ROI 33	33	0.0113079	0.00044744	1	1	1	8.94881e-05	3.02171	0.00294668	100	0.00537634	Yes		avg+2std.s	0.0111094
ROI 35	35	0.0115795	0.000354149	1	1	1	7.08298e-05	7.65189	3.43639e-08	20	0.00107527	Yes		avg-2std.s	0.0109656
ROI 37	37	0.0113328	0.000366723	1	1	1	7.33446e-05	4.02556	0.00024697	72	0.00387097	Yes		avg+3std.s	0.0111453
ROI 44	44	0.0113509	0.000310691	1	1	1	6.21382e-05	5.04405	1.85898e-05	50	0.00268817	Yes
ROI 52	52	0.0113288	0.000372703	1	1	1	7.45406e-05	3.90744	0.000332774	78	0.00419355	Yes		Theoretical	0.0111235
ROI 67	67	0.0112341	0.000319587	1	1	1	6.39174e-05	3.0751	0.00259404	97	0.00521505	Yes
ROI 80	80	0.0112606	0.000369671	1	1	1	7.39342e-05	3.01707	0.00297941	101	0.00543011	Yes
ROI 81	81	0.0112771	0.000348176	1	1	1	6.96352e-05	3.44075	0.0010663	91	0.00489247	Yes
ROI 83	83	0.0112381	0.000342107	1	1	1	6.84215e-05	2.93226	0.00364264	104	0.0055914	Yes
ROI 86	86	0.0116242	0.000343465	1	1	1	6.8693e-05	8.54066	4.86464e-09	11	0.000591398	Yes
ROI 101	101	0.0115642	0.000373875	1	1	1	7.47751e-05	7.04391	1.39e-07	26	0.00139785	Yes
ROI 102	102	0.0117244	0.000412472	1	1	1	8.24944e-05	8.3266	7.71549e-09	12	0.000645161	Yes
ROI 104	104	0.0114104	0.000355947	1	1	1	7.11895e-05	5.2379	1.13896e-05	47	0.00252688	Yes
ROI 105	105	0.0115205	0.00034643	1	1	1	6.92859e-05	6.97112	1.64842e-07	27	0.00145161	Yes
ROI 108	108	0.0114119	0.000341064	1	1	1	6.82128e-05	5.48835	6.06879e-06	42	0.00225806	Yes
ROI 113	113	0.011366	0.000342358	1	1	1	6.84716e-05	4.79788	3.47144e-05	54	0.00290323	Yes
ROI 122	122	0.0112411	0.000376387	1	1	1	7.52774e-05	2.70425	0.00619272	116	0.00623656	Yes
ROI 127	127	0.011275	0.000352201	1	1	1	7.04401e-05	3.37226	0.00126188	93	0.005	Yes
ROI 128	128	0.0112579	0.000403574	1	1	1	8.07148e-05	2.73033	0.00583244	113	0.00607527	Yes
ROI 132	132	0.0114563	0.000346924	1	1	1	6.93848e-05	6.03589	1.55985e-06	35	0.00188172	Yes
ROI 135	135	0.0117439	0.000353648	1	1	1	7.07297e-05	9.98665	2.5227e-10	4	0.000215054	Yes
ROI 143	143	0.0112279	0.000314657	1	1	1	6.29314e-05	3.02485	0.00292474	99	0.00532258	Yes
ROI 152	152	0.0113345	0.000357292	1	1	1	7.14583e-05	4.15599	0.000177501	68	0.00365591	Yes
ROI 156	156	0.0116333	0.000341441	1	1	1	6.82882e-05	8.72543	3.28288e-09	9	0.000483871	Yes
ROI 158	158	0.0114357	0.000333808	1	1	1	6.67617e-05	5.96484	1.85762e-06	37	0.00198925	Yes
ROI 163	163	0.0112725	0.000331206	1	1	1	6.62412e-05	3.54779	0.000818346	88	0.00473118	Yes
ROI 174	174	0.0113986	0.000349537	1	1	1	6.99074e-05	5.16543	1.36755e-05	48	0.00258065	Yes
ROI 182	182	0.0120543	0.000351248	1	1	1	7.02497e-05	14.4741	1.17777e-13	1	5.37634e-05	Yes
ROI 184	184	0.0112252	0.000339737	1	1	1	6.79474e-05	2.76243	0.00541614	111	0.00596774	Yes
ROI 189	189	0.0113086	0.000335508	1	1	1	6.71016e-05	4.04065	0.000237726	71	0.0038172	Yes
ROI 190	190	0.0113406	0.000383942	1	1	1	7.67885e-05	3.9468	0.000301333	76	0.00408602	Yes
ROI 195	195	0.0112822	0.000334011	1	1	1	6.68021e-05	3.66341	0.000613755	84	0.00451613	Yes
ROI 204	204	0.0114439	0.000347318	1	1	1	6.94635e-05	5.8505	2.46328e-06	38	0.00204301	Yes
ROI 205	205	0.0113396	0.000328964	1	1	1	6.57928e-05	4.59197	5.86035e-05	57	0.00306452	Yes
ROI 218	218	0.0114125	0.00037989	1	1	1	7.5978e-05	4.93542	2.44824e-05	51	0.00274194	Yes
ROI 223	223	0.0116142	0.000348048	1	1	1	6.96096e-05	8.28476	8.44943e-09	13	0.000698925	Yes
ROI 224	224	0.0116733	0.000364023	1	1	1	7.28046e-05	8.73242	3.23471e-09	8	0.000430108	Yes
ROI 232	232	0.0112566	0.000368386	1	1	1	7.36772e-05	2.97379	0.00330194	102	0.00548387	Yes
ROI 235	235	0.0112304	0.00033107	1	1	1	6.6214e-05	2.91384	0.00380417	105	0.00564516	Yes
ROI 237	237	0.0114817	0.000359032	1	1	1	7.18064e-05	6.18633	1.07938e-06	34	0.00182796	Yes
ROI 241	241	0.011521	0.000350295	1	1	1	7.00591e-05	6.90125	1.94276e-07	28	0.00150538	Yes
ROI 258	258	0.0112319	0.000348222	1	1	1	6.96445e-05	2.79131	0.00506575	108	0.00580645	Yes
ROI 261	261	0.0115856	0.000344063	1	1	1	6.88126e-05	7.96442	1.70739e-08	15	0.000806452	Yes
ROI 266	266	0.0112848	0.000332682	1	1	1	6.65364e-05	3.71711	0.000536683	82	0.0044086	Yes
ROI 273	273	0.0113929	0.000329582	1	1	1	6.59163e-05	5.39135	7.74049e-06	44	0.00236559	Yes
ROI 275	275	0.0112397	0.000372705	1	1	1	7.4541e-05	2.71224	0.00608015	114	0.00612903	Yes
ROI 284	284	0.0114	0.000329523	1	1	1	6.59047e-05	5.5007	5.8839e-06	41	0.0022043	Yes
ROI 290	290	0.0114462	0.000317936	1	1	1	6.35872e-05	6.42805	6.00441e-07	29	0.00155914	Yes
ROI 298	298	0.011238	0.000330049	1	1	1	6.60098e-05	3.0374	0.00283858	98	0.00526882	Yes
ROI 310	310	0.0112905	0.000332851	1	1	1	6.65701e-05	3.80075	0.000435201	79	0.00424731	Yes
ROI 311	311	0.011301	0.000320503	1	1	1	6.41006e-05	4.11094	0.000198972	69	0.00370968	Yes
ROI 316	316	0.0112802	0.000304281	1	1	1	6.08561e-05	3.9886	0.00027115	75	0.00403226	Yes
ROI 321	321	0.0118766	0.000345192	1	1	1	6.90384e-05	12.1535	4.80164e-12	2	0.000107527	Yes
ROI 332	332	0.0114508	0.000333565	1	1	1	6.67129e-05	6.19469	1.0576e-06	33	0.00177419	Yes
ROI 333	333	0.0112895	0.000344297	1	1	1	6.88595e-05	3.65944	0.000619873	85	0.00456989	Yes
ROI 336	336	0.0113816	0.000318627	1	1	1	6.37253e-05	5.39923	7.58884e-06	43	0.00231183	Yes
ROI 337	337	0.0115684	0.000339242	1	1	1	6.78484e-05	7.82473	2.33031e-08	17	0.000913978	Yes
ROI 352	352	0.0116175	0.000335304	1	1	1	6.70608e-05	8.6486	3.864e-09	10	0.000537634	Yes
ROI 360	360	0.0114434	0.00032269	1	1	1	6.45381e-05	6.28854	8.41648e-07	30	0.0016129	Yes
ROI 375	375	0.0112589	0.000310292	1	1	1	6.20585e-05	3.56775	0.00077878	87	0.00467742	Yes
ROI 381	381	0.011311	0.00032116	1	1	1	6.42321e-05	4.25722	0.000137288	66	0.00354839	Yes
ROI 392	392	0.0113144	0.000340199	1	1	1	6.80397e-05	4.06992	0.000220753	70	0.00376344	Yes
ROI 396	396	0.0113553	0.000358123	1	1	1	7.16245e-05	4.43646	8.70468e-05	62	0.00333333	Yes
ROI 401	401	0.0114454	0.000341776	1	1	1	6.83553e-05	5.96724	1.84666e-06	36	0.00193548	Yes
ROI 403	403	0.0113637	0.00033376	1	1	1	6.6752e-05	4.88604	2.77505e-05	53	0.00284946	Yes
ROI 412	412	0.0112359	0.000313817	1	1	1	6.27635e-05	3.16174	0.00210641	96	0.00516129	Yes
ROI 428	428	0.0114542	0.000335458	1	1	1	6.70917e-05	6.21161	1.01485e-06	32	0.00172043	Yes
ROI 431	431	0.011246	0.000315169	1	1	1	6.30337e-05	3.30805	0.00147665	94	0.00505376	Yes
ROI 446	446	0.0112172	0.000328615	1	1	1	6.5723e-05	2.73456	0.00577591	112	0.00602151	Yes
ROI 455	455	0.0112998	0.000466421	1	1	1	9.32842e-05	2.8116	0.00483252	107	0.00575269	Yes
ROI 458	458	0.0115282	0.000327492	1	1	1	6.54983e-05	7.49221	4.93705e-08	22	0.0011828	Yes
ROI 459	459	0.0115255	0.000310499	1	1	1	6.20999e-05	7.85835	2.16169e-08	16	0.000860215	Yes
ROI 468	468	0.0113605	0.00030819	1	1	1	6.16379e-05	5.24074	1.13082e-05	46	0.00247312	Yes
ROI 477	477	0.0117364	0.000371106	1	1	1	7.42212e-05	9.41608	7.85356e-10	7	0.000376344	Yes
ROI 480	480	0.0113688	0.000520373	1	1	1	0.000104075	3.18316	0.00200017	95	0.00510753	Yes
ROI 490	490	0.0112713	0.000296858	1	1	1	5.93716e-05	3.93833	0.000307834	77	0.00413978	Yes
ROI 496	496	0.0112957	0.000284456	1	1	1	5.68913e-05	4.53838	6.71643e-05	60	0.00322581	Yes
ROI 498	498	0.0116729	0.000304267	1	1	1	6.08533e-05	10.4407	1.05165e-10	3	0.00016129	Yes
ROI 501	501	0.0113661	0.00040979	1	1	1	8.1958e-05	4.00968	0.000257084	73	0.00392473	Yes
ROI 507	507	0.0112528	0.000389061	1	1	1	7.78121e-05	2.76753	0.00535264	110	0.00591398	Yes
ROI 509	509	0.0116375	0.000305036	1	1	1	6.10072e-05	9.83513	3.39713e-10	5	0.000268817	Yes
ROI 512	512	0.0113018	0.000290407	1	1	1	5.80814e-05	4.55065	6.5101e-05	59	0.00317204	Yes
ROI 515	515	0.0112534	0.000294234	1	1	1	5.88468e-05	3.66847	0.000606053	83	0.00446237	Yes
ROI 517	517	0.0113391	0.000306845	1	1	1	6.13689e-05	4.91398	2.58505e-05	52	0.0027957	Yes
ROI 518	518	0.0113687	0.000299536	1	1	1	5.99072e-05	5.52819	5.49267e-06	40	0.00215054	Yes
ROI 520	520	0.0112979	0.000280952	1	1	1	5.61903e-05	4.63436	5.26118e-05	55	0.00295699	Yes
ROI 526	526	0.0115307	0.00034228	1	1	1	6.84561e-05	7.20526	9.54818e-08	25	0.00134409	Yes
ROI 529	529	0.0112223	0.000321392	1	1	1	6.42784e-05	2.8754	0.00416367	106	0.00569892	Yes
ROI 532	532	0.0112707	0.000343105	1	1	1	6.8621e-05	3.39865	0.0011827	92	0.00494624	Yes
ROI 534	534	0.0114192	0.000362783	1	1	1	7.25565e-05	5.26055	1.07572e-05	45	0.00241935	Yes
ROI 537	537	0.0113175	0.000311574	1	1	1	6.23149e-05	4.49336	7.53162e-05	61	0.00327957	Yes
ROI 538	538	0.0113461	0.000300242	1	1	1	6.00485e-05	5.13928	1.46097e-05	49	0.00263441	Yes
ROI 539	539	0.0112976	0.000308005	1	1	1	6.16011e-05	4.22305	0.00014973	67	0.00360215	Yes
ROI 552	552	0.0114027	0.000396816	1	1	1	7.93632e-05	4.60152	5.71973e-05	56	0.00301075	Yes
ROI 559	559	0.0113041	0.00036579	1	1	1	7.31579e-05	3.64376	0.000644588	86	0.00462366	Yes
ROI 569	569	0.0113245	0.00041328	1	1	1	8.2656e-05	3.47169	0.000987951	90	0.00483871	Yes
ROI 576	576	0.0115741	0.000363318	1	1	1	7.26636e-05	7.38538	6.30339e-08	24	0.00129032	Yes
ROI 581	581	0.0113453	0.000553282	1	1	1	0.000110656	2.78203	0.00517597	109	0.00586022	Yes
ROI 600	600	0.0112739	0.00029487	1	1	1	5.89741e-05	4.00844	0.000257893	74	0.00397849	Yes
ROI 601	601	0.0112861	0.000351221	1	1	1	7.02442e-05	3.53848	0.000837461	89	0.00478495	Yes
ROI 605	605	0.0120938	0.000689833	1	1	1	0.000137967	7.65656	3.40029e-08	19	0.00102151	Yes	Removed
ROI 608	608	0.011597	0.000481576	1	1	1	9.63151e-05	5.80945	2.72677e-06	39	0.00209677	Yes
ROI 609	609	0.0118895	0.000451661	1	1	1	9.03322e-05	9.43169	7.60906e-10	6	0.000322581	Yes
ROI 613	613	0.0113565	0.000372838	1	1	1	7.45676e-05	4.27812	0.00013019	65	0.00349462	Yes
ROI 614	614	0.011315	0.000323423	1	1	1	6.46845e-05	4.29073	0.000126084	64	0.00344086	Yes
ROI 615	615	0.011241	0.00034578	1	1	1	6.91561e-05	2.94231	0.00355721	103	0.00553763	Yes
ROI 1	1	0.011155	0.000404708	1	1	1	8.09415e-05	1.45207	0.0797158	171	0.00919355	No
ROI 17	17	0.011116	0.000336562	1	0	0	6.73124e-05	1.16549	0.127637	183	0.00983871	No
ROI 27	27	0.01118	0.000381033	1	1	1	7.62066e-05	1.87029	0.0368444	152	0.00817204	No
ROI 43	43	0.0111471	0.000327501	1	1	1	6.55002e-05	1.67302	0.0536552	159	0.00854839	No
ROI 75	75	0.0111638	0.000327858	1	1	1	6.55715e-05	1.9259	0.0330213	148	0.00795699	No
ROI 76	76	0.011225	0.000406999	1	1	1	8.13997e-05	2.30331	0.0151167	131	0.00704301	No
ROI 79	79	0.0111765	0.000357664	1	1	1	7.15329e-05	1.94276	0.031933	146	0.00784946	No
ROI 93	93	0.0111951	0.000323178	1	1	1	6.46355e-05	2.43863	0.011258	126	0.00677419	No
ROI 106	106	0.0112168	0.000350039	1	1	1	7.00078e-05	2.56045	0.00858435	122	0.00655914	No
ROI 121	121	0.0111116	0.000362112	1	0	0	7.24224e-05	1.02296	0.158265	185	0.00994624	No
ROI 126	126	0.011176	0.000350085	1	1	1	7.00171e-05	1.97857	0.0297253	143	0.00768817	No
ROI 134	134	0.0111145	0.000331556	1	0	0	6.63113e-05	1.16113	0.128503	184	0.00989247	No
ROI 145	145	0.011206	0.000349209	1	1	1	6.98418e-05	2.41295	0.0119119	128	0.00688172	No
ROI 153	153	0.0111477	0.000389042	1	1	1	7.78084e-05	1.41657	0.0847288	173	0.00930108	No
ROI 165	165	0.0111489	0.000330742	1	1	1	6.61484e-05	1.68341	0.0526301	157	0.00844086	No
ROI 179	179	0.011162	0.000377865	1	1	1	7.5573e-05	1.64782	0.0562102	160	0.00860215	No
ROI 180	180	0.0112131	0.000345712	1	1	1	6.91425e-05	2.54029	0.00898153	123	0.0066129	No
ROI 181	181	0.0111468	0.000338705	1	1	1	6.7741e-05	1.61352	0.0598522	164	0.0088172	No
ROI 183	183	0.0111584	0.000328934	1	1	1	6.57868e-05	1.83751	0.0392737	153	0.00822581	No
ROI 188	188	0.0112127	0.000324998	1	1	1	6.49996e-05	2.69534	0.00632048	117	0.00629032	No
ROI 201	201	0.0112203	0.000340342	1	1	1	6.80684e-05	2.68501	0.00647174	118	0.00634409	No
ROI 206	206	0.0111642	0.000348226	1	1	1	6.96451e-05	1.81904	0.040703	154	0.00827957	No
ROI 209	209	0.0111309	0.000324462	1	1	0	6.48924e-05	1.43919	0.0815065	172	0.00924731	No
ROI 214	214	0.0111661	0.000383821	1	1	1	7.67641e-05	1.6752	0.0534391	158	0.00849462	No
ROI 219	219	0.0112012	0.000350213	1	1	1	7.00425e-05	2.33711	0.0140533	130	0.00698925	No
ROI 234	234	0.0111164	0.000326323	1	0	0	6.52645e-05	1.20892	0.119235	180	0.00967742	No
ROI 236	236	0.0111428	0.000335451	1	1	0	6.70903e-05	1.56977	0.0647797	165	0.00887097	No
ROI 243	243	0.0111924	0.000329666	1	1	1	6.59332e-05	2.34937	0.0136849	129	0.00693548	No
ROI 255	255	0.0111591	0.000371012	1	1	1	7.42023e-05	1.63918	0.05711	161	0.00865591	No
ROI 279	279	0.011167	0.000368127	1	1	1	7.36255e-05	1.75918	0.0456459	156	0.0083871	No
ROI 295	295	0.0112006	0.000333708	1	1	1	6.67417e-05	2.44382	0.0111298	125	0.00672043	No
ROI 300	300	0.0111942	0.000356119	1	1	1	7.12238e-05	2.19996	0.0188402	134	0.0072043	No
ROI 303	303	0.0111773	0.000344759	1	1	1	6.89517e-05	2.02691	0.0269598	139	0.00747312	No
ROI 317	317	0.0111579	0.000304612	1	1	1	6.09224e-05	1.97671	0.0298367	144	0.00774194	No
ROI 339	339	0.0112061	0.000349048	1	1	1	6.98096e-05	2.41564	0.0118419	127	0.00682796	No
ROI 342	342	0.0111135	0.000319525	1	0	0	6.3905e-05	1.18869	0.123096	181	0.00973118	No
ROI 395	395	0.0111687	0.000294828	1	1	1	5.89656e-05	2.22424	0.0178975	133	0.00715054	No
ROI 404	404	0.0111693	0.00032347	1	1	1	6.4694e-05	2.03691	0.0264171	138	0.00741935	No
ROI 407	407	0.011164	0.000319207	1	1	1	6.38413e-05	1.9808	0.0295926	142	0.00763441	No
ROI 408	408	0.0111431	0.00032442	1	1	0	6.48841e-05	1.62736	0.0583601	162	0.00870968	No
ROI 413	413	0.0111175	0.000327448	1	0	0	6.54897e-05	1.22188	0.11681	178	0.00956989	No
ROI 419	419	0.0111586	0.000292802	1	1	1	5.85605e-05	2.06831	0.0247748	136	0.00731183	No
ROI 425	425	0.0111194	0.00028171	1	0	0	5.6342e-05	1.45344	0.0795266	170	0.00913978	No
ROI 427	427	0.0112159	0.000333738	1	1	1	6.67476e-05	2.67308	0.00665067	119	0.00639785	No
ROI 437	437	0.0111144	0.000315305	1	0	0	6.30611e-05	1.21994	0.117171	179	0.00962366	No
ROI 438	438	0.011196	0.000321272	1	1	1	6.42544e-05	2.46749	0.0105625	124	0.00666667	No
ROI 444	444	0.0111476	0.000286242	1	1	1	5.72483e-05	1.92297	0.0332136	149	0.00801075	No
ROI 449	449	0.011152	0.000283678	1	1	1	5.67356e-05	2.01845	0.0274267	140	0.00752688	No
ROI 451	451	0.0111434	0.000347739	1	1	0	6.95478e-05	1.52332	0.0703741	168	0.00903226	No
ROI 453	453	0.0111338	0.000372776	1	1	0	7.45552e-05	1.29164	0.104392	176	0.00946237	No
ROI 472	472	0.0111177	0.000286469	1	0	0	5.72939e-05	1.40022	0.0871219	174	0.00935484	No
ROI 486	486	0.0111325	0.000309518	1	1	0	6.19037e-05	1.5339	0.069066	166	0.00892473	No
ROI 492	492	0.0111399	0.000377531	1	1	0	7.55063e-05	1.35565	0.0939154	175	0.0094086	No
ROI 497	497	0.011213	0.000330693	1	1	1	6.61386e-05	2.65412	0.00694474	120	0.00645161	No
ROI 504	504	0.0111652	0.000339418	1	1	1	6.78837e-05	1.88086	0.0360892	151	0.00811828	No
ROI 511	511	0.0111597	0.00030598	1	1	1	6.1196e-05	1.99632	0.0286819	141	0.00758065	No
ROI 531	531	0.011138	0.000333992	1	1	0	6.67984e-05	1.50522	0.0726585	169	0.00908602	No
ROI 545	545	0.0111104	0.000310759	1	0	0	6.21519e-05	1.17268	0.126216	182	0.00978495	No
ROI 551	551	0.0111588	0.000374639	1	1	1	7.49277e-05	1.61873	0.0592871	163	0.00876344	No
ROI 558	558	0.0111512	0.000370748	1	1	1	7.41496e-05	1.5339	0.0690663	167	0.00897849	No
ROI 562	562	0.0111588	0.000335054	1	1	1	6.70108e-05	1.80973	0.0414396	155	0.00833333	No
ROI 568	568	0.0111913	0.000341286	1	1	1	6.82571e-05	2.25273	0.0168462	132	0.00709677	No
ROI 570	570	0.0112055	0.000426134	1	1	1	8.52268e-05	1.97074	0.0301965	145	0.0077957	No
ROI 583	583	0.0111227	0.000347415	1	0	0	6.9483e-05	1.22571	0.1161	177	0.00951613	No
ROI 593	593	0.0112115	0.000449485	1	1	1	8.98971e-05	1.93571	0.0323845	147	0.00790323	No
ROI 594	594	0.0112048	0.000409421	1	1	1	8.18843e-05	2.04333	0.0260733	137	0.00736559	No
ROI 604	604	0.0111305	0.000501246	1	1	0	0.000100249	0.927671	0.181407	186	0.01	No
ROI 607	607	0.0112149	0.000417469	1	1	1	8.34938e-05	2.1253	0.022026	135	0.00725806	No
ROI 619	619	0.0112043	0.00031471	1	1	1	6.2942e-05	2.65071	0.00699877	121	0.00650538	No
ROI 624	624	0.0111525	0.000300607	1	1	1	6.01214e-05	1.91336	0.0338517	150	0.00806452	No
ROI 160	160	0.0111064	0.000340374	0	0	0
ROI 448	448	0.0111062	0.000285084	0	0	0
ROI 139	139	0.0111051	0.000323841	0	0	0
ROI 227	227	0.0111049	0.000345552	0	0	0
ROI 525	525	0.0111037	0.000327589	0	0	0
ROI 251	251	0.0111009	0.000352273	0	0	0
ROI 584	584	0.0110975	0.000469507	0	0	0
ROI 24	24	0.0110956	0.000382928	0	0	0
ROI 514	514	0.0110927	0.000313955	0	0	0
ROI 320	320	0.0110921	0.000383473	0	0	0
ROI 503	503	0.0110919	0.000337328	0	0	0
ROI 191	191	0.0110907	0.000380342	0	0	0
ROI 46	46	0.0110902	0.000319491	0	0	0
ROI 325	325	0.0110893	0.000441451	0	0	0
ROI 433	433	0.011089	0.000321133	0	0	0
ROI 98	98	0.0110888	0.00032895	0	0	0
ROI 470	470	0.0110883	0.0002968	0	0	0
ROI 70	70	0.0110871	0.000294243	0	0	0
ROI 116	116	0.011087	0.000334644	0	0	0
ROI 369	369	0.0110856	0.000324067	0	0	0
ROI 345	345	0.011083	0.000384726	0	0	0
ROI 170	170	0.0110818	0.000341957	0	0	0
ROI 115	115	0.0110804	0.000320363	0	0	0
ROI 424	424	0.01108	0.000276076	0	0	0
ROI 616	616	0.0110781	0.000364988	0	0	0
ROI 96	96	0.0110757	0.000298631	0	0	0
ROI 410	410	0.0110747	0.000354215	0	0	0
ROI 312	312	0.011074	0.0003487	0	0	0
ROI 51	51	0.0110727	0.000447418	0	0	0
ROI 536	536	0.0110725	0.000373571	0	0	0
ROI 197	197	0.0110723	0.000316946	0	0	0
ROI 289	289	0.01107	0.000332665	0	0	0
ROI 597	597	0.0110673	0.000314695	0	0	0
ROI 340	340	0.0110672	0.000332726	0	0	0
ROI 491	491	0.0110621	0.000292883	0	0	0
ROI 478	478	0.011062	0.000383994	0	0	0
ROI 456	456	0.0110608	0.000334735	0	0	0
ROI 154	154	0.0110606	0.000336072	0	0	0
ROI 313	313	0.0110598	0.000384594	0	0	0
ROI 402	402	0.0110597	0.000348081	0	0	0
ROI 356	356	0.0110575	0.000321257	0	0	0
ROI 171	171	0.0110574	0.000322706	0	0	0
ROI 524	524	0.0110555	0.000308287	0	0	0
ROI 489	489	0.0110546	0.000314577	0	0	0
ROI 221	221	0.0110494	0.000315415	0	0	0
ROI 416	416	0.0110493	0.000308462	0	0	0
ROI 65	65	0.0110475	0.000346698	0	0	0
ROI 60	60	0.011047	0.000418896	0	0	0
ROI 382	382	0.0110465	0.000311202	0	0	0
ROI 370	370	0.0110451	0.000331479	0	0	0
ROI 454	454	0.0110451	0.000452473	0	0	0
ROI 598	598	0.0110397	0.000316385	0	0	0
ROI 371	371	0.011035	0.000378205	0	0	0
ROI 565	565	0.0110333	0.000325502	0	0	0
ROI 6	6	0.0110318	0.000474245	0	0	0
ROI 464	464	0.0110309	0.000328063	0	0	0
ROI 42	42	0.0110297	0.000323227	0	0	0
ROI 112	112	0.0110294	0.000331727	0	0	0
ROI 374	374	0.0110269	0.000382543	0	0	0
ROI 487	487	0.0110265	0.000300037	0	0	0
ROI 25	25	0.011024	0.000349989	0	0	0
ROI 373	373	0.0110228	0.000433786	0	0	0
ROI 53	53	0.0110227	0.000385801	0	0	0
ROI 58	58	0.0110217	0.000370622	0	0	0
ROI 372	372	0.0110214	0.000349906	0	0	0
ROI 285	285	0.011021	0.000328612	0	0	0
ROI 430	430	0.0110206	0.000344862	0	0	0
ROI 100	100	0.01102	0.000340826	0	0	0
ROI 296	296	0.0110196	0.000354383	0	0	0
ROI 338	338	0.0110119	0.000329045	0	0	0
ROI 276	276	0.0110079	0.000402974	0	0	0
ROI 45	45	0.0110063	0.000300665	0	0	0
ROI 57	57	0.0110024	0.000374103	0	0	0
ROI 602	602	0.0110017	0.000331763	0	0	0
ROI 138	138	0.0110017	0.000322937	0	0	0
ROI 589	589	0.0110017	0.000386444	0	0	0
ROI 471	471	0.0110002	0.000292026	0	0	0
ROI 414	414	0.010999	0.000324894	0	0	0
ROI 564	564	0.0109979	0.000355287	0	0	0
ROI 49	49	0.01099	0.000377735	0	0	0
ROI 162	162	0.01099	0.000317864	0	0	0
ROI 253	253	0.0109844	0.000367346	0	0	0
ROI 212	212	0.0109834	0.000332527	0	0	0
ROI 264	264	0.0109815	0.00031852	0	0	0
ROI 257	257	0.0109796	0.000361535	0	0	0
ROI 222	222	0.0109776	0.000326468	0	0	0
ROI 351	351	0.0109736	0.000335825	0	0	0
ROI 38	38	0.0109734	0.000334455	0	0	0
ROI 623	623	0.0109723	0.000333373	0	0	0
ROI 535	535	0.0109684	0.000439342	0	0	0
ROI 379	379	0.0109682	0.000332953	0	0	0
ROI 74	74	0.0109659	0.000325562	0	0	0
ROI 309	309	0.0109651	0.000320393	0	0	0
ROI 488	488	0.0109638	0.000299499	0	0	0
ROI 548	548	0.0109631	0.000319022	0	0	0
ROI 68	68	0.0109629	0.000333087	0	0	0
ROI 388	388	0.0109625	0.000320848	0	0	0
ROI 4	4	0.0109573	0.000344676	0	0	0
ROI 147	147	0.0109536	0.000339549	0	0	0
ROI 21	21	0.0109528	0.000319114	0	0	0
ROI 500	500	0.0109528	0.000306329	0	0	0
ROI 167	167	0.0109527	0.000327127	0	0	0
ROI 307	307	0.0109509	0.000348509	0	0	0
ROI 144	144	0.0109485	0.000325043	0	0	0
ROI 194	194	0.010947	0.000331126	0	0	0
ROI 421	421	0.010947	0.00031029	0	0	0
ROI 429	429	0.0109403	0.000329756	0	0	0
ROI 329	329	0.0109391	0.000343276	0	0	0
ROI 318	318	0.010939	0.000337216	0	0	0
ROI 216	216	0.0109384	0.000381248	0	0	0
ROI 460	460	0.0109382	0.000294388	0	0	0
ROI 19	19	0.0109381	0.000371905	0	0	0
ROI 186	186	0.0109379	0.000348094	0	0	0
ROI 260	260	0.0109374	0.000321441	0	0	0
ROI 136	136	0.0109355	0.000335873	0	0	0
ROI 41	41	0.0109306	0.000327311	0	0	0
ROI 541	541	0.0109255	0.000272937	0	0	0
ROI 7	7	0.0109246	0.000364941	0	0	0
ROI 62	62	0.0109242	0.000327832	0	0	0
ROI 244	244	0.0109228	0.000306411	0	0	0
ROI 207	207	0.0109222	0.000337628	0	0	0
ROI 18	18	0.0109216	0.000361332	0	0	0
ROI 120	120	0.0109195	0.000334313	0	0	0
ROI 66	66	0.0109156	0.000312191	0	0	0
ROI 521	521	0.0109141	0.000335671	0	0	0
ROI 574	574	0.0109122	0.000325349	0	0	0
ROI 268	268	0.010912	0.00031701	0	0	0
ROI 540	540	0.0109108	0.000289638	0	0	0
ROI 580	580	0.0109085	0.000513072	0	0	0
ROI 445	445	0.0109056	0.000284161	0	0	0
ROI 359	359	0.0109054	0.000314897	0	0	0
ROI 84	84	0.0109054	0.000345025	0	0	0
ROI 95	95	0.0109047	0.000320475	0	0	0
ROI 355	355	0.0109019	0.000340483	0	0	0
ROI 228	228	0.0109005	0.000338367	0	0	0
ROI 546	546	0.0109001	0.000448345	0	0	0
ROI 178	178	0.0108992	0.000467671	0	0	0
ROI 56	56	0.010899	0.00042379	0	0	0
ROI 287	287	0.0108975	0.000346971	0	0	0
ROI 442	442	0.0108961	0.00042525	0	0	0
ROI 405	405	0.010895	0.000327807	0	0	0
ROI 587	587	0.0108943	0.000360806	0	0	0
ROI 114	114	0.0108934	0.000316853	0	0	0
ROI 50	50	0.0108933	0.000343641	0	0	0
ROI 119	119	0.0108905	0.000319656	0	0	0
ROI 452	452	0.0108883	0.000348741	0	0	0
ROI 140	140	0.0108883	0.000322834	0	0	0
ROI 267	267	0.0108872	0.000324599	0	0	0
ROI 385	385	0.0108871	0.000325016	0	0	0
ROI 527	527	0.010887	0.000339534	0	0	0
ROI 620	620	0.0108863	0.000326403	0	0	0
ROI 220	220	0.010886	0.000318728	0	0	0
ROI 466	466	0.0108824	0.000278429	0	0	0
ROI 328	328	0.0108823	0.000335303	0	0	0
ROI 202	202	0.0108813	0.000361531	0	0	0
ROI 301	301	0.0108795	0.00035747	0	0	0
ROI 326	326	0.0108787	0.00035124	0	0	0
ROI 87	87	0.0108768	0.000332242	0	0	0
ROI 513	513	0.0108752	0.000287232	0	0	0
ROI 599	599	0.0108749	0.000319995	0	0	0
ROI 203	203	0.0108739	0.000403346	0	0	0
ROI 390	390	0.010873	0.000306759	0	0	0
ROI 40	40	0.0108687	0.000329182	0	0	0
ROI 90	90	0.0108657	0.000330119	0	0	0
ROI 557	557	0.0108649	0.000423396	0	0	0
ROI 331	331	0.0108602	0.000336014	0	0	0
ROI 330	330	0.0108599	0.000350452	0	0	0
ROI 315	315	0.0108544	0.000319657	0	0	0
ROI 61	61	0.0108511	0.000327918	0	0	0
ROI 263	263	0.0108511	0.000342137	0	0	0
ROI 63	63	0.0108482	0.000315532	0	0	0
ROI 473	473	0.0108477	0.000290025	0	0	0
ROI 55	55	0.0108445	0.000367674	0	0	0
ROI 361	361	0.0108442	0.00031829	0	0	0
ROI 148	148	0.010844	0.000318152	0	0	0
ROI 282	282	0.0108405	0.000347029	0	0	0
ROI 476	476	0.0108383	0.000384857	0	0	0
ROI 175	175	0.0108355	0.000338719	0	0	0
ROI 146	146	0.0108342	0.000356535	0	0	0
ROI 230	230	0.0108342	0.000336769	0	0	0
ROI 625	625	0.0108303	0.000293833	0	0	0
ROI 159	159	0.0108292	0.000329889	0	0	0
ROI 543	543	0.0108267	0.000280726	0	0	0
ROI 440	440	0.0108255	0.000328304	0	0	0
ROI 590	590	0.0108252	0.000360238	0	0	0
ROI 411	411	0.0108251	0.000318258	0	0	0
ROI 31	31	0.010825	0.000395469	0	0	0
ROI 462	462	0.010823	0.000303137	0	0	0
ROI 592	592	0.0108222	0.000336552	0	0	0
ROI 610	610	0.0108216	0.000362466	0	0	0
ROI 256	256	0.01082	0.000362017	0	0	0
ROI 297	297	0.010819	0.000337086	0	0	0
ROI 556	556	0.0108181	0.000400195	0	0	0
ROI 391	391	0.010811	0.00030713	0	0	0
ROI 225	225	0.0108092	0.000344654	0	0	0
ROI 349	349	0.0108071	0.000335924	0	0	0
ROI 485	485	0.0108048	0.000293659	0	0	0
ROI 247	247	0.0108037	0.000316437	0	0	0
ROI 77	77	0.0108034	0.000399915	0	0	0
ROI 306	306	0.0108029	0.000329085	0	0	0
ROI 262	262	0.0108024	0.0003276	0	0	0
ROI 78	78	0.0108008	0.000439185	0	0	0
ROI 137	137	0.0108008	0.000311734	0	0	0
ROI 596	596	0.0108004	0.000372686	0	0	0
ROI 575	575	0.0107974	0.000310513	0	0	0
ROI 475	475	0.010797	0.000326131	0	0	0
ROI 585	585	0.0107961	0.000474924	0	0	0
ROI 215	215	0.010796	0.000410482	0	0	0
ROI 242	242	0.0107956	0.000347838	0	0	0
ROI 94	94	0.0107953	0.000288419	0	0	0
ROI 353	353	0.0107944	0.000330462	0	0	0
ROI 283	283	0.0107944	0.000328971	0	0	0
ROI 495	495	0.0107942	0.000275987	0	0	0
ROI 281	281	0.0107941	0.000347441	0	0	0
ROI 435	435	0.0107936	0.000302194	0	0	0
ROI 213	213	0.010793	0.000346709	0	0	0
ROI 343	343	0.0107917	0.000325254	0	0	0
ROI 20	20	0.010791	0.000293074	0	0	0
ROI 10	10	0.0107903	0.000346103	0	0	0
ROI 578	578	0.01079	0.000384317	0	0	0
ROI 85	85	0.01079	0.000325918	0	0	0
ROI 377	377	0.0107894	0.000326188	0	0	0
ROI 554	554	0.0107876	0.000366555	0	0	0
ROI 323	323	0.010784	0.000338224	0	0	0
ROI 259	259	0.0107839	0.000329839	0	0	0
ROI 5	5	0.0107811	0.000409334	0	0	0
ROI 26	26	0.0107788	0.000378802	0	0	0
ROI 348	348	0.0107787	0.000351389	0	0	0
ROI 293	293	0.0107758	0.000337805	0	0	0
ROI 71	71	0.0107751	0.000251745	0	0	0
ROI 432	432	0.0107736	0.00030678	0	0	0
ROI 354	354	0.0107713	0.000333094	0	0	0
ROI 233	233	0.0107712	0.000326213	0	0	0
ROI 493	493	0.0107691	0.000298145	0	0	0
ROI 409	409	0.0107683	0.000352141	0	0	0
ROI 229	229	0.0107656	0.000340746	0	0	0
ROI 560	560	0.0107655	0.000432189	0	0	0
ROI 36	36	0.0107654	0.000348801	0	0	0
ROI 447	447	0.0107625	0.000301777	0	0	0
ROI 124	124	0.0107576	0.000325366	0	0	0
ROI 422	422	0.0107566	0.000342126	0	0	0
ROI 302	302	0.0107556	0.000335891	0	0	0
ROI 502	502	0.0107549	0.000330449	0	0	0
ROI 542	542	0.0107545	0.000275748	0	0	0
ROI 567	567	0.0107544	0.000288813	0	0	0
ROI 198	198	0.0107529	0.000323228	0	0	0
ROI 406	406	0.0107522	0.000300803	0	0	0
ROI 103	103	0.0107499	0.000420453	0	0	0
ROI 364	364	0.0107485	0.000324089	0	0	0
ROI 335	335	0.0107483	0.000308235	0	0	0
ROI 417	417	0.0107477	0.000424834	0	0	0
ROI 292	292	0.0107458	0.000367821	0	0	0
ROI 386	386	0.0107445	0.000310977	0	0	0
ROI 322	322	0.0107442	0.000362637	0	0	0
ROI 69	69	0.0107415	0.000311902	0	0	0
ROI 157	157	0.0107399	0.000333354	0	0	0
ROI 461	461	0.0107396	0.000291671	0	0	0
ROI 528	528	0.0107366	0.000326614	0	0	0
ROI 141	141	0.010735	0.000324968	0	0	0
ROI 231	231	0.0107347	0.00035779	0	0	0
ROI 39	39	0.0107344	0.000329214	0	0	0
ROI 516	516	0.0107333	0.000279558	0	0	0
ROI 117	117	0.0107326	0.000341356	0	0	0
ROI 91	91	0.0107314	0.00031762	0	0	0
ROI 362	362	0.0107314	0.000304975	0	0	0
ROI 434	434	0.0107284	0.000312157	0	0	0
ROI 457	457	0.0107256	0.000313879	0	0	0
ROI 436	436	0.0107228	0.000298181	0	0	0
ROI 494	494	0.0107208	0.000279505	0	0	0
ROI 196	196	0.0107206	0.000319607	0	0	0
ROI 563	563	0.0107158	0.000344908	0	0	0
ROI 522	522	0.0107157	0.00032126	0	0	0
ROI 426	426	0.0107156	0.000335908	0	0	0
ROI 393	393	0.0107137	0.000348004	0	0	0
ROI 288	288	0.0107119	0.0003839	0	0	0
ROI 384	384	0.0107108	0.000309498	0	0	0
ROI 208	208	0.0107103	0.000319024	0	0	0
ROI 423	423	0.0107103	0.000305445	0	0	0
ROI 469	469	0.0107077	0.000273335	0	0	0
ROI 265	265	0.0107059	0.000315262	0	0	0
ROI 118	118	0.0107054	0.000313802	0	0	0
ROI 365	365	0.0107042	0.000320497	0	0	0
ROI 107	107	0.0107028	0.000335024	0	0	0
ROI 133	133	0.0107027	0.000323842	0	0	0
ROI 549	549	0.0107026	0.000317164	0	0	0
ROI 571	571	0.0107017	0.000451883	0	0	0
ROI 166	166	0.0107015	0.000330007	0	0	0
ROI 463	463	0.0107008	0.000315242	0	0	0
ROI 59	59	0.0107004	0.000420714	0	0	0
ROI 394	394	0.0107004	0.000328464	0	0	0
ROI 484	484	0.0107001	0.000291735	0	0	0
ROI 508	508	0.0106997	0.00030769	0	0	0
ROI 572	572	0.0106955	0.000316952	0	0	0
ROI 47	47	0.0106948	0.000310159	0	0	0
ROI 169	169	0.0106947	0.000323597	0	0	0
ROI 612	612	0.0106943	0.000365634	0	0	0
ROI 250	250	0.010693	0.000354106	0	0	0
ROI 200	200	0.0106917	0.000355201	0	0	0
ROI 380	380	0.0106888	0.00031716	0	0	0
ROI 481	481	0.0106886	0.000403822	0	0	0
ROI 441	441	0.0106866	0.000336438	0	0	0
ROI 249	249	0.0106844	0.000333812	0	0	0
ROI 199	199	0.0106833	0.000338785	0	0	0
ROI 367	367	0.0106825	0.000309928	0	0	0
ROI 499	499	0.0106822	0.000296934	0	0	0
ROI 579	579	0.0106744	0.000597107	0	0	0
ROI 586	586	0.0106742	0.000338497	0	0	0
ROI 314	314	0.0106727	0.000333762	0	0	0
ROI 9	9	0.0106696	0.000345329	0	0	0
ROI 467	467	0.0106692	0.000379523	0	0	0
ROI 173	173	0.0106688	0.000306553	0	0	0
ROI 89	89	0.0106646	0.000332249	0	0	0
ROI 415	415	0.0106641	0.000315349	0	0	0
ROI 622	622	0.0106623	0.000315429	0	0	0
ROI 555	555	0.0106622	0.000392051	0	0	0
ROI 168	168	0.0106575	0.000323906	0	0	0
ROI 418	418	0.0106547	0.000337873	0	0	0
ROI 595	595	0.0106542	0.000321087	0	0	0
ROI 254	254	0.0106519	0.000365634	0	0	0
ROI 280	280	0.0106519	0.000352925	0	0	0
ROI 123	123	0.0106504	0.000336915	0	0	0
ROI 278	278	0.0106473	0.000339129	0	0	0
ROI 510	510	0.0106471	0.000319193	0	0	0
ROI 164	164	0.0106456	0.000321677	0	0	0
ROI 3	3	0.0106408	0.000348491	0	0	0
ROI 357	357	0.0106402	0.000302723	0	0	0
ROI 211	211	0.0106367	0.00034149	0	0	0
ROI 274	274	0.0106361	0.000331358	0	0	0
ROI 88	88	0.0106334	0.000333795	0	0	0
ROI 291	291	0.010628	0.000337353	0	0	0
ROI 547	547	0.0106185	0.000314128	0	0	0
ROI 97	97	0.0106185	0.000288672	0	0	0
ROI 439	439	0.0106136	0.000313452	0	0	0
ROI 125	125	0.0106131	0.000330793	0	0	0
ROI 327	327	0.0106107	0.000338125	0	0	0
ROI 387	387	0.010605	0.000303744	0	0	0
ROI 582	582	0.010605	0.000382448	0	0	0
ROI 109	109	0.0106039	0.00032155	0	0	0
ROI 483	483	0.0105969	0.000310605	0	0	0
ROI 142	142	0.0105936	0.000334138	0	0	0
ROI 334	334	0.0105909	0.000317362	0	0	0
ROI 611	611	0.0105882	0.000326496	0	0	0
ROI 519	519	0.0105878	0.000271965	0	0	0
ROI 505	505	0.0105862	0.000361098	0	0	0
ROI 99	99	0.0105857	0.000337824	0	0	0
ROI 185	185	0.0105847	0.000328208	0	0	0
ROI 618	618	0.0105828	0.000349508	0	0	0
ROI 240	240	0.0105812	0.000347799	0	0	0
ROI 400	400	0.010577	0.00028246	0	0	0
ROI 129	129	0.0105678	0.00036632	0	0	0
ROI 389	389	0.0105633	0.00032262	0	0	0
ROI 177	177	0.0105633	0.000348305	0	0	0
ROI 376	376	0.0105615	0.000325667	0	0	0
ROI 465	465	0.0105599	0.000306977	0	0	0
ROI 341	341	0.0105585	0.000290465	0	0	0
ROI 299	299	0.0105577	0.000334455	0	0	0
ROI 324	324	0.0105572	0.000324195	0	0	0
ROI 368	368	0.0105545	0.00032696	0	0	0
ROI 399	399	0.0105544	0.000303128	0	0	0
ROI 305	305	0.010554	0.000338653	0	0	0
ROI 591	591	0.0105488	0.00038138	0	0	0
ROI 172	172	0.0105479	0.000298456	0	0	0
ROI 294	294	0.0105459	0.000321504	0	0	0
ROI 474	474	0.0105344	0.000290755	0	0	0
ROI 506	506	0.0105306	0.000455064	0	0	0
ROI 286	286	0.0105263	0.000316796	0	0	0
ROI 479	479	0.0105236	0.000450256	0	0	0
ROI 150	150	0.0105219	0.000312981	0	0	0
ROI 34	34	0.0105148	0.000366625	0	0	0
ROI 366	366	0.0105133	0.00032583	0	0	0
ROI 544	544	0.0105124	0.000313233	0	0	0
ROI 573	573	0.0105124	0.000302034	0	0	0
ROI 450	450	0.0105121	0.000290029	0	0	0
ROI 226	226	0.010512	0.000327625	0	0	0
ROI 130	130	0.0105074	0.000334488	0	0	0
ROI 319	319	0.0105035	0.000364294	0	0	0
ROI 350	350	0.0105021	0.000333009	0	0	0
ROI 398	398	0.0105008	0.000447676	0	0	0
ROI 533	533	0.0105008	0.000351092	0	0	0
ROI 272	272	0.0104996	0.00032227	0	0	0
ROI 131	131	0.0104947	0.000333753	0	0	0
ROI 161	161	0.0104898	0.00033165	0	0	0
ROI 176	176	0.0104897	0.000344596	0	0	0
ROI 420	420	0.0104818	0.000279906	0	0	0
ROI 48	48	0.0104806	0.000362013	0	0	0
ROI 277	277	0.0104777	0.000334196	0	0	0
ROI 358	358	0.0104759	0.000336133	0	0	0
ROI 530	530	0.0104738	0.000313973	0	0	0
ROI 149	149	0.0104713	0.000300369	0	0	0
ROI 378	378	0.0104675	0.000328402	0	0	0
ROI 14	14	0.010457	0.000323624	0	0	0
ROI 111	111	0.0104541	0.000329242	0	0	0
ROI 72	72	0.0104541	0.000257138	0	0	0
ROI 64	64	0.0104523	0.000327144	0	0	0
ROI 193	193	0.0104511	0.0003248	0	0	0
ROI 155	155	0.0104483	0.000330973	0	0	0
ROI 603	603	0.010448	0.000371614	0	0	0
ROI 566	566	0.0104448	0.000300083	0	0	0
ROI 92	92	0.010436	0.000315172	0	0	0
ROI 187	187	0.0104037	0.000312267	0	0	0
ROI 347	347	0.0104002	0.000397321	0	0	0
ROI 621	621	0.010395	0.000352753	0	0	0
ROI 304	304	0.0103911	0.000350661	0	0	0
ROI 550	550	0.0103763	0.000300998	0	0	0
ROI 617	617	0.0103739	0.00031398	0	0	0
ROI 397	397	0.0103737	0.000339172	0	0	0
ROI 553	553	0.0103679	0.000344942	0	0	0
ROI 443	443	0.0103539	0.000336775	0	0	0
ROI 308	308	0.0103532	0.000335377	0	0	0
ROI 523	523	0.0103526	0.000291444	0	0	0
ROI 30	30	0.010348	0.000391982	0	0	0
ROI 577	577	0.0103466	0.000339517	0	0	0
ROI 217	217	0.0103437	0.000349053	0	0	0
ROI 82	82	0.0103399	0.000327205	0	0	0
ROI 383	383	0.0103322	0.000326643	0	0	0
ROI 245	245	0.0103307	0.000313642	0	0	0
ROI 73	73	0.0103233	0.000289841	0	0	0
ROI 239	239	0.0103209	0.000383761	0	0	0
ROI 588	588	0.0103117	0.00037372	0	0	0
ROI 151	151	0.0103103	0.000345064	0	0	0
ROI 271	271	0.0103062	0.000314159	0	0	0
ROI 270	270	0.0102987	0.000318259	0	0	0
ROI 346	346	0.0102982	0.000341328	0	0	0
ROI 269	269	0.0102732	0.0003002	0	0	0
ROI 482	482	0.0102722	0.000365329	0	0	0
ROI 192	192	0.0102716	0.000340806	0	0	0
ROI 606	606	0.0102574	0.000467808	0	0	0
ROI 344	344	0.0102535	0.000359603	0	0	0
ROI 248	248	0.0102445	0.000323541	0	0	0
ROI 238	238	0.0102332	0.000347041	0	0	0
ROI 8	8	0.0102274	0.000326818	0	0	0
ROI 11	11	0.0101851	0.000392718	0	0	0
ROI 110	110	0.010178	0.000330008	0	0	0
ROI 210	210	0.0101729	0.000317003	0	0	0
ROI 246	246	0.0100932	0.000311732	0	0	0
ROI 363	363	0.0100869	0.000307027	0	0	0
ROI 54	54	0.0099636	0.000352353	0	0	0
ROI 252	252	0.00993042	0.000330496	0	0	0
ROI 561	561	0.00978413	0.000333609	0	0	0
ROI 561	561	0.00978413	0.000333609	0	0	0
