# Supplementary material for: Amyloid-β Plaques in Clinical Alzheimer’s Disease Brain Incorporate Stable Isotope Tracer In Vivo and Exhibit Nanoscale Heterogeneity
Source: Front Neurol. 2018 Mar 22;9:169. doi: 10.3389/fneur.2018.00169 (PMC5874304; doi:10.3389/fneur.2018.00169)
Supplement: Supplementary file 4 [file data_sheet_3.xlsx]

## Sheet: 21June2017_SiC-standards
Name	Sample	Blocks	X Pos	Y Pos	X	Y	Start Current (nA)	End Current (nA)	12C Counts	12C Rate	13C Counts	13C Rate	12C 14N Counts	12C 14N Rate	13C 14N Counts	13C 14N Rate	31P Counts	31P Rate	12C/ 13C Ratio	12C/ 13C Mean Error	12C/ 13C Corr. Ratio	12C/ 13C Poisson Error	13C/ 12C Ratio	13C/ 12C Mean Error	13C/ 12C Corr. Ratio	13C/ 12C Poisson Error	12C 14N/ 13C 14N Ratio	12C 14N/ 13C 14N Mean Error	12C 14N/ 13C 14N Corr. Ratio	12C 14N/ 13C 14N Poisson Error	13C 14N/ 12C 14N Ratio	13C 14N/ 12C 14N Mean Error	13C 14N/ 12C 14N Corr. Ratio	13C 14N/ 12C 14N Poisson Error	12C 14N/ 12C Ratio	12C 14N/ 12C Mean Error	12C 14N/ 12C Corr. Ratio	12C 14N/ 12C Poisson Error	31P/ 12C 14N Ratio	31P/ 12C 14N Mean Error	31P/ 12C 14N Corr. Ratio	31P/ 12C 14N Poisson Error	31P/ 12C Ratio	31P/ 12C Mean Error	31P/ 12C Corr. Ratio	31P/ 12C Poisson Error
D:\User_data\Norelle\19June2017_Pt2Frontal\21June2017_SiC_10.is	SiC_10	10	-39113	35	32.5	32.5	14.623	14.574	33100000	161600	353200	1724	4864000	23750	52800	257.8	6147	30.01	93.71	0.1696	94.26	0.1584	0.01067	1.931e-05	0.01061	1.803e-05	92.13	0.4441	92.21	0.4035	0.01085	5.178e-05	0.01085	4.754e-05	0.147	0.0005703	0.1462	7.143e-05	0.001264	2.047e-05	0.001263	1.618e-05	0.0001857	2.415e-06	0.0001847	2.377e-06
D:\User_data\Norelle\19June2017_Pt2Frontal\21June2017_SiC_11.is	SiC_11	10	-39113	35	32.5	32.5	14.581	14.597	33840000	165200	360700	1761	4965000	24240	54960	268.4	6623	32.34	93.8	0.1566	94.35	0.1566	0.01066	1.78e-05	0.0106	1.78e-05	90.33	0.3893	90.41	0.3875	0.01107	4.727e-05	0.01106	4.749e-05	0.1467	0.0002641	0.146	7.058e-05	0.001334	1.854e-05	0.001333	1.641e-05	0.0001957	2.682e-06	0.0001946	2.408e-06
D:\User_data\Norelle\19June2017_Pt2Frontal\21June2017_SiC_12.is	SiC_12	10	-39113	35	32.5	32.5	14.599	14.6	33980000	165900	362600	1771	4992000	24370	54970	268.4	6465	31.57	93.72	0.1612	94.28	0.1565	0.01067	1.835e-05	0.01061	1.782e-05	90.81	0.4241	90.89	0.3896	0.01101	5.187e-05	0.011	4.724e-05	0.1469	0.0001498	0.1461	7.036e-05	0.001295	1.865e-05	0.001294	1.606e-05	0.0001902	2.72e-06	0.0001891	2.359e-06
D:\User_data\Norelle\19June2017_Pt2Frontal\21June2017_SiC_13.is	SiC_13	10	-39113	35	32.5	32.5	14.605	14.604	33840000	165200	360000	1758	4974000	24290	54810	267.6	6653	32.49	94.02	0.1608	94.57	0.1579	0.01064	1.819e-05	0.01057	1.787e-05	90.76	0.3658	90.84	0.3903	0.01102	4.451e-05	0.01101	4.738e-05	0.147	0.0002293	0.1462	7.055e-05	0.001337	1.632e-05	0.001336	1.645e-05	0.0001966	2.359e-06	0.0001954	2.418e-06
																																Avg	0.01098	4.74125e-05

## Sheet: 21June2017_NegControl-standards
Name	Sample	Blocks	X Pos	Y Pos	X	Y	Start Current (nA)	End Current (nA)	12C Counts	12C Rate	13C Counts	13C Rate	12C 14N Counts	12C 14N Rate	13C 14N Counts	13C 14N Rate	31P Counts	31P Rate	12C/ 13C Ratio	12C/ 13C Mean Error	12C/ 13C Corr. Ratio	12C/ 13C Poisson Error	13C/ 12C Ratio	13C/ 12C Mean Error	13C/ 12C Corr. Ratio	13C/ 12C Poisson Error	12C 14N/ 13C 14N Ratio	12C 14N/ 13C 14N Mean Error	12C 14N/ 13C 14N Corr. Ratio	12C 14N/ 13C 14N Poisson Error	13C 14N/ 12C 14N Ratio	13C 14N/ 12C 14N Mean Error	13C 14N/ 12C 14N Corr. Ratio	13C 14N/ 12C 14N Poisson Error	12C 14N/ 12C Ratio	12C 14N/ 12C Mean Error	12C 14N/ 12C Corr. Ratio	12C 14N/ 12C Poisson Error	31P/ 12C 14N Ratio	31P/ 12C 14N Mean Error	31P/ 12C 14N Corr. Ratio	31P/ 12C 14N Poisson Error	31P/ 12C Ratio	31P/ 12C Mean Error	31P/ 12C Corr. Ratio	31P/ 12C Poisson Error
D:\User_data\Norelle\19June2017_Pt2Frontal\21June2017_NegControl_6.is	NegControl_6	10	-3158	-10767	32.5	32.5	14.628	14.626	18000000	87880	189200	923.7	8105000	39580	88870	433.9	14390	70.28	95.14	0.2255	95.44	0.2198	0.01051	2.481e-05	0.01048	2.428e-05	91.2	0.3703	91.33	0.3074	0.01096	4.506e-05	0.01095	3.695e-05	0.4503	0.0008826	0.4495	0.0001905	0.001776	1.515e-05	0.001773	1.481e-05	0.0007997	6.933e-06	0.0007971	6.669e-06
D:\User_data\Norelle\19June2017_Pt2Frontal\21June2017_NegControl_7.is	NegControl_7	10	-3158	-10767	32.5	32.5	14.613	14.609	18470000	90170	193200	943.5	8442000	41220	93080	454.5	14690	71.72	95.57	0.2666	95.88	0.2189	0.01046	2.919e-05	0.01043	2.396e-05	90.7	0.3737	90.83	0.2993	0.01103	4.642e-05	0.01101	3.638e-05	0.4571	0.0007314	0.4563	0.0001897	0.00174	1.597e-05	0.001737	1.437e-05	0.0007954	7.286e-06	0.0007928	6.562e-06
D:\User_data\Norelle\19June2017_Pt2Frontal\21June2017_NegControl_8.is	NegControl_8	10	-3158	-10767	32.5	32.5	14.611	14.606	18640000	91040	195800	955.9	8547000	41730	93630	457.2	14840	72.48	95.23	0.2333	95.54	0.2162	0.0105	2.562e-05	0.01047	2.384e-05	91.29	0.3788	91.42	0.3003	0.01095	4.546e-05	0.01094	3.604e-05	0.4584	0.0004951	0.4576	0.0001893	0.001737	1.584e-05	0.001734	1.426e-05	0.0007962	7.014e-06	0.0007936	6.536e-06
D:\User_data\Norelle\19June2017_Pt2Frontal\21June2017_NegControl_9.is	NegControl_9	10	-3158	-10767	32.5	32.5	14.608	14.62	18840000	91990	197200	963	8685000	42410	95470	466.2	14820	72.36	95.52	0.2168	95.84	0.2159	0.01047	2.376e-05	0.01043	2.366e-05	90.98	0.363	91.11	0.2957	0.01099	4.353e-05	0.01098	3.572e-05	0.461	0.0006224	0.4602	0.000189	0.001706	1.587e-05	0.001704	1.403e-05	0.0007866	7.111e-06	0.000784	6.466e-06
																																avg (raw)	0.01097	3.62725e-05
																																std.s	3.16228e-05
																																2STD.s	6.32456e-05
																																avg+2std.s	0.0110332
																																avg-2std.s	0.0109068
																																avg+1std.s	0.0110016
																																avg-1std.s	0.0109384
																																avg+3sigma	0.0112862

## Sheet: Pt2Plaque1_image4
CSV File Created by lim_irat_summary: Fri Jun 30 10:32:47 2017									Theoretical	0.0111235
Image filename: Pt2Plaque1_4.im
Imaged Species: 12C 13C 12C 14N 13C 14N 31P SE
Included cycles:
Data Average +/- Poisson error									Raw	Raw	Raw	Raw	Norm	Norm
NAME	ROI_NUM	IMAGEFILE	12C	13C	12C 14N	13C 14N	31P	SE	d-13C 14N/12C 14N	ER-13C 14N/12C 14N	13C 14N/12C 14N	ER-13C 14N/12C 14N	13C 14N/12C 14N	ER-13C 14N/12 C14N	CHSQ1	TOTNUM1	TOTDEN1	STD1	NPIX	ROIAREA	ROIDIAM	ROIX	ROIY	ROI_XSTG	ROI_YSTG
ROI 53	1	Pt2Plaque1_4.im	8101.2	78.72	19712	208.96	2.08	213737	-33.6691	19.0077	0.0106006	0.000208514	0.010749	0.000214398	1.39725	2612	246400	0.01097	100	0.953522	1.10184	26	26	6075	-13839
ROI 54	2	Pt2Plaque1_4.im	7013.92	74.16	19336	200.48	1.76	207754	-54.8564	18.9779	0.0103682	0.000208187	0.0105133	0.000213943	0.785702	2506	241700	0.01097	100	0.953522	1.10184	36	26	6075	-13838
ROI 55	3	Pt2Plaque1_4.im	6268.24	65.28	18959.2	208.56	1.12	202314	2.77699	19.7474	0.0110005	0.000216629	0.0111544	0.000222734	1.06433	2607	236990	0.01097	100	0.953522	1.10184	46	26	6075	-13837
ROI 56	4	Pt2Plaque1_4.im	6385.6	62.88	18763	205.92	1.12	202193	0.434589	19.8269	0.0109748	0.000217501	0.0111283	0.000223592	0.977924	2574	234538	0.01097	100	0.953522	1.10184	56	26	6075	-13836
ROI 57	5	Pt2Plaque1_4.im	5741.52	59.6	21719.4	236.48	1.84	199947	-7.48021	18.3543	0.0108879	0.000201347	0.0110403	0.000207402	1.00913	2956	271493	0.01097	100	0.953522	1.10184	66	26	6075	-13836
ROI 58	6	Pt2Plaque1_4.im	5416.72	53.52	21249.9	238	2.08	198012	20.9701	18.823	0.0112	0.000206488	0.0113567	0.000212717	0.658005	2975	265624	0.01097	100	0.953522	1.10184	76	26	6075	-13835
ROI 59	7	Pt2Plaque1_4.im	5366.4	52.8	22709.7	264.08	3.44	198860	60.0293	18.5569	0.0116285	0.000203569	0.0117912	0.000210067	1.68834	3301	283871	0.01097	100	0.953522	1.10184	86	26	6075	-13834
ROI 60	8	Pt2Plaque1_4.im	5132.56	54.88	17436.2	202.24	2.08	198117	57.3276	21.1507	0.0115989	0.000232023	0.0117612	0.000238462	1.42225	2528	217952	0.01097	100	0.953522	1.10184	96	26	6075	-13833
ROI 61	9	Pt2Plaque1_4.im	4878.96	49.84	14099.6	163.68	0.4	197405	58.2352	23.5307	0.0116088	0.000258132	0.0117712	0.000264622	1.52183	2046	176245	0.01097	100	0.953522	1.10184	106	26	6075	-13832
ROI 62	10	Pt2Plaque1_4.im	4432.56	44.72	16229.8	190.08	2.64	194834	67.6172	22.0303	0.0117118	0.000241673	0.0118756	0.00024818	0.864371	2376	202873	0.01097	100	0.953522	1.10184	116	26	6075	-13831
ROI 63	11	Pt2Plaque1_4.im	3767.44	38.64	12693.8	147.36	3.44	195462	58.2297	24.7994	0.0116088	0.00027205	0.0117712	0.000278588	0.98211	1842	158673	0.01097	100	0.953522	1.10184	126	26	6075	-13830
ROI 78	12	Pt2Plaque1_4.im	8364.08	88.88	19572.5	210.56	2.4	217473	-19.3289	19.2178	0.010758	0.000210819	0.0109085	0.00021679	1.32133	2632	244656	0.01097	100	0.953522	1.10184	26	36	6074	-13839
ROI 79	13	Pt2Plaque1_4.im	7776.96	79.52	19143.4	204	0.72	212604	-28.5878	19.3391	0.0106564	0.000212149	0.0108055	0.000218064	1.04554	2550	239293	0.01097	100	0.953522	1.10184	36	36	6074	-13838
ROI 80	14	Pt2Plaque1_4.im	7377.76	80.24	19284.4	212.08	1.92	209728	2.50591	19.5775	0.0109975	0.000214765	0.0111513	0.000220869	0.715028	2651	241055	0.01097	100	0.953522	1.10184	46	36	6074	-13837
ROI 81	15	Pt2Plaque1_4.im	6621.04	71.28	19844.6	224.24	2.08	206474	30.0658	19.5656	0.0112998	0.000214635	0.0114579	0.00022091	1.2846	2803	248057	0.01097	100	0.953522	1.10184	56	36	6074	-13836
ROI 82	16	Pt2Plaque1_4.im	6080.88	58.48	22168.1	254.24	3.04	203445	45.4642	18.6513	0.0114687	0.000204604	0.0116292	0.000211	0.551759	3178	277101	0.01097	100	0.953522	1.10184	66	36	6074	-13836
ROI 83	17	Pt2Plaque1_4.im	5600.72	58.96	25034.9	284.72	4.56	201207	36.7304	17.4766	0.0113729	0.000191719	0.011532	0.000198105	1.76008	3559	312936	0.01097	100	0.953522	1.10184	76	36	6074	-13835
ROI 84	18	Pt2Plaque1_4.im	5476.48	59.52	20782.7	244.56	2.72	200396	72.6954	19.515	0.0117675	0.00021408	0.0119321	0.000220631	0.683586	3057	259784	0.01097	100	0.953522	1.10184	86	36	6074	-13834
ROI 85	19	Pt2Plaque1_4.im	5526.8	56.08	21341.3	250.4	3.6	198747	69.5651	19.2295	0.0117331	0.000210948	0.0118973	0.000217486	0.866864	3130	266766	0.01097	100	0.953522	1.10184	96	36	6074	-13833
ROI 86	20	Pt2Plaque1_4.im	5040.64	49.36	20069.1	235.44	3.52	195899	69.4126	19.8282	0.0117315	0.000217515	0.0118956	0.000224038	1.00215	2943	250864	0.01097	100	0.953522	1.10184	106	36	6074	-13832
ROI 87	21	Pt2Plaque1_4.im	4389.44	45.92	20094.5	229.76	3.92	194376	42.2959	19.5599	0.011434	0.000214573	0.0115939	0.000220926	0.666146	2872	251181	0.01097	100	0.953522	1.10184	116	36	6074	-13831
ROI 88	22	Pt2Plaque1_4.im	4197.52	43.04	10862.7	125.68	2.08	197994	54.6806	26.7628	0.0115698	0.000293587	0.0117317	0.000300211	1.26524	1571	135784	0.01097	100	0.953522	1.10184	126	36	6074	-13830
ROI 103	23	Pt2Plaque1_4.im	9333.44	90.96	29257	318.08	10	216723	-8.94138	15.8024	0.0108719	0.000173353	0.011024	0.000179518	0.758076	3976	365713	0.01097	100	0.953522	1.10184	26	46	6073	-13839
ROI 104	24	Pt2Plaque1_4.im	7676.16	83.84	24417.2	266.96	3.44	211407	-3.34767	17.3471	0.0109333	0.000190298	0.0110862	0.000196411	0.969933	3337	305215	0.01097	100	0.953522	1.10184	36	46	6073	-13838
ROI 105	25	Pt2Plaque1_4.im	7029.84	73.92	19053.4	217.68	1.12	208310	41.4545	20.079	0.0114248	0.000220267	0.0115846	0.000226609	1.21009	2721	238167	0.01097	100	0.953522	1.10184	46	46	6073	-13837
ROI 106	26	Pt2Plaque1_4.im	6755.6	70.8	19796.5	216.64	1.44	207153	-2.42848	19.2745	0.0109434	0.000211441	0.0110965	0.000217516	1.54179	2708	247456	0.01097	100	0.953522	1.10184	56	46	6073	-13836
ROI 107	27	Pt2Plaque1_4.im	6023.36	61.84	20932.4	243.76	2.56	202034	61.541	19.3426	0.0116451	0.000212188	0.011808	0.000218671	1.53502	3047	261655	0.01097	100	0.953522	1.10184	66	46	6073	-13836
ROI 108	28	Pt2Plaque1_4.im	5661.12	55.84	20895.8	240.8	3.04	199459	50.4894	19.2573	0.0115239	0.000211253	0.0116851	0.000217665	1.08557	3010	261197	0.01097	100	0.953522	1.10184	76	46	6073	-13835
ROI 109	29	Pt2Plaque1_4.im	6502	69.52	28793.4	341.36	10.96	203103	80.7182	16.6422	0.0118555	0.000182565	0.0120213	0.000189338	1.25373	4267	359918	0.01097	100	0.953522	1.10184	86	46	6073	-13834
ROI 110	30	Pt2Plaque1_4.im	5792.16	56.72	23987.6	269.92	6.88	200429	25.7503	17.7582	0.0112525	0.000194807	0.0114099	0.000201103	1.1424	3374	299845	0.01097	100	0.953522	1.10184	96	46	6073	-13833
ROI 111	31	Pt2Plaque1_4.im	4909.2	52.72	21068.6	250.8	4.88	196398	85.1407	19.4956	0.011904	0.000213867	0.0120705	0.000220501	0.984879	3135	263357	0.01097	100	0.953522	1.10184	106	46	6073	-13832
ROI 112	32	Pt2Plaque1_4.im	4216.8	41.68	16039.2	192.16	2.32	192297	92.1283	22.4168	0.0119806	0.000245912	0.0121483	0.000252567	1.0748	2402	200490	0.01097	100	0.953522	1.10184	116	46	6073	-13831
ROI 113	33	Pt2Plaque1_4.im	4351.6	45.2	12023.2	140.72	2.64	197878	66.9133	25.5872	0.011704	0.000280692	0.0118678	0.000287311	0.865939	1759	150290	0.01097	100	0.953522	1.10184	126	46	6073	-13830
ROI 128	34	Pt2Plaque1_4.im	9481.84	99.76	27493.1	306.08	9.84	221122	14.8557	16.4982	0.011133	0.000180985	0.0112887	0.000187275	0.743292	3826	343664	0.01097	100	0.953522	1.10184	26	56	6072	-13839
ROI 129	35	Pt2Plaque1_4.im	7954.56	83.28	20654.7	226.16	1.68	212049	-1.86366	18.8752	0.0109496	0.000207061	0.0111027	0.000213143	1.06651	2827	258184	0.01097	100	0.953522	1.10184	36	56	6072	-13838
ROI 130	36	Pt2Plaque1_4.im	6991.12	74.4	19269.5	206.16	0.72	206378	-24.7255	19.3144	0.0106988	0.000211879	0.0108484	0.000217817	1.04601	2577	240869	0.01097	100	0.953522	1.10184	46	56	6072	-13837
ROI 131	37	Pt2Plaque1_4.im	6637.36	68.32	24598.2	275.76	3.2	204051	21.9287	17.5033	0.0112106	0.000192012	0.0113674	0.000198293	1.09902	3447	307478	0.01097	100	0.953522	1.10184	56	56	6072	-13836
ROI 132	38	Pt2Plaque1_4.im	6750.08	67.92	29361	336.32	7.6	205553	44.1782	16.1963	0.0114546	0.000177674	0.0116149	0.000184207	1.49306	4204	367013	0.01097	100	0.953522	1.10184	66	56	6072	-13836
ROI 133	39	Pt2Plaque1_4.im	6369.44	70	27504.7	319.36	6.8	204054	58.441	16.8492	0.0116111	0.000184835	0.0117735	0.000191421	1.52907	3992	343809	0.01097	100	0.953522	1.10184	76	56	6072	-13835
ROI 134	40	Pt2Plaque1_4.im	6314.72	65.84	28503.8	322.96	8.08	204405	32.8564	16.3477	0.0113304	0.000179334	0.0114889	0.000185769	0.637653	4037	356297	0.01097	100	0.953522	1.10184	86	56	6072	-13834
ROI 135	41	Pt2Plaque1_4.im	5829.84	60.88	17902.1	213.04	1.6	200039	84.8033	21.1463	0.0119003	0.000231975	0.0120668	0.00023858	0.778521	2663	223776	0.01097	100	0.953522	1.10184	96	56	6072	-13833
ROI 136	42	Pt2Plaque1_4.im	5431.2	56.08	13366.9	153.28	0.56	197112	45.3189	24.0175	0.0114671	0.000263471	0.0116276	0.00026991	0.663065	1916	167086	0.01097	100	0.953522	1.10184	106	56	6072	-13832
ROI 137	43	Pt2Plaque1_4.im	5186.24	50.8	11571.6	138.32	0.56	197452	89.6448	26.3614	0.0119534	0.000289184	0.0121206	0.000295956	1.24335	1729	144645	0.01097	100	0.953522	1.10184	116	56	6072	-13831
ROI 138	44	Pt2Plaque1_4.im	4785.04	48.96	9761.44	115.44	0.8	199586	78.0423	28.5467	0.0118261	0.000313157	0.0119916	0.000320004	1.56344	1443	122018	0.01097	100	0.953522	1.10184	126	56	6072	-13830
ROI 153	45	Pt2Plaque1_4.im	9491.04	96.88	20319.5	221.76	2.32	217577	-5.1373	18.9987	0.0109136	0.000208416	0.0110663	0.000214476	1.52731	2772	253994	0.01097	100	0.953522	1.10184	26	66	6072	-13839
ROI 154	46	Pt2Plaque1_4.im	8954.8	88.72	24485.4	273.52	4.8	214299	18.2972	17.5121	0.0111707	0.000192107	0.011327	0.000198363	0.776393	3419	306068	0.01097	100	0.953522	1.10184	36	66	6072	-13838
ROI 155	47	Pt2Plaque1_4.im	7294.4	72.32	22354.4	250.64	2.88	206225	22.0702	18.3621	0.0112121	0.000201432	0.011369	0.00020768	0.858239	3133	279430	0.01097	100	0.953522	1.10184	46	66	6072	-13837
ROI 156	48	Pt2Plaque1_4.im	6824.24	68.24	25769	281.28	4.96	205365	-4.97192	16.8721	0.0109155	0.000185087	0.0110682	0.000191211	1.04198	3516	322112	0.01097	100	0.953522	1.10184	56	66	6072	-13836
ROI 157	49	Pt2Plaque1_4.im	6916.56	71.6	29873.4	345.84	6.32	204749	55.3208	16.1433	0.0115769	0.000177092	0.0117388	0.000183716	1.06382	4323	373417	0.01097	100	0.953522	1.10184	66	66	6072	-13836
ROI 158	50	Pt2Plaque1_4.im	6476.72	65.76	26591	307.2	5.44	202920	53.1266	17.0926	0.0115528	0.000187506	0.0117144	0.000194035	0.983146	3840	332387	0.01097	100	0.953522	1.10184	76	66	6072	-13835
ROI 159	51	Pt2Plaque1_4.im	6007.84	63.84	23660.6	269.52	4.48	200607	38.3837	17.9915	0.0113911	0.000197367	0.0115504	0.000203739	1.39451	3369	295758	0.01097	100	0.953522	1.10184	86	66	6072	-13834
ROI 160	52	Pt2Plaque1_4.im	6036.72	61.68	16773	194.88	2	200777	59.129	21.5833	0.0116186	0.000236769	0.0117812	0.000243221	1.22726	2436	209663	0.01097	100	0.953522	1.10184	96	66	6072	-13833
ROI 161	53	Pt2Plaque1_4.im	5594.72	56.88	14770.3	170.4	1.68	197871	51.6544	22.9179	0.0115366	0.000251409	0.011698	0.000257844	0.897888	2130	184629	0.01097	100	0.953522	1.10184	106	66	6072	-13832
ROI 162	54	Pt2Plaque1_4.im	5442.48	53.76	12889.1	150.32	1.52	198579	63.1312	24.6684	0.0116625	0.000270613	0.0118257	0.00027717	0.806638	1879	161114	0.01097	100	0.953522	1.10184	116	66	6072	-13831
ROI 163	55	Pt2Plaque1_4.im	4604.32	45.76	10271.1	122.24	1.04	197065	84.898	27.9188	0.0119013	0.000306269	0.0120678	0.000313107	1.58478	1528	128389	0.01097	100	0.953522	1.10184	126	66	6072	-13830
ROI 178	56	Pt2Plaque1_4.im	10041.3	106.96	20384.6	218.32	1.12	219018	-23.6949	18.7887	0.0107101	0.000206112	0.0108599	0.000212058	1.11711	2729	254807	0.01097	100	0.953522	1.10184	26	76	6071	-13839
ROI 179	57	Pt2Plaque1_4.im	9308.08	95.68	21118.8	228.32	0.88	215832	-14.474	18.5471	0.0108112	0.000203462	0.0109625	0.000209468	1.14166	2854	263985	0.01097	100	0.953522	1.10184	36	76	6071	-13838
ROI 180	58	Pt2Plaque1_4.im	8231.12	84.72	25849.3	284.96	4.88	210444	4.91385	16.9302	0.0110239	0.000185725	0.0111781	0.000191916	0.550761	3562	323116	0.01097	100	0.953522	1.10184	46	76	6071	-13837
ROI 181	59	Pt2Plaque1_4.im	6989.68	71.04	24624.7	275.68	4.24	204163	20.5337	17.4818	0.0111953	0.000191776	0.0113519	0.000198048	0.829914	3446	307809	0.01097	100	0.953522	1.10184	56	76	6071	-13836
ROI 182	60	Pt2Plaque1_4.im	6968.32	68.96	25729.2	294.88	5.44	204232	44.7501	17.3065	0.0114609	0.000189852	0.0116212	0.000196306	1.62061	3686	321615	0.01097	100	0.953522	1.10184	66	76	6071	-13836
ROI 183	61	Pt2Plaque1_4.im	7258.24	74.4	29896.6	336.08	8.32	205792	24.7399	15.8988	0.0112414	0.00017441	0.0113987	0.000180822	1.06664	4201	373708	0.01097	100	0.953522	1.10184	76	76	6071	-13835
ROI 184	62	Pt2Plaque1_4.im	6668.32	69.84	26962.6	313.92	6.88	202781	61.332	17.0412	0.0116428	0.000186942	0.0118057	0.000193535	0.917201	3924	337032	0.01097	100	0.953522	1.10184	86	76	6071	-13834
ROI 185	63	Pt2Plaque1_4.im	5920.08	62	20121.2	234.96	2.64	198715	64.47	19.7562	0.0116772	0.000216725	0.0118406	0.000223217	1.61599	2937	251515	0.01097	100	0.953522	1.10184	96	76	6071	-13833
ROI 186	64	Pt2Plaque1_4.im	6069.68	59.84	14018.9	162.08	1.6	200155	53.9244	23.5497	0.0115616	0.000258341	0.0117233	0.000264807	0.971628	2026	175236	0.01097	100	0.953522	1.10184	106	76	6071	-13832
ROI 187	65	Pt2Plaque1_4.im	5894.16	60.88	12186.3	140.32	1.92	201074	49.64	25.2065	0.0115146	0.000276515	0.0116756	0.000283029	1.04763	1754	152329	0.01097	100	0.953522	1.10184	116	76	6071	-13831
ROI 188	66	Pt2Plaque1_4.im	4828.4	48	10630.9	125.68	1.12	197695	77.6812	27.3498	0.0118222	0.000300027	0.0119876	0.000306796	0.824174	1571	132886	0.01097	100	0.953522	1.10184	126	76	6071	-13830
ROI 203	67	Pt2Plaque1_4.im	10597.5	114.8	19936.3	212.24	0.48	220861	-29.5446	18.9412	0.0106459	0.000207785	0.0107948	0.000213693	1.0013	2653	249204	0.01097	100	0.953522	1.10184	26	86	6070	-13839
ROI 204	68	Pt2Plaque1_4.im	10188.8	107.36	23867.8	269.52	3.28	217247	29.3694	17.8344	0.0112922	0.000195644	0.0114502	0.000201961	0.636633	3369	298348	0.01097	100	0.953522	1.10184	36	86	6070	-13838
ROI 205	69	Pt2Plaque1_4.im	9326.32	97.92	27686.8	318.56	6.72	213554	48.8463	16.7165	0.0115058	0.00018338	0.0116668	0.000189905	0.959432	3982	346085	0.01097	100	0.953522	1.10184	46	86	6070	-13837
ROI 206	70	Pt2Plaque1_4.im	7990.64	79.28	26556.2	301.84	5.6	206807	36.1045	16.9635	0.0113661	0.000186089	0.0115251	0.000192502	0.960769	3773	331953	0.01097	100	0.953522	1.10184	56	86	6070	-13836
ROI 207	71	Pt2Plaque1_4.im	7625.92	80.96	28012.3	333.68	5.44	206169	85.8616	16.9132	0.0119119	0.000185538	0.0120785	0.000192326	0.87042	4171	350154	0.01097	100	0.953522	1.10184	66	86	6070	-13836
ROI 208	72	Pt2Plaque1_4.im	7117.52	76.96	24360.2	278.16	3.84	204725	40.8974	17.753	0.0114186	0.00019475	0.0115784	0.000201151	0.92685	3477	304502	0.01097	100	0.953522	1.10184	76	86	6070	-13835
ROI 209	73	Pt2Plaque1_4.im	7155.04	72.72	26121.2	294.08	6.08	203821	26.2797	17.0219	0.0112583	0.000186731	0.0114158	0.000193069	1.17908	3676	326515	0.01097	100	0.953522	1.10184	86	86	6070	-13834
ROI 210	74	Pt2Plaque1_4.im	6448.96	63.04	23556.5	274.64	6.8	200352	62.7883	18.2443	0.0116588	0.00020014	0.0118219	0.00020667	0.741549	3433	294456	0.01097	100	0.953522	1.10184	96	86	6070	-13833
ROI 211	75	Pt2Plaque1_4.im	6303.52	66.08	15324.1	170.8	3.52	202454	16.0307	22.1113	0.0111459	0.000242561	0.0113018	0.000248777	0.519783	2135	191551	0.01097	100	0.953522	1.10184	106	86	6070	-13832
ROI 212	76	Pt2Plaque1_4.im	6350.48	62.48	12210.6	140.64	1.28	204559	49.9452	25.1851	0.0115179	0.000276281	0.011679	0.000282795	1.14094	1758	152632	0.01097	100	0.953522	1.10184	116	86	6070	-13831
ROI 213	77	Pt2Plaque1_4.im	5282.72	54.48	10734.8	124.16	1.84	201871	54.341	26.9173	0.0115661	0.000295283	0.0117279	0.000301915	0.946965	1552	134185	0.01097	100	0.953522	1.10184	126	86	6070	-13830
ROI 228	78	Pt2Plaque1_4.im	11003	118.4	22787	254.32	3.04	220799	17.3865	18.1447	0.0111607	0.000199048	0.0113169	0.000205272	1.4626	3179	284838	0.01097	100	0.953522	1.10184	26	96	6069	-13839
ROI 229	79	Pt2Plaque1_4.im	11173.9	115.92	29911.4	336.56	8.72	222436	25.6958	15.9024	0.0112519	0.000174449	0.0114093	0.000180868	1.01443	4207	373893	0.01097	100	0.953522	1.10184	36	96	6069	-13838
ROI 230	80	Pt2Plaque1_4.im	10466.2	103.2	30478.7	347.68	7.04	219297	39.8636	15.8633	0.0114073	0.000174021	0.0115669	0.000180553	0.910977	4346	380984	0.01097	100	0.953522	1.10184	46	96	6069	-13837
ROI 231	81	Pt2Plaque1_4.im	8954.32	97.2	29322.2	328.24	6.96	214272	20.4406	16.0197	0.0111942	0.000175736	0.0113508	0.000182104	1.1552	4103	366528	0.01097	100	0.953522	1.10184	56	96	6069	-13836
ROI 232	82	Pt2Plaque1_4.im	8356.88	86.16	30181.8	346.4	7.76	209118	46.2288	15.9904	0.0114771	0.000175415	0.0116377	0.000181984	1.13849	4330	377272	0.01097	100	0.953522	1.10184	66	96	6069	-13836
ROI 233	83	Pt2Plaque1_4.im	7554.64	81.04	23392.7	263.36	2.88	207256	26.272	17.9872	0.0112582	0.00019732	0.0114157	0.000203609	0.899929	3292	292409	0.01097	100	0.953522	1.10184	76	96	6069	-13835
ROI 234	84	Pt2Plaque1_4.im	7670.96	75.44	27592.2	317.76	7.2	206768	49.8008	16.7528	0.0115163	0.000183779	0.0116774	0.000190308	0.482955	3972	344902	0.01097	100	0.953522	1.10184	86	96	6069	-13834
ROI 235	85	Pt2Plaque1_4.im	7050.4	74.4	26231.3	295.44	6.48	204535	26.6991	16.9897	0.0112629	0.000186377	0.0114205	0.00019272	0.740541	3693	327891	0.01097	100	0.953522	1.10184	96	96	6069	-13833
ROI 236	86	Pt2Plaque1_4.im	6256.64	67.28	19497.8	224.88	4.72	200754	51.3795	19.9443	0.0115336	0.000218789	0.011695	0.000225195	1.36668	2811	243722	0.01097	100	0.953522	1.10184	106	96	6069	-13832
ROI 237	87	Pt2Plaque1_4.im	6271.2	60.24	12478.7	142.64	1.36	202724	41.9926	24.8175	0.0114307	0.000272247	0.0115906	0.000278704	0.933754	1783	155984	0.01097	100	0.953522	1.10184	116	96	6069	-13831
ROI 238	88	Pt2Plaque1_4.im	5472.4	54.16	10904.3	125.84	1.12	202144	51.9945	26.6772	0.0115404	0.000292649	0.0117018	0.000299255	1.48289	1573	136304	0.01097	100	0.953522	1.10184	126	96	6069	-13830
ROI 253	89	Pt2Plaque1_4.im	12298	128.96	27900.4	316.96	7.76	224538	35.5889	16.5456	0.0113604	0.000181505	0.0115193	0.000187945	0.624274	3962	348755	0.01097	100	0.953522	1.10184	26	106	6068	-13839
ROI 254	90	Pt2Plaque1_4.im	11571.2	115.6	24139.6	276	4.72	226019	42.2511	17.8456	0.0114335	0.000195766	0.0115934	0.000202173	1.48018	3450	301745	0.01097	100	0.953522	1.10184	36	106	6068	-13838
ROI 255	91	Pt2Plaque1_4.im	11505.1	114.4	31352.2	364.08	8	223870	58.5749	15.7825	0.0116126	0.000173134	0.011775	0.000179822	0.950952	4551	391903	0.01097	100	0.953522	1.10184	46	106	6068	-13837
ROI 256	92	Pt2Plaque1_4.im	9879.12	102.4	30045.1	346.24	6.88	216145	50.5014	16.0598	0.011524	0.000176176	0.0116852	0.000182772	0.841977	4328	375564	0.01097	100	0.953522	1.10184	56	106	6068	-13836
ROI 257	93	Pt2Plaque1_4.im	9869.12	98.16	37317.4	427.6	16	214461	44.5259	14.3688	0.0114584	0.000157625	0.0116188	0.000164383	0.633135	5345	466468	0.01097	100	0.953522	1.10184	66	106	6068	-13836
ROI 258	94	Pt2Plaque1_4.im	8158.4	87.92	27158.3	305.36	6.88	209041	24.9499	16.6828	0.0112437	0.000183011	0.011401	0.000189361	0.723	3817	339479	0.01097	100	0.953522	1.10184	76	106	6068	-13835
ROI 259	95	Pt2Plaque1_4.im	7594.8	81.44	25991.4	307.44	5.36	206957	78.2598	17.4961	0.0118285	0.000191932	0.011994	0.000198617	1.39297	3843	324893	0.01097	100	0.953522	1.10184	86	106	6068	-13834
ROI 260	96	Pt2Plaque1_4.im	7473.36	75.12	27626.9	322.88	7.04	204521	65.3755	16.8675	0.0116872	0.000185036	0.0118507	0.000191673	1.48081	4036	345336	0.01097	100	0.953522	1.10184	96	106	6068	-13833
ROI 261	97	Pt2Plaque1_4.im	6753.92	66.64	17308.8	206.8	3.12	202874	89.123	21.5489	0.0119477	0.000236392	0.0121148	0.000243023	1.22444	2585	216360	0.01097	100	0.953522	1.10184	106	106	6068	-13832
ROI 262	98	Pt2Plaque1_4.im	6818.8	70.8	12431.5	150.56	1.52	205385	104.025	25.6025	0.0121111	0.00028086	0.0122806	0.000287669	0.676894	1882	155394	0.01097	100	0.953522	1.10184	116	106	6068	-13831
ROI 263	99	Pt2Plaque1_4.im	5952.48	59.28	10306.5	117.12	1.44	203514	35.891	27.2268	0.0113637	0.000298678	0.0115227	0.000305244	0.998647	1464	128831	0.01097	100	0.953522	1.10184	126	106	6068	-13830
ROI 278	100	Pt2Plaque1_4.im	12502.4	127.36	22554	254.8	1.84	228087	29.8387	18.3508	0.0112973	0.000201308	0.0114554	0.000207609	1.3766	3185	281925	0.01097	100	0.953522	1.10184	26	116	6067	-13839
ROI 279	101	Pt2Plaque1_4.im	12578.1	130.16	24143.8	271.68	2.8	229602	25.7609	17.7008	0.0112526	0.000194177	0.01141	0.000200476	0.596552	3396	301797	0.01097	100	0.953522	1.10184	36	116	6067	-13838
ROI 280	102	Pt2Plaque1_4.im	11732.5	122.24	27996.5	315.68	5.76	224584	27.8672	16.4548	0.0112757	0.000180509	0.0114335	0.000186898	0.817376	3946	349956	0.01097	100	0.953522	1.10184	46	116	6067	-13837
ROI 281	103	Pt2Plaque1_4.im	10934.6	113.52	29680.2	328.24	8.64	220980	8.13485	15.8255	0.0110592	0.000173605	0.011214	0.000179897	1.44382	4103	371002	0.01097	100	0.953522	1.10184	56	116	6067	-13836
ROI 282	104	Pt2Plaque1_4.im	10542.4	113.6	34927.6	395.12	14.96	219813	31.2254	14.7563	0.0113125	0.000161876	0.0114708	0.000168466	0.87934	4939	436595	0.01097	100	0.953522	1.10184	66	116	6067	-13836
ROI 283	105	Pt2Plaque1_4.im	9008.32	92.32	30390.6	345.52	9.68	212772	36.401	15.8596	0.0113693	0.000173979	0.0115284	0.000180485	0.751383	4319	379882	0.01097	100	0.953522	1.10184	76	116	6067	-13835
ROI 284	106	Pt2Plaque1_4.im	7702.48	80.64	22484.9	262.72	3.84	207196	65.1136	18.6946	0.0116843	0.00020508	0.0118478	0.000211607	0.747822	3284	281061	0.01097	100	0.953522	1.10184	86	116	6067	-13834
ROI 285	107	Pt2Plaque1_4.im	7483.84	83.04	21977.9	251.28	4.72	205282	42.2327	18.7025	0.0114333	0.000205166	0.0115932	0.000211539	0.543428	3141	274724	0.01097	100	0.953522	1.10184	96	116	6067	-13833
ROI 286	108	Pt2Plaque1_4.im	7490.64	71.2	17150.6	200.96	4.48	206900	68.1314	21.436	0.0117174	0.000235153	0.0118813	0.000241658	1.15249	2512	214382	0.01097	100	0.953522	1.10184	106	116	6067	-13832
ROI 287	109	Pt2Plaque1_4.im	7335.68	73.68	13580.2	158.8	2.48	208361	65.949	24.0647	0.0116935	0.00026399	0.0118571	0.000270539	0.737734	1985	169753	0.01097	100	0.953522	1.10184	116	116	6067	-13831
ROI 288	110	Pt2Plaque1_4.im	6601.44	67.92	10638.3	119.04	1.28	208698	20.0307	26.5906	0.0111897	0.000291699	0.0113463	0.00029815	0.702396	1488	132979	0.01097	100	0.953522	1.10184	126	116	6067	-13830
ROI 303	111	Pt2Plaque1_4.im	13901.3	145.12	31641.5	371.36	8.96	230175	69.8703	15.7947	0.0117365	0.000173268	0.0119007	0.000180045	1.13993	4642	395519	0.01097	100	0.953522	1.10184	26	126	6066	-13839
ROI 304	112	Pt2Plaque1_4.im	12825.8	136.96	26158.6	288.56	4.88	229438	5.57469	16.8354	0.0110312	0.000184684	0.0111855	0.000190885	0.938803	3607	326983	0.01097	100	0.953522	1.10184	36	126	6066	-13838
ROI 305	113	Pt2Plaque1_4.im	12360.2	121.68	26866.1	299.6	6.16	225992	16.555	16.7037	0.0111516	0.00018324	0.0113076	0.000189528	0.799555	3745	335826	0.01097	100	0.953522	1.10184	46	126	6066	-13837
ROI 306	114	Pt2Plaque1_4.im	11099.8	111.68	23601.7	268.56	3.84	222343	37.2699	18.0042	0.0113789	0.000197506	0.011538	0.00020387	1.21358	3357	295021	0.01097	100	0.953522	1.10184	56	126	6066	-13836
ROI 307	115	Pt2Plaque1_4.im	10790.4	112.4	33333.4	385.84	14.08	220361	55.1653	15.2813	0.0115752	0.000167636	0.0117371	0.000174355	1.04119	4823	416668	0.01097	100	0.953522	1.10184	66	126	6066	-13836
ROI 308	116	Pt2Plaque1_4.im	9047.84	92.88	27450.7	312.8	8.88	212768	38.7389	16.7062	0.011395	0.000183267	0.0115544	0.000189718	0.403638	3910	343134	0.01097	100	0.953522	1.10184	76	126	6066	-13835
ROI 309	117	Pt2Plaque1_4.im	8066	82.32	20787.4	242.8	3.84	208221	64.7379	19.4395	0.0116802	0.000213251	0.0118436	0.000219752	0.674542	3035	259842	0.01097	100	0.953522	1.10184	86	126	6066	-13834
ROI 310	118	Pt2Plaque1_4.im	8199.44	87.52	25874.9	306.8	6.16	208470	80.8623	17.5569	0.0118571	0.000192599	0.0120229	0.000199299	1.21163	3835	323436	0.01097	100	0.953522	1.10184	96	126	6066	-13833
ROI 311	119	Pt2Plaque1_4.im	7224.56	69.52	17991.9	216.16	5.44	205115	95.1943	21.1954	0.0120143	0.000232514	0.0121824	0.000239183	1.60497	2702	224899	0.01097	100	0.953522	1.10184	106	126	6066	-13832
ROI 312	120	Pt2Plaque1_4.im	7770	80.32	13810.6	160.88	1.92	211046	61.8951	23.8172	0.011649	0.000261275	0.011812	0.000267793	1.15657	2011	172633	0.01097	100	0.953522	1.10184	116	126	6066	-13831
ROI 313	121	Pt2Plaque1_4.im	7356.72	77.68	10767.8	125.84	1.68	213466	65.3362	27.0175	0.0116867	0.000296382	0.0118502	0.000303072	0.634499	1573	134597	0.01097	100	0.953522	1.10184	126	126	6066	-13830
ROI 328	122	Pt2Plaque1_4.im	14336.5	146.72	32761	398.16	10.56	231561	107.882	15.7991	0.0121535	0.000173316	0.0123235	0.000180403	1.71262	4977	409513	0.01097	100	0.953522	1.10184	26	136	6065	-13839
ROI 329	123	Pt2Plaque1_4.im	13165.4	138.4	27554.6	326.16	7.12	229146	79.0227	16.9987	0.0118369	0.000186476	0.0120025	0.000193204	1.06546	4077	344432	0.01097	100	0.953522	1.10184	36	136	6065	-13838
ROI 330	124	Pt2Plaque1_4.im	12619	126.24	26122.7	302.88	4.32	226871	56.9284	17.2766	0.0115945	0.000189524	0.0117567	0.000196068	1.135	3786	326534	0.01097	100	0.953522	1.10184	46	136	6065	-13837
ROI 331	125	Pt2Plaque1_4.im	11724.1	122.24	24688	272.72	5.36	223582	6.98832	17.3419	0.0110467	0.000190241	0.0112012	0.000196425	1.02986	3409	308600	0.01097	100	0.953522	1.10184	56	136	6065	-13836
ROI 332	126	Pt2Plaque1_4.im	10492.1	107.28	27501	316	4.4	218825	47.4452	16.7615	0.0114905	0.000183874	0.0116512	0.000190385	0.537209	3950	343763	0.01097	100	0.953522	1.10184	66	136	6065	-13836
ROI 333	127	Pt2Plaque1_4.im	8923.28	91.44	23074.5	268.32	4.4	211461	60.0211	18.4096	0.0116284	0.000201953	0.0117911	0.000208457	0.684152	3354	288431	0.01097	100	0.953522	1.10184	76	136	6065	-13835
ROI 334	128	Pt2Plaque1_4.im	8296.88	87.04	18310.3	207.44	2.72	208824	32.7375	20.3955	0.0113291	0.000223739	0.0114876	0.000230027	1.1463	2593	228879	0.01097	100	0.953522	1.10184	86	136	6065	-13834
ROI 335	129	Pt2Plaque1_4.im	7917.36	77.6	20633.5	233.92	4	206927	33.4451	19.2197	0.0113369	0.00021084	0.0114955	0.000217142	1.08591	2924	257919	0.01097	100	0.953522	1.10184	96	136	6065	-13833
ROI 336	130	Pt2Plaque1_4.im	7396	72.16	17298.4	200.96	3.68	204986	59.0026	21.2518	0.0116173	0.000233132	0.0117798	0.000239581	0.623602	2512	216230	0.01097	100	0.953522	1.10184	106	136	6065	-13832
ROI 337	131	Pt2Plaque1_4.im	8027.04	80	14379.1	163.36	2.16	211920	35.6352	23.0479	0.0113609	0.000252836	0.0115199	0.000259187	0.795616	2042	179739	0.01097	100	0.953522	1.10184	116	136	6065	-13831
ROI 338	132	Pt2Plaque1_4.im	7289.84	72.56	10938	126.8	1.36	212644	56.7559	26.697	0.0115926	0.000292866	0.0117548	0.000299496	1.04565	1585	136725	0.01097	100	0.953522	1.10184	126	136	6065	-13830
ROI 353	133	Pt2Plaque1_4.im	13803.3	141.12	29872	357.76	8.56	228774	91.7441	16.4231	0.0119764	0.000180161	0.012144	0.000187043	1.77492	4472	373400	0.01097	100	0.953522	1.10184	26	146	6064	-13839
ROI 354	134	Pt2Plaque1_4.im	12737.8	137.52	22752.1	265.28	2.32	226521	62.8617	18.5647	0.0116596	0.000203654	0.0118227	0.000210171	1.71192	3316	284401	0.01097	100	0.953522	1.10184	36	146	6064	-13838
ROI 355	135	Pt2Plaque1_4.im	12908.9	138.8	23962.5	271.68	4.24	226321	33.5209	17.8354	0.0113377	0.000195655	0.0114963	0.000202001	1.0259	3396	299531	0.01097	100	0.953522	1.10184	46	146	6064	-13837
ROI 356	136	Pt2Plaque1_4.im	12141.9	125.04	22497.2	255.12	2.96	225444	33.7354	18.409	0.0113401	0.000201947	0.0114987	0.000208272	1.51502	3189	281215	0.01097	100	0.953522	1.10184	56	146	6064	-13836
ROI 357	137	Pt2Plaque1_4.im	10843.3	113.44	25157.8	287.92	4.56	218583	43.2616	17.4893	0.0114446	0.000191858	0.0116047	0.00019829	0.851577	3599	314472	0.01097	100	0.953522	1.10184	66	146	6064	-13836
ROI 358	138	Pt2Plaque1_4.im	9486.24	95.76	20111.3	226.88	2.4	212619	28.3711	19.4193	0.0112812	0.000213029	0.0114391	0.000219296	0.80326	2836	251391	0.01097	100	0.953522	1.10184	76	146	6064	-13835
ROI 359	139	Pt2Plaque1_4.im	8878.4	90.8	18317.3	212.4	2.56	210208	57.029	20.6328	0.0115956	0.000226342	0.0117578	0.000232778	1.08018	2655	228966	0.01097	100	0.953522	1.10184	86	146	6064	-13834
ROI 360	140	Pt2Plaque1_4.im	8265.92	85.2	22209.6	246.96	4.48	207971	13.6295	18.3448	0.0111195	0.000201242	0.0112751	0.000207435	1.18474	3087	277620	0.01097	100	0.953522	1.10184	96	146	6064	-13833
ROI 361	141	Pt2Plaque1_4.im	8652.4	86.4	17118.5	200.56	3.28	212251	68.003	21.4548	0.011716	0.000235359	0.0118799	0.000241863	0.485009	2507	213981	0.01097	100	0.953522	1.10184	106	146	6064	-13832
ROI 362	142	Pt2Plaque1_4.im	8649.84	89.52	13475.6	159.12	0.96	213966	76.391	24.2774	0.011808	0.000266323	0.0119732	0.000272935	1.24978	1989	168445	0.01097	100	0.953522	1.10184	116	146	6064	-13831
ROI 363	143	Pt2Plaque1_4.im	6758.48	68.8	11508.9	132.16	2	209322	46.7919	25.9021	0.0114833	0.000284146	0.011644	0.000290682	1.25864	1652	143861	0.01097	100	0.953522	1.10184	126	146	6064	-13830
ROI 378	144	Pt2Plaque1_4.im	14152.2	139.44	29550.2	365.92	9.84	229839	128.804	16.7936	0.012383	0.000184225	0.0125562	0.000191361	1.67679	4574	369378	0.01097	100	0.953522	1.10184	26	156	6063	-13839
ROI 379	145	Pt2Plaque1_4.im	12918.3	130.08	23067.8	259.36	2.96	226079	24.9223	18.1014	0.0112434	0.000198572	0.0114007	0.000204849	0.919288	3242	288347	0.01097	100	0.953522	1.10184	36	156	6063	-13838
ROI 380	146	Pt2Plaque1_4.im	12844.6	128.32	22505.9	259.04	3.68	226680	49.2125	18.5443	0.0115099	0.000203431	0.0116709	0.000209855	1.14584	3238	281324	0.01097	100	0.953522	1.10184	46	156	6063	-13837
ROI 381	147	Pt2Plaque1_4.im	12197.4	122.16	24762.3	274.48	4.32	223195	10.4452	17.3459	0.0110846	0.000190284	0.0112397	0.000196493	1.3055	3431	309529	0.01097	100	0.953522	1.10184	56	156	6063	-13836
ROI 382	148	Pt2Plaque1_4.im	11283.4	111.2	24577.6	271.36	4.56	218865	6.46739	17.3763	0.0110409	0.000190618	0.0111954	0.000196797	0.913616	3392	307220	0.01097	100	0.953522	1.10184	66	156	6063	-13836
ROI 383	149	Pt2Plaque1_4.im	9925.44	104.16	20241.4	228.4	3.28	213803	28.6077	19.359	0.0112838	0.000212368	0.0114417	0.000218638	1.09381	2855	253017	0.01097	100	0.953522	1.10184	76	156	6063	-13835
ROI 384	150	Pt2Plaque1_4.im	8931.28	87.28	19740.1	233.6	2.64	210359	78.7412	20.0808	0.0118338	0.000220286	0.0119993	0.000226864	0.754888	2920	246751	0.01097	100	0.953522	1.10184	86	156	6063	-13834
ROI 385	151	Pt2Plaque1_4.im	8537.36	86.32	22349.4	261.36	5.28	209064	66.0212	18.7593	0.0116943	0.000205789	0.0118579	0.00021232	1.30728	3267	279368	0.01097	100	0.953522	1.10184	96	156	6063	-13833
ROI 386	152	Pt2Plaque1_4.im	8602.4	84.64	15557	188.96	2.16	212357	107.226	22.9202	0.0121463	0.000251434	0.0123162	0.000258184	0.913205	2362	194463	0.01097	100	0.953522	1.10184	106	156	6063	-13832
ROI 387	153	Pt2Plaque1_4.im	8663.6	83.68	13754	157.92	1.44	215039	46.65	23.6923	0.0114818	0.000259904	0.0116424	0.000266337	0.87962	1974	171925	0.01097	100	0.953522	1.10184	116	156	6063	-13831
ROI 388	154	Pt2Plaque1_4.im	7037.92	68.16	11410.2	128.8	1.68	210052	28.9978	25.7893	0.0112881	0.000282908	0.011446	0.000289352	0.722873	1610	142628	0.01097	100	0.953522	1.10184	126	156	6063	-13830
ROI 403	155	Pt2Plaque1_4.im	14602.9	144.48	30483.6	373.68	10.72	230792	117.447	16.4501	0.0122584	0.000180457	0.0124299	0.000187541	2.35503	4671	381045	0.01097	100	0.953522	1.10184	26	166	6062	-13839
ROI 404	156	Pt2Plaque1_4.im	13573.8	141.76	27921.8	337.12	6.64	226266	100.614	17.0567	0.0120737	0.000187112	0.0122426	0.000194	0.992628	4214	349022	0.01097	100	0.953522	1.10184	36	166	6062	-13838
ROI 405	157	Pt2Plaque1_4.im	12860.8	132.24	22604.8	253.52	4.16	225520	22.3625	18.2627	0.0112153	0.000200342	0.0113722	0.000206596	0.978268	3169	282560	0.01097	100	0.953522	1.10184	46	166	6062	-13837
ROI 406	158	Pt2Plaque1_4.im	12507.2	130.8	23946.9	270.32	3.68	223328	29.0171	17.8019	0.0112883	0.000195287	0.0114462	0.000201603	0.850406	3379	299336	0.01097	100	0.953522	1.10184	56	166	6062	-13836
ROI 407	159	Pt2Plaque1_4.im	11876.2	122.56	22797.4	258.48	2.72	220376	33.5601	18.2859	0.0113382	0.000200596	0.0114968	0.000206924	1.29833	3231	284967	0.01097	100	0.953522	1.10184	66	166	6062	-13836
ROI 408	160	Pt2Plaque1_4.im	10409.4	108	20847.3	241.68	3.36	214791	56.7802	19.338	0.0115929	0.000212138	0.0117551	0.000218589	1.20679	3021	260591	0.01097	100	0.953522	1.10184	76	166	6062	-13835
ROI 409	161	Pt2Plaque1_4.im	9155.68	92.16	20785.2	244.48	3.28	210018	72.2165	19.5095	0.0117622	0.000214019	0.0119268	0.000220567	1.3292	3056	259815	0.01097	100	0.953522	1.10184	86	166	6062	-13834
ROI 410	162	Pt2Plaque1_4.im	8973.76	92.08	23270	259.68	6.48	210521	17.2683	17.9544	0.0111594	0.00019696	0.0113156	0.00020319	0.773498	3246	290875	0.01097	100	0.953522	1.10184	96	166	6062	-13833
ROI 411	163	Pt2Plaque1_4.im	8816.32	93.12	21742.1	253.12	7.28	211908	61.2525	18.9764	0.0116419	0.000208171	0.0118048	0.000214662	1.02619	3164	271776	0.01097	100	0.953522	1.10184	106	166	6062	-13832
ROI 412	164	Pt2Plaque1_4.im	8566.8	86.72	19013.1	215.68	4.56	213207	34.0698	20.0281	0.0113437	0.000219708	0.0115024	0.000226005	1.06466	2696	237664	0.01097	100	0.953522	1.10184	116	166	6062	-13831
ROI 413	165	Pt2Plaque1_4.im	7728.64	78.88	10764.1	121.84	0.64	214822	31.8257	26.5889	0.0113191	0.00029168	0.0114775	0.000298186	1.00761	1523	134551	0.01097	100	0.953522	1.10184	126	166	6062	-13830
ROI 428	166	Pt2Plaque1_4.im	14885.4	153.44	30068.2	370.88	9.92	231611	124.395	16.6153	0.0123346	0.00018227	0.0125072	0.000189391	1.23122	4636	375853	0.01097	100	0.953522	1.10184	26	176	6061	-13839
ROI 429	167	Pt2Plaque1_4.im	14175.9	141.92	29161.8	340	9.12	229492	62.8143	16.3976	0.0116591	0.000179882	0.0118222	0.00018654	0.893061	4250	364523	0.01097	100	0.953522	1.10184	36	176	6061	-13838
ROI 430	168	Pt2Plaque1_4.im	13345.8	139.84	25040.5	283.04	6.24	226274	30.3826	17.4205	0.0113033	0.000191103	0.0114614	0.000197447	1.19039	3538	313006	0.01097	100	0.953522	1.10184	46	176	6061	-13837
ROI 431	169	Pt2Plaque1_4.im	13242.4	138.08	26260.7	301.68	6.4	224894	47.2087	17.1508	0.0114879	0.000188145	0.0116486	0.000194626	1.19765	3771	328259	0.01097	100	0.953522	1.10184	56	176	6061	-13836
ROI 432	170	Pt2Plaque1_4.im	13009.1	132.8	23142.6	269.28	3.44	227643	60.6805	18.3882	0.0116357	0.000201719	0.0117984	0.000208228	1.05431	3366	289283	0.01097	100	0.953522	1.10184	66	176	6061	-13836
ROI 433	171	Pt2Plaque1_4.im	11411.4	111.76	22014.6	253.84	5.68	219329	51.0947	18.7671	0.0115305	0.000205875	0.0116918	0.000212304	0.478868	3173	275183	0.01097	100	0.953522	1.10184	76	176	6061	-13835
ROI 434	172	Pt2Plaque1_4.im	9947.2	98.4	20678.5	240.96	3.52	213671	62.2328	19.4674	0.0116527	0.000213557	0.0118157	0.000220041	1.02786	3012	258481	0.01097	100	0.953522	1.10184	86	176	6061	-13834
ROI 435	173	Pt2Plaque1_4.im	9645.52	96.64	20012.7	233.04	4.32	212669	61.4945	19.7816	0.0116446	0.000217004	0.0118075	0.000223477	0.684145	2913	250159	0.01097	100	0.953522	1.10184	96	176	6061	-13833
ROI 436	174	Pt2Plaque1_4.im	9004	92.48	17140.2	201.28	2.64	212220	70.4764	21.4663	0.0117431	0.000235485	0.0119074	0.000242004	1.25365	2516	214253	0.01097	100	0.953522	1.10184	106	176	6061	-13832
ROI 437	175	Pt2Plaque1_4.im	8392.48	83.12	19282.1	223.2	5.6	210290	55.1973	20.0923	0.0115755	0.000220413	0.0117375	0.000226841	0.98751	2790	241026	0.01097	100	0.953522	1.10184	116	176	6061	-13831
ROI 438	176	Pt2Plaque1_4.im	6501.52	64.08	13377.9	160.8	1.68	203358	95.6979	24.586	0.0120198	0.000269708	0.012188	0.000276435	0.806361	2010	167224	0.01097	100	0.953522	1.10184	126	176	6061	-13830
ROI 453	177	Pt2Plaque1_4.im	14129.4	149.04	23985.1	284.56	6.64	228307	81.497	18.2408	0.011864	0.000200102	0.01203	0.000206764	1.61416	3557	299814	0.01097	100	0.953522	1.10184	26	186	6060	-13839
ROI 454	178	Pt2Plaque1_4.im	13078.8	139.36	21329.4	248.16	5.52	224588	60.5895	19.1531	0.0116347	0.000210109	0.0117974	0.00021659	1.99251	3102	266617	0.01097	100	0.953522	1.10184	36	186	6060	-13838
ROI 455	179	Pt2Plaque1_4.im	13533.1	137.44	26696.3	307.28	7.36	226146	49.2435	17.027	0.0115102	0.000186787	0.0116712	0.000193291	0.938946	3841	333704	0.01097	100	0.953522	1.10184	46	186	6060	-13837
ROI 456	180	Pt2Plaque1_4.im	12980.9	133.2	25918.9	293.52	7.04	223731	32.3211	17.139	0.0113246	0.000188015	0.011483	0.00019439	1.10338	3669	323986	0.01097	100	0.953522	1.10184	56	186	6060	-13836
ROI 457	181	Pt2Plaque1_4.im	12586	125.28	21203.6	251.52	4.72	222600	81.3251	19.3988	0.0118621	0.000212805	0.0120281	0.000219417	1.40299	3144	265045	0.01097	100	0.953522	1.10184	66	186	6060	-13836
ROI 458	182	Pt2Plaque1_4.im	11715.7	127.12	20346.7	236.64	3.28	219771	60.1983	19.6064	0.0116304	0.000215083	0.0117931	0.00022155	1.15494	2958	254334	0.01097	100	0.953522	1.10184	76	186	6060	-13835
ROI 459	183	Pt2Plaque1_4.im	10323.9	104.88	21745	254.72	4.08	214024	67.8194	19.0344	0.011714	0.000208808	0.0118779	0.000215341	1.33707	3184	271812	0.01097	100	0.953522	1.10184	86	186	6060	-13834
ROI 460	184	Pt2Plaque1_4.im	9944.48	102.96	17289.7	200.64	2.56	214646	57.8496	21.2454	0.0116046	0.000233062	0.011767	0.000239504	0.968416	2508	216121	0.01097	100	0.953522	1.10184	96	186	6060	-13833
ROI 461	185	Pt2Plaque1_4.im	9957.12	98.96	14911.8	166.32	1.36	214342	16.7323	22.4227	0.0111536	0.000245977	0.0113096	0.000252206	1.04524	2079	186398	0.01097	100	0.953522	1.10184	106	186	6060	-13832
ROI 462	186	Pt2Plaque1_4.im	8127.04	86	13586.7	159.92	1.76	207294	72.9551	24.1388	0.0117703	0.000264803	0.011935	0.000271392	1.09139	1999	169834	0.01097	100	0.953522	1.10184	116	186	6060	-13831
ROI 463	187	Pt2Plaque1_4.im	6575.68	67.68	13881	161.52	3.28	202435	60.7186	23.7435	0.0116361	0.000260466	0.0117989	0.000266976	1.59694	2019	173512	0.01097	100	0.953522	1.10184	126	186	6060	-13830
ROI 478	188	Pt2Plaque1_4.im	14296.9	145.76	19173.8	229.36	3.92	227209	90.445	20.4867	0.0119622	0.000224739	0.0121295	0.000231386	0.878172	2867	239672	0.01097	100	0.953522	1.10184	26	196	6059	-13839
ROI 479	189	Pt2Plaque1_4.im	13452.1	140.16	20402.3	234	3.12	224953	45.5136	19.4421	0.0114693	0.00021328	0.0116297	0.000219656	0.939559	2925	255029	0.01097	100	0.953522	1.10184	36	196	6059	-13838
ROI 480	190	Pt2Plaque1_4.im	13360.1	143.44	23547	270.24	6.8	224563	46.1842	18.1032	0.0114766	0.000198593	0.0116372	0.000205014	1.49167	3378	294337	0.01097	100	0.953522	1.10184	46	196	6059	-13837
ROI 481	191	Pt2Plaque1_4.im	13142.2	134.72	23829.7	277.2	5.84	223033	60.3967	18.1187	0.0116326	0.000198763	0.0117953	0.000205282	1.48503	3465	297871	0.01097	100	0.953522	1.10184	56	196	6059	-13836
ROI 482	192	Pt2Plaque1_4.im	12770.6	137.36	20303.7	234.16	4.48	223566	51.3113	19.5438	0.0115329	0.000214396	0.0116942	0.000220807	0.802574	2927	253796	0.01097	100	0.953522	1.10184	66	196	6059	-13836
ROI 483	193	Pt2Plaque1_4.im	12340	126.8	21073.1	247.68	5.04	222410	71.4094	19.3683	0.0117534	0.000212471	0.0119178	0.000219017	0.97427	3096	263414	0.01097	100	0.953522	1.10184	76	196	6059	-13835
ROI 484	194	Pt2Plaque1_4.im	11117.3	112.4	24891.7	292.32	7.28	215593	70.5272	17.8135	0.0117437	0.000195414	0.011908	0.000202022	0.856759	3654	311146	0.01097	100	0.953522	1.10184	86	196	6059	-13834
ROI 485	195	Pt2Plaque1_4.im	9999.44	102	17648.8	194.56	4.16	211721	4.92056	20.4895	0.011024	0.000224769	0.0111782	0.000230892	1.02554	2432	220610	0.01097	100	0.953522	1.10184	96	196	6059	-13833
ROI 486	196	Pt2Plaque1_4.im	10451.5	100.8	14500.9	162.88	1.36	214771	23.9217	22.8194	0.0112324	0.000250328	0.0113896	0.000256609	0.950347	2036	181261	0.01097	100	0.953522	1.10184	106	196	6059	-13832
ROI 487	197	Pt2Plaque1_4.im	8265.84	80.24	13692.8	152.8	1.36	206917	17.2424	23.4055	0.0111591	0.000256758	0.0113153	0.000263025	1.31109	1910	171160	0.01097	100	0.953522	1.10184	116	196	6059	-13831
ROI 488	198	Pt2Plaque1_4.im	7432	73.36	15601.1	182.08	5.68	207074	63.8976	22.4302	0.011671	0.000246059	0.0118342	0.000252552	0.524192	2276	195014	0.01097	100	0.953522	1.10184	126	196	6059	-13830
ROI 503	199	Pt2Plaque1_4.im	15221.8	156.48	17653.5	206.8	1.76	230021	67.8557	21.1257	0.0117144	0.000231749	0.0118783	0.000238251	1.39874	2585	220669	0.01097	100	0.953522	1.10184	26	206	6058	-13839
ROI 504	200	Pt2Plaque1_4.im	13468.6	138	18613.3	212.8	2.32	224661	42.1784	20.3222	0.0114327	0.000222934	0.0115926	0.00022928	1.11297	2660	232666	0.01097	100	0.953522	1.10184	36	206	6058	-13838
ROI 505	201	Pt2Plaque1_4.im	13838.2	144.08	24784.4	289.68	6.88	224009	65.451	17.8091	0.011688	0.000195366	0.0118515	0.000201938	1.32749	3621	309805	0.01097	100	0.953522	1.10184	46	206	6058	-13837
ROI 506	202	Pt2Plaque1_4.im	13013.1	130.08	22779.8	265.36	5.92	221500	61.8866	18.5447	0.0116489	0.000203436	0.0118119	0.000209946	0.672642	3317	284748	0.01097	100	0.953522	1.10184	56	206	6058	-13836
ROI 507	203	Pt2Plaque1_4.im	11872.3	119.76	19888.1	223.52	4.56	218074	24.5116	19.4908	0.0112389	0.000213815	0.0113961	0.000220056	1.091	2794	248601	0.01097	100	0.953522	1.10184	66	206	6058	-13836
ROI 508	204	Pt2Plaque1_4.im	11815	115.6	18930	217.92	2.32	217101	49.397	20.2219	0.0115119	0.000221834	0.0116729	0.000228225	0.99144	2724	236625	0.01097	100	0.953522	1.10184	76	206	6058	-13835
ROI 509	205	Pt2Plaque1_4.im	11239.9	114	18647.9	218.64	3.2	215380	68.7905	20.5638	0.0117246	0.000225585	0.0118887	0.000232094	1.25273	2733	233099	0.01097	100	0.953522	1.10184	86	206	6058	-13834
ROI 510	206	Pt2Plaque1_4.im	10144	102.88	15907.8	180.32	2.48	211100	33.2991	21.8875	0.0113353	0.000240106	0.0114939	0.000246414	1.15138	2254	198848	0.01097	100	0.953522	1.10184	96	206	6058	-13833
ROI 511	207	Pt2Plaque1_4.im	10423.9	103.04	13757.6	165.04	2.56	212628	93.5532	24.2203	0.0119963	0.000265697	0.0121641	0.0002724	0.862949	2063	171970	0.01097	100	0.953522	1.10184	106	206	6058	-13832
ROI 512	208	Pt2Plaque1_4.im	8760	89.68	12290.6	142.16	1.2	207371	54.3847	25.1566	0.0115666	0.000275968	0.0117284	0.000282504	1.13033	1777	153632	0.01097	100	0.953522	1.10184	116	206	6058	-13831
ROI 513	209	Pt2Plaque1_4.im	7276.08	74.88	11925.2	138.72	1.84	205019	60.3928	25.6126	0.0116325	0.00028097	0.0117952	0.000287558	1.08228	1734	149065	0.01097	100	0.953522	1.10184	126	206	6058	-13830
ROI 528	210	Pt2Plaque1_4.im	15911.4	165.76	17537	207.2	3.36	230233	77.0276	21.2876	0.011815	0.000233525	0.0119803	0.000240083	0.678859	2590	219213	0.01097	100	0.953522	1.10184	26	216	6057	-13839
ROI 529	211	Pt2Plaque1_4.im	13996.7	143.92	21772.2	244.96	4.96	222546	25.6213	18.6386	0.0112511	0.000204466	0.0114085	0.00021073	1.33726	3062	272152	0.01097	100	0.953522	1.10184	36	216	6057	-13838
ROI 530	212	Pt2Plaque1_4.im	13958.2	142.48	24357.8	285.2	6.32	222505	67.3433	17.9805	0.0117088	0.000197246	0.0118726	0.000203822	0.700301	3565	304473	0.01097	100	0.953522	1.10184	46	216	6057	-13837
ROI 531	213	Pt2Plaque1_4.im	13094.9	132.96	20522.8	239.2	3.6	219502	62.4731	19.5433	0.0116553	0.00021439	0.0118184	0.000220874	1.71338	2990	256535	0.01097	100	0.953522	1.10184	56	216	6057	-13836
ROI 532	214	Pt2Plaque1_4.im	12748	131.44	18357.1	207.92	3.28	218944	32.4881	20.367	0.0113264	0.000223426	0.0114849	0.000229713	0.847058	2599	229464	0.01097	100	0.953522	1.10184	66	216	6057	-13836
ROI 533	215	Pt2Plaque1_4.im	12904.6	131.2	20579.6	237.52	6.4	219081	52.099	19.4197	0.0115415	0.000213035	0.011703	0.000219453	0.707555	2969	257245	0.01097	100	0.953522	1.10184	76	216	6057	-13835
ROI 534	216	Pt2Plaque1_4.im	12257.8	123.84	20397.9	234.8	4.8	217649	49.3143	19.4799	0.011511	0.000213695	0.011672	0.000220094	0.631344	2935	254974	0.01097	100	0.953522	1.10184	86	216	6057	-13834
ROI 535	217	Pt2Plaque1_4.im	10734.6	106.08	17808.5	198	2.72	211457	13.5185	20.4854	0.0111183	0.000224725	0.0112738	0.000230898	1.13891	2475	222606	0.01097	100	0.953522	1.10184	96	216	6057	-13833
ROI 536	218	Pt2Plaque1_4.im	11202.2	114.4	13457.8	157.76	1.92	214358	68.6057	24.2044	0.0117226	0.000265523	0.0118866	0.000272091	0.705433	1972	168222	0.01097	100	0.953522	1.10184	106	216	6057	-13832
ROI 537	219	Pt2Plaque1_4.im	10270.1	105.2	11740.2	130.72	0.88	213046	14.9822	25.2486	0.0111344	0.000276977	0.0112901	0.000283322	1.07313	1634	146753	0.01097	100	0.953522	1.10184	116	216	6057	-13831
ROI 553	220	Pt2Plaque1_4.im	17326.2	178.56	17473.1	207.84	6.56	232562	84.3064	21.3993	0.0118948	0.000234751	0.0120613	0.000241353	1.3388	2598	218414	0.01097	100	0.953522	1.10184	26	226	6056	-13839
ROI 554	221	Pt2Plaque1_4.im	15447.7	158.56	23184.7	278.56	8.48	226638	95.2425	18.6719	0.0120148	0.000204831	0.0121829	0.000211567	0.771648	3482	289809	0.01097	100	0.953522	1.10184	36	226	6056	-13838
ROI 555	222	Pt2Plaque1_4.im	15649.8	158.08	28075.8	330.32	10.96	225880	72.4955	16.7885	0.0117653	0.00018417	0.0119299	0.000190867	1.44375	4129	350948	0.01097	100	0.953522	1.10184	46	226	6056	-13837
ROI 556	223	Pt2Plaque1_4.im	14375.6	145.6	21355.7	253.84	5.92	222994	83.5277	19.3496	0.0118863	0.000212265	0.0120526	0.000218893	0.880155	3173	266946	0.01097	100	0.953522	1.10184	56	226	6056	-13836
ROI 557	224	Pt2Plaque1_4.im	14210.6	138.08	17519.3	197.44	3.68	223520	27.3354	20.7957	0.0112699	0.000228129	0.0114275	0.000234386	1.63005	2468	218991	0.01097	100	0.953522	1.10184	66	226	6056	-13836
ROI 558	225	Pt2Plaque1_4.im	14508.9	146.32	17170.1	196	2.48	225514	40.5839	21.1426	0.0114152	0.000231935	0.0115749	0.000238273	0.896336	2450	214626	0.01097	100	0.953522	1.10184	76	226	6056	-13835
ROI 559	226	Pt2Plaque1_4.im	13994.9	143.52	15940.8	178.96	2.48	222363	23.3854	21.7586	0.0112265	0.000238692	0.0113836	0.00024494	1.10881	2237	199260	0.01097	100	0.953522	1.10184	86	226	6056	-13834
ROI 560	227	Pt2Plaque1_4.im	12592.8	127.84	15056.9	166	2.72	217982	5.00096	22.1839	0.0110249	0.000243358	0.0111791	0.000249515	1.18501	2075	188211	0.01097	100	0.953522	1.10184	96	226	6056	-13833
ROI 561	228	Pt2Plaque1_4.im	12173.4	123.44	13347.2	148	1.76	218300	10.7993	23.6305	0.0110885	0.000259227	0.0112436	0.00026547	1.80807	1850	166840	0.01097	100	0.953522	1.10184	106	226	6056	-13832
ROI 562	229	Pt2Plaque1_4.im	12270.8	123.84	11488.1	129.2	0.4	222391	25.1996	25.6537	0.0112464	0.000281422	0.0114038	0.000287839	1.1265	1615	143601	0.01097	100	0.953522	1.10184	116	226	6056	-13831

## Sheet: image4_redux
NAME	ROI_NUM	13C 14N/12C 14N	ER-13C 14N/12 C14N	>2sigma of NegControl	>Theoretical	>3SigmaNC	SEM	t-value	t-dist prob.	Rank	p Critical	Significant?
ROI 378	144	0.0125562	0.000191361	1	1	1	3.82721e-05	41.4457	3.7999e-24	1	4.21941e-05	Yes		NegControl Standard
ROI 428	166	0.0125072	0.000189391	1	1	1	3.78781e-05	40.582	6.25616e-24	2	8.43882e-05	Yes		avg (raw)	0.01097
ROI 403	155	0.0124299	0.000187541	1	1	1	3.75082e-05	38.9219	1.68029e-23	3	0.000126582	Yes		std.s	3.16228e-05
ROI 328	122	0.0123235	0.000180403	1	1	1	3.60806e-05	37.5129	4.01555e-23	4	0.000168776	Yes		2STD.s	6.32456e-05
ROI 404	156	0.0122426	0.000194	1	1	1	3.87999e-05	32.8003	9.48825e-22	5	0.00021097	Yes		avg+2std.s	0.0110332
ROI 353	133	0.012144	0.000187043	1	1	1	3.74086e-05	31.3827	2.67661e-21	6	0.000253165	Yes		avg-2std.s	0.0109068
ROI 207	71	0.0120785	0.000192326	1	1	1	3.84652e-05	28.8196	1.96594e-20	7	0.000295359	Yes		avg+3sigma	0.0110649
ROI 554	221	0.0121829	0.000211567	1	1	1	4.23134e-05	28.6646	2.22964e-20	8	0.000337553	Yes
ROI 109	29	0.0120213	0.000189338	1	1	1	3.78677e-05	27.7634	4.6968e-20	9	0.000379747	Yes
ROI 329	123	0.0120025	0.000193204	1	1	1	3.86409e-05	26.7198	1.14584e-19	10	0.000421941	Yes		Theoretical	0.0111235
ROI 310	118	0.0120229	0.000199299	1	1	1	3.98597e-05	26.4161	1.49448e-19	11	0.000464135	Yes
ROI 386	152	0.0123162	0.000258184	1	1	1	5.16368e-05	26.0705	2.02925e-19	12	0.000506329	Yes
ROI 303	111	0.0119007	0.000180045	1	1	1	3.6009e-05	25.8455	2.48127e-19	13	0.000548523	Yes
ROI 259	95	0.011994	0.000198617	1	1	1	3.97234e-05	25.778	2.63651e-19	14	0.000590717	Yes
ROI 453	177	0.01203	0.000206764	1	1	1	4.13527e-05	25.6331	3.00463e-19	15	0.000632911	Yes
ROI 311	119	0.0121824	0.000239183	1	1	1	4.78366e-05	25.3438	3.90883e-19	16	0.000675105	Yes
ROI 555	222	0.0119299	0.000190867	1	1	1	3.81735e-05	25.145	4.69114e-19	17	0.0007173	Yes
ROI 478	188	0.0121295	0.000231386	1	1	1	4.62771e-05	25.0563	5.09111e-19	18	0.000759494	Yes
ROI 111	31	0.0120705	0.000220501	1	1	1	4.41002e-05	24.9552	5.59041e-19	19	0.000801688	Yes
ROI 556	223	0.0120526	0.000218893	1	1	1	4.37785e-05	24.7288	6.90306e-19	20	0.000843882	Yes
ROI 457	181	0.0120281	0.000219417	1	1	1	4.38834e-05	24.1114	1.23815e-18	21	0.000886076	Yes
ROI 261	97	0.0121148	0.000243023	1	1	1	4.86046e-05	23.5539	2.12363e-18	22	0.00092827	Yes
ROI 112	32	0.0121483	0.000252567	1	1	1	5.05134e-05	23.3256	2.65767e-18	23	0.000970464	Yes
ROI 484	194	0.011908	0.000202022	1	1	1	4.04044e-05	23.2148	2.96573e-18	24	0.00101266	Yes
ROI 135	41	0.0120668	0.00023858	1	1	1	4.7716e-05	22.9855	3.72636e-18	25	0.00105485	Yes
ROI 260	96	0.0118507	0.000191673	1	1	1	3.83346e-05	22.9733	3.77219e-18	26	0.00109705	Yes
ROI 429	167	0.0118222	0.00018654	1	1	1	3.7308e-05	22.8419	4.30417e-18	27	0.00113924	Yes
ROI 262	98	0.0122806	0.000287669	1	1	1	5.75339e-05	22.7794	4.58388e-18	28	0.00118143	Yes
ROI 384	150	0.0119993	0.000226864	1	1	1	4.53728e-05	22.6864	5.03547e-18	29	0.00122363	Yes
ROI 553	220	0.0120613	0.000241353	1	1	1	4.82705e-05	22.607	5.4578e-18	30	0.00126582	Yes
ROI 255	91	0.011775	0.000179822	1	1	1	3.59643e-05	22.3841	6.85192e-18	31	0.00130802	Yes
ROI 530	212	0.0118726	0.000203822	1	1	1	4.07644e-05	22.1409	8.80215e-18	32	0.00135021	Yes
ROI 438	176	0.012188	0.000276435	1	1	1	5.52869e-05	22.0299	9.87744e-18	33	0.00139241	Yes
ROI 307	115	0.0117371	0.000174355	1	1	1	3.48711e-05	21.9982	1.02085e-17	34	0.0014346	Yes
ROI 511	207	0.0121641	0.0002724	1	1	1	5.44799e-05	21.9183	1.10957e-17	35	0.00147679	Yes
ROI 505	201	0.0118515	0.000201938	1	1	1	4.03876e-05	21.8263	1.2217e-17	36	0.00151899	Yes
ROI 84	18	0.0119321	0.000220631	1	1	1	4.41262e-05	21.8033	1.25162e-17	37	0.00156118	Yes
ROI 409	161	0.0119268	0.000220567	1	1	1	4.41134e-05	21.6889	1.41175e-17	38	0.00160338	Yes
ROI 483	193	0.0119178	0.000219017	1	1	1	4.38035e-05	21.6374	1.49069e-17	39	0.00164557	Yes
ROI 184	62	0.0118057	0.000193535	1	1	1	3.8707e-05	21.5903	1.56683e-17	40	0.00168776	Yes
ROI 85	19	0.0118973	0.000217486	1	1	1	4.34972e-05	21.3181	2.09398e-17	41	0.00172996	Yes
ROI 459	183	0.0118779	0.000215341	1	1	1	4.30682e-05	21.0795	2.70722e-17	42	0.00177215	Yes
ROI 528	210	0.0119803	0.000240083	1	1	1	4.80166e-05	21.0403	2.82475e-17	43	0.00181435	Yes
ROI 133	39	0.0117735	0.000191421	1	1	1	3.82843e-05	20.9887	2.98754e-17	44	0.00185654	Yes
ROI 157	49	0.0117388	0.000183716	1	1	1	3.67432e-05	20.9244	3.20408e-17	45	0.00189873	Yes
ROI 385	151	0.0118579	0.00021232	1	1	1	4.2464e-05	20.9084	3.2603e-17	46	0.00194093	Yes
ROI 284	106	0.0118478	0.000211607	1	1	1	4.23214e-05	20.7403	3.91882e-17	47	0.00198312	Yes
ROI 86	20	0.0118956	0.000224038	1	1	1	4.48076e-05	20.6568	4.29632e-17	48	0.00202532	Yes
ROI 210	74	0.0118219	0.00020667	1	1	1	4.1334e-05	20.61	4.5238e-17	49	0.00206751	Yes
ROI 354	134	0.0118227	0.000210171	1	1	1	4.20342e-05	20.2861	6.48594e-17	50	0.0021097	Yes
ROI 481	191	0.0117953	0.000205282	1	1	1	4.10565e-05	20.1014	7.98425e-17	51	0.0021519	Yes
ROI 330	124	0.0117567	0.000196068	1	1	1	3.92136e-05	20.0622	8.34581e-17	52	0.00219409	Yes
ROI 506	202	0.0118119	0.000209946	1	1	1	4.19893e-05	20.0495	8.46671e-17	53	0.00223629	Yes
ROI 432	170	0.0117984	0.000208228	1	1	1	4.16456e-05	19.8928	1.01165e-16	54	0.00227848	Yes
ROI 309	117	0.0118436	0.000219752	1	1	1	4.39504e-05	19.8765	1.03066e-16	55	0.00232068	Yes
ROI 509	205	0.0118887	0.000232094	1	1	1	4.64189e-05	19.7907	1.13692e-16	56	0.00236287	Yes
ROI 257	93	0.0116188	0.000164383	1	1	1	3.28766e-05	19.733	1.21464e-16	57	0.00240506	Yes
ROI 333	127	0.0117911	0.000208457	1	1	1	4.16913e-05	19.6951	1.26876e-16	58	0.00244726	Yes
ROI 256	92	0.0116852	0.000182772	1	1	1	3.65543e-05	19.566	1.47249e-16	59	0.00248945	Yes
ROI 59	7	0.0117912	0.000210067	1	1	1	4.20134e-05	19.5463	1.5065e-16	60	0.00253165	Yes
ROI 185	63	0.0118406	0.000223217	1	1	1	4.46435e-05	19.5012	1.58729e-16	61	0.00257384	Yes
ROI 411	163	0.0118048	0.000214662	1	1	1	4.29324e-05	19.4448	1.69483e-16	62	0.00261603	Yes
ROI 137	43	0.0121206	0.000295956	1	1	1	5.91912e-05	19.4392	1.70577e-16	63	0.00265823	Yes
ROI 436	174	0.0119074	0.000242004	1	1	1	4.84008e-05	19.3677	1.85407e-16	64	0.00270042	Yes
ROI 434	172	0.0118157	0.000220041	1	1	1	4.40082e-05	19.2172	2.21162e-16	65	0.00274262	Yes
ROI 531	213	0.0118184	0.000220874	1	1	1	4.41748e-05	19.2052	2.24294e-16	66	0.00278481	Yes
ROI 158	50	0.0117144	0.000194035	1	1	1	3.8807e-05	19.1827	2.30327e-16	67	0.002827	Yes
ROI 107	27	0.011808	0.000218671	1	1	1	4.37341e-05	19.1617	2.36094e-16	68	0.0028692	Yes
ROI 454	178	0.0117974	0.00021659	1	1	1	4.3318e-05	19.1014	2.535e-16	69	0.00291139	Yes
ROI 503	199	0.0118783	0.000238251	1	1	1	4.76502e-05	19.061	2.65906e-16	70	0.00295359	Yes
ROI 286	108	0.0118813	0.000241658	1	1	1	4.83316e-05	18.8557	3.39469e-16	71	0.00299578	Yes
ROI 361	141	0.0118799	0.000241863	1	1	1	4.83726e-05	18.8102	3.58474e-16	72	0.00303797	Yes
ROI 435	173	0.0118075	0.000223477	1	1	1	4.46954e-05	18.738	3.90923e-16	73	0.00308017	Yes
ROI 234	84	0.0116774	0.000190308	1	1	1	3.80616e-05	18.5864	4.69371e-16	74	0.00312236	Yes
ROI 458	182	0.0117931	0.00022155	1	1	1	4.43101e-05	18.5756	4.7557e-16	75	0.00316456	Yes
ROI 362	142	0.0119732	0.000272935	1	1	1	5.4587e-05	18.378	6.04788e-16	76	0.00320675	Yes
ROI 205	69	0.0116668	0.000189905	1	1	1	3.7981e-05	18.3463	6.28734e-16	77	0.00324895	Yes
ROI 232	82	0.0116377	0.000181984	1	1	1	3.63968e-05	18.3449	6.29832e-16	78	0.00329114	Yes
ROI 62	10	0.0118756	0.00024818	1	1	1	4.96359e-05	18.245	7.11979e-16	79	0.00333333	Yes
ROI 455	179	0.0116712	0.000193291	1	1	1	3.86583e-05	18.1392	8.11274e-16	80	0.00337553	Yes
ROI 408	160	0.0117551	0.000218589	1	1	1	4.37179e-05	17.9575	1.01663e-15	81	0.00341772	Yes
ROI 332	126	0.0116512	0.000190385	1	1	1	3.8077e-05	17.8908	1.10502e-15	82	0.00345992	Yes
ROI 462	186	0.011935	0.000271392	1	1	1	5.42784e-05	17.7784	1.27232e-15	83	0.00350211	Yes
ROI 163	55	0.0120678	0.000313107	1	1	1	6.26213e-05	17.5313	1.73973e-15	84	0.0035443	Yes
ROI 132	38	0.0116149	0.000184207	1	1	1	3.68414e-05	17.5044	1.80042e-15	85	0.0035865	Yes
ROI 431	169	0.0116486	0.000194626	1	1	1	3.89252e-05	17.4333	1.97149e-15	86	0.00362869	Yes
ROI 488	198	0.0118342	0.000252552	1	1	1	5.05103e-05	17.11	2.99161e-15	87	0.00367089	Yes
ROI 433	171	0.0116918	0.000212304	1	1	1	4.24609e-05	16.9997	3.45471e-15	88	0.00371308	Yes
ROI 359	139	0.0117578	0.000232778	1	1	1	4.65556e-05	16.9224	3.82302e-15	89	0.00375527	Yes
ROI 437	175	0.0117375	0.000226841	1	1	1	4.53683e-05	16.9161	3.85439e-15	90	0.00379747	Yes
ROI 336	130	0.0117798	0.000239581	1	1	1	4.79162e-05	16.9	3.93687e-15	91	0.00383966	Yes
ROI 536	218	0.0118866	0.000272091	1	1	1	5.44182e-05	16.8437	4.23972e-15	92	0.00388186	Yes
ROI 533	215	0.011703	0.000219453	1	1	1	4.38907e-05	16.7004	5.12458e-15	93	0.00392405	Yes
ROI 380	146	0.0116709	0.000209855	1	1	1	4.19711e-05	16.6992	5.13277e-15	94	0.00396624	Yes
ROI 160	52	0.0117812	0.000243221	1	1	1	4.86443e-05	16.676	5.29384e-15	95	0.00400844	Yes
ROI 460	184	0.011767	0.000239504	1	1	1	4.79009e-05	16.6377	5.57038e-15	96	0.00405063	Yes
ROI 60	8	0.0117612	0.000238462	1	1	1	4.76924e-05	16.5887	5.94663e-15	97	0.00409283	Yes
ROI 182	60	0.0116212	0.000196306	1	1	1	3.92612e-05	16.5876	5.95549e-15	98	0.00413502	Yes
ROI 188	66	0.0119876	0.000306796	1	1	1	6.13592e-05	16.5836	5.98719e-15	99	0.00417722	Yes
ROI 230	80	0.0115669	0.000180553	1	1	1	3.61105e-05	16.5296	6.43555e-15	100	0.00421941	Yes
ROI 108	28	0.0116851	0.000217665	1	1	1	4.3533e-05	16.4263	7.39255e-15	101	0.0042616	Yes
ROI 482	192	0.0116942	0.000220807	1	1	1	4.41615e-05	16.3996	7.66365e-15	102	0.0043038	Yes
ROI 287	109	0.0118571	0.000270539	1	1	1	5.41078e-05	16.3942	7.71988e-15	103	0.00434599	Yes
ROI 480	190	0.0116372	0.000205014	1	1	1	4.10028e-05	16.272	9.10708e-15	104	0.00438819	Yes
ROI 236	86	0.011695	0.000225195	1	1	1	4.5039e-05	16.0969	1.15624e-14	105	0.00443038	Yes
ROI 357	137	0.0116047	0.00019829	1	1	1	3.9658e-05	16.0041	1.31341e-14	106	0.00447257	Yes
ROI 138	44	0.0119916	0.000320004	1	1	1	6.40008e-05	15.9619	1.39204e-14	107	0.00451477	Yes
ROI 534	216	0.011672	0.000220094	1	1	1	4.40188e-05	15.9481	1.41874e-14	108	0.00455696	Yes
ROI 312	120	0.011812	0.000267793	1	1	1	5.35586e-05	15.7203	1.94643e-14	109	0.00459916	Yes
ROI 113	33	0.0118678	0.000287311	1	1	1	5.74622e-05	15.6238	2.22804e-14	110	0.00464135	Yes
ROI 82	16	0.0116292	0.000211	1	1	1	4.22e-05	15.6206	2.23811e-14	111	0.00468354	Yes
ROI 463	187	0.0117989	0.000266976	1	1	1	5.33951e-05	15.5234	2.56644e-14	112	0.00472574	Yes
ROI 283	105	0.0115284	0.000180485	1	1	1	3.60969e-05	15.4688	2.77216e-14	113	0.00476793	Yes
ROI 162	54	0.0118257	0.00027717	1	1	1	5.54341e-05	15.4365	2.90198e-14	114	0.00481013	Yes
ROI 254	90	0.0115934	0.000202173	1	1	1	4.04345e-05	15.4187	2.97602e-14	115	0.00485232	Yes
ROI 308	116	0.0115544	0.000189718	1	1	1	3.79436e-05	15.4013	3.05055e-14	116	0.00489451	Yes
ROI 508	204	0.0116729	0.000228225	1	1	1	4.5645e-05	15.4001	3.0559e-14	117	0.00493671	Yes
ROI 61	9	0.0117712	0.000264622	1	1	1	5.29243e-05	15.1395	4.4366e-14	118	0.0049789	Yes
ROI 208	72	0.0115784	0.000201151	1	1	1	4.02303e-05	15.1227	4.54526e-14	119	0.0050211	Yes
ROI 479	189	0.0116297	0.000219656	1	1	1	4.39312e-05	15.0176	5.29168e-14	120	0.00506329	Yes
ROI 282	104	0.0114708	0.000168466	1	1	1	3.36932e-05	14.8637	6.62098e-14	121	0.00510549	Yes
ROI 285	107	0.0115932	0.000211539	1	1	1	4.23078e-05	14.7312	8.04209e-14	122	0.00514768	Yes
ROI 253	89	0.0115193	0.000187945	1	1	1	3.75889e-05	14.6145	9.5565e-14	123	0.00518987	Yes
ROI 313	121	0.0118502	0.000303072	1	1	1	6.06144e-05	14.5219	1.09664e-13	124	0.00523207	Yes
ROI 206	70	0.0115251	0.000192502	1	1	1	3.85004e-05	14.4174	1.28193e-13	125	0.00527426	Yes
ROI 63	11	0.0117712	0.000278588	1	1	1	5.57176e-05	14.3794	1.35717e-13	126	0.00531646	Yes
ROI 513	209	0.0117952	0.000287558	1	1	1	5.75116e-05	14.3492	1.42018e-13	127	0.00535865	Yes
ROI 159	51	0.0115504	0.000203739	1	1	1	4.07479e-05	14.2444	1.6635e-13	128	0.00540084	Yes
ROI 186	64	0.0117233	0.000264807	1	1	1	5.29614e-05	14.2235	1.71711e-13	129	0.00544304	Yes
ROI 83	17	0.011532	0.000198105	1	1	1	3.9621e-05	14.1854	1.81929e-13	130	0.00548523	Yes
ROI 87	21	0.0115939	0.000220926	1	1	1	4.41852e-05	14.1212	2.00594e-13	131	0.00552743	Yes
ROI 161	53	0.011698	0.000257844	1	1	1	5.15688e-05	14.118	2.01578e-13	132	0.00556962	Yes
ROI 134	40	0.0114889	0.000185769	1	1	1	3.71538e-05	13.9676	2.53773e-13	133	0.00561181	Yes
ROI 306	114	0.011538	0.00020387	1	1	1	4.07741e-05	13.9314	2.68279e-13	134	0.00565401	Yes
ROI 504	200	0.0115926	0.00022928	1	1	1	4.58559e-05	13.5782	4.64823e-13	135	0.0056962	Yes
ROI 105	25	0.0115846	0.000226609	1	1	1	4.53219e-05	13.5605	4.77904e-13	136	0.0057384	Yes
ROI 512	208	0.0117284	0.000282504	1	1	1	5.65007e-05	13.4232	5.93727e-13	137	0.00578059	Yes
ROI 456	180	0.011483	0.00019439	1	1	1	3.88779e-05	13.195	8.54608e-13	138	0.00582278	Yes
ROI 338	132	0.0117548	0.000299496	1	1	1	5.98993e-05	13.1019	9.92929e-13	139	0.00586498	Yes
ROI 355	135	0.0114963	0.000202001	1	1	1	4.04002e-05	13.0281	1.11884e-12	140	0.00590717	Yes
ROI 407	159	0.0114968	0.000206924	1	1	1	4.13848e-05	12.7287	1.8266e-12	141	0.00594937	Yes
ROI 558	225	0.0115749	0.000238273	1	1	1	4.76546e-05	12.6935	1.93608e-12	142	0.00599156	Yes
ROI 356	136	0.0114987	0.000208272	1	1	1	4.16544e-05	12.6931	1.93725e-12	143	0.00603376	Yes
ROI 88	22	0.0117317	0.000300211	1	1	1	6.00423e-05	12.6862	1.95964e-12	144	0.00607595	Yes
ROI 387	153	0.0116424	0.000266337	1	1	1	5.32674e-05	12.6227	2.17721e-12	145	0.00611814	Yes
ROI 213	77	0.0117279	0.000301915	1	1	1	6.0383e-05	12.5521	2.44918e-12	146	0.00616034	Yes
ROI 212	76	0.011679	0.000282795	1	1	1	5.6559e-05	12.5362	2.51491e-12	147	0.00620253	Yes
ROI 187	65	0.0116756	0.000283029	1	1	1	5.66057e-05	12.4659	2.82908e-12	148	0.00624473	Yes
ROI 430	168	0.0114614	0.000197447	1	1	1	3.94895e-05	12.4446	2.93197e-12	149	0.00628692	Yes
ROI 280	102	0.0114335	0.000186898	1	1	1	3.73796e-05	12.3985	3.16848e-12	150	0.00632911	Yes
ROI 238	88	0.0117018	0.000299255	1	1	1	5.98511e-05	12.2275	4.23189e-12	151	0.00637131	Yes
ROI 136	42	0.0116276	0.00026991	1	1	1	5.39819e-05	12.1814	4.57814e-12	152	0.0064135	Yes
ROI 229	79	0.0114093	0.000180868	1	1	1	3.61735e-05	12.1441	4.87872e-12	153	0.0064557	Yes
ROI 335	129	0.0114955	0.000217142	1	1	1	4.34285e-05	12.1003	5.25949e-12	154	0.00649789	Yes
ROI 204	68	0.0114502	0.000201961	1	1	1	4.03922e-05	11.8874	7.59386e-12	155	0.00654008	Yes
ROI 183	61	0.0113987	0.000180822	1	1	1	3.61643e-05	11.8532	8.05907e-12	156	0.00658228	Yes
ROI 406	158	0.0114462	0.000201603	1	1	1	4.03206e-05	11.8114	8.66927e-12	157	0.00662447	Yes
ROI 412	164	0.0115024	0.000226005	1	1	1	4.5201e-05	11.7795	9.16548e-12	158	0.00666667	Yes
ROI 278	100	0.0114554	0.000207609	1	1	1	4.15217e-05	11.6898	1.07261e-11	159	0.00670886	Yes
ROI 235	85	0.0114205	0.00019272	1	1	1	3.8544e-05	11.6868	1.07827e-11	160	0.00675105	Yes
ROI 363	143	0.011644	0.000290682	1	1	1	5.81364e-05	11.5927	1.27291e-11	161	0.00679325	Yes
ROI 209	73	0.0114158	0.000193069	1	1	1	3.86138e-05	11.5449	1.38541e-11	162	0.00683544	Yes
ROI 258	94	0.011401	0.000189361	1	1	1	3.78722e-05	11.3804	1.85764e-11	163	0.00687764	Yes
ROI 334	128	0.0114876	0.000230027	1	1	1	4.60054e-05	11.2514	2.34265e-11	164	0.00691983	Yes
ROI 532	214	0.0114849	0.000229713	1	1	1	4.59425e-05	11.2064	2.54119e-11	165	0.00696203	Yes
ROI 237	87	0.0115906	0.000278704	1	1	1	5.57407e-05	11.1332	2.90226e-11	166	0.00700422	Yes
ROI 81	15	0.0114579	0.00022091	1	1	1	4.41821e-05	11.0431	3.42095e-11	167	0.00704641	Yes
ROI 279	101	0.01141	0.000200476	1	1	1	4.00952e-05	10.9744	3.8801e-11	168	0.00708861	Yes
ROI 233	83	0.0114157	0.000203609	1	1	1	4.07219e-05	10.9451	4.09481e-11	169	0.0071308	Yes
ROI 110	30	0.0114099	0.000201103	1	1	1	4.02207e-05	10.9372	4.15467e-11	170	0.007173	Yes
ROI 383	149	0.0114417	0.000218638	1	1	1	4.37275e-05	10.787	5.48618e-11	171	0.00721519	Yes
ROI 358	138	0.0114391	0.000219296	1	1	1	4.38592e-05	10.6946	6.5175e-11	172	0.00725738	Yes
ROI 510	206	0.0114939	0.000246414	1	1	1	4.92827e-05	10.6299	7.35679e-11	173	0.00729958	Yes
ROI 337	131	0.0115199	0.000259187	1	1	1	5.18375e-05	10.6073	7.67563e-11	174	0.00734177	Yes
ROI 379	145	0.0114007	0.000204849	1	1	1	4.09698e-05	10.5124	9.17947e-11	175	0.00738397	Yes
ROI 231	81	0.0113508	0.000182104	1	1	1	3.64209e-05	10.4567	1.02024e-10	176	0.00742616	Yes
ROI 529	211	0.0114085	0.00021073	1	1	1	4.2146e-05	10.4036	1.12864e-10	177	0.00746835	Yes
ROI 131	37	0.0113674	0.000198293	1	1	1	3.96585e-05	10.0204	2.36189e-10	178	0.00751055	Yes
ROI 557	224	0.0114275	0.000234386	1	1	1	4.68772e-05	9.76029	3.9392e-10	179	0.00755274	Yes
ROI 405	157	0.0113722	0.000206596	1	1	1	4.13192e-05	9.73445	4.14644e-10	180	0.00759494	Yes
ROI 507	203	0.0113961	0.000220056	1	1	1	4.40112e-05	9.68219	4.60078e-10	181	0.00763713	Yes
ROI 181	59	0.0113519	0.000198048	1	1	1	3.96096e-05	9.64099	4.99492e-10	182	0.00767932	Yes
ROI 155	47	0.011369	0.00020768	1	1	1	4.15361e-05	9.60533	5.36417e-10	183	0.00772152	Yes
ROI 58	6	0.0113567	0.000212717	1	1	1	4.25435e-05	9.09025	1.53028e-09	184	0.00776371	Yes
ROI 263	99	0.0115227	0.000305244	1	1	1	6.10488e-05	9.05346	1.65143e-09	185	0.00780591	Yes
ROI 154	46	0.011327	0.000198363	1	1	1	3.96725e-05	8.99864	1.85053e-09	186	0.0078481	Yes
ROI 305	113	0.0113076	0.000189528	1	1	1	3.79056e-05	8.90685	2.24115e-09	187	0.0078903	Yes
ROI 413	165	0.0114775	0.000298186	1	1	1	5.96372e-05	8.5095	5.20046e-09	188	0.00793249	Yes
ROI 128	34	0.0112887	0.000187275	1	1	1	3.74549e-05	8.50935	5.20212e-09	189	0.00797468	Yes
ROI 410	162	0.0113156	0.00020319	1	1	1	4.06379e-05	8.50322	5.27098e-09	190	0.00801688	Yes
ROI 228	78	0.0113169	0.000205272	1	1	1	4.10544e-05	8.44901	5.92226e-09	191	0.00805907	Yes
ROI 559	226	0.0113836	0.00024494	1	1	1	4.89881e-05	8.44283	6.00163e-09	192	0.00810127	Yes
ROI 388	154	0.011446	0.000289352	1	1	1	5.78704e-05	8.22575	9.60873e-09	193	0.00814346	Yes
ROI 486	196	0.0113896	0.000256609	1	1	1	5.13218e-05	8.17515	1.07324e-08	194	0.00818565	Yes
ROI 562	229	0.0114038	0.000287839	1	1	1	5.75678e-05	7.53507	4.47801e-08	195	0.00822785	Yes
ROI 360	140	0.0112751	0.000207435	1	1	1	4.1487e-05	7.35357	6.78088e-08	196	0.00827004	Yes
ROI 381	147	0.0112397	0.000196493	1	1	1	3.92986e-05	6.86175	2.13241e-07	197	0.00831224	Yes
ROI 281	103	0.011214	0.000179897	1	1	1	3.59793e-05	6.78051	2.58426e-07	198	0.00835443	Yes
ROI 461	185	0.0113096	0.000252206	1	1	1	5.04412e-05	6.73243	2.89669e-07	199	0.00839662	Yes
ROI 211	75	0.0113018	0.000248777	1	1	1	4.97555e-05	6.66837	3.37392e-07	200	0.00843882	Yes
ROI 535	217	0.0112738	0.000230898	1	1	1	4.61796e-05	6.5796	4.17113e-07	201	0.00848101	Yes
ROI 487	197	0.0113153	0.000263025	1	1	1	5.2605e-05	6.56337	4.3366e-07	202	0.00852321	Yes
ROI 288	110	0.0113463	0.00029815	1	1	1	5.96299e-05	6.31027	7.98406e-07	203	0.0085654	Yes
ROI 331	125	0.0112012	0.000196425	1	1	1	3.92851e-05	5.88531	2.26019e-06	204	0.00860759	Yes
ROI 382	148	0.0111954	0.000196797	1	1	1	3.93594e-05	5.72697	3.34603e-06	205	0.00864979	Yes
ROI 537	219	0.0112901	0.000283322	1	1	1	5.66644e-05	5.64949	4.05747e-06	206	0.00869198	Yes
ROI 304	112	0.0111855	0.000190885	1	1	1	3.81771e-05	5.64424	4.11097e-06	207	0.00873418	Yes
ROI 180	58	0.0111781	0.000191916	1	1	1	3.83831e-05	5.42243	7.15943e-06	208	0.00877637	Yes
ROI 561	228	0.0112436	0.00026547	1	1	1	5.30939e-05	5.15305	1.41099e-05	209	0.00881857	Yes
ROI 485	195	0.0111782	0.000230892	1	1	1	4.61783e-05	4.5087	7.2433e-05	210	0.00886076	Yes
ROI 560	227	0.0111791	0.000249515	1	1	1	4.99031e-05	4.19009	0.000162794	211	0.00890295	Yes
ROI 55	3	0.0111544	0.000222734	1	1	1	4.45468e-05	4.13857	0.000185517	212	0.00894515	Yes
ROI 80	14	0.0111513	0.000220869	1	1	1	4.41738e-05	4.10526	0.000201858	213	0.00898734	Yes
ROI 56	4	0.0111283	0.000223592	1	1	1	4.47185e-05	3.54003	0.000834243	214	0.00902954	Yes
ROI 129	35	0.0111027	0.000213143	1	0	1	4.26286e-05	3.11387	0.00236371	215	0.00907173	Yes
ROI 104	24	0.0110862	0.000196411	1	0	1	3.92822e-05	2.95892	0.00342028	216	0.00911392	Yes
ROI 106	26	0.0110965	0.000217516	1	0	1	4.35032e-05	2.90685	0.0038673	217	0.00915612	Yes
ROI 156	48	0.0110682	0.000191211	1	0	1	3.82422e-05	2.56694	0.0084599	218	0.00919831	Yes
ROI 153	45	0.0110663	0.000214476	1	0	1	4.28952e-05	2.24561	0.0171032	219	0.00924051	No
ROI 57	5	0.0110403	0.000207402	1	0	0	4.14803e-05	1.69393	0.05161	220	0.0092827	No
ROI 103	23	0.011024	0.000179518	0	0	0	3.59035e-05	1.50435	0.0727696	221	0.00932489	No
ROI 179	57	0.0109625	0.000209468	0	0	0	4.18936e-05	-0.179766	0.570577	222	0.00936709	No
ROI 78	12	0.0109085	0.00021679	0	0	0	4.33581e-05	-1.4192	0.915651	223	0.00940928	No
ROI 178	56	0.0108599	0.000212058	0	0	0	4.24116e-05	-2.59596	0.992076	224	0.00945148	No
ROI 130	36	0.0108484	0.000217817	0	0	0	4.35633e-05	-2.79048	0.994924	225	0.00949367	No
ROI 79	13	0.0108055	0.000218064	0	0	0	4.36128e-05	-3.77239	0.999533	226	0.00953586	No
ROI 203	67	0.0107948	0.000213693	0	0	0	4.27387e-05	-4.09857	0.999795	227	0.00957806	No
ROI 53	1	0.010749	0.000214398	0	0	0	4.28796e-05	-5.15507	0.999986	228	0.00962025	No
ROI 54	2	0.0105133	0.000213943	0	0	0	4.27885e-05	-10.674	1	229	0.00966245	No
