# Supplementary material for: Amyloid-β Plaques in Clinical Alzheimer’s Disease Brain Incorporate Stable Isotope Tracer In Vivo and Exhibit Nanoscale Heterogeneity
Source: Front Neurol. 2018 Mar 22;9:169. doi: 10.3389/fneur.2018.00169 (PMC5874304; doi:10.3389/fneur.2018.00169)
Supplement: Supplementary file 5 [file data_sheet_4.xlsx]

## Sheet: 22June2017_SiC-standards
Name	Sample	Blocks	X Pos	Y Pos	X	Y	Start Current (nA)	End Current (nA)	12C Counts	12C Rate	13C Counts	13C Rate	12C 14N Counts	12C 14N Rate	13C 14N Counts	13C 14N Rate	31P Counts	31P Rate	12C/ 13C Ratio	12C/ 13C Mean Error	12C/ 13C Corr. Ratio	12C/ 13C Poisson Error	13C/ 12C Ratio	13C/ 12C Mean Error	13C/ 12C Corr. Ratio	13C/ 12C Poisson Error	12C 14N/ 13C 14N Ratio	12C 14N/ 13C 14N Mean Error	12C 14N/ 13C 14N Corr. Ratio	12C 14N/ 13C 14N Poisson Error	13C 14N/ 12C 14N Ratio	13C 14N/ 12C 14N Mean Error	13C 14N/ 12C 14N Corr. Ratio	13C 14N/ 12C 14N Poisson Error	12C 14N/ 12C Ratio	12C 14N/ 12C Mean Error	12C 14N/ 12C Corr. Ratio	12C 14N/ 12C Poisson Error	31P/ 12C 14N Ratio	31P/ 12C 14N Mean Error	31P/ 12C 14N Corr. Ratio	31P/ 12C 14N Poisson Error	31P/ 12C Ratio	31P/ 12C Mean Error	31P/ 12C Corr. Ratio	31P/ 12C Poisson Error
D:\User_data\Norelle\19June2017_Pt2Frontal\22June2017_SiC_14.is	SiC_14	10	-39113	35	32.5	32.5	13.478	13.441	35790000	174800	383700	1874	6072000	29650	67410	329.1	7936	38.75	93.27	0.1679	93.85	0.1511	0.01072	1.919e-05	0.01066	1.737e-05	90.08	0.4261	90.17	0.3486	0.0111	5.185e-05	0.01109	4.296e-05	0.1696	0.0008075	0.1688	7.448e-05	0.001307	2.078e-05	0.001306	1.464e-05	0.0002217	2.661e-06	0.0002203	2.484e-06
D:\User_data\Norelle\19June2017_Pt2Frontal\22June2017_SiC_15.is	SiC_15	10	-39113	35	32.5	32.5	13.445	13.436	36480000	178100	391500	1912	6034000	29460	67080	327.5	7987	39	93.16	0.1481	93.76	0.15	0.01073	1.696e-05	0.01067	1.728e-05	89.96	0.3652	90.05	0.349	0.01112	4.513e-05	0.0111	4.313e-05	0.1654	0.0002002	0.1645	7.262e-05	0.001324	1.456e-05	0.001322	1.482e-05	0.000219	2.343e-06	0.0002176	2.452e-06
D:\User_data\Norelle\19June2017_Pt2Frontal\22June2017_SiC_16.is	SiC_16	10	-39113	35	32.5	32.5	13.442	13.434	36620000	178800	392800	1918	5961000	29110	66040	322.5	8059	39.35	93.23	0.1492	93.82	0.1492	0.01073	1.716e-05	0.01066	1.716e-05	90.27	0.3954	90.36	0.3529	0.01108	4.863e-05	0.01107	4.332e-05	0.1628	0.0002442	0.1619	7.196e-05	0.001352	1.568e-05	0.00135	1.501e-05	0.0002201	2.553e-06	0.0002187	2.443e-06
D:\User_data\Norelle\19June2017_Pt2Frontal\22June2017_SiC_17.is	SiC_17	10	-39113	35	32.5	32.5	13.434	13.434	36790000	179600	393600	1922	5954000	29070	66820	326.3	8105	39.58	93.48	0.1776	94.08	0.1496	0.0107	2.022e-05	0.01063	1.712e-05	89.11	0.3867	89.2	0.3466	0.01122	4.848e-05	0.01121	4.365e-05	0.1618	0.0001683	0.161	7.154e-05	0.001361	1.593e-05	0.00136	1.511e-05	0.0002203	2.6e-06	0.0002189	2.445e-06
																																Avg	0.0111175	4.3265e-05

## Sheet: 22June2017_NegControl-standards
Name	Sample	Blocks	X Pos	Y Pos	X	Y	Start Current (nA)	End Current (nA)	12C Counts	12C Rate	13C Counts	13C Rate	12C 14N Counts	12C 14N Rate	13C 14N Counts	13C 14N Rate	31P Counts	31P Rate	12C/ 13C Ratio	12C/ 13C Mean Error	12C/ 13C Corr. Ratio	12C/ 13C Poisson Error	13C/ 12C Ratio	13C/ 12C Mean Error	13C/ 12C Corr. Ratio	13C/ 12C Poisson Error	12C 14N/ 13C 14N Ratio	12C 14N/ 13C 14N Mean Error	12C 14N/ 13C 14N Corr. Ratio	12C 14N/ 13C 14N Poisson Error	13C 14N/ 12C 14N Ratio	13C 14N/ 12C 14N Mean Error	13C 14N/ 12C 14N Corr. Ratio	13C 14N/ 12C 14N Poisson Error	12C 14N/ 12C Ratio	12C 14N/ 12C Mean Error	12C 14N/ 12C Corr. Ratio	12C 14N/ 12C Poisson Error	31P/ 12C 14N Ratio	31P/ 12C 14N Mean Error	31P/ 12C 14N Corr. Ratio	31P/ 12C 14N Poisson Error	31P/ 12C Ratio	31P/ 12C Mean Error	31P/ 12C Corr. Ratio	31P/ 12C Poisson Error
D:\User_data\Norelle\19June2017_Pt2Frontal\22June2017_NegControl_10.is	NegControl_10	10	-3154	-10767	32.5	32.5	13.441	13.418	19420000	94800	201600	984.2	8928000	43590	102000	497.9	15630	76.33	96.33	0.1821	96.65	0.2158	0.01038	1.962e-05	0.01035	2.325e-05	87.55	0.3756	87.68	0.2758	0.01142	4.877e-05	0.0114	3.598e-05	0.4598	0.001379	0.459	0.0001858	0.001751	1.478e-05	0.001748	1.401e-05	0.0008052	7.166e-06	0.0008024	6.441e-06
D:\User_data\Norelle\19June2017_Pt2Frontal\22June2017_NegControl_11.is	NegControl_11	10	-3154	-10767	32.5	32.5	13.431	13.422	19540000	95420	202400	988.4	9369000	45750	106200	518.3	16240	79.28	96.54	0.1786	96.87	0.2153	0.01036	1.937e-05	0.01032	2.31e-05	88.26	0.3292	88.4	0.2727	0.01133	4.328e-05	0.01131	3.501e-05	0.4794	0.0005993	0.4786	0.0001903	0.001733	1.454e-05	0.00173	1.36e-05	0.0008308	6.655e-06	0.000828	6.522e-06
D:\User_data\Norelle\19June2017_Pt2Frontal\22June2017_NegControl_12.is	NegControl_12	10	-3154	-10767	32.5	32.5	13.424	13.432	19550000	95480	203100	991.5	9749000	47600	110100	537.4	16790	82	96.3	0.2032	96.63	0.2147	0.01038	2.191e-05	0.01035	2.316e-05	88.57	0.279	88.72	0.2684	0.01129	3.522e-05	0.01127	3.421e-05	0.4986	0.0005434	0.4977	0.0001954	0.001723	1.609e-05	0.00172	1.33e-05	0.0008588	7.927e-06	0.0008559	6.63e-06
D:\User_data\Norelle\19June2017_Pt2Frontal\22June2017_NegControl_13.is	NegControl_13	10	-3154	-10767	32.5	32.5	13.432	13.432	19520000	95320	202600	989.1	9990000	48780	112200	548	17210	84.02	96.37	0.1976	96.7	0.2149	0.01038	2.127e-05	0.01034	2.314e-05	89.01	0.3169	89.17	0.267	0.01123	3.999e-05	0.01121	3.37e-05	0.5117	0.001218	0.5109	0.0001991	0.001722	1.512e-05	0.001719	1.314e-05	0.0008814	7.325e-06	0.0008784	6.725e-06
																																Avg	0.0112975	3.4725e-05
																																std.s	7.97392e-05
																																2STD.s	0.000159478
																																avg+2std.s	0.011457
																																avg-2std.s	0.011138
																																avg+1std.s	0.0113772
																																avg-1std.s	0.0112178
																																avg+3sigma	0.0115367

## Sheet: Pt2Plaque2
									Theoretical	0.0111235
Image filename: 22June2017_Pt2Plaque2.im
Imaged Species: 12C 13C 12C 14N 13C 14N 31P SE
Included cycles:
Data Average +/- Poisson error									Raw	Raw	Raw	Raw	Norm	Norm
NAME	ROI_NUM	IMAGEFILE	12C	13C	12C 14N	13C 14N	31P	SE	d-13C 14N/12C 14N	ER-13C 14N/12C 14N	13C 14N/12C 14N	ER-13C 14N/12C 14N	13C 14N/12C 14N	ER-13C 14N/12 C14N	CHSQ1	TOTNUM1	TOTDEN1	STD1	NPIX	ROIAREA	ROIDIAM	ROIX	ROIY	ROI_XSTG	ROI_YSTG
ROI 1	1	22June2017_Pt2Plaque3.im	8217.64	84.7375	4243.31	57.65	7.325	279790	202.574	17.8278	0.0135861	0.00020141	0.0133768	0.000202525	2.4259	4612	339465	0.0112975	400	1.86899	1.54262	26	26	6518	-14445
ROI 2	2	22June2017_Pt2Plaque3.im	8675.46	88.275	3787.57	51.2	4.05	284226	196.538	18.8218	0.0135179	0.00021264	0.0133097	0.000213324	2.2455	4096	303006	0.0112975	400	1.86899	1.54262	46	26	6518	-14444
ROI 3	3	22June2017_Pt2Plaque3.im	8706	90.625	4915.01	65.075	6.45	285170	171.945	16.3498	0.01324	0.000184711	0.0130361	0.000186228	2.04733	5206	393201	0.0112975	400	1.86899	1.54262	66	26	6518	-14442
ROI 4	4	22June2017_Pt2Plaque3.im	8207.3	83.15	4328.01	58.7125	5.1375	285036	200.77	17.6391	0.0135657	0.000199277	0.0133567	0.000200457	2.34149	4697	346241	0.0112975	400	1.86899	1.54262	86	26	6518	-14441
ROI 5	5	22June2017_Pt2Plaque3.im	8138.88	84.4875	4031.54	51.9125	2.9875	288988	139.774	17.7998	0.0128766	0.000201094	0.0126782	0.000201794	1.68346	4153	322523	0.0112975	400	1.86899	1.54262	106	26	6518	-14440
ROI 6	6	22June2017_Pt2Plaque3.im	7827.9	81.45	3702.93	47.5625	2.975	286736	136.94	18.5495	0.0128446	0.000209563	0.0126467	0.000209964	1.5547	3805	296234	0.0112975	400	1.86899	1.54262	126	26	6518	-14438
ROI 7	7	22June2017_Pt2Plaque3.im	7704.77	80.3625	2944.36	38.425	2.3125	288519	155.155	20.9703	0.0130504	0.000236912	0.0128493	0.000236582	1.84007	3074	235549	0.0112975	400	1.86899	1.54262	146	26	6518	-14437
ROI 8	8	22June2017_Pt2Plaque3.im	7667.18	78.025	2338.31	30.425	1.8	298985	151.717	23.4959	0.0130115	0.000265445	0.0128111	0.000264306	1.24894	2434	187065	0.0112975	400	1.86899	1.54262	166	26	6518	-14436
ROI 9	9	22June2017_Pt2Plaque3.im	7485.38	76.6625	2158.86	27.5375	1.35	301693	129.06	24.2082	0.0127556	0.000273492	0.0125591	0.000272032	1.77659	2203	172709	0.0112975	400	1.86899	1.54262	186	26	6518	-14434
ROI 10	10	22June2017_Pt2Plaque3.im	7610.81	79.9875	2207.5	27.1625	1.3125	314913	89.1475	23.5078	0.0123046	0.00026558	0.0121151	0.000264127	1.04473	2173	176600	0.0112975	400	1.86899	1.54262	206	26	6518	-14433
ROI 11	11	22June2017_Pt2Plaque3.im	8460.21	88.375	2905.28	36.0875	2.275	322752	99.4797	20.5894	0.0124214	0.000232609	0.01223	0.000232091	1.19302	2887	232422	0.0112975	400	1.86899	1.54262	226	26	6518	-14432
ROI 12	12	22June2017_Pt2Plaque3.im	7755.34	78.775	2581.16	31.7	2.675	311110	87.0802	21.7189	0.0122813	0.000245369	0.0120921	0.000244432	1.22014	2536	206493	0.0112975	400	1.86899	1.54262	246	26	6518	-14430
ROI 13	13	22June2017_Pt2Plaque3.im	7993.46	83.45	3366.51	41.9125	3.325	318025	101.999	19.1492	0.0124498	0.000216338	0.012258	0.000216312	1.17823	3353	269321	0.0112975	400	1.86899	1.54262	266	26	6518	-14429
ROI 14	14	22June2017_Pt2Plaque3.im	7611.89	79.8875	2896.28	34.5375	3.4	319681	55.5255	20.2001	0.0119248	0.00022821	0.0117411	0.000227574	1.18702	2763	231702	0.0112975	400	1.86899	1.54262	286	26	6518	-14427
ROI 15	15	22June2017_Pt2Plaque3.im	7421.12	75.6	2389.59	27.8125	2.025	321645	30.2313	21.9676	0.011639	0.000248179	0.0114597	0.000246882	1.52417	2225	191167	0.0112975	400	1.86899	1.54262	306	26	6518	-14426
ROI 16	16	22June2017_Pt2Plaque3.im	7401.81	75.2625	2861.43	34.3875	3.1375	324348	63.741	20.4026	0.0120176	0.000230498	0.0118325	0.000229843	0.758438	2751	228914	0.0112975	400	1.86899	1.54262	326	26	6518	-14425
ROI 17	17	22June2017_Pt2Plaque3.im	6778.01	68.5	2431.09	29.375	2.7125	324241	69.5348	22.1957	0.0120831	0.000250756	0.0118969	0.000249587	0.632398	2350	194487	0.0112975	400	1.86899	1.54262	346	26	6518	-14423
ROI 18	18	22June2017_Pt2Plaque3.im	6213.04	60.125	2270.56	26.6375	1.525	299215	38.431	22.6266	0.0117317	0.000255624	0.011551	0.000254178	1.10745	2131	181645	0.0112975	400	1.86899	1.54262	366	26	6518	-14422
ROI 19	19	22June2017_Pt2Plaque3.im	6479.79	66.1625	2207.62	25.875	1.1875	313747	37.4632	22.936	0.0117207	0.00025912	0.0115402	0.000257582	0.99726	2070	176610	0.0112975	400	1.86899	1.54262	386	26	6518	-14421
ROI 20	20	22June2017_Pt2Plaque3.im	6059.07	62.325	1854.61	23.425	1.15	314468	118.006	25.9887	0.0126307	0.000293608	0.0124361	0.000291601	1.19119	1874	148369	0.0112975	400	1.86899	1.54262	406	26	6518	-14419
ROI 21	21	22June2017_Pt2Plaque3.im	5622.84	61.7375	1339.06	15.4125	1.1125	312379	18.8023	29.1806	0.0115099	0.000329667	0.0113326	0.000326453	1.27241	1233	107125	0.0112975	400	1.86899	1.54262	426	26	6518	-14418
ROI 22	22	22June2017_Pt2Plaque3.im	5466.8	64.325	1159.84	13.1	1.05	315218	-0.249122	31.0563	0.0112947	0.000350859	0.0111207	0.000347141	1.63169	1048	92787	0.0112975	400	1.86899	1.54262	446	26	6518	-14416
ROI 23	23	22June2017_Pt2Plaque3.im	5144.4	60.4375	1053.59	12.45	1.1125	315253	45.9632	33.3379	0.0118168	0.000376634	0.0116347	0.000372553	0.686816	996	84287	0.0112975	400	1.86899	1.54262	466	26	6518	-14415
ROI 25	24	22June2017_Pt2Plaque3.im	8585.92	87.35	3948.06	51.2	9.7625	291194	147.899	18.0518	0.0129684	0.000203941	0.0127686	0.000204599	2.00188	4096	315845	0.0112975	400	1.86899	1.54262	26	46	6517	-14445
ROI 26	25	22June2017_Pt2Plaque3.im	9271.39	96	4003.6	54.4125	6.2875	302105	203	18.357	0.0135909	0.000207389	0.0133815	0.000208295	1.76971	4353	320288	0.0112975	400	1.86899	1.54262	46	46	6517	-14444
ROI 27	26	22June2017_Pt2Plaque3.im	9029.09	92.5625	3757.19	50.225	7.275	297740	183.245	18.7911	0.0133677	0.000212293	0.0131618	0.000212902	1.50768	4018	300575	0.0112975	400	1.86899	1.54262	66	46	6517	-14442
ROI 28	27	22June2017_Pt2Plaque3.im	8669.2	87.7125	3459.09	45.6	4.175	297445	166.866	19.4463	0.0131827	0.000219695	0.0129796	0.000219959	1.2927	3648	276727	0.0112975	400	1.86899	1.54262	86	46	6517	-14441
ROI 29	28	22June2017_Pt2Plaque3.im	8534.23	89.6125	3541.43	46.35	4.05	299750	158.482	19.1489	0.013088	0.000216334	0.0128863	0.000216653	1.63106	3708	283314	0.0112975	400	1.86899	1.54262	106	46	6517	-14440
ROI 30	29	22June2017_Pt2Plaque3.im	8337.7	85.4375	3960.97	50.2375	4.6125	299780	122.648	17.8206	0.0126831	0.000201328	0.0124877	0.000201908	1.47873	4019	316878	0.0112975	400	1.86899	1.54262	126	46	6517	-14438
ROI 31	30	22June2017_Pt2Plaque3.im	7636.86	77.2375	2487.86	32.1375	2.75	296276	143.414	22.6955	0.0129177	0.000256402	0.0127187	0.000255461	1.07045	2571	199029	0.0112975	400	1.86899	1.54262	146	46	6517	-14437
ROI 32	31	22June2017_Pt2Plaque3.im	7687.48	81.675	2324.82	29.0625	3.725	297542	106.523	23.0912	0.0125009	0.000260873	0.0123084	0.000259625	1.44195	2325	185986	0.0112975	400	1.86899	1.54262	166	46	6517	-14436
ROI 33	32	22June2017_Pt2Plaque3.im	7472.15	77.025	2039	24.45	1.6375	299854	61.4005	24.1425	0.0119912	0.00027275	0.0118065	0.00027099	0.860649	1956	163120	0.0112975	400	1.86899	1.54262	186	46	6517	-14434
ROI 34	33	22June2017_Pt2Plaque3.im	7931.85	83.8125	2744.28	34.4625	2.1375	307403	111.57	21.3024	0.012558	0.000240664	0.0123645	0.000239985	0.84801	2757	219542	0.0112975	400	1.86899	1.54262	206	46	6517	-14433
ROI 35	34	22June2017_Pt2Plaque3.im	8333.61	86.05	2631.61	32.2	1.65	314126	83.0577	21.4694	0.0122358	0.00024255	0.0120474	0.000241668	0.971921	2576	210529	0.0112975	400	1.86899	1.54262	226	46	6517	-14432
ROI 36	35	22June2017_Pt2Plaque3.im	8480.75	87.525	2580.97	31.4	2.8625	323523	76.8706	21.6162	0.0121659	0.000244209	0.0119785	0.00024325	1.28376	2512	206478	0.0112975	400	1.86899	1.54262	246	46	6517	-14430
ROI 37	36	22June2017_Pt2Plaque3.im	8008.09	83.125	2506.9	29.7875	2.3875	322627	51.7553	21.6729	0.0118822	0.00024485	0.0116992	0.000243745	0.818148	2383	200552	0.0112975	400	1.86899	1.54262	266	46	6517	-14429
ROI 38	37	22June2017_Pt2Plaque3.im	7827.62	80.4625	2241.55	27.4625	1.925	323577	84.4494	23.2776	0.0122516	0.000262979	0.0120628	0.000261569	1.10538	2197	179324	0.0112975	400	1.86899	1.54262	286	46	6517	-14427
ROI 39	38	22June2017_Pt2Plaque3.im	7706.6	81.0625	2258.51	26.1	2.6625	326382	22.9059	22.5147	0.0115563	0.000254359	0.0113783	0.000252871	1.59204	2088	180681	0.0112975	400	1.86899	1.54262	306	46	6517	-14426
ROI 40	39	22June2017_Pt2Plaque3.im	7580.21	75.85	2620.3	31.675	3.8125	327384	69.9988	21.384	0.0120883	0.000241586	0.0119021	0.000240661	1.00348	2534	209624	0.0112975	400	1.86899	1.54262	326	46	6517	-14425
ROI 41	40	22June2017_Pt2Plaque3.im	7003.94	70.3375	2515.47	30.275	3.1125	329789	65.3242	21.7767	0.0120355	0.000246023	0.0118501	0.000244956	0.963577	2422	201238	0.0112975	400	1.86899	1.54262	346	46	6517	-14423
ROI 42	41	22June2017_Pt2Plaque3.im	6584.94	65.65	2238.18	26.0625	2.3125	321925	30.7176	22.7039	0.0116445	0.000256497	0.0114652	0.000254993	1.36565	2085	179054	0.0112975	400	1.86899	1.54262	366	46	6517	-14422
ROI 43	42	22June2017_Pt2Plaque3.im	7132.12	72.525	2886.55	34.4375	2.325	311095	56.0153	20.2388	0.0119303	0.000228648	0.0117466	0.000228003	0.985665	2755	230924	0.0112975	400	1.86899	1.54262	386	46	6517	-14421
ROI 44	43	22June2017_Pt2Plaque3.im	6418.3	65.05	2134.38	25.1125	1.775	316863	41.4463	23.3715	0.0117657	0.00026404	0.0115845	0.000262399	1.03931	2009	170750	0.0112975	400	1.86899	1.54262	406	46	6517	-14419
ROI 45	44	22June2017_Pt2Plaque3.im	5872.66	63.9625	1853.88	21.45	1.8875	314906	24.1522	24.8659	0.0115704	0.000280922	0.0113921	0.000278803	0.947774	1716	148310	0.0112975	400	1.86899	1.54262	426	46	6517	-14418
ROI 46	45	22June2017_Pt2Plaque3.im	5368.12	61.1	1135.31	13.375	0.9	314761	42.788	32.0662	0.0117809	0.000362268	0.0115994	0.000358465	1.72815	1070	90825	0.0112975	400	1.86899	1.54262	446	46	6517	-14416
ROI 47	46	22June2017_Pt2Plaque3.im	5145.06	60.5625	879.788	10.45	0.6375	315664	51.3714	36.5778	0.0118779	0.000413237	0.0116949	0.000408456	1.16015	836	70383	0.0112975	400	1.86899	1.54262	466	46	6517	-14415
ROI 49	47	22June2017_Pt2Plaque3.im	8547.3	87	3155.19	40.6625	5.0375	300746	140.74	20.1291	0.0128875	0.000227409	0.012689	0.000227277	1.96551	3253	252415	0.0112975	400	1.86899	1.54262	26	66	6515	-14445
ROI 50	48	22June2017_Pt2Plaque3.im	9330.02	95.3875	3095.39	40.6	4.25	310844	160.99	20.5045	0.0131163	0.00023165	0.0129142	0.00023151	1.50942	3248	247631	0.0112975	400	1.86899	1.54262	46	66	6515	-14444
ROI 51	49	22June2017_Pt2Plaque3.im	9065.77	93.0875	3629.55	48.575	6.1875	307749	184.616	19.1299	0.0133832	0.00021612	0.013177	0.000216611	1.5452	3886	290364	0.0112975	400	1.86899	1.54262	66	66	6515	-14442
ROI 52	50	22June2017_Pt2Plaque3.im	8768.77	89.5	3689.32	47.7	4.9875	306275	144.43	18.6455	0.0129292	0.000210648	0.01273	0.000211062	1.60936	3816	295146	0.0112975	400	1.86899	1.54262	86	66	6515	-14441
ROI 53	51	22June2017_Pt2Plaque3.im	8723.65	90.1	4042.5	51	6.4	309799	116.703	17.5926	0.012616	0.000198752	0.0124216	0.000199381	1.4906	4080	323400	0.0112975	400	1.86899	1.54262	106	66	6515	-14440
ROI 54	52	22June2017_Pt2Plaque3.im	8094.69	82.3125	2921.3	36.5625	5.75	303626	107.841	20.6118	0.0125158	0.000232861	0.012323	0.000232382	1.07322	2925	233704	0.0112975	400	1.86899	1.54262	126	66	6515	-14438
ROI 55	53	22June2017_Pt2Plaque3.im	7989.57	81.3375	1950.79	24.425	1.8375	307759	108.261	25.2279	0.0125206	0.000285013	0.0123277	0.000283169	1.77009	1954	156063	0.0112975	400	1.86899	1.54262	146	66	6515	-14437
ROI 56	54	22June2017_Pt2Plaque3.im	8254.99	84.9	2153.91	26.8375	2.9125	314358	102.889	23.95	0.0124599	0.000270575	0.0122679	0.000269062	1.01322	2147	172313	0.0112975	400	1.86899	1.54262	166	66	6515	-14436
ROI 57	55	22June2017_Pt2Plaque3.im	8341.24	85.8625	2415.45	30.475	4.325	317909	116.769	22.7598	0.0126167	0.000257129	0.0124223	0.000256031	0.997336	2438	193236	0.0112975	400	1.86899	1.54262	186	66	6515	-14434
ROI 58	56	22June2017_Pt2Plaque3.im	8933.16	92.5125	2841.1	35.75	3.8625	328248	113.8	20.9575	0.0125832	0.000236767	0.0123893	0.00023621	1.27336	2860	227288	0.0112975	400	1.86899	1.54262	206	66	6515	-14433
ROI 59	57	22June2017_Pt2Plaque3.im	8631.7	89.225	2790.07	34.2625	3.5125	330709	86.9781	20.889	0.0122801	0.000235993	0.012091	0.000235311	1.08997	2741	223206	0.0112975	400	1.86899	1.54262	226	66	6515	-14432
ROI 60	58	22June2017_Pt2Plaque3.im	9474.39	98.6875	2127.79	25.2875	3.7875	337074	51.9505	23.5268	0.0118844	0.000265794	0.0117013	0.00026416	0.823217	2023	170223	0.0112975	400	1.86899	1.54262	246	66	6515	-14430
ROI 61	59	22June2017_Pt2Plaque3.im	9282.66	95.925	2507.51	30.2375	4.8875	331735	67.3834	21.8326	0.0120588	0.000246654	0.011873	0.000245581	1.17532	2419	200601	0.0112975	400	1.86899	1.54262	266	66	6515	-14429
ROI 62	60	22June2017_Pt2Plaque3.im	8538.16	87.4625	2211.35	26.425	2.65	331684	57.7309	23.1421	0.0119497	0.000261448	0.0117656	0.000259948	0.924181	2114	176908	0.0112975	400	1.86899	1.54262	286	66	6515	-14427
ROI 63	61	22June2017_Pt2Plaque3.im	8108.29	83.1375	1986.91	23.45	2.225	330006	44.6764	24.2613	0.0118022	0.000274091	0.0116204	0.000272223	1.03678	1876	158953	0.0112975	400	1.86899	1.54262	306	66	6515	-14426
ROI 64	62	22June2017_Pt2Plaque3.im	7918.38	80.7125	2019.19	24.7	2.625	326146	82.7743	24.5067	0.0122326	0.000276864	0.0120442	0.000275102	1.11048	1976	161535	0.0112975	400	1.86899	1.54262	326	66	6515	-14425
ROI 65	63	22June2017_Pt2Plaque3.im	7273.16	73.225	1747.84	21.175	2.15	325819	72.3586	26.2119	0.012115	0.000296129	0.0119283	0.000293863	0.997326	1694	139827	0.0112975	400	1.86899	1.54262	346	66	6515	-14423
ROI 66	64	22June2017_Pt2Plaque3.im	7098.98	70.55	1995.17	24.3	2	325530	78.06	24.5994	0.0121794	0.000277911	0.0119918	0.000276102	1.72086	1944	159614	0.0112975	400	1.86899	1.54262	366	66	6515	-14422
ROI 67	65	22June2017_Pt2Plaque3.im	7453.31	74.3625	3536.07	41.65	3.45	312735	42.5844	18.1678	0.0117786	0.00020525	0.0115972	0.000205208	1.21205	3332	282886	0.0112975	400	1.86899	1.54262	386	66	6515	-14421
ROI 68	66	22June2017_Pt2Plaque3.im	6042.69	61.05	2712.01	32.9875	2.475	310841	76.652	21.0854	0.0121635	0.000238212	0.0119761	0.000237413	0.958119	2639	216961	0.0112975	400	1.86899	1.54262	406	66	6515	-14419
ROI 69	67	22June2017_Pt2Plaque3.im	5563.52	57.65	2150.76	25.85	2.3125	307475	63.8631	23.5345	0.012019	0.000265881	0.0118339	0.0002643	1.31603	2068	172061	0.0112975	400	1.86899	1.54262	426	66	6515	-14418
ROI 70	68	22June2017_Pt2Plaque3.im	5470.68	62.925	1453.8	19.125	1.025	312221	164.433	29.9645	0.0131552	0.000338524	0.0129525	0.000335678	1.15217	1530	116304	0.0112975	400	1.86899	1.54262	446	66	6515	-14416
ROI 71	69	22June2017_Pt2Plaque3.im	5135.15	59.2	1153.22	13.2	1.1	313136	13.1589	31.3557	0.0114462	0.000354241	0.0112698	0.0003505	1.51172	1056	92258	0.0112975	400	1.86899	1.54262	466	66	6515	-14415
ROI 73	70	22June2017_Pt2Plaque3.im	8698.12	88.7375	3677.61	47.3625	7.725	301918	139.951	18.6381	0.0128786	0.000210564	0.0126802	0.000210953	2.18701	3789	294209	0.0112975	400	1.86899	1.54262	26	86	6514	-14445
ROI 74	71	22June2017_Pt2Plaque3.im	9410.06	94.25	3824.75	48.4125	8.075	311777	120.397	18.1167	0.0126577	0.000204674	0.0124627	0.000205129	1.04285	3873	305980	0.0112975	400	1.86899	1.54262	46	86	6514	-14444
ROI 75	72	22June2017_Pt2Plaque3.im	9263.19	94.5875	4268.02	54.85	8.3	312193	137.542	17.2825	0.0128514	0.000195249	0.0126534	0.000196136	1.53102	4388	341442	0.0112975	400	1.86899	1.54262	66	86	6514	-14442
ROI 76	73	22June2017_Pt2Plaque3.im	8824.7	91	3467.71	44.275	4.875	313187	130.142	19.1101	0.0127678	0.000215897	0.0125711	0.000216054	1.04713	3542	277417	0.0112975	400	1.86899	1.54262	86	86	6514	-14441
ROI 77	74	22June2017_Pt2Plaque3.im	8823.71	91.0375	3695.24	45.9625	6.2625	317180	100.979	18.2691	0.0124383	0.000206395	0.0122467	0.000206672	1.4163	3677	295619	0.0112975	400	1.86899	1.54262	106	86	6514	-14440
ROI 78	75	22June2017_Pt2Plaque3.im	8269.92	82.925	2394.03	30.8	4.0125	311762	138.78	23.0885	0.0128654	0.000260842	0.0126672	0.000259758	1.44219	2464	191522	0.0112975	400	1.86899	1.54262	126	86	6514	-14438
ROI 79	76	22June2017_Pt2Plaque3.im	8238.5	84.25	2281.15	28.05	2	313147	88.4205	23.1174	0.0122964	0.000261169	0.012107	0.000259825	0.97322	2244	182492	0.0112975	400	1.86899	1.54262	146	86	6514	-14437
ROI 80	77	22June2017_Pt2Plaque3.im	8493.42	89.0125	2733.95	34.3625	4.025	321981	112.53	21.3519	0.0125688	0.000241223	0.0123752	0.000240534	2.06547	2749	218716	0.0112975	400	1.86899	1.54262	166	86	6514	-14436
ROI 81	78	22June2017_Pt2Plaque3.im	9016.02	93.8	2702.28	31.4625	5.2125	330985	30.5791	20.6611	0.011643	0.000233419	0.0114636	0.000232508	1.15265	2517	216182	0.0112975	400	1.86899	1.54262	186	86	6514	-14434
ROI 82	79	22June2017_Pt2Plaque3.im	8784.27	90.55	2500.97	29.775	5.0875	336762	53.8046	21.72	0.0119054	0.000245381	0.011722	0.000244273	0.764788	2382	200078	0.0112975	400	1.86899	1.54262	206	86	6514	-14433
ROI 83	80	22June2017_Pt2Plaque3.im	8510.66	87.7	2844.72	32.9875	4.8	340801	26.4239	20.096	0.011596	0.000227035	0.0114174	0.000226276	0.74488	2639	227578	0.0112975	400	1.86899	1.54262	226	86	6514	-14432
ROI 84	81	22June2017_Pt2Plaque3.im	8471.38	88.3875	2307.06	27.075	5.975	335581	38.7876	22.4508	0.0117357	0.000253637	0.0115549	0.000252243	1.34745	2166	184565	0.0112975	400	1.86899	1.54262	246	86	6514	-14430
ROI 85	82	22June2017_Pt2Plaque3.im	8414.41	86.5	2291.62	27.4	8.6375	338206	58.3387	22.7397	0.0119566	0.000256902	0.0117724	0.00025552	1.13459	2192	183330	0.0112975	400	1.86899	1.54262	266	86	6514	-14429
ROI 86	83	22June2017_Pt2Plaque3.im	8259.38	84.7	2080.61	24.175	4.8875	338943	28.4731	23.5219	0.0116192	0.000265739	0.0114402	0.000263998	1.11518	1934	166449	0.0112975	400	1.86899	1.54262	286	86	6514	-14427
ROI 87	84	22June2017_Pt2Plaque3.im	8146.96	82.95	1912.31	21.825	4.4	339830	10.2132	24.3139	0.0114129	0.000274687	0.0112371	0.000272652	1.33522	1746	152985	0.0112975	400	1.86899	1.54262	306	86	6514	-14426
ROI 88	85	22June2017_Pt2Plaque3.im	8189.52	83.4125	1938.36	23.375	3.4625	337303	67.4174	24.8323	0.0120591	0.000280543	0.0118734	0.000278622	1.18512	1870	155069	0.0112975	400	1.86899	1.54262	326	86	6514	-14425
ROI 89	86	22June2017_Pt2Plaque3.im	8242.19	83.95	1781.81	20.8375	2.575	341145	35.1452	25.501	0.0116946	0.000288098	0.0115144	0.00028586	1.2868	1667	142545	0.0112975	400	1.86899	1.54262	346	86	6514	-14423
ROI 90	87	22June2017_Pt2Plaque3.im	7524	74.5375	1602.47	18.7625	1.7375	337579	36.3755	26.9063	0.0117085	0.000303974	0.0115281	0.000301382	0.998529	1501	128198	0.0112975	400	1.86899	1.54262	366	86	6514	-14422
ROI 91	88	22June2017_Pt2Plaque3.im	7395.18	74.525	2151.8	24.4875	2.1875	330640	7.30319	22.8876	0.01138	0.000258573	0.0112047	0.000256908	1.07754	1959	172144	0.0112975	400	1.86899	1.54262	386	86	6514	-14421
ROI 92	89	22June2017_Pt2Plaque3.im	6236.38	62.975	2005.97	23.5875	1.9	312535	40.8162	24.1005	0.0117586	0.000272276	0.0115775	0.000270433	1.20634	1887	160478	0.0112975	400	1.86899	1.54262	406	86	6514	-14419
ROI 93	90	22June2017_Pt2Plaque3.im	5528.65	58.0375	1735.66	19.8375	1.175	305856	11.6711	25.5399	0.0114294	0.000288537	0.0112533	0.00028619	1.1183	1587	138853	0.0112975	400	1.86899	1.54262	426	86	6514	-14418
ROI 94	91	22June2017_Pt2Plaque3.im	5217.91	59.6875	1442.72	17.1375	1.1875	306095	51.4329	28.5645	0.0118786	0.000322708	0.0116956	0.000319764	1.0513	1371	115418	0.0112975	400	1.86899	1.54262	446	86	6514	-14416
ROI 95	92	22June2017_Pt2Plaque3.im	4646.82	56.325	1193.54	14.4375	1.175	303540	70.7142	31.6952	0.0120964	0.000358077	0.0119101	0.000354456	0.834688	1155	95483	0.0112975	400	1.86899	1.54262	466	86	6514	-14415
ROI 97	93	22June2017_Pt2Plaque3.im	8647.9	90.0625	4113.4	51.8375	8.3125	304230	115.477	17.4306	0.0126021	0.000196923	0.012408	0.000197604	2.97765	4147	329072	0.0112975	400	1.86899	1.54262	26	106	6513	-14445
ROI 98	94	22June2017_Pt2Plaque3.im	9305.56	94.0125	4237.94	53.875	11	309425	125.254	17.2486	0.0127126	0.000194867	0.0125167	0.000195684	1.94241	4310	339035	0.0112975	400	1.86899	1.54262	46	106	6513	-14444
ROI 99	95	22June2017_Pt2Plaque3.im	9458.14	97.5125	4286.21	53.9	8.5375	318780	113.096	17.0572	0.0125752	0.000192703	0.0123815	0.000193514	1.55795	4312	342897	0.0112975	400	1.86899	1.54262	66	106	6513	-14442
ROI 100	96	22June2017_Pt2Plaque3.im	9063.99	94	2921.64	36.0875	3.9	325443	93.3221	20.4734	0.0123518	0.000231298	0.0121615	0.000230783	0.85849	2887	233731	0.0112975	400	1.86899	1.54262	86	106	6513	-14441
ROI 101	97	22June2017_Pt2Plaque3.im	8575.16	88.8375	2439.05	30.375	5.4375	320192	102.334	22.5008	0.0124536	0.000254203	0.0122618	0.000253109	1.21563	2430	195124	0.0112975	400	1.86899	1.54262	106	106	6513	-14440
ROI 102	98	22June2017_Pt2Plaque3.im	8580.95	89.9	2154.56	26.95	3.45	322032	107.178	23.9934	0.0125083	0.000271066	0.0123157	0.000269561	1.27543	2156	172365	0.0112975	400	1.86899	1.54262	126	106	6513	-14438
ROI 103	99	22June2017_Pt2Plaque3.im	8502.75	86.6375	2260.28	28.3875	1.7375	323546	111.689	23.4739	0.0125593	0.000265196	0.0123658	0.000263863	0.787967	2271	180822	0.0112975	400	1.86899	1.54262	146	106	6513	-14437
ROI 104	100	22June2017_Pt2Plaque3.im	8580.92	88.8	2322.89	28.85	2.675	329263	99.3483	23.0249	0.0124199	0.000260124	0.0122286	0.00025886	0.843656	2308	185831	0.0112975	400	1.86899	1.54262	166	106	6513	-14436
ROI 105	101	22June2017_Pt2Plaque3.im	8755.6	89.6125	2341.78	27.3375	4.9625	335575	33.3115	22.2243	0.0116738	0.000251078	0.011494	0.000249722	1.4779	2187	187342	0.0112975	400	1.86899	1.54262	186	106	6513	-14434
ROI 106	102	22June2017_Pt2Plaque3.im	8604.35	87.7375	2233.93	26.7375	5.2	339816	59.4241	23.0435	0.0119688	0.000260334	0.0117845	0.00025887	0.873974	2139	178714	0.0112975	400	1.86899	1.54262	206	106	6513	-14433
ROI 107	103	22June2017_Pt2Plaque3.im	8461.04	86.575	2109.04	24.5375	4.725	342378	29.8256	23.3784	0.0116345	0.000264118	0.0114552	0.000262422	0.892709	1963	168723	0.0112975	400	1.86899	1.54262	226	106	6513	-14432
ROI 108	104	22June2017_Pt2Plaque3.im	8469.95	87.7375	2078.62	25.2375	5.3625	345071	74.7015	24.0625	0.0121414	0.000271846	0.0119544	0.000270169	1.67949	2019	166290	0.0112975	400	1.86899	1.54262	246	106	6513	-14430
ROI 109	105	22June2017_Pt2Plaque3.im	8353.66	84.4875	2041.94	23.7	6.25	345800	27.3621	23.7307	0.0116066	0.000268097	0.0114278	0.000266294	1.53573	1896	163355	0.0112975	400	1.86899	1.54262	266	106	6513	-14429
ROI 110	106	22June2017_Pt2Plaque3.im	8307.23	84.475	1966.38	23.7375	5.6375	345946	68.5289	24.6677	0.0120717	0.000278684	0.0118858	0.000276812	0.808907	1899	157310	0.0112975	400	1.86899	1.54262	286	106	6513	-14427
ROI 111	107	22June2017_Pt2Plaque3.im	8152.7	82.7875	1796.42	21.2375	4.1375	347061	46.4343	25.5369	0.0118221	0.000288503	0.01164	0.000286303	1.17854	1699	143714	0.0112975	400	1.86899	1.54262	306	106	6513	-14426
ROI 112	108	22June2017_Pt2Plaque3.im	7958.85	81.4625	1653.21	18.9625	2.5375	347868	15.2771	26.2161	0.0114701	0.000296177	0.0112934	0.000293673	0.914242	1517	132257	0.0112975	400	1.86899	1.54262	326	106	6513	-14425
ROI 113	109	22June2017_Pt2Plaque3.im	7791.6	78.8875	1662.75	20.1875	3.875	346862	74.6653	26.9034	0.012141	0.000303941	0.011954	0.000301507	0.919434	1615	133020	0.0112975	400	1.86899	1.54262	346	106	6513	-14423
ROI 114	110	22June2017_Pt2Plaque3.im	7512.56	75.8625	1407.35	16.5625	1.6375	345895	41.697	28.7855	0.0117686	0.000325204	0.0115873	0.00032217	0.640089	1325	112588	0.0112975	400	1.86899	1.54262	366	106	6513	-14422
ROI 115	111	22June2017_Pt2Plaque3.im	7405.07	73.7875	1629.2	18.9125	1.8625	341711	27.5245	26.5692	0.0116085	0.000300166	0.0114296	0.000297623	0.920229	1513	130336	0.0112975	400	1.86899	1.54262	386	106	6513	-14421
ROI 116	112	22June2017_Pt2Plaque3.im	6834.55	69.5375	1376.2	16.35	1.6	332622	51.6079	29.2492	0.0118805	0.000330443	0.0116975	0.000327334	1.76263	1308	110096	0.0112975	400	1.86899	1.54262	406	106	6513	-14419
ROI 117	113	22June2017_Pt2Plaque3.im	6173.1	64.9125	1202.29	13.7625	0.8875	324128	13.2268	30.7103	0.0114469	0.00034695	0.0112706	0.000343358	1.21045	1101	96183	0.0112975	400	1.86899	1.54262	426	106	6513	-14418
ROI 118	114	22June2017_Pt2Plaque3.im	5700.8	63.1	1445.89	16.65	1.8125	315781	19.2892	28.0887	0.0115154	0.000317332	0.011338	0.000314381	1.00332	1332	115671	0.0112975	400	1.86899	1.54262	446	106	6513	-14416
ROI 119	115	22June2017_Pt2Plaque3.im	5154.09	60.225	1374.84	15.8625	1.325	308131	21.2638	28.8335	0.0115377	0.000325747	0.01136	0.000322624	0.697033	1269	109987	0.0112975	400	1.86899	1.54262	466	106	6513	-14415
ROI 121	116	22June2017_Pt2Plaque3.im	8530.71	86.9	3759.75	45.725	6.5875	306927	76.496	17.9067	0.0121617	0.000202301	0.0119744	0.000202557	1.61091	3658	300780	0.0112975	400	1.86899	1.54262	26	126	6511	-14445
ROI 122	117	22June2017_Pt2Plaque3.im	9129	93.825	3714.7	46.9625	7.85	309129	119.039	18.3718	0.0126423	0.000207556	0.0124476	0.000207909	2.67093	3757	297176	0.0112975	400	1.86899	1.54262	46	126	6511	-14444
ROI 123	118	22June2017_Pt2Plaque3.im	9572.94	95.4875	4295.74	54.35	8.2875	320114	119.901	17.0909	0.0126521	0.000193084	0.0124572	0.000193928	1.12926	4348	343659	0.0112975	400	1.86899	1.54262	66	126	6511	-14442
ROI 124	119	22June2017_Pt2Plaque3.im	8852.94	90.9375	3206.5	40.3375	5.9875	317637	113.513	19.7247	0.0125799	0.00022284	0.0123861	0.000222686	1.51444	3227	256520	0.0112975	400	1.86899	1.54262	86	126	6511	-14441
ROI 125	120	22June2017_Pt2Plaque3.im	8510.33	87.2125	2024.08	25.6	3.0375	323766	119.518	24.894	0.0126478	0.00028124	0.0124529	0.000279541	1.477	2048	161926	0.0112975	400	1.86899	1.54262	106	126	6511	-14440
ROI 126	121	22June2017_Pt2Plaque3.im	8568.21	85.8	2060.65	24.7	3.2875	326880	60.9878	24.0107	0.0119865	0.000271261	0.0118019	0.000269534	1.15145	1976	164852	0.0112975	400	1.86899	1.54262	126	126	6511	-14438
ROI 127	122	22June2017_Pt2Plaque3.im	8421.89	86.5125	1841.01	22.225	1.025	331263	68.5693	25.4943	0.0120722	0.000288022	0.0118862	0.000285928	1.46625	1778	147281	0.0112975	400	1.86899	1.54262	146	126	6511	-14437
ROI 128	123	22June2017_Pt2Plaque3.im	8433.98	86.875	1906.12	22.8	1.4625	334976	58.7688	24.9385	0.0119614	0.000281743	0.0117772	0.000279755	1.15298	1824	152490	0.0112975	400	1.86899	1.54262	166	126	6511	-14436
ROI 129	124	22June2017_Pt2Plaque3.im	8511.84	86.2625	2035.34	24.0625	3.9625	338630	46.4584	23.9916	0.0118224	0.000271045	0.0116402	0.000269257	1.15885	1925	162827	0.0112975	400	1.86899	1.54262	186	126	6511	-14434
ROI 130	125	22June2017_Pt2Plaque3.im	8461.79	86.2875	1966.01	22.6875	3.4	343065	21.4521	24.1141	0.0115399	0.000272429	0.0113621	0.000270497	1.17449	1815	157281	0.0112975	400	1.86899	1.54262	206	126	6511	-14433
ROI 131	126	22June2017_Pt2Plaque3.im	8464.86	88.3875	2025.3	23.925	5.4375	344982	45.6353	24.0414	0.0118131	0.000271607	0.0116311	0.000269803	1.05789	1914	162024	0.0112975	400	1.86899	1.54262	226	126	6511	-14432
ROI 132	127	22June2017_Pt2Plaque3.im	8496.7	86.7375	2036	24.35	5.9375	347864	58.617	24.1283	0.0119597	0.000272589	0.0117755	0.00027082	0.866384	1948	162880	0.0112975	400	1.86899	1.54262	246	126	6511	-14430
ROI 133	128	22June2017_Pt2Plaque3.im	8337.85	87.2125	1875.01	20.2625	4.925	350032	-43.4525	23.8863	0.0108066	0.000269856	0.0106401	0.000267704	1.10516	1621	150001	0.0112975	400	1.86899	1.54262	266	126	6511	-14429
ROI 134	129	22June2017_Pt2Plaque3.im	8322.89	86.3	1836.86	21.4375	5.3125	351404	33.0353	25.0901	0.0116707	0.000283456	0.0114909	0.000281315	0.838531	1715	146949	0.0112975	400	1.86899	1.54262	286	126	6511	-14427
ROI 135	130	22June2017_Pt2Plaque3.im	8176.81	84.0125	1731.94	19.4875	4	352593	-4.04077	25.3658	0.0112518	0.00028657	0.0110785	0.000284203	0.846711	1559	138555	0.0112975	400	1.86899	1.54262	306	126	6511	-14426
ROI 136	131	22June2017_Pt2Plaque3.im	8057.74	82.5375	1687.04	20.3375	3.8875	352994	67.064	26.6133	0.0120552	0.000300664	0.0118695	0.000298272	1.15888	1627	134963	0.0112975	400	1.86899	1.54262	326	126	6511	-14425
ROI 137	132	22June2017_Pt2Plaque3.im	7829.39	80.4375	1520.15	17.8875	3.0375	353006	41.5518	27.695	0.0117669	0.000312884	0.0115857	0.000310116	1.12285	1431	121612	0.0112975	400	1.86899	1.54262	346	126	6511	-14423
ROI 138	133	22June2017_Pt2Plaque3.im	7550.46	74.75	1356.21	15.6625	1.9125	352434	22.2356	29.0448	0.0115487	0.000328134	0.0113708	0.000324964	1.14951	1253	108497	0.0112975	400	1.86899	1.54262	366	126	6511	-14422
ROI 139	134	22June2017_Pt2Plaque3.im	7226.25	72.1375	1242.76	14.6625	1.3625	349762	44.3295	30.6715	0.0117983	0.000346512	0.0116166	0.000343037	1.31734	1173	99421	0.0112975	400	1.86899	1.54262	386	126	6511	-14421
ROI 140	135	22June2017_Pt2Plaque3.im	6786.77	69.0375	1198.17	14.25	1.875	343062	52.7185	31.3637	0.0118931	0.000354331	0.0117099	0.000350725	0.833758	1140	95854	0.0112975	400	1.86899	1.54262	406	126	6511	-14419
ROI 141	136	22June2017_Pt2Plaque3.im	6198.06	66.1875	1194.62	13.8	1.95	332151	22.5043	30.951	0.0115517	0.000349669	0.0113738	0.000346053	1.53498	1104	95570	0.0112975	400	1.86899	1.54262	426	126	6511	-14418
ROI 142	137	22June2017_Pt2Plaque3.im	5742.62	63.025	1146.92	13.5625	1.7	324816	46.7004	31.9639	0.0118251	0.000361113	0.0116429	0.000357346	1.05295	1085	91754	0.0112975	400	1.86899	1.54262	446	126	6511	-14416
ROI 143	138	22June2017_Pt2Plaque3.im	5525.01	65.5875	904.75	11.0375	1.1625	318452	79.8409	36.5605	0.0121995	0.000413043	0.0120116	0.000408352	1.19977	883	72380	0.0112975	400	1.86899	1.54262	466	126	6511	-14415
ROI 145	139	22June2017_Pt2Plaque3.im	8288.01	85.7	3298.56	41.625	6.925	311510	116.985	19.4782	0.0126191	0.000220055	0.0124247	0.000220005	2.86815	3330	263885	0.0112975	400	1.86899	1.54262	26	146	6510	-14445
ROI 146	140	22June2017_Pt2Plaque3.im	8983.89	93.15	2908.06	37.6125	6.7125	313664	144.844	21.0051	0.0129339	0.000237306	0.0127346	0.000236906	1.22261	3009	232645	0.0112975	400	1.86899	1.54262	46	146	6510	-14444
ROI 147	141	22June2017_Pt2Plaque3.im	9539.44	97.425	4028.96	50.0125	9.4	320736	98.7604	17.4782	0.0124132	0.00019746	0.012222	0.000198015	1.6403	4001	322317	0.0112975	400	1.86899	1.54262	66	146	6510	-14442
ROI 148	142	22June2017_Pt2Plaque3.im	8728.29	89.65	2285.7	29.0375	4.475	323293	124.495	23.4787	0.012704	0.000265251	0.0125083	0.000263979	1.16212	2323	182856	0.0112975	400	1.86899	1.54262	86	146	6510	-14441
ROI 149	143	22June2017_Pt2Plaque3.im	8537.23	88.0875	2082.95	25.425	3.5125	325794	80.4378	24.1023	0.0122062	0.000272296	0.0120182	0.000270634	1.20053	2034	166636	0.0112975	400	1.86899	1.54262	106	146	6510	-14440
ROI 150	144	22June2017_Pt2Plaque3.im	8424.51	85.3125	1910.79	23.05	2.375	329086	67.7662	25.0149	0.0120631	0.000282606	0.0118773	0.000280638	1.48138	1844	152863	0.0112975	400	1.86899	1.54262	126	146	6510	-14438
ROI 151	145	22June2017_Pt2Plaque3.im	8402.96	87.2125	1848.99	22.0875	0.9375	333333	57.378	25.3041	0.0119457	0.000285873	0.0117617	0.000283781	0.896436	1767	147919	0.0112975	400	1.86899	1.54262	146	146	6510	-14437
ROI 152	146	22June2017_Pt2Plaque3.im	8370.23	86	1865.64	22.05	2.175	336280	46.1621	25.0554	0.011819	0.000283063	0.011637	0.000280989	0.763152	1764	149251	0.0112975	400	1.86899	1.54262	166	146	6510	-14436
ROI 153	147	22June2017_Pt2Plaque3.im	8434.75	87.4	1948.12	23.3625	2.9375	340069	61.5003	24.7004	0.0119923	0.000279053	0.0118076	0.000277141	1.67956	1869	155850	0.0112975	400	1.86899	1.54262	186	146	6510	-14434
ROI 154	148	22June2017_Pt2Plaque3.im	8370.75	86.6625	1964.05	23.4	4.8875	344094	54.5835	24.5188	0.0119142	0.000277002	0.0117306	0.000275108	1.44122	1872	157124	0.0112975	400	1.86899	1.54262	206	146	6510	-14433
ROI 155	149	22June2017_Pt2Plaque3.im	8427.88	85.825	1988.61	23.4875	6.2375	347057	45.4524	24.26	0.011811	0.000274077	0.0116291	0.000272212	1.3237	1879	159089	0.0112975	400	1.86899	1.54262	226	146	6510	-14432
ROI 156	150	22June2017_Pt2Plaque3.im	8420.77	88.3	1894.8	23.4625	5.6625	350603	96.0455	25.4548	0.0123826	0.000287575	0.0121918	0.000285614	0.900649	1877	151584	0.0112975	400	1.86899	1.54262	246	146	6510	-14430
ROI 157	151	22June2017_Pt2Plaque3.im	8314.15	85	1823.9	20.3625	5.025	352836	-11.7934	24.6206	0.0111643	0.000278151	0.0109923	0.000275942	1.00502	1629	145912	0.0112975	400	1.86899	1.54262	266	146	6510	-14429
ROI 158	152	22June2017_Pt2Plaque3.im	8233.02	84.175	1750.89	20.625	5.1	354369	42.6856	25.8199	0.0117797	0.0002917	0.0115983	0.000289411	0.915619	1650	140071	0.0112975	400	1.86899	1.54262	286	146	6510	-14427
ROI 159	153	22June2017_Pt2Plaque3.im	8130.2	82.15	1685.44	19.7	4.3625	355629	34.5971	26.213	0.0116884	0.000296141	0.0115083	0.000293717	1.13589	1576	134835	0.0112975	400	1.86899	1.54262	306	146	6510	-14426
ROI 160	154	22June2017_Pt2Plaque3.im	8098.43	82.8	1758.16	20.325	4.2875	357627	23.2675	25.5226	0.0115604	0.000288341	0.0113823	0.000286047	0.931151	1626	140653	0.0112975	400	1.86899	1.54262	326	146	6510	-14425
ROI 161	155	22June2017_Pt2Plaque3.im	7886.65	80.375	1599.16	18.0625	4.6	357315	-0.223484	26.4489	0.011295	0.000298807	0.011121	0.000296183	1.25948	1445	127933	0.0112975	400	1.86899	1.54262	346	146	6510	-14423
ROI 162	156	22June2017_Pt2Plaque3.im	7473.51	74.8	1281.49	14.125	1.6875	357083	-24.3552	29.1832	0.0110223	0.000329697	0.0108526	0.000326328	0.636006	1130	102519	0.0112975	400	1.86899	1.54262	366	146	6510	-14422
ROI 163	157	22June2017_Pt2Plaque3.im	7181.75	71.475	1166.28	13.125	1.3375	352170	-3.87005	30.9137	0.0112538	0.000349248	0.0110804	0.00034555	1.02768	1050	93302	0.0112975	400	1.86899	1.54262	386	146	6510	-14421
ROI 164	158	22June2017_Pt2Plaque3.im	6818.31	66.9375	1203.51	12.9875	1.6375	345659	-44.8037	29.7931	0.0107913	0.000336587	0.0106251	0.000333008	1.35643	1039	96281	0.0112975	400	1.86899	1.54262	406	146	6510	-14419
ROI 165	159	22June2017_Pt2Plaque3.im	6275.15	65.225	1050.51	12.6875	1.1125	336882	69.0364	33.7572	0.0120774	0.000381372	0.0118914	0.000377272	0.825106	1015	84041	0.0112975	400	1.86899	1.54262	426	146	6510	-14418
ROI 166	160	22June2017_Pt2Plaque3.im	5993.98	67.0125	1392.31	17.125	2.425	331838	88.7082	29.5941	0.0122997	0.00033434	0.0121102	0.000331287	0.952477	1370	111385	0.0112975	400	1.86899	1.54262	446	146	6510	-14416
ROI 167	161	22June2017_Pt2Plaque3.im	5372.94	64.2125	860.562	10.3625	0.95	326195	65.8591	37.241	0.0120415	0.000420731	0.0118561	0.000415849	0.776573	829	68845	0.0112975	400	1.86899	1.54262	466	146	6510	-14415
ROI 169	162	22June2017_Pt2Plaque3.im	8088.68	84.5	3152.38	38.475	6.3625	311499	80.335	19.5911	0.0122051	0.00022133	0.0120171	0.000221029	2.45997	3078	252190	0.0112975	400	1.86899	1.54262	26	166	6509	-14445
ROI 170	163	22June2017_Pt2Plaque3.im	8919.52	92.475	2829.32	36.25	5.4875	317051	134.078	21.1938	0.0128122	0.000239437	0.0126149	0.000238916	1.84696	2900	226346	0.0112975	400	1.86899	1.54262	46	166	6509	-14444
ROI 171	164	22June2017_Pt2Plaque3.im	9132.49	92.55	2608.78	32.7375	5.325	321324	110.776	21.8407	0.012549	0.000246745	0.0123557	0.000245895	2.06053	2619	208702	0.0112975	400	1.86899	1.54262	66	166	6509	-14442
ROI 172	165	22June2017_Pt2Plaque3.im	8936.85	91.025	2203.62	28.5375	4.05	329037	146.294	24.1455	0.0129503	0.000272784	0.0127508	0.000271427	1.33392	2283	176290	0.0112975	400	1.86899	1.54262	86	166	6509	-14441
ROI 173	166	22June2017_Pt2Plaque3.im	8456.29	87	2166.71	27.4375	3.8375	327458	120.885	24.0755	0.0126632	0.000271993	0.0124681	0.000270532	1.29641	2195	173337	0.0112975	400	1.86899	1.54262	106	166	6509	-14440
ROI 174	167	22June2017_Pt2Plaque3.im	8309.02	84.8	1762.97	21.8125	1.375	330545	95.1585	26.3785	0.0123726	0.000298011	0.012182	0.000295799	1.21996	1745	141038	0.0112975	400	1.86899	1.54262	126	166	6509	-14438
ROI 175	168	22June2017_Pt2Plaque3.im	8243.85	84.7875	1684.45	19.8	0.4375	334024	40.4584	26.2957	0.0117546	0.000297076	0.0115735	0.000294655	1.42515	1584	134756	0.0112975	400	1.86899	1.54262	146	166	6509	-14437
ROI 176	169	22June2017_Pt2Plaque3.im	8258.6	85.0125	1728.81	20.75	1.2625	338795	62.3996	26.2316	0.0120025	0.000296351	0.0118176	0.000294039	1.25661	1660	138305	0.0112975	400	1.86899	1.54262	166	166	6509	-14436
ROI 177	170	22June2017_Pt2Plaque3.im	8378.25	85.8625	1927.16	21.8875	4.5375	341933	5.29957	24.1604	0.0113574	0.000272952	0.0111824	0.000270937	1.51964	1751	154173	0.0112975	400	1.86899	1.54262	186	166	6509	-14434
ROI 178	171	22June2017_Pt2Plaque3.im	8271.9	86.2875	1886.88	22.95	4.1	346376	76.607	25.2782	0.012163	0.00028558	0.0119756	0.00028358	0.780691	1836	150950	0.0112975	400	1.86899	1.54262	206	166	6509	-14433
ROI 179	172	22June2017_Pt2Plaque3.im	8399.84	87.025	1944.26	23.35	5.7	348799	63.0401	24.7431	0.0120097	0.000279535	0.0118247	0.000277618	1.04226	1868	155541	0.0112975	400	1.86899	1.54262	226	166	6509	-14432
ROI 180	173	22June2017_Pt2Plaque3.im	8251.33	85.1	1783.31	19.75	4.075	351680	-19.7038	24.7982	0.0110749	0.000280158	0.0109043	0.000277871	1.05122	1580	142665	0.0112975	400	1.86899	1.54262	246	166	6509	-14430
ROI 181	174	22June2017_Pt2Plaque3.im	8265.48	83.2875	1761.5	19.975	4.925	354882	3.74128	25.2512	0.0113398	0.000285275	0.0111651	0.00028297	1.25545	1598	140920	0.0112975	400	1.86899	1.54262	266	166	6509	-14429
ROI 182	175	22June2017_Pt2Plaque3.im	8244.49	84.15	1802.69	20.4	6.65	356213	1.67626	24.9351	0.0113164	0.000281704	0.0111421	0.000279471	1.17868	1632	144215	0.0112975	400	1.86899	1.54262	286	166	6509	-14427
ROI 183	176	22June2017_Pt2Plaque3.im	8085.64	81.9	1648.42	18.6625	5.375	357791	2.11663	26.0815	0.0113214	0.000294656	0.011147	0.000292133	1.12364	1493	131874	0.0112975	400	1.86899	1.54262	306	166	6509	-14426
ROI 184	177	22June2017_Pt2Plaque3.im	7900.85	78.8	1483.8	16.7125	2.7	359328	-3.02631	27.4189	0.0112633	0.000309765	0.0110898	0.000306892	0.991404	1337	118704	0.0112975	400	1.86899	1.54262	326	166	6509	-14425
ROI 185	178	22June2017_Pt2Plaque3.im	7748.3	77.2375	1419.62	16.2	2.8125	359262	10.0876	28.2176	0.0114115	0.000318789	0.0112357	0.000315772	0.589265	1296	113570	0.0112975	400	1.86899	1.54262	346	166	6509	-14423
ROI 186	179	22June2017_Pt2Plaque3.im	7493.26	74.0375	1371.85	14.9375	2.9	356275	-36.1955	28.0322	0.0108886	0.000316693	0.0107209	0.000313551	1.22464	1195	109748	0.0112975	400	1.86899	1.54262	366	166	6509	-14422
ROI 187	180	22June2017_Pt2Plaque3.im	7268.68	71.95	1511.58	17.7875	2.775	352008	41.6046	27.7741	0.0117675	0.000313778	0.0115863	0.000310991	1.02149	1423	120926	0.0112975	400	1.86899	1.54262	386	166	6509	-14421
ROI 188	181	22June2017_Pt2Plaque3.im	6857.82	69.05	1364.56	15.1125	2.2875	346567	-19.6966	28.3491	0.011075	0.000320274	0.0109044	0.000317116	0.876476	1209	109165	0.0112975	400	1.86899	1.54262	406	166	6509	-14419
ROI 189	182	22June2017_Pt2Plaque3.im	6284.38	65.6375	970.288	11.6125	1.0375	338932	59.3585	34.9638	0.0119681	0.000395003	0.0117837	0.000390602	1.47058	929	77623	0.0112975	400	1.86899	1.54262	426	166	6509	-14418
ROI 190	183	22June2017_Pt2Plaque3.im	5866.41	64.5	867.237	9.7	0.95	334531	-9.96315	35.7385	0.0111849	0.000403755	0.0110126	0.000398974	0.815032	776	69379	0.0112975	400	1.86899	1.54262	446	166	6509	-14416
ROI 191	184	22June2017_Pt2Plaque3.im	5452.27	64.775	762.275	9.0625	0.725	329667	52.3349	39.3144	0.0118888	0.000444154	0.0117056	0.00043879	0.740695	725	60982	0.0112975	400	1.86899	1.54262	466	166	6509	-14415
ROI 193	185	22June2017_Pt2Plaque3.im	7928.26	81.25	2953.8	35.05	4.775	313902	50.3272	19.9525	0.0118661	0.000225413	0.0116833	0.000224827	1.60594	2804	236304	0.0112975	400	1.86899	1.54262	26	186	6507	-14445
ROI 194	186	22June2017_Pt2Plaque3.im	8864.99	91.225	2656.05	34.7375	5	322820	157.657	22.1033	0.0130786	0.000249712	0.0128772	0.000249031	1.33773	2779	212484	0.0112975	400	1.86899	1.54262	46	186	6507	-14444
ROI 195	187	22June2017_Pt2Plaque3.im	8988.25	91.8	2086.45	26.0625	3.8875	318858	105.671	24.3651	0.0124913	0.000275265	0.0122989	0.000273648	1.38175	2085	166916	0.0112975	400	1.86899	1.54262	66	186	6507	-14442
ROI 196	188	22June2017_Pt2Plaque3.im	9112.69	94.0625	2187.46	27.25	4	329163	102.665	23.7631	0.0124574	0.000268464	0.0122655	0.000267003	1.34535	2180	174997	0.0112975	400	1.86899	1.54262	86	186	6507	-14441
ROI 197	189	22June2017_Pt2Plaque3.im	8463.34	86.925	1916.97	22.9625	2.4875	331342	60.2796	24.8858	0.0119785	0.000281147	0.011794	0.00027918	1.45909	1837	153358	0.0112975	400	1.86899	1.54262	106	186	6507	-14440
ROI 198	190	22June2017_Pt2Plaque3.im	8436.4	85.325	1895.49	23.875	1.325	335199	114.911	25.6709	0.0125957	0.000290017	0.0124017	0.000288083	1.44387	1910	151639	0.0112975	400	1.86899	1.54262	126	186	6507	-14438
ROI 199	191	22June2017_Pt2Plaque3.im	8087.85	84.2625	1623.26	19.7625	0.4875	333569	77.6328	27.2667	0.0121746	0.000308046	0.011987	0.00030553	0.893725	1581	129861	0.0112975	400	1.86899	1.54262	146	186	6507	-14437
ROI 200	192	22June2017_Pt2Plaque3.im	8055.32	82.1375	1627.65	19.9875	0.7375	338600	86.9639	27.349	0.01228	0.000308975	0.0120908	0.000306477	1.09979	1599	130212	0.0112975	400	1.86899	1.54262	166	186	6507	-14436
ROI 201	193	22June2017_Pt2Plaque3.im	8179.79	84.65	1806.24	21.625	3.3	343223	59.739	25.6307	0.0119724	0.000289563	0.011788	0.000287395	1.04689	1730	144499	0.0112975	400	1.86899	1.54262	186	186	6507	-14434
ROI 202	194	22June2017_Pt2Plaque3.im	8174.81	86.275	1734.94	19.2125	2.4375	347915	-19.7933	25.1404	0.0110739	0.000284024	0.0109033	0.000281649	0.836645	1537	138795	0.0112975	400	1.86899	1.54262	206	186	6507	-14433
ROI 203	195	22June2017_Pt2Plaque3.im	8239.81	84.075	1778.58	20.1375	3.8625	351963	2.19223	25.1101	0.0113223	0.000283681	0.0111479	0.000281405	0.913073	1611	142286	0.0112975	400	1.86899	1.54262	226	186	6507	-14432
ROI 204	196	22June2017_Pt2Plaque3.im	8219.06	85.0875	1774.66	19.95	5.1375	352502	-4.95029	25.047	0.0112416	0.000282968	0.0110684	0.000280679	0.9059	1596	141973	0.0112975	400	1.86899	1.54262	246	186	6507	-14430
ROI 205	197	22June2017_Pt2Plaque3.im	8096.64	82.7875	1649.64	18.9375	3.9125	356326	16.1359	26.2557	0.0114798	0.000296624	0.011303	0.000294114	0.851688	1515	131971	0.0112975	400	1.86899	1.54262	266	186	6507	-14429
ROI 206	198	22June2017_Pt2Plaque3.im	8087.18	81.55	1639.11	18.4125	4.775	358731	-5.69032	26.0523	0.0112332	0.000294326	0.0110602	0.000291779	1.8174	1473	131129	0.0112975	400	1.86899	1.54262	286	186	6507	-14427
ROI 207	199	22June2017_Pt2Plaque3.im	8055.14	81.5125	1667.5	18.875	6.1625	359269	1.93321	25.9295	0.0113193	0.000292939	0.011145	0.000290453	1.05632	1510	133400	0.0112975	400	1.86899	1.54262	306	186	6507	-14426
ROI 208	200	22June2017_Pt2Plaque3.im	7824.1	78.7625	1423.1	16.8625	2.9	360719	48.8278	28.7247	0.0118491	0.000324518	0.0116666	0.000321525	0.981772	1349	113848	0.0112975	400	1.86899	1.54262	326	186	6507	-14425
ROI 209	201	22June2017_Pt2Plaque3.im	7660.99	78.675	1372	14.7875	3.075	360631	-45.9782	27.8865	0.0107781	0.000315048	0.010612	0.000311905	1.21054	1183	109760	0.0112975	400	1.86899	1.54262	346	186	6507	-14423
ROI 210	202	22June2017_Pt2Plaque3.im	7613.02	75.3875	1781.69	20.4125	4.525	356947	14.1036	25.2385	0.0114568	0.000285132	0.0112804	0.000282872	1.07115	1633	142535	0.0112975	400	1.86899	1.54262	366	186	6507	-14422
ROI 211	203	22June2017_Pt2Plaque3.im	7190.06	71.9	1551.39	17.95	2.6375	355891	24.1459	27.1821	0.0115703	0.00030709	0.0113921	0.00030438	1.13547	1436	124111	0.0112975	400	1.86899	1.54262	386	186	6507	-14421
ROI 212	204	22June2017_Pt2Plaque3.im	6636.15	67.4875	1171.53	13.4375	1.3375	348843	15.2771	31.1427	0.0114701	0.000351835	0.0112934	0.00034815	0.960139	1075	93722	0.0112975	400	1.86899	1.54262	406	186	6507	-14419
ROI 213	205	22June2017_Pt2Plaque3.im	6188.7	64.55	916.125	10.3375	0.7875	340745	-1.20019	34.9271	0.0112839	0.000394589	0.0111101	0.000390008	0.783508	827	73290	0.0112975	400	1.86899	1.54262	426	186	6507	-14418
ROI 214	206	22June2017_Pt2Plaque3.im	5930.26	65.3	887.087	9.575	0.95	335872	-44.5896	34.7062	0.0107937	0.000392093	0.0106275	0.000387433	1.39719	766	70967	0.0112975	400	1.86899	1.54262	446	186	6507	-14416
ROI 215	207	22June2017_Pt2Plaque3.im	5442.3	64.5	745.025	7.9	0.525	332290	-61.4144	37.5324	0.0106037	0.000424022	0.0104403	0.000418721	0.774296	632	59602	0.0112975	400	1.86899	1.54262	466	186	6507	-14415
ROI 217	208	22June2017_Pt2Plaque3.im	7758.68	79.35	2843.82	33.4875	5.9875	315310	42.3114	20.256	0.0117755	0.000228842	0.0115941	0.000228118	1.44999	2679	227506	0.0112975	400	1.86899	1.54262	26	206	6506	-14445
ROI 218	209	22June2017_Pt2Plaque3.im	8688.46	90.05	2186.5	28.9375	3.575	322680	171.465	24.5081	0.0132346	0.00027688	0.0130308	0.000275541	1.15348	2315	174920	0.0112975	400	1.86899	1.54262	46	206	6506	-14444
ROI 219	210	22June2017_Pt2Plaque3.im	8691.08	90.1875	1675.41	21.95	1.95	321125	159.659	27.8544	0.0131013	0.000314686	0.0128994	0.000312365	1.38726	1756	134033	0.0112975	400	1.86899	1.54262	66	206	6506	-14442
ROI 220	211	22June2017_Pt2Plaque3.im	8911.39	91.2375	2012.15	25.825	3.5	324399	136.05	25.1537	0.0128345	0.000284174	0.0126368	0.000282479	0.978087	2066	160972	0.0112975	400	1.86899	1.54262	86	206	6506	-14441
ROI 221	212	22June2017_Pt2Plaque3.im	8564.66	85.5625	1910.4	23.3125	2.7375	335891	80.1453	25.1638	0.0122029	0.000284288	0.012015	0.000282335	0.885694	1865	152832	0.0112975	400	1.86899	1.54262	106	206	6506	-14440
ROI 222	213	22June2017_Pt2Plaque3.im	8162.26	82.6125	1774.56	21.9375	1.5375	337179	94.2423	26.2811	0.0123622	0.00029691	0.0121718	0.000294721	1.38965	1755	141965	0.0112975	400	1.86899	1.54262	126	206	6506	-14438
ROI 223	214	22June2017_Pt2Plaque3.im	7934.18	81.425	1589.65	18.3875	0.5125	333691	23.8559	26.8491	0.011567	0.000303328	0.0113888	0.0003007	0.986729	1471	127172	0.0112975	400	1.86899	1.54262	146	206	6506	-14437
ROI 224	215	22June2017_Pt2Plaque3.im	7915.98	81.3875	1611.96	18.6375	0.675	337470	23.4117	26.6568	0.011562	0.000301155	0.0113839	0.000298573	0.948391	1491	128957	0.0112975	400	1.86899	1.54262	166	206	6506	-14436
ROI 225	216	22June2017_Pt2Plaque3.im	8009.3	81.4	1756.84	20.1	2.55	342073	12.7031	25.3986	0.011441	0.00028694	0.0112648	0.000284634	0.921771	1608	140547	0.0112975	400	1.86899	1.54262	186	206	6506	-14434
ROI 226	217	22June2017_Pt2Plaque3.im	8091.5	80.825	1779.38	20.5125	3.6	346872	20.396	25.334	0.0115279	0.000286211	0.0113503	0.000283953	0.853733	1641	142350	0.0112975	400	1.86899	1.54262	206	206	6506	-14433
ROI 227	218	22June2017_Pt2Plaque3.im	8093.32	83.0125	1716.58	20.0875	3.9375	350760	35.8116	25.9896	0.0117021	0.000293617	0.0115218	0.000291255	0.770579	1607	137326	0.0112975	400	1.86899	1.54262	226	206	6506	-14432
ROI 228	219	22June2017_Pt2Plaque3.im	7962.61	81.65	1554.25	17.5125	2.6125	355747	-2.65609	26.7953	0.0112675	0.00030272	0.0110939	0.000300001	2.14999	1401	124340	0.0112975	400	1.86899	1.54262	246	206	6506	-14430
ROI 229	220	22June2017_Pt2Plaque3.im	7926.65	82.3625	1488.97	17.6625	2.075	358340	49.9834	28.0978	0.0118622	0.000317435	0.0116795	0.0003146	1.18463	1413	119118	0.0112975	400	1.86899	1.54262	266	206	6506	-14429
ROI 230	221	22June2017_Pt2Plaque3.im	8003.11	80.8125	1648.19	18.8	3.15	359862	9.64544	26.1823	0.0114065	0.000295795	0.0112308	0.000293277	0.918737	1504	131855	0.0112975	400	1.86899	1.54262	286	206	6506	-14427
ROI 231	222	22June2017_Pt2Plaque3.im	7976.34	82.225	1768.96	19.825	5.225	359647	-7.9987	25.0484	0.0112071	0.000282985	0.0110345	0.000280682	0.974683	1586	141517	0.0112975	400	1.86899	1.54262	306	206	6506	-14426
ROI 232	223	22June2017_Pt2Plaque3.im	7737.81	79.225	1448.17	16.975	3.275	360066	37.5437	28.3196	0.0117216	0.000319941	0.0115411	0.000317003	0.909311	1358	115854	0.0112975	400	1.86899	1.54262	326	206	6506	-14425
ROI 233	224	22June2017_Pt2Plaque3.im	7591.54	75.9375	1330.6	15.05	2.1875	361388	1.1673	29.0159	0.0113107	0.000327807	0.0111365	0.000324567	1.05446	1204	106448	0.0112975	400	1.86899	1.54262	346	206	6506	-14423
ROI 234	225	22June2017_Pt2Plaque3.im	7475.2	73.0875	1525.86	17.0125	3.425	359021	-13.1063	26.8998	0.0111494	0.0003039	0.0109777	0.000301116	0.902458	1361	122069	0.0112975	400	1.86899	1.54262	366	206	6506	-14422
ROI 235	226	22June2017_Pt2Plaque3.im	6942.21	70.1375	1031.88	10.8875	0.7	356601	-66.0606	31.8118	0.0105512	0.000359394	0.0103886	0.000355296	1.24527	871	82550	0.0112975	400	1.86899	1.54262	386	206	6506	-14421
ROI 236	227	22June2017_Pt2Plaque3.im	6773.24	66	1350.3	14.9375	2	349437	-20.8137	28.482	0.0110624	0.000321775	0.0108919	0.000318583	1.34202	1195	108024	0.0112975	400	1.86899	1.54262	406	206	6506	-14419
ROI 237	228	22June2017_Pt2Plaque3.im	6236.9	62.525	1221.95	14.675	2	338978	63.0222	31.2105	0.0120095	0.000352601	0.0118245	0.000349066	1.34617	1174	97756	0.0112975	400	1.86899	1.54262	426	206	6506	-14418
ROI 238	229	22June2017_Pt2Plaque3.im	5780.29	64.7625	801.6	9.5625	0.75	336891	55.9209	38.4039	0.0119293	0.000433869	0.0117455	0.000428708	1.61513	765	64128	0.0112975	400	1.86899	1.54262	446	206	6506	-14416
ROI 239	230	22June2017_Pt2Plaque3.im	5436.11	63.0125	657.062	7.85	0.2625	333302	57.5006	42.4502	0.0119471	0.000479581	0.0117631	0.000473576	0.664134	628	52565	0.0112975	400	1.86899	1.54262	466	206	6506	-14415
ROI 241	231	22June2017_Pt2Plaque3.im	7402.41	74.4625	2325.95	27.0625	3.4	316919	29.8766	22.2622	0.011635	0.000251507	0.0114558	0.000250124	1.57107	2165	186076	0.0112975	400	1.86899	1.54262	26	226	6505	-14445
ROI 242	232	22June2017_Pt2Plaque3.im	8230.55	86.525	1708.03	21.7	2.575	322812	124.561	27.1612	0.0127047	0.000306854	0.012509	0.000304564	1.18268	1736	136642	0.0112975	400	1.86899	1.54262	46	226	6505	-14444
ROI 243	233	22June2017_Pt2Plaque3.im	8633.89	87.1875	1754.15	20.9	3.0625	324936	54.623	25.9448	0.0119146	0.000293112	0.0117311	0.00029084	1.79597	1672	140332	0.0112975	400	1.86899	1.54262	66	226	6505	-14442
ROI 244	234	22June2017_Pt2Plaque3.im	8723.94	86.6875	1788.64	21.45	2.8	323288	61.5065	25.7782	0.0119924	0.000291229	0.0118076	0.000289031	1.38516	1716	143091	0.0112975	400	1.86899	1.54262	86	226	6505	-14441
ROI 245	235	22June2017_Pt2Plaque3.im	8627.92	87.9375	1842.97	22.9625	1.7125	338889	102.852	25.8912	0.0124595	0.000292505	0.0122675	0.000290458	1.45626	1837	147438	0.0112975	400	1.86899	1.54262	106	226	6505	-14440
ROI 246	236	22June2017_Pt2Plaque3.im	7996.68	82.1875	2074.38	24.7625	2.3125	332856	56.6347	23.8814	0.0119373	0.0002698	0.0117534	0.000268089	1.31604	1981	165950	0.0112975	400	1.86899	1.54262	126	226	6505	-14438
ROI 247	237	22June2017_Pt2Plaque3.im	7930.65	82.4125	2263.45	26.7875	2.5625	332524	47.5601	22.7626	0.0118348	0.000257161	0.0116525	0.00025572	1.40408	2143	181076	0.0112975	400	1.86899	1.54262	146	226	6505	-14437
ROI 248	238	22June2017_Pt2Plaque3.im	7795.09	80.825	1742.4	20.2875	1.7875	336863	30.6194	25.7308	0.0116434	0.000290693	0.0114641	0.000288376	1.29609	1623	139392	0.0112975	400	1.86899	1.54262	166	226	6505	-14436
ROI 249	239	22June2017_Pt2Plaque3.im	7874.52	80.575	1812.8	20.7625	3.5	340395	13.7886	25.017	0.0114533	0.00028263	0.0112768	0.000280426	1.13347	1661	145024	0.0112975	400	1.86899	1.54262	186	226	6505	-14434
ROI 250	240	22June2017_Pt2Plaque3.im	7912.05	82.75	1702.6	19.2625	2.6	348186	1.42326	25.6543	0.0113136	0.000289829	0.0111393	0.000287411	1.02889	1541	136208	0.0112975	400	1.86899	1.54262	206	226	6505	-14433
ROI 251	241	22June2017_Pt2Plaque3.im	8026.89	84.825	2121.56	24.475	5.575	347715	21.1382	23.2097	0.0115363	0.000262211	0.0113586	0.000260522	0.936763	1958	169725	0.0112975	400	1.86899	1.54262	226	226	6505	-14432
ROI 252	242	22June2017_Pt2Plaque3.im	7760.55	79.4375	1467.41	16.975	1.05	354966	23.9417	27.9462	0.011568	0.000315722	0.0113898	0.000312824	1.14554	1358	117393	0.0112975	400	1.86899	1.54262	246	226	6505	-14430
ROI 253	243	22June2017_Pt2Plaque3.im	7800.98	80.3	1471.92	16.4	1.875	357797	-13.7754	27.3788	0.0111419	0.000309312	0.0109702	0.000306409	0.518742	1312	117754	0.0112975	400	1.86899	1.54262	266	226	6505	-14429
ROI 254	244	22June2017_Pt2Plaque3.im	7938.99	79.85	1701.81	18.6	3.875	360192	-32.5714	25.2161	0.0109295	0.000284879	0.0107612	0.000282434	0.805602	1488	136145	0.0112975	400	1.86899	1.54262	286	226	6505	-14427
ROI 255	245	22June2017_Pt2Plaque3.im	7876.39	80.4875	1757.28	19.7375	3.85	360306	-5.80845	25.1596	0.0112319	0.000284241	0.0110589	0.000281919	0.872657	1579	140582	0.0112975	400	1.86899	1.54262	306	226	6505	-14426
ROI 256	246	22June2017_Pt2Plaque3.im	7679.15	75.0875	1364.46	15.5375	3.1375	361680	7.94586	28.7515	0.0113873	0.00032482	0.0112119	0.000321668	0.848077	1243	109157	0.0112975	400	1.86899	1.54262	326	226	6505	-14425
ROI 257	247	22June2017_Pt2Plaque3.im	7471.77	73.8125	1272.86	14.65	2.3625	360574	18.7645	29.9292	0.0115095	0.000338125	0.0113322	0.000334734	1.02076	1172	101829	0.0112975	400	1.86899	1.54262	346	226	6505	-14423
ROI 258	248	22June2017_Pt2Plaque3.im	7241.89	71.9375	1137.05	13.0625	1.5375	360854	16.8676	31.6364	0.0114881	0.000357412	0.0113111	0.000353619	1.17548	1045	90964	0.0112975	400	1.86899	1.54262	366	226	6505	-14422
ROI 259	249	22June2017_Pt2Plaque3.im	6910.59	69.0625	1002.75	11.6625	0.8125	357646	29.477	33.899	0.0116305	0.000382974	0.0114514	0.000378714	1.11786	933	80220	0.0112975	400	1.86899	1.54262	386	226	6505	-14421
ROI 260	250	22June2017_Pt2Plaque3.im	6737.29	67.9625	1214.4	13.8875	1.6875	349574	12.2318	30.5416	0.0114357	0.000345044	0.0112595	0.000341487	1.41831	1111	97152	0.0112975	400	1.86899	1.54262	406	226	6505	-14419
ROI 261	251	22June2017_Pt2Plaque3.im	6080.62	62.05	992.112	11.35	1.4375	340816	12.6342	33.7971	0.0114402	0.000381823	0.011264	0.000377532	1.442	908	79369	0.0112975	400	1.86899	1.54262	426	226	6505	-14418
ROI 262	252	22June2017_Pt2Plaque3.im	5768.59	62.2375	798.375	9.3375	0.6625	337330	35.2407	38.0983	0.0116956	0.000430416	0.0115155	0.000425261	0.959115	747	63870	0.0112975	400	1.86899	1.54262	446	226	6505	-14416
ROI 263	253	22June2017_Pt2Plaque3.im	5368.54	63.4875	669.525	7.475	0.225	334353	-11.7608	40.6371	0.0111646	0.000459097	0.0109926	0.000453286	1.05742	598	53562	0.0112975	400	1.86899	1.54262	466	226	6505	-14415
ROI 265	254	22June2017_Pt2Plaque3.im	7315.54	75.8875	2599.95	30.2875	5.4	314624	31.1363	21.0695	0.0116493	0.000238033	0.0114698	0.000237003	1.65767	2423	207996	0.0112975	400	1.86899	1.54262	26	246	6503	-14445
ROI 266	255	22June2017_Pt2Plaque3.im	8174.09	81.275	2101.68	26.65	3.7125	323062	122.404	24.462	0.0126804	0.000276359	0.012485	0.000274795	1.35706	2132	168134	0.0112975	400	1.86899	1.54262	46	246	6503	-14444
ROI 267	256	22June2017_Pt2Plaque3.im	8556.9	87.0375	1980.24	25.5375	3.85	327676	141.507	25.4172	0.0128962	0.00028715	0.0126975	0.000285408	1.62911	2043	158419	0.0112975	400	1.86899	1.54262	66	246	6503	-14442
ROI 268	257	22June2017_Pt2Plaque3.im	8527.67	85.6875	1526.88	18.5625	1.6875	325993	76.0951	28.0939	0.0121572	0.00031739	0.0119699	0.00031466	1.1548	1485	122150	0.0112975	400	1.86899	1.54262	86	246	6503	-14441
ROI 269	258	22June2017_Pt2Plaque3.im	8566.54	86.6	1996.24	24.65	2.3375	335071	93.0055	24.7647	0.0123482	0.00027978	0.012158	0.000277993	1.05057	1972	159699	0.0112975	400	1.86899	1.54262	106	246	6503	-14440
ROI 270	259	22June2017_Pt2Plaque3.im	7983.09	82.6	2522.32	29.1	3.7875	334578	21.1971	21.2867	0.011537	0.000240487	0.0113593	0.000239343	1.32959	2328	201786	0.0112975	400	1.86899	1.54262	126	246	6503	-14438
ROI 271	260	22June2017_Pt2Plaque3.im	8301.67	86.0625	3480.14	39.7375	7.3875	336528	10.6989	18.0278	0.0114184	0.000203669	0.0112425	0.000203487	1.78342	3179	278411	0.0112975	400	1.86899	1.54262	146	246	6503	-14437
ROI 272	261	22June2017_Pt2Plaque3.im	7759.36	80.125	2228.64	25.575	4.5125	335168	15.7665	22.5849	0.0114756	0.000255153	0.0112988	0.000253612	1.05152	2046	178291	0.0112975	400	1.86899	1.54262	166	246	6503	-14436
ROI 273	262	22June2017_Pt2Plaque3.im	7922.57	80.5875	2319.5	26.2875	4.1625	338659	3.16547	21.9989	0.0113333	0.000248532	0.0111587	0.000247096	1.37313	2103	185560	0.0112975	400	1.86899	1.54262	186	246	6503	-14434
ROI 274	263	22June2017_Pt2Plaque3.im	7667.98	79.9125	1773.11	20.025	2.325	347546	-0.33634	25.1166	0.0112937	0.000283755	0.0111197	0.000281467	1.18211	1602	141849	0.0112975	400	1.86899	1.54262	206	246	6503	-14433
ROI 275	264	22June2017_Pt2Plaque3.im	8112.12	84.7	3289.05	37.4625	16.425	347126	8.19358	18.5208	0.0113901	0.000209239	0.0112146	0.00020888	1.47934	2997	263124	0.0112975	400	1.86899	1.54262	226	246	6503	-14432
ROI 276	265	22June2017_Pt2Plaque3.im	7625.99	77.4375	1653.16	19.2625	2.35	353803	31.3707	26.4259	0.0116519	0.000298546	0.0114724	0.000296055	0.71426	1541	132253	0.0112975	400	1.86899	1.54262	246	246	6503	-14430
ROI 277	266	22June2017_Pt2Plaque3.im	7828.69	81.5875	2038.42	23.075	2.9125	355204	1.99289	23.4527	0.01132	0.000264957	0.0111456	0.000263115	0.933085	1846	163074	0.0112975	400	1.86899	1.54262	266	246	6503	-14429
ROI 278	267	22June2017_Pt2Plaque3.im	7736.21	78.1	1537.78	16.75	2.475	359953	-35.861	26.4813	0.0108924	0.000299173	0.0107246	0.000296403	1.32343	1340	123022	0.0112975	400	1.86899	1.54262	286	246	6503	-14427
ROI 279	268	22June2017_Pt2Plaque3.im	7531.4	76.9625	1425.41	15.875	2.0875	360979	-14.1954	27.816	0.0111371	0.000314251	0.0109656	0.00031124	0.894837	1270	114033	0.0112975	400	1.86899	1.54262	306	246	6503	-14426
ROI 280	269	22June2017_Pt2Plaque3.im	7558.16	76.35	1546.55	17.2375	2.1875	360709	-13.4298	26.7148	0.0111458	0.000301811	0.0109741	0.00029907	0.863984	1379	123724	0.0112975	400	1.86899	1.54262	326	246	6503	-14425
ROI 281	270	22June2017_Pt2Plaque3.im	7325.82	72.225	1269.4	15	2.5375	361082	45.9488	30.3718	0.0118166	0.000343126	0.0116346	0.000339727	0.992011	1200	101552	0.0112975	400	1.86899	1.54262	346	246	6503	-14423
ROI 282	271	22June2017_Pt2Plaque3.im	7145.51	70.6	1120.29	13	1.3875	360499	27.1444	32.0347	0.0116042	0.000361912	0.0114254	0.000358063	1.23321	1040	89623	0.0112975	400	1.86899	1.54262	366	246	6503	-14422
ROI 283	272	22June2017_Pt2Plaque3.im	6825.79	67.35	967.688	10.6375	0.7875	358253	-26.9792	33.5376	0.0109927	0.00037889	0.0108234	0.000374534	1.02566	851	77415	0.0112975	400	1.86899	1.54262	386	246	6503	-14421
ROI 284	273	22June2017_Pt2Plaque3.im	6638.01	68.0375	1189.88	13.7625	1.2	351797	23.7965	31.0325	0.0115663	0.00035059	0.0113882	0.00034696	0.900205	1101	95190	0.0112975	400	1.86899	1.54262	406	246	6503	-14419
ROI 285	274	22June2017_Pt2Plaque3.im	6113.71	62.65	993.025	11.05	1.325	342054	-15.0373	33.3117	0.0111276	0.000376339	0.0109562	0.000372069	1.45107	884	79442	0.0112975	400	1.86899	1.54262	426	246	6503	-14418
ROI 286	275	22June2017_Pt2Plaque3.im	5706.94	62.2	762.55	8.325	0.8625	338208	-33.6519	37.6491	0.0109173	0.00042534	0.0107491	0.00042009	0.725576	666	61004	0.0112975	400	1.86899	1.54262	446	246	6503	-14416
ROI 287	276	22June2017_Pt2Plaque3.im	5360.01	63	661.237	7.3875	0.4875	334604	-11.0879	40.905	0.0111722	0.000462124	0.0110001	0.00045626	1.04558	591	52899	0.0112975	400	1.86899	1.54262	466	246	6503	-14415
ROI 289	277	22June2017_Pt2Plaque3.im	6893.56	71.125	1692.85	21.075	2.7375	310456	101.962	27.0038	0.0124494	0.000305075	0.0122576	0.00030273	1.11296	1686	135428	0.0112975	400	1.86899	1.54262	26	266	6502	-14445
ROI 290	278	22June2017_Pt2Plaque3.im	7914.01	81.075	1738.54	21.425	1.9125	326716	90.8234	26.5099	0.0123236	0.000299496	0.0121337	0.000297232	1.63967	1714	139083	0.0112975	400	1.86899	1.54262	46	266	6502	-14444
ROI 291	279	22June2017_Pt2Plaque3.im	8232.55	83.6875	1405.28	17.4	0.9	330297	95.9874	29.5569	0.0123819	0.000333919	0.0121912	0.000330903	1.47294	1392	112422	0.0112975	400	1.86899	1.54262	66	266	6502	-14442
ROI 292	280	22June2017_Pt2Plaque3.im	8299.98	84.275	1445.9	17.5875	1.9375	330393	76.6722	28.8776	0.0121637	0.000326245	0.0119763	0.000323322	1.14894	1407	115672	0.0112975	400	1.86899	1.54262	86	266	6502	-14441
ROI 293	281	22June2017_Pt2Plaque3.im	8568.71	87.8625	2289.21	26.775	3.675	337959	35.2876	22.4997	0.0116962	0.00025419	0.011516	0.000252765	1.30472	2142	183137	0.0112975	400	1.86899	1.54262	106	266	6502	-14440
ROI 294	282	22June2017_Pt2Plaque3.im	7995.1	82.2875	2062.72	25.3	3.125	337339	85.6675	24.2794	0.0122653	0.000274297	0.0120764	0.000272611	1.23475	2024	165018	0.0112975	400	1.86899	1.54262	126	266	6502	-14438
ROI 295	283	22June2017_Pt2Plaque3.im	7543.34	76.0375	1541.11	18.2625	0.9125	337320	48.9228	27.6043	0.0118502	0.000311859	0.0116677	0.000309143	1.28344	1461	123289	0.0112975	400	1.86899	1.54262	146	266	6502	-14437
ROI 296	284	22June2017_Pt2Plaque3.im	7546.01	77.6875	1555.46	18.2625	1.6875	338254	39.246	27.3481	0.0117409	0.000308966	0.01156	0.000306274	0.678836	1461	124437	0.0112975	400	1.86899	1.54262	166	266	6502	-14436
ROI 297	285	22June2017_Pt2Plaque3.im	7623.15	76.0625	1882.14	22.35	2.6	342996	51.0995	25.0048	0.0118748	0.000282492	0.0116919	0.000280452	0.639666	1788	150571	0.0112975	400	1.86899	1.54262	186	266	6502	-14434
ROI 298	286	22June2017_Pt2Plaque3.im	7492.31	75.3875	1764.22	20.7875	2.725	345530	42.9559	25.7255	0.0117828	0.000290634	0.0116013	0.00028837	0.854347	1663	141138	0.0112975	400	1.86899	1.54262	206	266	6502	-14433
ROI 299	287	22June2017_Pt2Plaque3.im	7898.68	81.325	3075.69	34.9125	13.3125	349079	4.74626	19.1193	0.0113511	0.000216	0.0111763	0.00021543	0.926848	2793	246055	0.0112975	400	1.86899	1.54262	226	266	6502	-14432
ROI 300	288	22June2017_Pt2Plaque3.im	7694.1	78.7125	2285.39	24.525	6.1	350084	-50.1242	21.5593	0.0107312	0.000243567	0.0105659	0.000242004	1.60398	1962	182831	0.0112975	400	1.86899	1.54262	246	266	6502	-14430
ROI 301	289	22June2017_Pt2Plaque3.im	7812.91	79.0375	2150.8	23.8875	4.0125	354179	-16.9212	22.6129	0.0111063	0.000255469	0.0109352	0.00025377	1.06369	1911	172064	0.0112975	400	1.86899	1.54262	266	266	6502	-14429
ROI 302	290	22June2017_Pt2Plaque3.im	7431.36	76.5375	1377.09	15.45	1.0375	359680	-6.91911	28.4052	0.0112193	0.000320908	0.0110465	0.000317784	1.00542	1236	110167	0.0112975	400	1.86899	1.54262	286	266	6502	-14427
ROI 303	291	22June2017_Pt2Plaque3.im	7397.59	74.45	1321.2	14.5	1.7625	360703	-28.5575	28.6786	0.0109749	0.000323997	0.0108058	0.00032073	1.3911	1160	105696	0.0112975	400	1.86899	1.54262	306	266	6502	-14426
ROI 304	292	22June2017_Pt2Plaque3.im	7612.25	77.775	1973.01	22.375	4.1875	359809	3.80847	23.8601	0.0113405	0.00026956	0.0111658	0.000267617	1.44837	1790	157841	0.0112975	400	1.86899	1.54262	326	266	6502	-14425
ROI 305	293	22June2017_Pt2Plaque3.im	7342.81	75.5	1677.58	19.55	3.075	358496	31.5314	26.2349	0.0116537	0.000296389	0.0114742	0.000293947	0.996655	1564	134206	0.0112975	400	1.86899	1.54262	346	266	6502	-14423
ROI 306	294	22June2017_Pt2Plaque3.im	7017.04	71.7625	1090.86	11.975	1.075	360113	-28.3202	31.5654	0.0109776	0.00035661	0.0108085	0.000352685	1.16996	958	87269	0.0112975	400	1.86899	1.54262	366	266	6502	-14422
ROI 307	295	22June2017_Pt2Plaque3.im	6742.77	66.2	948.875	10.45	0.55	357520	-25.1788	33.9	0.011013	0.000382986	0.0108434	0.000378556	0.994025	836	75910	0.0112975	400	1.86899	1.54262	386	266	6502	-14421
ROI 308	296	22June2017_Pt2Plaque3.im	6417.98	64.8625	883.612	9.475	0.2375	352617	-50.8496	34.659	0.010723	0.00039156	0.0105578	0.000386892	1.23915	758	70689	0.0112975	400	1.86899	1.54262	406	266	6502	-14419
ROI 309	297	22June2017_Pt2Plaque3.im	5982.94	60.0375	847.125	9.2375	0.375	343524	-34.7838	35.6991	0.0109045	0.000403311	0.0107366	0.000398467	1.48896	739	67770	0.0112975	400	1.86899	1.54262	426	266	6502	-14418
ROI 310	298	22June2017_Pt2Plaque3.im	5743.23	61.8	1032.84	11.525	1.2375	335937	-12.2965	32.7093	0.0111586	0.000369533	0.0109867	0.000365404	0.759834	922	82627	0.0112975	400	1.86899	1.54262	446	266	6502	-14416
ROI 311	299	22June2017_Pt2Plaque3.im	5283.77	60.6625	640.175	7.2	0.475	334163	-4.4767	41.7127	0.0112469	0.00047125	0.0110737	0.000465237	1.2125	576	51214	0.0112975	400	1.86899	1.54262	466	266	6502	-14415
ROI 313	300	22June2017_Pt2Plaque3.im	6763.06	69.5125	1603.66	19.5	2.425	321340	76.3148	27.4158	0.0121597	0.00030973	0.0119724	0.000307171	1.64458	1560	128293	0.0112975	400	1.86899	1.54262	26	286	6500	-14445
ROI 314	301	22June2017_Pt2Plaque3.im	7641.88	78.25	1374.92	16.3875	0.675	326908	54.9973	29.3105	0.0119188	0.000331135	0.0117352	0.000328023	1.32761	1311	109994	0.0112975	400	1.86899	1.54262	46	286	6500	-14444
ROI 315	302	22June2017_Pt2Plaque3.im	8046.09	81.5125	1317.09	15.225	0.6125	331291	23.1995	29.4871	0.0115596	0.000333131	0.0113815	0.000329859	1.08353	1218	105367	0.0112975	400	1.86899	1.54262	66	286	6500	-14442
ROI 316	303	22June2017_Pt2Plaque3.im	8216.23	82.9	1415.38	17.025	1.075	334511	64.7147	29.0229	0.0120286	0.000327886	0.0118433	0.000324881	1.40345	1362	113230	0.0112975	400	1.86899	1.54262	86	286	6500	-14441
ROI 317	304	22June2017_Pt2Plaque3.im	7982.44	81.1125	1546.39	18.6375	1.4125	333443	66.8097	27.7939	0.0120523	0.000314002	0.0118666	0.000311309	0.711799	1491	123711	0.0112975	400	1.86899	1.54262	106	286	6500	-14440
ROI 318	305	22June2017_Pt2Plaque3.im	7911.62	79.4	1432.8	16.75	0.3375	343088	34.7773	28.4327	0.0116904	0.000321219	0.0115103	0.000318243	1.02725	1340	114624	0.0112975	400	1.86899	1.54262	126	286	6500	-14438
ROI 319	306	22June2017_Pt2Plaque3.im	7503.02	76.1375	1516.24	17.6625	1.575	338014	31.1043	27.5897	0.0116489	0.000311694	0.0114695	0.000308911	1.09574	1413	121299	0.0112975	400	1.86899	1.54262	146	286	6500	-14437
ROI 320	307	22June2017_Pt2Plaque3.im	7374.91	74.925	1421.15	16.2625	0.45	339509	12.8965	28.2421	0.0114432	0.000319065	0.0112669	0.000316053	1.14721	1301	113692	0.0112975	400	1.86899	1.54262	166	286	6500	-14436
ROI 321	308	22June2017_Pt2Plaque3.im	7415.8	76.35	1557.19	17.8	0.9	342446	11.8049	26.9656	0.0114309	0.000304644	0.0112548	0.000301939	1.12501	1424	124575	0.0112975	400	1.86899	1.54262	186	286	6500	-14434
ROI 322	309	22June2017_Pt2Plaque3.im	7391.51	75.975	1579.76	18.3125	1.4875	344313	26.0618	26.9623	0.0115919	0.000304607	0.0114134	0.000301959	1.3074	1465	126381	0.0112975	400	1.86899	1.54262	206	286	6500	-14433
ROI 323	310	22June2017_Pt2Plaque3.im	7295.5	75.8625	1448.03	15.925	1.425	349418	-26.5334	27.4228	0.0109977	0.000309809	0.0108283	0.000306847	1.36899	1274	115842	0.0112975	400	1.86899	1.54262	226	286	6500	-14432
ROI 324	311	22June2017_Pt2Plaque3.im	7511	76.225	2005.34	22.35	2.675	353563	-13.4758	23.4601	0.0111453	0.000265041	0.0109736	0.000263129	1.06942	1788	160427	0.0112975	400	1.86899	1.54262	246	286	6500	-14430
ROI 325	312	22June2017_Pt2Plaque3.im	7298.27	74.95	1459.75	16.5	1.2125	356582	0.513907	27.6934	0.0113033	0.000312867	0.0111292	0.000309941	0.831434	1320	116780	0.0112975	400	1.86899	1.54262	266	286	6500	-14429
ROI 326	313	22June2017_Pt2Plaque3.im	7235.85	72.9375	1209.47	13.9875	0.325	358512	23.6721	30.7782	0.0115649	0.000347716	0.0113868	0.000344144	1.08667	1119	96758	0.0112975	400	1.86899	1.54262	286	286	6500	-14427
ROI 327	314	22June2017_Pt2Plaque3.im	7439.34	75.9375	1316.46	14.325	1.4875	361905	-36.8281	28.6063	0.0108814	0.00032318	0.0107138	0.000319901	0.426973	1146	105317	0.0112975	400	1.86899	1.54262	306	286	6500	-14426
ROI 328	315	22June2017_Pt2Plaque3.im	7320.18	74.5875	1483.8	16.5625	3.825	362416	-11.9744	27.2942	0.0111622	0.000308356	0.0109903	0.00030548	0.919395	1325	118704	0.0112975	400	1.86899	1.54262	326	286	6500	-14425
ROI 329	316	22June2017_Pt2Plaque3.im	7337.93	75.05	1611.61	18.2625	2.95	360111	3.03769	26.39	0.0113318	0.000298141	0.0111573	0.000295544	1.0953	1461	128929	0.0112975	400	1.86899	1.54262	346	286	6500	-14423
ROI 330	317	22June2017_Pt2Plaque3.im	6930.57	70.475	1206.91	13.225	2.05	358747	-30.0763	29.982	0.0109577	0.000338722	0.0107889	0.000335149	0.836432	1058	96553	0.0112975	400	1.86899	1.54262	366	286	6500	-14422
ROI 331	318	22June2017_Pt2Plaque3.im	6657.21	68.125	1062.24	11.55	2.0375	356073	-37.5503	31.8339	0.0108733	0.000359644	0.0107058	0.00035563	0.996548	924	84979	0.0112975	400	1.86899	1.54262	386	286	6500	-14421
ROI 332	319	22June2017_Pt2Plaque3.im	6306.34	61.85	868.45	9.875	0.5625	351052	6.49111	36.0124	0.0113708	0.00040685	0.0111957	0.000402058	0.874838	790	69476	0.0112975	400	1.86899	1.54262	406	286	6500	-14419
ROI 333	320	22June2017_Pt2Plaque3.im	5842.93	59.0875	770.413	9.075	0.2625	343596	42.6559	38.9238	0.0117794	0.000439742	0.011598	0.000434433	1.18152	726	61633	0.0112975	400	1.86899	1.54262	426	286	6500	-14418
ROI 334	321	22June2017_Pt2Plaque3.im	5618.02	60.9625	924.475	10.15	0.825	337287	-28.174	34.2911	0.0109792	0.000387404	0.0108101	0.000382881	0.875532	812	73958	0.0112975	400	1.86899	1.54262	446	286	6500	-14416
ROI 335	322	22June2017_Pt2Plaque3.im	5170.46	59.05	726.275	8.3625	0.675	334307	19.1842	39.6301	0.0115142	0.000447722	0.0113369	0.0004422	1.28977	669	58102	0.0112975	400	1.86899	1.54262	466	286	6500	-14415
ROI 337	323	22June2017_Pt2Plaque3.im	6471.66	66.225	1268.25	15.125	0.7625	320424	55.6213	30.5274	0.0119259	0.000344883	0.0117422	0.000341483	1.40037	1210	101460	0.0112975	400	1.86899	1.54262	26	306	6499	-14445
ROI 338	324	22June2017_Pt2Plaque3.im	7366.7	75.8625	1298.14	15.9875	0.75	325956	90.128	30.669	0.0123157	0.000346483	0.012126	0.000343176	1.28494	1279	103851	0.0112975	400	1.86899	1.54262	46	306	6499	-14444
ROI 339	325	22June2017_Pt2Plaque3.im	7925.43	81.2375	1452.94	17.4125	1.6625	331471	60.7959	28.5919	0.0119843	0.000323017	0.0117997	0.000320103	1.78532	1393	116235	0.0112975	400	1.86899	1.54262	66	306	6499	-14442
ROI 340	326	22June2017_Pt2Plaque3.im	8024.09	83.9875	1351.15	16.3625	1.2625	336697	71.9234	29.8063	0.0121101	0.000336736	0.0119235	0.000333569	1.43902	1309	108092	0.0112975	400	1.86899	1.54262	86	306	6499	-14441
ROI 341	327	22June2017_Pt2Plaque3.im	7924.32	82.2	1512.6	17.8625	1.2875	332999	45.2876	27.8144	0.0118091	0.000314233	0.0116272	0.000311449	1.22844	1429	121008	0.0112975	400	1.86899	1.54262	106	306	6499	-14440
ROI 342	328	22June2017_Pt2Plaque3.im	7781.39	80.05	1367.53	16.9375	0.5125	344338	96.3057	29.9664	0.0123855	0.000338546	0.0121947	0.000335432	0.987263	1355	109402	0.0112975	400	1.86899	1.54262	126	306	6499	-14438
ROI 343	329	22June2017_Pt2Plaque3.im	7288.06	74	1520.34	18.025	1.6875	339688	49.4286	27.799	0.0118559	0.00031406	0.0116733	0.000311296	0.707128	1442	121627	0.0112975	400	1.86899	1.54262	146	306	6499	-14437
ROI 344	330	22June2017_Pt2Plaque3.im	7144.48	74.85	1377.1	16.225	0.4	339212	42.8861	29.1167	0.011782	0.000328946	0.0116005	0.000325836	0.969148	1298	110168	0.0112975	400	1.86899	1.54262	166	306	6499	-14436
ROI 345	331	22June2017_Pt2Plaque3.im	7220.06	75.05	1444.34	16.6625	0.5125	342728	21.1491	28.1297	0.0115364	0.000317795	0.0113587	0.000314841	0.863028	1333	115547	0.0112975	400	1.86899	1.54262	186	306	6499	-14434
ROI 346	332	22June2017_Pt2Plaque3.im	7317.46	74	1636.38	18.05	1.7125	345402	-23.6353	25.8351	0.0110305	0.000291872	0.0108606	0.000289309	0.923123	1444	130910	0.0112975	400	1.86899	1.54262	206	306	6499	-14433
ROI 347	333	22June2017_Pt2Plaque3.im	7211.5	73.925	1335.97	14.8	0.9125	348933	-19.4245	28.6548	0.0110781	0.000323728	0.0109074	0.000320499	1.33367	1184	106878	0.0112975	400	1.86899	1.54262	226	306	6499	-14432
ROI 348	334	22June2017_Pt2Plaque3.im	7161.05	72.925	1257.55	14.6625	0.3875	352739	32.0493	30.3088	0.0116596	0.000342414	0.01148	0.00033898	1.18323	1173	100604	0.0112975	400	1.86899	1.54262	246	306	6499	-14430
ROI 349	335	22June2017_Pt2Plaque3.im	7195.8	74.45	1371.11	15.9625	0.95	355762	30.4941	29.0044	0.011642	0.000327677	0.0114627	0.000324547	1.0051	1277	109689	0.0112975	400	1.86899	1.54262	266	306	6499	-14429
ROI 350	336	22June2017_Pt2Plaque3.im	7245.71	73.1375	1522.76	16.5625	2.1	355255	-37.2548	26.5921	0.0108766	0.000300424	0.0107091	0.000297622	1.29267	1325	121821	0.0112975	400	1.86899	1.54262	286	306	6499	-14427
ROI 351	337	22June2017_Pt2Plaque3.im	7381.51	74.3375	1669.65	19.025	3.125	355454	8.59521	25.9998	0.0113946	0.000293733	0.0112191	0.000291257	1.08949	1522	133572	0.0112975	400	1.86899	1.54262	306	306	6499	-14426
ROI 352	338	22June2017_Pt2Plaque3.im	7069.27	71.1375	1164.29	13.0125	0.975	359600	-10.7224	30.8323	0.0111764	0.000348328	0.0110042	0.000344626	0.790626	1041	93143	0.0112975	400	1.86899	1.54262	326	306	6499	-14425
ROI 353	339	22June2017_Pt2Plaque3.im	6926.88	70.25	1087.34	12.45	1.0375	360547	13.4974	32.2972	0.01145	0.000364878	0.0112736	0.000360925	0.961445	996	86987	0.0112975	400	1.86899	1.54262	346	306	6499	-14423
ROI 354	340	22June2017_Pt2Plaque3.im	6932.3	68.3875	1466.7	16.3875	2.225	357468	-11.0164	27.4663	0.011173	0.000310301	0.0110009	0.000307386	1.00872	1311	117336	0.0112975	400	1.86899	1.54262	366	306	6499	-14422
ROI 355	341	22June2017_Pt2Plaque3.im	6661.54	66.65	1480.38	16.15	3.4	352684	-34.3529	27.0112	0.0109094	0.000305159	0.0107413	0.000302266	0.984532	1292	118430	0.0112975	400	1.86899	1.54262	386	306	6499	-14421
ROI 356	342	22June2017_Pt2Plaque3.im	6216	61.55	925.025	10.0875	1.45	349053	-34.7324	34.1638	0.0109051	0.000385966	0.0107371	0.00038145	0.821716	807	74002	0.0112975	400	1.86899	1.54262	406	306	6499	-14419
ROI 357	343	22June2017_Pt2Plaque3.im	5847.96	59.6375	862.138	9.375	0.925	341564	-37.4742	35.337	0.0108741	0.00039922	0.0107066	0.000394446	0.746905	750	68971	0.0112975	400	1.86899	1.54262	426	306	6499	-14418
ROI 358	344	22June2017_Pt2Plaque3.im	5561.4	58.775	991.487	10.9375	1.3875	335014	-23.5534	33.1915	0.0110314	0.000374981	0.0108615	0.000370711	1.31817	875	79319	0.0112975	400	1.86899	1.54262	446	306	6499	-14416
ROI 359	345	22June2017_Pt2Plaque3.im	5073.86	58.7375	752.3	8.5	0.925	331221	0.104859	38.5683	0.0112987	0.000435726	0.0111246	0.000430374	1.1621	680	60184	0.0112975	400	1.86899	1.54262	466	306	6499	-14415
ROI 361	346	22June2017_Pt2Plaque3.im	6249.01	64	1254.04	14.75	0.7375	321559	41.1161	30.4858	0.011762	0.000344413	0.0115808	0.000340971	1.309	1180	100323	0.0112975	400	1.86899	1.54262	26	326	6498	-14445
ROI 362	347	22June2017_Pt2Plaque3.im	7169.4	73.9625	1258.8	15.55	1.425	326214	93.4308	31.1923	0.012353	0.000352395	0.0121627	0.000348975	1.5816	1244	100704	0.0112975	400	1.86899	1.54262	46	326	6498	-14444
ROI 363	348	22June2017_Pt2Plaque3.im	7767.34	77.8875	1589.39	19.2	2.9	333178	69.2742	27.4474	0.0120801	0.000310087	0.011894	0.000307491	1.15498	1536	127151	0.0112975	400	1.86899	1.54262	66	326	6498	-14442
ROI 364	349	22June2017_Pt2Plaque3.im	7916.07	81.7125	1584.75	18.6125	2.125	336167	39.5888	27.0988	0.0117448	0.000306148	0.0115638	0.000303521	1.59889	1489	126780	0.0112975	400	1.86899	1.54262	86	326	6498	-14441
ROI 365	350	22June2017_Pt2Plaque3.im	7750.01	77.575	1357.1	16.5375	1.325	335984	78.6378	29.835	0.0121859	0.000337061	0.0119982	0.000333911	0.86733	1323	108568	0.0112975	400	1.86899	1.54262	106	326	6498	-14440
ROI 366	351	22June2017_Pt2Plaque3.im	7565.19	76.275	1382.88	16.3	1.0125	341740	43.3316	29.0622	0.011787	0.00032833	0.0116055	0.000325234	1.0049	1304	110630	0.0112975	400	1.86899	1.54262	126	326	6498	-14438
ROI 367	352	22June2017_Pt2Plaque3.im	7295.7	75.1625	1416.17	16.5625	1.0625	339275	35.2056	28.6051	0.0116952	0.000323166	0.0115151	0.00032015	1.37725	1325	113294	0.0112975	400	1.86899	1.54262	146	326	6498	-14437
ROI 368	353	22June2017_Pt2Plaque3.im	7057.44	72.0125	1313.28	15.525	0.325	333393	46.3901	29.8665	0.0118216	0.000337417	0.0116395	0.00033414	0.958024	1242	105062	0.0112975	400	1.86899	1.54262	166	326	6498	-14436
ROI 369	354	22June2017_Pt2Plaque3.im	7492.26	75.9	1414.46	16.475	0.7375	343564	30.9833	28.5633	0.0116475	0.000322694	0.0114681	0.000319673	1.16828	1318	113157	0.0112975	400	1.86899	1.54262	186	326	6498	-14434
ROI 370	355	22June2017_Pt2Plaque3.im	6961.88	71.225	1292.41	14.8375	0.325	345736	16.1954	29.6641	0.0114805	0.00033513	0.0113036	0.000331791	0.962285	1187	103393	0.0112975	400	1.86899	1.54262	206	326	6498	-14433
ROI 371	356	22June2017_Pt2Plaque3.im	7028.49	74.5	1309.7	15.075	0.8	347939	18.8334	29.5063	0.0115103	0.000333347	0.011333	0.000330056	1.19218	1206	104776	0.0112975	400	1.86899	1.54262	226	326	6498	-14432
ROI 372	357	22June2017_Pt2Plaque3.im	6994.76	71.6	1218.47	13.9	0.4125	351548	9.75459	30.4528	0.0114077	0.00034404	0.011232	0.000340495	0.889311	1112	97478	0.0112975	400	1.86899	1.54262	246	326	6498	-14430
ROI 373	358	22June2017_Pt2Plaque3.im	7109.56	73.3	1427.29	15.7875	1.675	353151	-20.9169	27.7017	0.0110612	0.00031296	0.0108908	0.000309952	1.20651	1263	114183	0.0112975	400	1.86899	1.54262	266	326	6498	-14429
ROI 374	359	22June2017_Pt2Plaque3.im	7339.3	74.1375	2011.16	21.8875	4.3375	353079	-36.6887	23.1459	0.010883	0.000261491	0.0107154	0.000259561	0.742466	1751	160893	0.0112975	400	1.86899	1.54262	286	326	6498	-14427
ROI 375	360	22June2017_Pt2Plaque3.im	6967.7	70.9	1360.04	14.75	1.5125	358427	-40.0275	28.097	0.0108453	0.000317426	0.0106782	0.000314255	0.741872	1180	108803	0.0112975	400	1.86899	1.54262	306	326	6498	-14426
ROI 376	361	22June2017_Pt2Plaque3.im	6901.3	70.0875	1107.51	12.0375	0.8	359834	-37.933	31.1702	0.010869	0.000352145	0.0107015	0.000348278	0.899427	963	88601	0.0112975	400	1.86899	1.54262	326	326	6498	-14425
ROI 377	362	22June2017_Pt2Plaque3.im	6715.46	69.475	1026.26	10.975	0.625	359856	-53.406	32.1164	0.0106941	0.000362835	0.0105294	0.000358708	1.25142	878	82101	0.0112975	400	1.86899	1.54262	346	326	6498	-14423
ROI 378	363	22June2017_Pt2Plaque3.im	6738.96	66.2375	1377.04	15.1375	2.4125	357445	-26.9704	28.1144	0.0109928	0.000317622	0.0108235	0.000314494	1.12072	1211	110163	0.0112975	400	1.86899	1.54262	366	326	6498	-14422
ROI 379	364	22June2017_Pt2Plaque3.im	6480.68	66.5125	1498.89	16.6375	2.9625	352280	-17.4906	27.0798	0.0110999	0.000305933	0.0109289	0.000303088	1.36677	1331	119911	0.0112975	400	1.86899	1.54262	386	326	6498	-14421
ROI 380	365	22June2017_Pt2Plaque3.im	6203.24	60.3875	1295.03	14.425	2.55	345768	-14.049	29.1849	0.0111388	0.000329716	0.0109672	0.000326383	1.32624	1154	103602	0.0112975	400	1.86899	1.54262	406	326	6498	-14419
ROI 381	366	22June2017_Pt2Plaque3.im	5930.89	61.125	997.725	11.625	1.7	339469	31.3351	34.0153	0.0116515	0.000384287	0.011472	0.000380007	1.05755	930	79818	0.0112975	400	1.86899	1.54262	426	326	6498	-14418
ROI 382	367	22June2017_Pt2Plaque3.im	5367.94	58.5875	757.125	8.5375	1.0125	334764	-1.88449	38.4066	0.0112762	0.000433898	0.0111025	0.000428575	0.831222	683	60570	0.0112975	400	1.86899	1.54262	446	326	6498	-14416
ROI 383	368	22June2017_Pt2Plaque3.im	5026.89	54.9875	663.325	7.6375	0.55	331054	19.1603	41.4675	0.011514	0.000468479	0.0113366	0.000462577	1.17598	611	53066	0.0112975	400	1.86899	1.54262	466	326	6498	-14415
ROI 385	369	22June2017_Pt2Plaque3.im	6080.14	62.2375	1426.99	16.8	2.0875	319384	42.0937	28.5923	0.0117731	0.000323021	0.0115917	0.000320035	1.60916	1344	114159	0.0112975	400	1.86899	1.54262	26	346	6496	-14445
ROI 386	370	22June2017_Pt2Plaque3.im	7016.91	72.925	1311.19	16.475	1.8	326995	112.188	30.827	0.0125649	0.000348269	0.0123714	0.000345006	1.25257	1318	104895	0.0112975	400	1.86899	1.54262	46	346	6496	-14444
ROI 387	371	22June2017_Pt2Plaque3.im	7699.29	76.8	1800.66	22.5	3.4125	332890	106.032	26.2318	0.0124954	0.000296354	0.0123029	0.000294229	1.07906	1800	144053	0.0112975	400	1.86899	1.54262	66	346	6496	-14442
ROI 388	372	22June2017_Pt2Plaque3.im	7757.45	79.0125	1614.72	19.8125	2.2375	336181	86.0714	27.4468	0.0122699	0.00031008	0.0120809	0.000307554	1.23071	1585	129178	0.0112975	400	1.86899	1.54262	86	346	6496	-14441
ROI 389	373	22June2017_Pt2Plaque3.im	7788	79.85	1659.26	20.3375	2.425	339999	84.926	27.0615	0.012257	0.000305727	0.0120681	0.000303295	1.29678	1627	132741	0.0112975	400	1.86899	1.54262	106	346	6496	-14440
ROI 390	374	22June2017_Pt2Plaque3.im	7679.79	77.525	1561.75	19.3875	1.9375	330336	98.8236	28.0738	0.012414	0.000317164	0.0122227	0.00031453	1.3714	1551	124940	0.0112975	400	1.86899	1.54262	126	346	6496	-14438
ROI 391	375	22June2017_Pt2Plaque3.im	7385.26	74.5125	1360.04	16.1125	0.4375	346780	48.648	29.3806	0.0118471	0.000331927	0.0116646	0.000328775	1.00449	1289	108803	0.0112975	400	1.86899	1.54262	146	346	6496	-14437
ROI 392	376	22June2017_Pt2Plaque3.im	6940.82	71.9375	1326.88	15.55	0.4625	340540	37.3326	29.5827	0.0117193	0.000334211	0.0115387	0.000330968	1.53718	1244	106150	0.0112975	400	1.86899	1.54262	166	346	6496	-14436
ROI 393	377	22June2017_Pt2Plaque3.im	6971.89	71.15	1540.55	17.0375	1.4625	340522	-21.0788	26.6617	0.0110594	0.000301211	0.010889	0.000298453	1.53062	1363	123244	0.0112975	400	1.86899	1.54262	186	346	6496	-14434
ROI 394	378	22June2017_Pt2Plaque3.im	6846.06	68.95	1446.31	16.0375	1.325	342645	-18.4957	27.5533	0.0110885	0.000311283	0.0109177	0.00030832	1.23421	1283	115705	0.0112975	400	1.86899	1.54262	206	346	6496	-14433
ROI 395	379	22June2017_Pt2Plaque3.im	6924.02	71.6875	1449.17	16.2875	1.3375	345618	-5.16454	27.7144	0.0112392	0.000313104	0.011066	0.000310151	0.91574	1303	115934	0.0112975	400	1.86899	1.54262	226	346	6496	-14432
ROI 396	380	22June2017_Pt2Plaque3.im	6859.86	69.875	1262.51	14.1375	0.5625	350453	-8.81531	29.6375	0.0111979	0.00033483	0.0110254	0.000331409	0.737014	1131	101001	0.0112975	400	1.86899	1.54262	246	346	6496	-14430
ROI 397	381	22June2017_Pt2Plaque3.im	6865.85	69.5125	1203.67	13.2375	0.7	353295	-26.5483	30.0775	0.0109976	0.0003398	0.0108282	0.000336217	1.40204	1059	96294	0.0112975	400	1.86899	1.54262	266	346	6496	-14429
ROI 398	382	22June2017_Pt2Plaque3.im	7009.62	71.325	1607.94	17.85	2.55	354536	-17.3775	26.1469	0.0111012	0.000295394	0.0109302	0.000292778	0.938935	1428	128635	0.0112975	400	1.86899	1.54262	286	346	6496	-14427
ROI 399	383	22June2017_Pt2Plaque3.im	6902.64	69.675	1552.65	17.6	2.0625	354022	3.35993	26.8908	0.0113355	0.000303798	0.0111608	0.000301079	1.24084	1408	124212	0.0112975	400	1.86899	1.54262	306	346	6496	-14426
ROI 400	384	22June2017_Pt2Plaque3.im	6688.35	67.6875	1194.08	13.425	0.725	358760	-4.82293	30.537	0.011243	0.000344991	0.0110698	0.000341377	0.888642	1074	95526	0.0112975	400	1.86899	1.54262	326	346	6496	-14425
ROI 401	385	22June2017_Pt2Plaque3.im	6660.23	67.0875	1251.9	13.95	1.8625	358605	-13.6701	29.6891	0.0111431	0.000335412	0.0109714	0.000331963	1.22074	1116	100152	0.0112975	400	1.86899	1.54262	346	346	6496	-14423
ROI 402	386	22June2017_Pt2Plaque3.im	6687.38	68.25	1643.53	17.475	2.8125	357137	-58.8507	25.3047	0.0106326	0.00028588	0.0104688	0.00028331	0.79239	1398	131482	0.0112975	400	1.86899	1.54262	366	346	6496	-14422
ROI 403	387	22June2017_Pt2Plaque3.im	6486.04	64.7375	1907.19	20.8375	3.7875	349244	-32.9033	23.8156	0.0109258	0.000269057	0.0107575	0.000266968	1.1057	1667	152575	0.0112975	400	1.86899	1.54262	386	346	6496	-14421
ROI 404	388	22June2017_Pt2Plaque3.im	6174.66	61.875	1913.17	21.4125	4.0375	342219	-9.32699	24.0696	0.0111921	0.000271926	0.0110197	0.000269871	1.00955	1713	153054	0.0112975	400	1.86899	1.54262	406	346	6496	-14419
ROI 405	389	22June2017_Pt2Plaque3.im	5688.89	58.35	1329.36	15.1375	2.8	333703	7.92541	29.1283	0.011387	0.000329077	0.0112116	0.000325835	1.09435	1211	106349	0.0112975	400	1.86899	1.54262	426	346	6496	-14418
ROI 406	390	22June2017_Pt2Plaque3.im	5229.14	56.325	901.175	10.025	1.6875	330379	-15.325	34.9629	0.0111244	0.000394994	0.010953	0.000390364	1.38003	802	72094	0.0112975	400	1.86899	1.54262	446	346	6496	-14416
ROI 407	391	22June2017_Pt2Plaque3.im	4853.59	53.7875	645.087	7.475	0.625	329905	25.6761	42.1853	0.0115876	0.000476589	0.0114091	0.000470556	0.941661	598	51607	0.0112975	400	1.86899	1.54262	466	346	6496	-14415
ROI 409	392	22June2017_Pt2Plaque3.im	5753.25	59.95	1160.51	13.775	0.925	315553	50.6533	31.8369	0.0118698	0.000359677	0.0116869	0.000355954	1.00868	1102	92841	0.0112975	400	1.86899	1.54262	26	366	6495	-14445
ROI 410	393	22June2017_Pt2Plaque3.im	7122.64	73.8	1901.61	23.5875	3.45	326234	97.9373	25.4313	0.0124039	0.00028731	0.0122129	0.000285364	0.881958	1887	152129	0.0112975	400	1.86899	1.54262	46	366	6495	-14444
ROI 411	394	22June2017_Pt2Plaque3.im	7500.89	76.0375	1634.92	19.9625	2.6625	331266	80.7737	27.2093	0.01221	0.000307397	0.012022	0.000304909	1.47086	1597	130794	0.0112975	400	1.86899	1.54262	66	366	6495	-14442
ROI 412	395	22June2017_Pt2Plaque3.im	7687.9	77.9625	1715.6	20.25	3.75	337174	44.7844	26.1106	0.0118035	0.000294985	0.0116216	0.000292629	1.15739	1620	137248	0.0112975	400	1.86899	1.54262	86	366	6495	-14441
ROI 413	396	22June2017_Pt2Plaque3.im	7540.54	77.15	1200.97	14	1.0125	341241	31.8385	31.0113	0.0116572	0.00035035	0.0114776	0.000346752	0.804478	1120	96078	0.0112975	400	1.86899	1.54262	106	366	6495	-14440
ROI 414	397	22June2017_Pt2Plaque3.im	7476.1	76.5375	1175.78	14.225	1.125	337267	70.892	31.9364	0.0120984	0.000360801	0.011912	0.000357125	0.934779	1138	94062	0.0112975	400	1.86899	1.54262	126	366	6495	-14438
ROI 415	398	22June2017_Pt2Plaque3.im	7376.93	75.9375	1229.81	14.4125	0.375	348072	37.3327	30.7279	0.0117193	0.000347149	0.0115387	0.000343636	1.29429	1153	98385	0.0112975	400	1.86899	1.54262	146	366	6495	-14437
ROI 416	399	22June2017_Pt2Plaque3.im	6924.35	71.05	1269.45	14.325	0.375	343268	-1.15823	29.6716	0.0112844	0.000335215	0.0111106	0.000331813	0.933765	1146	101556	0.0112975	400	1.86899	1.54262	166	366	6495	-14436
ROI 417	400	22June2017_Pt2Plaque3.im	6819.4	69.75	1584.06	17.9375	2.275	343164	2.32198	26.6089	0.0113237	0.000300614	0.0111493	0.00029796	1.20366	1435	126725	0.0112975	400	1.86899	1.54262	186	366	6495	-14434
ROI 418	401	22June2017_Pt2Plaque3.im	6962.39	72.5875	2142.32	23.55	4.275	338656	-26.9767	22.5402	0.0109927	0.000254647	0.0108234	0.000252922	0.762801	1884	171386	0.0112975	400	1.86899	1.54262	206	366	6495	-14433
ROI 419	402	22June2017_Pt2Plaque3.im	6665.1	69.1125	1359.05	14.2125	1.45	344773	-74.3375	27.5951	0.0104577	0.000311755	0.0102966	0.00030858	0.867055	1137	108724	0.0112975	400	1.86899	1.54262	226	366	6495	-14432
ROI 420	403	22June2017_Pt2Plaque3.im	7131.86	72.725	1194.51	12.9625	0.5875	345854	-39.4594	29.9896	0.0108517	0.000338807	0.0106845	0.000335201	0.99682	1037	95561	0.0112975	400	1.86899	1.54262	246	366	6495	-14430
ROI 421	404	22June2017_Pt2Plaque3.im	6820.61	70.4625	1157.3	12.85	0.4125	351306	-17.178	30.8231	0.0111034	0.000348224	0.0109324	0.000344502	0.87295	1028	92584	0.0112975	400	1.86899	1.54262	266	366	6495	-14429
ROI 422	405	22June2017_Pt2Plaque3.im	6688.82	67.675	1193.12	12.9875	1.225	354401	-36.4877	30.0539	0.0108853	0.000339534	0.0107176	0.000335923	1.41106	1039	95450	0.0112975	400	1.86899	1.54262	286	366	6495	-14427
ROI 423	406	22June2017_Pt2Plaque3.im	6674.9	68.7	1427.47	15.1125	1.6875	354538	-62.901	27.0931	0.0105869	0.000306085	0.0104238	0.000303068	1.02483	1209	114198	0.0112975	400	1.86899	1.54262	306	366	6495	-14426
ROI 424	407	22June2017_Pt2Plaque3.im	6724.5	68.7375	1720.49	19.125	2.575	356201	-16.0624	25.2943	0.011116	0.000285762	0.0109448	0.000283364	0.968958	1530	137639	0.0112975	400	1.86899	1.54262	326	366	6495	-14425
ROI 425	408	22June2017_Pt2Plaque3.im	6649.16	67.1625	1727.51	18.7375	2.8625	355061	-39.9185	24.9316	0.0108465	0.000281665	0.0106794	0.000279262	1.02201	1499	138201	0.0112975	400	1.86899	1.54262	346	366	6495	-14423
ROI 426	409	22June2017_Pt2Plaque3.im	6531.95	65.125	1565.26	17.175	3.1	353371	-28.7585	26.3453	0.0109726	0.000297636	0.0108036	0.000294927	1.05814	1374	125221	0.0112975	400	1.86899	1.54262	366	366	6495	-14422
ROI 427	410	22June2017_Pt2Plaque3.im	6327.54	62.1625	1808.56	19.8875	3.4125	347502	-26.6605	24.536	0.0109963	0.000277196	0.0108269	0.000274947	0.813038	1591	144685	0.0112975	400	1.86899	1.54262	386	366	6495	-14421
ROI 428	411	22June2017_Pt2Plaque3.im	6041.29	60.0625	1918.38	20.8875	4.6625	339839	-36.2362	23.7047	0.0108881	0.000267804	0.0107204	0.000265729	1.1156	1671	153470	0.0112975	400	1.86899	1.54262	406	366	6495	-14419
ROI 429	412	22June2017_Pt2Plaque3.im	5555.45	57.775	1480.31	16.925	2.9375	333219	12.0289	27.66	0.0114334	0.000312489	0.0112573	0.000309615	1.27572	1354	118425	0.0112975	400	1.86899	1.54262	426	366	6495	-14418
ROI 430	413	22June2017_Pt2Plaque3.im	5083.32	53.6	1038.11	11.2625	1.7375	329512	-39.6975	32.1654	0.010849	0.000363388	0.0106819	0.000359294	0.994573	901	83049	0.0112975	400	1.86899	1.54262	446	366	6495	-14416
ROI 431	414	22June2017_Pt2Plaque3.im	4850	53.625	1037.12	11.7	1.75	323688	-1.44403	32.8224	0.0112812	0.000370811	0.0111074	0.000366692	1.64786	936	82970	0.0112975	400	1.86899	1.54262	466	366	6495	-14415
ROI 433	415	22June2017_Pt2Plaque3.im	5590.76	58.9375	1046.67	12.2625	1.375	314536	37.0145	33.3027	0.0117157	0.000376237	0.0115352	0.000372134	1.4559	981	83734	0.0112975	400	1.86899	1.54262	26	386	6494	-14445
ROI 434	416	22June2017_Pt2Plaque3.im	6748.91	68.375	1359.38	16.0375	1.2875	328482	44.2754	29.3257	0.0117977	0.000331307	0.011616	0.000328152	1.45048	1283	108750	0.0112975	400	1.86899	1.54262	46	386	6494	-14444
ROI 435	417	22June2017_Pt2Plaque3.im	7089.95	74.7125	1289.1	15.1625	2.025	329750	41.1225	30.0684	0.0117621	0.000339698	0.0115809	0.000336354	1.81838	1213	103128	0.0112975	400	1.86899	1.54262	66	386	6494	-14442
ROI 436	418	22June2017_Pt2Plaque3.im	7591.68	76.4	1318.36	16.5125	2.0375	342277	108.653	30.6935	0.012525	0.00034676	0.0123321	0.000343516	1.4463	1321	105469	0.0112975	400	1.86899	1.54262	86	386	6494	-14441
ROI 437	419	22June2017_Pt2Plaque3.im	7524.99	77.1	1254.97	14.85	2.05	342218	47.3915	30.5672	0.0118329	0.000345333	0.0116506	0.000341894	1.39776	1188	100398	0.0112975	400	1.86899	1.54262	106	386	6494	-14440
ROI 438	420	22June2017_Pt2Plaque3.im	7285.94	75.0375	1116.94	13.3	0.9125	339988	53.9996	32.5042	0.0119076	0.000367217	0.0117241	0.000363351	0.953493	1064	89355	0.0112975	400	1.86899	1.54262	126	386	6494	-14438
ROI 439	421	22June2017_Pt2Plaque3.im	7185.38	74.225	1291.25	15.475	0.875	337993	60.8109	30.3295	0.0119845	0.000342647	0.0117999	0.000339313	1.12202	1238	103300	0.0112975	400	1.86899	1.54262	146	386	6494	-14437
ROI 440	422	22June2017_Pt2Plaque3.im	6875.06	70.8125	1234.83	13.95	0.3375	345359	-0.0311609	30.1019	0.0112971	0.000340076	0.0111231	0.000336578	1.24048	1116	98786	0.0112975	400	1.86899	1.54262	166	386	6494	-14436
ROI 441	423	22June2017_Pt2Plaque3.im	6631.88	66.8125	1484.29	16.85	1.625	340385	4.84609	27.5236	0.0113522	0.000310948	0.0111774	0.00030808	1.45558	1348	118743	0.0112975	400	1.86899	1.54262	186	386	6494	-14434
ROI 442	424	22June2017_Pt2Plaque3.im	6808.56	71.5875	2049.84	23.25	4.0875	336803	3.97103	23.4107	0.0113424	0.000264482	0.0111676	0.00026266	1.04529	1860	163987	0.0112975	400	1.86899	1.54262	206	386	6494	-14433
ROI 443	425	22June2017_Pt2Plaque3.im	6798.74	68.975	2177.61	24.2375	4.7	339550	-14.7989	22.4978	0.0111303	0.000254169	0.0109589	0.00025251	1.13484	1939	174209	0.0112975	400	1.86899	1.54262	226	386	6494	-14432
ROI 444	426	22June2017_Pt2Plaque3.im	6530.75	66.5875	1241.58	13.575	0.8375	344203	-32.2024	29.5278	0.0109337	0.00033359	0.0107653	0.000330114	1.39529	1086	99326	0.0112975	400	1.86899	1.54262	246	386	6494	-14430
ROI 445	427	22June2017_Pt2Plaque3.im	6497.81	66.025	1110.91	11.675	0.2375	349924	-69.7607	30.5979	0.0105094	0.00034568	0.0103475	0.000341837	0.930238	934	88873	0.0112975	400	1.86899	1.54262	266	386	6494	-14429
ROI 446	428	22June2017_Pt2Plaque3.im	6502.16	65.3125	1098.41	12.3625	0.7125	352487	-3.77253	31.856	0.0112549	0.000359893	0.0110815	0.000355982	1.0957	989	87873	0.0112975	400	1.86899	1.54262	286	386	6494	-14427
ROI 447	429	22June2017_Pt2Plaque3.im	6454.75	66.825	1201.81	12.7875	1.3875	354886	-58.1829	29.6024	0.0106402	0.000334433	0.0104763	0.000330852	1.32834	1023	96145	0.0112975	400	1.86899	1.54262	306	386	6494	-14426
ROI 448	430	22June2017_Pt2Plaque3.im	6550.23	66.475	1536.44	16.525	3.075	352559	-47.984	26.324	0.0107554	0.000297395	0.0105897	0.000294618	1.17909	1322	122915	0.0112975	400	1.86899	1.54262	326	386	6494	-14425
ROI 449	431	22June2017_Pt2Plaque3.im	6458.61	66.2	1536.59	16.5875	2.525	356200	-44.4766	26.3716	0.010795	0.000297934	0.0106287	0.000295158	1.06793	1327	122927	0.0112975	400	1.86899	1.54262	346	386	6494	-14423
ROI 450	432	22June2017_Pt2Plaque3.im	6430.95	64.45	1701.97	18.9125	3.9625	351155	-16.4116	25.4269	0.0111121	0.000287261	0.0109409	0.000284828	0.911075	1513	136158	0.0112975	400	1.86899	1.54262	366	386	6494	-14422
ROI 451	433	22June2017_Pt2Plaque3.im	5904.77	57.7	1293.01	14.125	4.5	353778	-33.0514	28.9217	0.0109241	0.000326743	0.0107558	0.000323404	1.56241	1130	103441	0.0112975	400	1.86899	1.54262	386	386	6494	-14421
ROI 452	434	22June2017_Pt2Plaque3.im	5860.89	58.475	1570.55	18.0125	3.4875	341224	15.1726	26.8958	0.0114689	0.000303855	0.0112922	0.000301181	1.22485	1441	125644	0.0112975	400	1.86899	1.54262	406	386	6494	-14419
ROI 453	435	22June2017_Pt2Plaque3.im	5456.84	53.9875	1510.81	16.8	2.7125	330560	-15.7252	26.9972	0.0111198	0.000305	0.0109486	0.000302182	0.876552	1344	120865	0.0112975	400	1.86899	1.54262	426	386	6494	-14418
ROI 454	436	22June2017_Pt2Plaque3.im	5018.3	53.8375	1106.8	12.4125	2.125	327427	-7.32346	31.6778	0.0112148	0.00035788	0.011042	0.000353998	0.984658	993	88544	0.0112975	400	1.86899	1.54262	446	386	6494	-14416
ROI 455	437	22June2017_Pt2Plaque3.im	4789.21	55.3125	1247.35	14.025	2.5375	321871	-4.74997	29.8788	0.0112438	0.000337556	0.0110706	0.000334094	1.22748	1122	99788	0.0112975	400	1.86899	1.54262	466	386	6494	-14415
ROI 457	438	22June2017_Pt2Plaque3.im	5431.8	57.2625	945.163	10.75	0.9375	315487	6.74534	34.5244	0.0113737	0.00039004	0.0111985	0.000385571	1.59702	860	75613	0.0112975	400	1.86899	1.54262	26	406	6492	-14445
ROI 458	439	22June2017_Pt2Plaque3.im	6454.94	64.8875	1338.46	16.1125	2.05	327740	65.5513	29.857	0.0120381	0.00033731	0.0118526	0.000334106	1.51591	1289	107077	0.0112975	400	1.86899	1.54262	46	406	6492	-14444
ROI 459	440	22June2017_Pt2Plaque3.im	7211.29	75.3875	1467.7	17.425	2.9	329935	50.8801	28.3129	0.0118723	0.000319865	0.0116894	0.000316981	1.15852	1394	117416	0.0112975	400	1.86899	1.54262	66	406	6492	-14442
ROI 460	441	22June2017_Pt2Plaque3.im	7345.9	74.3375	1210.91	15.0375	1.4	335470	99.2097	31.888	0.0124183	0.000360255	0.012227	0.000356691	1.35941	1203	96873	0.0112975	400	1.86899	1.54262	86	406	6492	-14441
ROI 461	442	22June2017_Pt2Plaque3.im	7319.48	75.325	1135.47	13.075	1.2	340875	19.2525	31.6958	0.011515	0.000358084	0.0113376	0.000354286	1.94933	1046	90838	0.0112975	400	1.86899	1.54262	106	406	6492	-14440
ROI 462	443	22June2017_Pt2Plaque3.im	7141.04	73.05	1224.03	14.5375	1.1875	340711	51.2769	31.0092	0.0118768	0.000350327	0.0116938	0.000346798	1.05513	1163	97922	0.0112975	400	1.86899	1.54262	126	406	6492	-14438
ROI 463	444	22June2017_Pt2Plaque3.im	7042.76	71.8125	1729.67	19.0875	2.3	328937	-23.2078	25.1342	0.0110353	0.000283954	0.0108653	0.000281568	0.972432	1527	138374	0.0112975	400	1.86899	1.54262	146	406	6492	-14437
ROI 464	445	22June2017_Pt2Plaque3.im	6952.99	72.7875	1692.11	20.3375	2.0125	346866	63.8637	26.533	0.012019	0.000299757	0.0118339	0.000297372	1.2779	1627	135369	0.0112975	400	1.86899	1.54262	166	406	6492	-14436
ROI 465	446	22June2017_Pt2Plaque3.im	6713.91	69.025	2221	24.675	4.625	337918	-16.6089	22.2562	0.0111099	0.00025144	0.0109387	0.000249839	1.04336	1974	177680	0.0112975	400	1.86899	1.54262	186	406	6492	-14434
ROI 466	447	22June2017_Pt2Plaque3.im	6587.31	67.575	2188.1	24.45	4.3625	333506	-10.9247	22.4884	0.0111741	0.000254062	0.011002	0.000252424	0.997914	1956	175048	0.0112975	400	1.86899	1.54262	206	406	6492	-14433
ROI 467	448	22June2017_Pt2Plaque3.im	6732.52	70.9875	2677.72	28.4	6.3625	336073	-61.2066	19.7996	0.010606	0.000223686	0.0104426	0.000222567	0.923475	2272	214218	0.0112975	400	1.86899	1.54262	226	406	6492	-14432
ROI 468	449	22June2017_Pt2Plaque3.im	6391.62	65.775	1625.42	17.3625	2.5	342329	-54.4968	25.5046	0.0106818	0.000288139	0.0105173	0.000285536	0.982241	1389	130034	0.0112975	400	1.86899	1.54262	246	406	6492	-14430
ROI 469	450	22June2017_Pt2Plaque3.im	6341.34	66.35	1409.22	15.225	1.5	346426	-43.699	27.5489	0.0108038	0.000311234	0.0106374	0.000308179	1.14164	1218	112738	0.0112975	400	1.86899	1.54262	266	406	6492	-14429
ROI 470	451	22June2017_Pt2Plaque3.im	6299.98	63.875	1141.2	13	0.8625	351213	8.32201	31.4443	0.0113915	0.000355242	0.011216	0.000351465	1.10199	1040	91296	0.0112975	400	1.86899	1.54262	286	406	6492	-14427
ROI 471	452	22June2017_Pt2Plaque3.im	6202	63.775	1049.49	12.4125	0.8625	353062	46.8866	33.4178	0.0118272	0.000377538	0.011645	0.000373442	1.05559	993	83959	0.0112975	400	1.86899	1.54262	306	406	6492	-14426
ROI 472	453	22June2017_Pt2Plaque3.im	6429.39	64.2625	1674.85	18.25	3.0625	352922	-35.4947	25.3794	0.0108965	0.000286724	0.0107286	0.000284227	1.74079	1460	133988	0.0112975	400	1.86899	1.54262	326	406	6492	-14425
ROI 473	454	22June2017_Pt2Plaque3.im	6409.91	63.8	1760.8	19.9125	4.425	351488	0.998467	25.2213	0.0113088	0.000284938	0.0111346	0.000282628	1.32862	1593	140864	0.0112975	400	1.86899	1.54262	346	406	6492	-14423
ROI 474	455	22June2017_Pt2Plaque3.im	6398.41	63.5375	2293.61	24.9625	8.5875	348861	-36.6465	21.6744	0.0108835	0.000244867	0.0107158	0.000243334	1.1379	1997	183489	0.0112975	400	1.86899	1.54262	366	406	6492	-14422
ROI 475	456	22June2017_Pt2Plaque3.im	6053.79	61.1125	1782.33	18.3625	4	345371	-88.0678	23.9154	0.0103026	0.000270184	0.0101439	0.000267843	0.990034	1469	142586	0.0112975	400	1.86899	1.54262	386	406	6492	-14421
ROI 476	457	22June2017_Pt2Plaque3.im	5784.01	57.0625	1617	17.925	3.075	340424	-18.779	26.0547	0.0110853	0.000294353	0.0109146	0.000291754	0.902374	1434	129360	0.0112975	400	1.86899	1.54262	406	406	6492	-14419
ROI 477	458	22June2017_Pt2Plaque3.im	5219.76	53.1375	1266.62	14.8125	2.2125	332271	35.1373	30.2457	0.0116945	0.000341701	0.0115143	0.000338293	1.42463	1185	101330	0.0112975	400	1.86899	1.54262	426	406	6492	-14418
ROI 478	459	22June2017_Pt2Plaque3.im	4946.44	50.8125	1035.65	10.675	1.725	330124	-87.6268	31.3813	0.0103075	0.00035453	0.0101488	0.00035046	0.87383	854	82852	0.0112975	400	1.86899	1.54262	446	406	6492	-14416
ROI 479	460	22June2017_Pt2Plaque3.im	4775.44	54.3	1207.25	13.2875	2.875	322960	-25.765	30.0451	0.0110064	0.000339435	0.0108369	0.000335862	1.50171	1063	96580	0.0112975	400	1.86899	1.54262	466	406	6492	-14415
ROI 481	461	22June2017_Pt2Plaque3.im	5320.66	54.75	1135.72	12.6625	1.5875	317277	-13.121	31.1793	0.0111493	0.000352248	0.0109775	0.00034846	1.46116	1013	90858	0.0112975	400	1.86899	1.54262	26	426	6491	-14445
ROI 482	462	22June2017_Pt2Plaque3.im	6224.55	64.0625	1583.72	18.225	3.0375	317722	18.6041	26.8294	0.0115077	0.000303105	0.0113304	0.000300461	1.68782	1458	126698	0.0112975	400	1.86899	1.54262	46	426	6491	-14444
ROI 483	463	22June2017_Pt2Plaque3.im	6981.34	70.1	1846.12	22.2875	3.7875	328132	68.6068	25.4594	0.0120726	0.000287628	0.0118866	0.000285544	0.944435	1783	147690	0.0112975	400	1.86899	1.54262	66	426	6491	-14442
ROI 484	464	22June2017_Pt2Plaque3.im	6971.54	70.9625	1335.85	16.625	2	333088	101.594	30.3936	0.0124453	0.000343371	0.0122536	0.000340173	1.07832	1330	106868	0.0112975	400	1.86899	1.54262	86	426	6491	-14441
ROI 485	465	22June2017_Pt2Plaque3.im	7039.56	70.8875	1197.41	14.325	1.725	338564	58.933	31.4672	0.0119633	0.000355501	0.011779	0.000351892	0.97167	1146	95793	0.0112975	400	1.86899	1.54262	106	426	6491	-14440
ROI 486	466	22June2017_Pt2Plaque3.im	7145.15	73.725	1703.78	20	3.05	337361	39.0475	26.1282	0.0117386	0.000295183	0.0115578	0.000292799	1.0361	1600	136302	0.0112975	400	1.86899	1.54262	126	426	6491	-14438
ROI 487	467	22June2017_Pt2Plaque3.im	6963.49	72.3	1913.62	22.175	4.425	335791	25.7097	24.4934	0.011588	0.000276714	0.0114095	0.0002747	1.17231	1774	153090	0.0112975	400	1.86899	1.54262	146	426	6491	-14437
ROI 488	468	22June2017_Pt2Plaque3.im	6825.8	70.3	1713.96	20.275	2.8375	343173	47.0736	26.152	0.0118293	0.000295453	0.0116471	0.000293096	0.956004	1622	137117	0.0112975	400	1.86899	1.54262	166	426	6491	-14436
ROI 489	469	22June2017_Pt2Plaque3.im	6435.65	65.2625	1888.17	21.75	4.4125	334943	19.6114	24.5837	0.0115191	0.000277734	0.0113416	0.000275669	0.860539	1740	151054	0.0112975	400	1.86899	1.54262	186	426	6491	-14434
ROI 490	470	22June2017_Pt2Plaque3.im	6245.56	63.975	1942.76	21.8625	4.0875	331960	-3.91184	23.9515	0.0112533	0.000270592	0.01108	0.000268592	0.803652	1749	155421	0.0112975	400	1.86899	1.54262	206	426	6491	-14433
ROI 491	471	22June2017_Pt2Plaque3.im	6285.41	65.425	2233.78	23.9625	4.5375	332670	-50.4663	21.803	0.0107274	0.000246319	0.0105621	0.000244688	1.15851	1917	178702	0.0112975	400	1.86899	1.54262	226	426	6491	-14432
ROI 492	472	22June2017_Pt2Plaque3.im	6214.66	65.2375	1946.2	21.3375	4.0875	336821	-29.5487	23.617	0.0109637	0.000266813	0.0107948	0.00026479	0.800659	1707	155696	0.0112975	400	1.86899	1.54262	246	426	6491	-14430
ROI 493	473	22June2017_Pt2Plaque3.im	6362.07	65.55	2020.31	22.8	4.1875	340083	-1.07249	23.5211	0.0112854	0.00026573	0.0111115	0.000263856	0.884958	1824	161625	0.0112975	400	1.86899	1.54262	266	426	6491	-14429
ROI 494	474	22June2017_Pt2Plaque3.im	6195.84	61.125	1525.75	16.7	2.4875	344370	-31.1629	26.6509	0.0109454	0.000301088	0.0107768	0.000298295	1.1998	1336	122060	0.0112975	400	1.86899	1.54262	286	426	6491	-14427
ROI 495	475	22June2017_Pt2Plaque3.im	5987.82	59.9625	1025.51	10.2625	1.075	349840	-114.212	31.0685	0.0100072	0.000350996	0.00985304	0.000346914	1.03765	821	82041	0.0112975	400	1.86899	1.54262	306	426	6491	-14426
ROI 496	476	22June2017_Pt2Plaque3.im	6001.93	60.45	1207.16	13.2875	1.3625	351798	-25.6944	30.0473	0.0110072	0.00033946	0.0108377	0.000335886	1.15913	1063	96573	0.0112975	400	1.86899	1.54262	326	426	6491	-14425
ROI 497	477	22June2017_Pt2Plaque3.im	5978.3	58.6125	1193.62	12.9125	1.55	352160	-42.4531	29.9534	0.0108179	0.000338399	0.0106512	0.00033479	0.90632	1033	95490	0.0112975	400	1.86899	1.54262	346	426	6491	-14423
ROI 498	478	22June2017_Pt2Plaque3.im	6080.11	60.825	1804.11	19.9375	3.8625	348003	-21.8066	24.6281	0.0110511	0.000278236	0.0108809	0.000275984	1.01808	1595	144329	0.0112975	400	1.86899	1.54262	366	426	6491	-14422
ROI 499	479	22June2017_Pt2Plaque3.im	5627.89	57.8375	1066.06	12.15	1.2375	350523	8.8144	32.5416	0.0113971	0.000367639	0.0112215	0.000363615	0.802288	972	85285	0.0112975	400	1.86899	1.54262	386	426	6491	-14421
ROI 500	480	22June2017_Pt2Plaque3.im	5607.69	54.55	1307.08	14.2375	2.075	343735	-35.8361	28.7238	0.0108926	0.000324507	0.0107248	0.000321204	1.27054	1139	104566	0.0112975	400	1.86899	1.54262	406	426	6491	-14419
ROI 501	481	22June2017_Pt2Plaque3.im	5241.09	53.6375	1371.62	15.1625	2.7125	336615	-21.5175	28.2494	0.0110544	0.000319148	0.0108841	0.000316008	1.03177	1213	109730	0.0112975	400	1.86899	1.54262	426	426	6491	-14418
ROI 502	482	22June2017_Pt2Plaque3.im	5125.82	53.25	1139.24	12.75	2.1625	335132	-9.36524	31.1911	0.0111917	0.000352381	0.0110193	0.000348602	1.18774	1020	91139	0.0112975	400	1.86899	1.54262	446	426	6491	-14416
ROI 503	483	22June2017_Pt2Plaque3.im	4890.19	55.125	1006.1	10.925	1.6375	333765	-38.835	32.6879	0.0108588	0.000369292	0.0106915	0.000365085	0.871721	874	80488	0.0112975	400	1.86899	1.54262	466	426	6491	-14415
ROI 505	484	22June2017_Pt2Plaque3.im	4904.82	50.5625	1003.05	11.3625	0.825	309745	2.69525	33.4451	0.0113279	0.000377846	0.0111535	0.000373602	0.745788	909	80244	0.0112975	400	1.86899	1.54262	26	446	6489	-14445
ROI 506	485	22June2017_Pt2Plaque3.im	5787.02	57.625	1500.95	17.1875	2.9	299888	13.5943	27.4907	0.0114511	0.000310576	0.0112747	0.000307749	1.52929	1375	120076	0.0112975	400	1.86899	1.54262	46	446	6489	-14444
ROI 507	486	22June2017_Pt2Plaque3.im	6559.04	66.2	2079.84	25.4	5.675	317901	80.9907	24.1266	0.0122125	0.00027257	0.0120244	0.000270904	1.31996	2032	166387	0.0112975	400	1.86899	1.54262	66	446	6489	-14442
ROI 508	487	22June2017_Pt2Plaque3.im	6595.27	67.1875	1752.21	21.2375	4.375	321610	72.8383	26.1851	0.0121204	0.000295826	0.0119337	0.000293569	1.78628	1699	140177	0.0112975	400	1.86899	1.54262	86	446	6489	-14441
ROI 509	488	22June2017_Pt2Plaque3.im	6560.79	66	1267.09	15.225	1.7	329598	63.5756	30.6576	0.0120157	0.000346354	0.0118307	0.000342952	1.24304	1218	101367	0.0112975	400	1.86899	1.54262	106	446	6489	-14440
ROI 510	489	22June2017_Pt2Plaque3.im	6639.59	67.2125	1521.42	17.3875	3.5375	331217	11.5894	27.2777	0.0114284	0.00030817	0.0112524	0.000305388	1.17158	1391	121714	0.0112975	400	1.86899	1.54262	126	446	6489	-14438
ROI 511	490	22June2017_Pt2Plaque3.im	6632.38	66.7125	1920.28	21.85	5.1	327799	7.17673	24.2266	0.0113786	0.0002737	0.0112033	0.000271675	1.45446	1748	153622	0.0112975	400	1.86899	1.54262	146	446	6489	-14437
ROI 512	491	22June2017_Pt2Plaque3.im	6511.62	66.325	1601.54	18.6875	2.625	330391	32.8369	26.8677	0.0116685	0.000303538	0.0114887	0.000300941	0.802131	1495	128123	0.0112975	400	1.86899	1.54262	166	446	6489	-14436
ROI 513	492	22June2017_Pt2Plaque3.im	6206.65	62.45	1944.9	22.0375	4.7125	328947	2.95789	24.0217	0.0113309	0.000271385	0.0111564	0.000269396	1.10564	1763	155592	0.0112975	400	1.86899	1.54262	186	446	6489	-14434
ROI 514	493	22June2017_Pt2Plaque3.im	5769.7	58.5875	1800.55	20.2	3.775	324334	-6.9666	24.8408	0.0112188	0.000280639	0.011046	0.000278394	1.0913	1616	144044	0.0112975	400	1.86899	1.54262	206	446	6489	-14433
ROI 515	494	22June2017_Pt2Plaque3.im	5797.25	59.3875	1873.06	21.4375	4.075	325058	13.0702	24.6025	0.0114452	0.000277946	0.0112689	0.000275848	0.934286	1715	149845	0.0112975	400	1.86899	1.54262	226	446	6489	-14432
ROI 516	495	22June2017_Pt2Plaque3.im	5796.02	57.825	1858.17	20.725	3.4	328012	-12.7535	24.3805	0.0111534	0.000275438	0.0109816	0.000273288	1.13571	1658	148654	0.0112975	400	1.86899	1.54262	246	446	6489	-14430
ROI 517	496	22June2017_Pt2Plaque3.im	5692.95	57.5	1455.53	15.5625	2.325	333927	-53.5943	26.9651	0.010692	0.000304638	0.0105273	0.000301686	1.268	1245	116442	0.0112975	400	1.86899	1.54262	266	446	6489	-14429
ROI 518	497	22June2017_Pt2Plaque3.im	5714.06	58.35	1274.58	13.7125	1.8	336417	-47.7107	28.9061	0.0107585	0.000326567	0.0105928	0.00032318	0.879042	1097	101966	0.0112975	400	1.86899	1.54262	286	446	6489	-14427
ROI 519	498	22June2017_Pt2Plaque3.im	5692.12	57.575	1045.66	11.875	0.8625	341693	5.21681	32.7982	0.0113564	0.000370538	0.0111815	0.000366445	0.872134	950	83653	0.0112975	400	1.86899	1.54262	306	446	6489	-14426
ROI 520	499	22June2017_Pt2Plaque3.im	5888.18	59.8875	1593.35	17.4875	3.375	341706	-28.5192	26.1153	0.0109753	0.000295038	0.0108062	0.000292386	0.813956	1399	127468	0.0112975	400	1.86899	1.54262	326	446	6489	-14425
ROI 521	500	22June2017_Pt2Plaque3.im	5666.75	56.4375	1330.89	13.9375	2.55	345851	-73.0396	27.9052	0.0104723	0.00031526	0.010311	0.000312017	0.770416	1115	106471	0.0112975	400	1.86899	1.54262	346	446	6489	-14423
ROI 522	501	22June2017_Pt2Plaque3.im	5719.71	57.65	1546.26	17.225	3.0375	346524	-13.962	26.71	0.0111398	0.000301757	0.0109682	0.000299015	1.04083	1378	123701	0.0112975	400	1.86899	1.54262	366	446	6489	-14422
ROI 523	502	22June2017_Pt2Plaque3.im	5650.81	56.925	1218.05	14.05	2.2875	347814	21.0074	30.6292	0.0115348	0.000346034	0.0113571	0.000342487	1.26964	1124	97444	0.0112975	400	1.86899	1.54262	386	446	6489	-14421
ROI 524	503	22June2017_Pt2Plaque3.im	5545.94	55.6875	1192.14	12.9625	2.5875	347696	-37.5458	30.0496	0.0108733	0.000339486	0.0107058	0.000335872	1.08196	1037	95371	0.0112975	400	1.86899	1.54262	406	446	6489	-14419
ROI 525	504	22June2017_Pt2Plaque3.im	5384.76	54.15	1196.76	13.2625	2.2875	345208	-19.0766	30.281	0.011082	0.0003421	0.0109113	0.000338496	1.06862	1061	95741	0.0112975	400	1.86899	1.54262	426	446	6489	-14418
ROI 526	505	22June2017_Pt2Plaque3.im	5283.69	55.5	979.225	10.9	1.8	344993	-14.7154	33.5511	0.0111313	0.000379044	0.0109598	0.000374722	1.11444	872	78338	0.0112975	400	1.86899	1.54262	446	446	6489	-14416
ROI 527	506	22June2017_Pt2Plaque3.im	4942.39	53.925	812.612	9.0375	2	342311	-15.5754	36.8142	0.0111215	0.000415908	0.0109502	0.000410882	0.861851	723	65009	0.0112975	400	1.86899	1.54262	466	446	6489	-14415
ROI 529	507	22June2017_Pt2Plaque3.im	4607.81	47.6625	1446.85	16.4125	2.7125	300139	4.08133	27.8667	0.0113436	0.000314824	0.0111689	0.00031187	2.02586	1313	115748	0.0112975	400	1.86899	1.54262	26	466	6488	-14445
ROI 530	508	22June2017_Pt2Plaque3.im	5497.05	57.7875	1624.61	19.0875	3.8375	298006	39.9607	26.7691	0.011749	0.000302424	0.011568	0.000299881	1.59613	1527	129969	0.0112975	400	1.86899	1.54262	46	466	6488	-14444
ROI 531	509	22June2017_Pt2Plaque3.im	5939.68	59.425	1727.84	20.775	3.625	307212	64.2798	26.2625	0.0120237	0.0002967	0.0118385	0.000294387	1.09382	1662	138227	0.0112975	400	1.86899	1.54262	66	466	6488	-14442
ROI 532	510	22June2017_Pt2Plaque3.im	6118.19	62.3375	1677.17	19.8125	3.6625	311215	45.6312	26.4189	0.011813	0.000298467	0.011631	0.000296036	1.48897	1585	134174	0.0112975	400	1.86899	1.54262	86	466	6488	-14441
ROI 533	511	22June2017_Pt2Plaque3.im	6133.29	62.8125	1728.16	20.7875	4.125	315281	64.7198	26.2655	0.0120287	0.000296734	0.0118434	0.000294423	1.05663	1663	138253	0.0112975	400	1.86899	1.54262	106	466	6488	-14440
ROI 534	512	22June2017_Pt2Plaque3.im	6238.04	63.3875	1902.25	22.4375	4.3875	319801	44.0578	24.7878	0.0117952	0.000280041	0.0116135	0.000278028	0.902255	1795	152180	0.0112975	400	1.86899	1.54262	126	466	6488	-14438
ROI 535	513	22June2017_Pt2Plaque3.im	5992.76	59.325	1390.79	16.625	3.0625	321548	58.0801	29.1859	0.0119537	0.000329728	0.0117695	0.000326658	1.40728	1330	111263	0.0112975	400	1.86899	1.54262	146	466	6488	-14437
ROI 536	514	22June2017_Pt2Plaque3.im	6224.74	65.0125	1912.3	21.9125	3.85	318024	14.2699	24.3633	0.0114587	0.000275245	0.0112822	0.000273214	1.4816	1753	152984	0.0112975	400	1.86899	1.54262	166	466	6488	-14436
ROI 537	515	22June2017_Pt2Plaque3.im	5755.04	59.0625	1813.28	20.85	4.4625	318323	17.7943	25.0637	0.0114985	0.000283157	0.0113214	0.000280958	1.32845	1668	145062	0.0112975	400	1.86899	1.54262	186	466	6488	-14434
ROI 538	516	22June2017_Pt2Plaque3.im	5253.39	53.975	1513.92	17.2125	2.8375	311718	6.36902	27.2738	0.0113695	0.000308125	0.0111943	0.000305324	0.64528	1377	121114	0.0112975	400	1.86899	1.54262	206	466	6488	-14433
ROI 539	517	22June2017_Pt2Plaque3.im	5344.54	53.1625	1577.12	18.1625	2.3	317052	19.359	26.8956	0.0115162	0.000303853	0.0113388	0.000301195	1.10807	1453	126170	0.0112975	400	1.86899	1.54262	226	466	6488	-14432
ROI 540	518	22June2017_Pt2Plaque3.im	5341.5	55.325	1737.65	18.9	3.675	317122	-37.2419	24.8938	0.0108768	0.000281237	0.0107092	0.000278855	0.892301	1512	139012	0.0112975	400	1.86899	1.54262	246	466	6488	-14430
ROI 541	519	22June2017_Pt2Plaque3.im	5455.9	56.075	1744.74	19.7125	4.125	322115	0.0674328	25.3252	0.0112983	0.000286112	0.0111242	0.000283772	1.29745	1577	139579	0.0112975	400	1.86899	1.54262	266	466	6488	-14429
ROI 542	520	22June2017_Pt2Plaque3.im	5404.36	55.3	1410.71	14.925	2.3875	328700	-63.5308	27.2444	0.0105798	0.000307793	0.0104168	0.000304739	1.22599	1194	112857	0.0112975	400	1.86899	1.54262	286	466	6488	-14427
ROI 543	521	22June2017_Pt2Plaque3.im	5391.64	56.4125	950.375	10.325	0.5625	335796	-38.3595	33.641	0.0108641	0.000380059	0.0106968	0.000375646	1.06777	826	76030	0.0112975	400	1.86899	1.54262	306	466	6488	-14426
ROI 544	522	22June2017_Pt2Plaque3.im	5412.7	54.1875	922.938	9.9625	0.7	340757	-44.5374	34.0264	0.0107943	0.000384413	0.0106281	0.000379899	0.721244	797	73835	0.0112975	400	1.86899	1.54262	326	466	6488	-14425
ROI 545	523	22June2017_Pt2Plaque3.im	5564.73	55.5625	1171.91	12.725	1.8	341388	-38.8742	30.2867	0.0108583	0.000342164	0.0106911	0.000338492	1.09261	1018	93753	0.0112975	400	1.86899	1.54262	346	466	6488	-14423
ROI 546	524	22June2017_Pt2Plaque3.im	5543.99	56.9375	1272.42	13.4875	2.425	345850	-61.7536	28.7141	0.0105998	0.000324398	0.0104366	0.000321008	0.804514	1079	101794	0.0112975	400	1.86899	1.54262	366	466	6488	-14422
ROI 547	525	22June2017_Pt2Plaque3.im	5587.96	56.375	1336.25	14.0875	2.75	347722	-66.8233	27.9434	0.0105426	0.000315691	0.0103802	0.000312461	1.0923	1127	106900	0.0112975	400	1.86899	1.54262	386	466	6488	-14421
ROI 548	526	22June2017_Pt2Plaque3.im	5539.98	56.1375	1264.41	14.4375	2.9875	349525	10.6967	29.9085	0.0114183	0.000337892	0.0112425	0.000334477	1.26984	1155	101153	0.0112975	400	1.86899	1.54262	406	466	6488	-14419
ROI 549	527	22June2017_Pt2Plaque3.im	5295.01	52.8625	957.962	10.15	1.825	351846	-62.1461	33.0861	0.0105954	0.00037379	0.0104322	0.000369427	0.776484	812	76637	0.0112975	400	1.86899	1.54262	426	466	6488	-14418
ROI 550	528	22June2017_Pt2Plaque3.im	5255.79	53.8125	1024.55	11.0375	2.0125	350353	-46.4242	32.2628	0.010773	0.000364489	0.0106071	0.000360352	1.07428	883	81964	0.0112975	400	1.86899	1.54262	446	466	6488	-14416
ROI 551	529	22June2017_Pt2Plaque3.im	4991.95	55.1375	798.337	8.7625	1.475	346369	-28.4634	36.8953	0.0109759	0.000416824	0.0108069	0.000411745	0.960254	701	63867	0.0112975	400	1.86899	1.54262	466	466	6488	-14415

## Sheet: image1_redux
NAME	ROI_NUM	13C 14N/12C 14N	ER-13C 14N/12 C14N	>2sigma of NegControl	>Theoretical	>3SigmaNC	SEM	t-value	t-dist prob.	Rank	p Critical	Significant?
ROI 4	4	0.0133567	0.000200457	1	1	1	3.1695e-05	64.9701	1.13904e-41	1	3.77358e-05	Yes		NegControl Standard
ROI 1	1	0.0133768	0.000202525	1	1	1	3.20219e-05	64.9336	1.16404e-41	2	7.54717e-05	Yes		Avg	0.0112975
ROI 26	25	0.0133815	0.000208295	1	1	1	3.29344e-05	63.2784	3.1572e-41	3	0.000113208	Yes		std.s	7.97392e-05
ROI 2	2	0.0133097	0.000213324	1	1	1	3.37294e-05	59.6557	3.07526e-40	4	0.000150943	Yes		2STD.s	0.000159478
ROI 3	3	0.0130361	0.000186228	1	1	1	2.94452e-05	59.0451	4.57373e-40	5	0.000188679	Yes		avg+2std.s	0.011457
ROI 27	26	0.0131618	0.000212902	1	1	1	3.36627e-05	55.3815	5.40424e-39	6	0.000226415	Yes		avg-2std.s	0.011138
ROI 51	49	0.013177	0.000216611	1	1	1	3.42493e-05	54.8784	7.68072e-39	7	0.000264151	Yes		avg+3sigma	0.0115367
ROI 28	27	0.0129796	0.000219959	1	1	1	3.47785e-05	48.366	9.87832e-37	8	0.000301887	Yes
ROI 29	28	0.0128863	0.000216653	1	1	1	3.42559e-05	46.3816	4.92532e-36	9	0.000339623	Yes
ROI 25	24	0.0127686	0.000204599	1	1	1	3.23499e-05	45.4752	1.04897e-35	10	0.000377358	Yes		Theoretical	0.0111235
ROI 50	48	0.0129142	0.00023151	1	1	1	3.6605e-05	44.1673	3.2052e-35	11	0.000415094	Yes
ROI 75	72	0.0126534	0.000196136	1	1	1	3.10119e-05	43.7223	4.72121e-35	12	0.00045283	Yes
ROI 5	5	0.0126782	0.000201794	1	1	1	3.19065e-05	43.2748	6.99672e-35	13	0.000490566	Yes
ROI 52	50	0.01273	0.000211062	1	1	1	3.33718e-05	42.9264	9.52901e-35	14	0.000528302	Yes
ROI 7	7	0.0128493	0.000236582	1	1	1	3.74069e-05	41.4852	3.51057e-34	15	0.000566038	Yes
ROI 73	70	0.0126802	0.000210953	1	1	1	3.33545e-05	41.4551	3.60927e-34	16	0.000603774	Yes
ROI 6	6	0.0126467	0.000209964	1	1	1	3.31983e-05	40.6412	7.68878e-34	17	0.000641509	Yes
ROI 194	186	0.0128772	0.000249031	1	1	1	3.93753e-05	40.1182	1.25952e-33	18	0.000679245	Yes
ROI 218	209	0.0130308	0.000275541	1	1	1	4.35669e-05	39.7837	1.73267e-33	19	0.000716981	Yes
ROI 98	94	0.0125167	0.000195684	1	1	1	3.09404e-05	39.4057	2.49237e-33	20	0.000754717	Yes
ROI 49	47	0.012689	0.000227277	1	1	1	3.59357e-05	38.7215	4.8535e-33	21	0.000792453	Yes
ROI 146	140	0.0127346	0.000236906	1	1	1	3.74581e-05	38.3664	6.88989e-33	22	0.000830189	Yes
ROI 123	118	0.0124572	0.000193928	1	1	1	3.06627e-05	37.8206	1.18761e-32	23	0.000867925	Yes
ROI 30	29	0.0124877	0.000201908	1	1	1	3.19245e-05	37.283	2.04562e-32	24	0.00090566	Yes
ROI 76	73	0.0125711	0.000216054	1	1	1	3.41612e-05	37.2822	2.04716e-32	25	0.000943396	Yes
ROI 8	8	0.0128111	0.000264306	1	1	1	4.17905e-05	36.2185	6.13761e-32	26	0.000981132	Yes
ROI 74	71	0.0124627	0.000205129	1	1	1	3.24338e-05	35.9257	8.34775e-32	27	0.00101887	Yes
ROI 53	51	0.0124216	0.000199381	1	1	1	3.15248e-05	35.6581	1.10805e-31	28	0.0010566	Yes
ROI 97	93	0.012408	0.000197604	1	1	1	3.1244e-05	35.5422	1.25347e-31	29	0.00109434	Yes
ROI 99	95	0.0123815	0.000193514	1	1	1	3.05972e-05	35.4278	1.41617e-31	30	0.00113208	Yes
ROI 31	30	0.0127187	0.000255461	1	1	1	4.0392e-05	35.1859	1.83542e-31	31	0.00116981	Yes
ROI 122	117	0.0124476	0.000207909	1	1	1	3.28733e-05	34.9856	2.27778e-31	32	0.00120755	Yes
ROI 170	163	0.0126149	0.000238916	1	1	1	3.77759e-05	34.8736	2.57156e-31	33	0.00124528	Yes
ROI 172	165	0.0127508	0.000271427	1	1	1	4.29163e-05	33.8627	7.81362e-31	34	0.00128302	Yes
ROI 78	75	0.0126672	0.000259758	1	1	1	4.10714e-05	33.3488	1.39144e-30	35	0.00132075	Yes
ROI 219	210	0.0128994	0.000312365	1	1	1	4.93892e-05	32.4349	3.96354e-30	36	0.00135849	Yes
ROI 145	139	0.0124247	0.000220005	1	1	1	3.47858e-05	32.4053	4.10227e-30	37	0.00139623	Yes
ROI 70	68	0.0129525	0.000335678	1	1	1	5.30754e-05	31.1827	1.74101e-29	38	0.00143396	Yes
ROI 267	256	0.0126975	0.000285408	1	1	1	4.5127e-05	31.0241	2.10815e-29	39	0.0014717	Yes
ROI 124	119	0.0123861	0.000222686	1	1	1	3.52097e-05	30.9185	2.39572e-29	40	0.00150943	Yes
ROI 220	211	0.0126368	0.000282479	1	1	1	4.46639e-05	29.9867	7.53928e-29	41	0.00154717	Yes
ROI 147	141	0.012222	0.000198015	1	1	1	3.13089e-05	29.5293	1.3396e-28	42	0.00158491	Yes
ROI 9	9	0.0125591	0.000272032	1	1	1	4.3012e-05	29.3306	1.72383e-28	43	0.00162264	Yes
ROI 58	56	0.0123893	0.00023621	1	1	1	3.73481e-05	29.2336	1.95081e-28	44	0.00166038	Yes
ROI 77	74	0.0122467	0.000206672	1	1	1	3.26778e-05	29.0474	2.47637e-28	45	0.00169811	Yes
ROI 148	142	0.0125083	0.000263979	1	1	1	4.17388e-05	29.0087	2.60265e-28	46	0.00173585	Yes
ROI 80	77	0.0123752	0.000240534	1	1	1	3.80318e-05	28.3368	6.23474e-28	47	0.00177358	Yes
ROI 34	33	0.0123645	0.000239985	1	1	1	3.79449e-05	28.1201	8.29676e-28	48	0.00181132	Yes
ROI 13	13	0.012258	0.000216312	1	1	1	3.4202e-05	28.0846	8.69656e-28	49	0.00184906	Yes
ROI 54	52	0.012323	0.000232382	1	1	1	3.67428e-05	27.9112	1.09496e-27	50	0.00188679	Yes
ROI 57	55	0.0124223	0.000256031	1	1	1	4.04821e-05	27.7862	1.29369e-27	51	0.00192453	Yes
ROI 173	166	0.0124681	0.000270532	1	1	1	4.27748e-05	27.3672	2.27489e-27	52	0.00196226	Yes
ROI 266	255	0.012485	0.000274795	1	1	1	4.34489e-05	27.3317	2.38722e-27	53	0.002	Yes
ROI 171	164	0.0123557	0.000245895	1	1	1	3.88794e-05	27.2171	2.78972e-27	54	0.00203774	Yes
ROI 125	120	0.0124529	0.000279541	1	1	1	4.41993e-05	26.1412	1.24182e-26	55	0.00207547	Yes
ROI 103	99	0.0123658	0.000263863	1	1	1	4.17204e-05	25.6073	2.65971e-26	56	0.00211321	Yes
ROI 11	11	0.01223	0.000232091	1	1	1	3.66967e-05	25.4118	3.52747e-26	57	0.00215094	Yes
ROI 242	232	0.012509	0.000304564	1	1	1	4.81558e-05	25.1585	5.10087e-26	58	0.00218868	Yes
ROI 20	20	0.0124361	0.000291601	1	1	1	4.61062e-05	24.6953	1.00977e-25	59	0.00222642	Yes
ROI 32	31	0.0123084	0.000259625	1	1	1	4.10504e-05	24.6252	1.12084e-25	60	0.00226415	Yes
ROI 198	190	0.0124017	0.000288083	1	1	1	4.55499e-05	24.241	1.9949e-25	61	0.00230189	Yes
ROI 101	97	0.0122618	0.000253109	1	1	1	4.002e-05	24.095	2.48896e-25	62	0.00233962	Yes
ROI 102	98	0.0123157	0.000269561	1	1	1	4.26214e-05	23.8884	3.41048e-25	63	0.00237736	Yes
ROI 100	96	0.0121615	0.000230783	1	1	1	3.649e-05	23.6787	4.70723e-25	64	0.00241509	Yes
ROI 195	187	0.0122989	0.000273648	1	1	1	4.32676e-05	23.1442	1.08247e-24	65	0.00245283	Yes
ROI 55	53	0.0123277	0.000283169	1	1	1	4.47729e-05	23.0097	1.33825e-24	66	0.00249057	Yes
ROI 196	188	0.0122655	0.000267003	1	1	1	4.2217e-05	22.9282	1.52265e-24	67	0.0025283	Yes
ROI 56	54	0.0122679	0.000269062	1	1	1	4.25424e-05	22.8113	1.83365e-24	68	0.00256604	Yes
ROI 104	100	0.0122286	0.00025886	1	1	1	4.09294e-05	22.7482	2.02811e-24	69	0.00260377	Yes
ROI 387	371	0.0123029	0.000294229	1	1	1	4.65217e-05	21.6118	1.29645e-23	70	0.00264151	Yes
ROI 59	57	0.012091	0.000235311	1	1	1	3.72059e-05	21.3264	2.09307e-23	71	0.00267925	Yes
ROI 121	116	0.0119744	0.000202557	1	1	1	3.2027e-05	21.1344	2.89793e-23	72	0.00271698	Yes
ROI 245	235	0.0122675	0.000290458	1	1	1	4.59254e-05	21.1222	2.95852e-23	73	0.00275472	Yes
ROI 169	162	0.0120171	0.000221029	1	1	1	3.49477e-05	20.59	7.38954e-23	74	0.00279245	Yes
ROI 12	12	0.0120921	0.000244432	1	1	1	3.8648e-05	20.56	7.78507e-23	75	0.00283019	Yes
ROI 410	393	0.0122129	0.000285364	1	1	1	4.512e-05	20.2875	1.2543e-22	76	0.00286792	Yes
ROI 289	277	0.0122576	0.00030273	1	1	1	4.78657e-05	20.0592	1.87833e-22	77	0.00290566	Yes
ROI 156	150	0.0121918	0.000285614	1	1	1	4.51596e-05	19.8038	2.96396e-22	78	0.0029434	Yes
ROI 79	76	0.012107	0.000259825	1	1	1	4.10819e-05	19.7049	3.54117e-22	79	0.00298113	Yes
ROI 386	370	0.0123714	0.000345006	1	1	1	5.45502e-05	19.6863	3.66166e-22	80	0.00301887	Yes
ROI 35	34	0.0120474	0.000241668	1	1	1	3.8211e-05	19.6242	4.09678e-22	81	0.0030566	Yes
ROI 10	10	0.0121151	0.000264127	1	1	1	4.17621e-05	19.5776	4.45764e-22	82	0.00309434	Yes
ROI 269	258	0.012158	0.000277993	1	1	1	4.39546e-05	19.5774	4.45906e-22	83	0.00313208	Yes
ROI 436	418	0.0123321	0.000343516	1	1	1	5.43147e-05	19.0477	1.17736e-21	84	0.00316981	Yes
ROI 174	167	0.012182	0.000295799	1	1	1	4.677e-05	18.9109	1.51822e-21	85	0.00320755	Yes
ROI 222	213	0.0121718	0.000294721	1	1	1	4.65995e-05	18.7614	2.008e-21	86	0.00324528	Yes
ROI 390	374	0.0122227	0.00031453	1	1	1	4.97315e-05	18.6045	2.69799e-21	87	0.00328302	Yes
ROI 38	37	0.0120628	0.000261569	1	1	1	4.13577e-05	18.5054	3.25488e-21	88	0.00332075	Yes
ROI 68	66	0.0119761	0.000237413	1	1	1	3.75384e-05	18.0777	7.38342e-21	89	0.00335849	Yes
ROI 294	282	0.0120764	0.000272611	1	1	1	4.31035e-05	18.0702	7.49071e-21	90	0.00339623	Yes
ROI 290	278	0.0121337	0.000297232	1	1	1	4.69965e-05	17.7937	1.28272e-20	91	0.00343396	Yes
ROI 484	464	0.0122536	0.000340173	1	1	1	5.37861e-05	17.775	1.33052e-20	92	0.0034717	Yes
ROI 36	35	0.0119785	0.00024325	1	1	1	3.84612e-05	17.7072	1.52005e-20	93	0.00350943	Yes
ROI 64	62	0.0120442	0.000275102	1	1	1	4.34974e-05	17.1667	4.45234e-20	94	0.00354717	Yes
ROI 291	279	0.0121912	0.000330903	1	1	1	5.23204e-05	17.081	5.29286e-20	95	0.00358491	Yes
ROI 507	486	0.0120244	0.000270904	1	1	1	4.28337e-05	16.9695	6.63344e-20	96	0.00362264	Yes
ROI 342	328	0.0121947	0.000335432	1	1	1	5.30364e-05	16.9172	7.37885e-20	97	0.00366038	Yes
ROI 149	143	0.0120182	0.000270634	1	1	1	4.2791e-05	16.8427	8.58776e-20	98	0.00369811	Yes
ROI 460	441	0.012227	0.000356691	1	1	1	5.63978e-05	16.4816	1.80659e-19	99	0.00373585	Yes
ROI 200	192	0.0120908	0.000306477	1	1	1	4.84583e-05	16.371	2.27436e-19	100	0.00377358	Yes
ROI 388	372	0.0120809	0.000307554	1	1	1	4.86285e-05	16.1095	3.93798e-19	101	0.00381132	Yes
ROI 221	212	0.012015	0.000282335	1	1	1	4.4641e-05	16.0719	4.26442e-19	102	0.00384906	Yes
ROI 389	373	0.0120681	0.000303295	1	1	1	4.79551e-05	16.0701	4.28055e-19	103	0.00388679	Yes
ROI 66	64	0.0119918	0.000276102	1	1	1	4.36555e-05	15.9034	6.09981e-19	104	0.00392453	Yes
ROI 40	39	0.0119021	0.000240661	1	1	1	3.80519e-05	15.8888	6.29194e-19	105	0.00396226	Yes
ROI 362	347	0.0121627	0.000348975	1	1	1	5.51777e-05	15.6811	9.82374e-19	106	0.004	Yes
ROI 166	160	0.0121102	0.000331287	1	1	1	5.23811e-05	15.5154	1.40579e-18	107	0.00403774	Yes
ROI 108	104	0.0119544	0.000270169	1	1	1	4.27174e-05	15.3781	1.89617e-18	108	0.00407547	Yes
ROI 338	324	0.012126	0.000343176	1	1	1	5.42609e-05	15.2689	2.4083e-18	109	0.00411321	Yes
ROI 17	17	0.0118969	0.000249587	1	1	1	3.94631e-05	15.1899	2.86628e-18	110	0.00415094	Yes
ROI 178	171	0.0119756	0.00028358	1	1	1	4.4838e-05	15.1235	3.31887e-18	111	0.00418868	Yes
ROI 411	394	0.012022	0.000304909	1	1	1	4.82104e-05	15.0269	4.11117e-18	112	0.00422642	Yes
ROI 61	59	0.011873	0.000245581	1	1	1	3.88298e-05	14.8213	6.50716e-18	113	0.00426415	Yes
ROI 16	16	0.0118325	0.000229843	1	1	1	3.63414e-05	14.7213	8.14938e-18	114	0.00430189	Yes
ROI 199	191	0.011987	0.00030553	1	1	1	4.83085e-05	14.2732	2.26308e-17	115	0.00433962	Yes
ROI 41	40	0.0118501	0.000244956	1	1	1	3.87309e-05	14.2677	2.29164e-17	116	0.00437736	Yes
ROI 313	300	0.0119724	0.000307171	1	1	1	4.85681e-05	13.8951	5.45167e-17	117	0.00441509	Yes
ROI 113	109	0.011954	0.000301507	1	1	1	4.76724e-05	13.7712	7.29586e-17	118	0.00445283	Yes
ROI 508	487	0.0119337	0.000293569	1	1	1	4.64174e-05	13.7058	8.5178e-17	119	0.00449057	Yes
ROI 65	63	0.0119283	0.000293863	1	1	1	4.64639e-05	13.5772	1.15598e-16	120	0.0045283	Yes
ROI 268	257	0.0119699	0.00031466	1	1	1	4.9752e-05	13.5153	1.34014e-16	121	0.00456604	Yes
ROI 110	106	0.0118858	0.000276812	1	1	1	4.37679e-05	13.4402	1.6039e-16	122	0.00460377	Yes
ROI 292	280	0.0119763	0.000323322	1	1	1	5.11217e-05	13.2787	2.36643e-16	123	0.00464151	Yes
ROI 365	350	0.0119982	0.000333911	1	1	1	5.2796e-05	13.2718	2.4067e-16	124	0.00467925	Yes
ROI 88	85	0.0118734	0.000278622	1	1	1	4.40539e-05	13.0723	3.90823e-16	125	0.00471698	Yes
ROI 150	144	0.0118773	0.000280638	1	1	1	4.43727e-05	13.0658	3.97035e-16	126	0.00475472	Yes
ROI 483	463	0.0118866	0.000285544	1	1	1	4.51485e-05	13.0484	4.14304e-16	127	0.00479245	Yes
ROI 127	122	0.0118862	0.000285928	1	1	1	4.52093e-05	13.0217	4.42337e-16	128	0.00483019	Yes
ROI 69	67	0.0118339	0.0002643	1	1	1	4.17895e-05	12.8346	7.00832e-16	129	0.00486792	Yes
ROI 43	42	0.0117466	0.000228003	1	1	1	3.60504e-05	12.4563	1.80015e-15	130	0.00490566	Yes
ROI 14	14	0.0117411	0.000227574	1	1	1	3.59827e-05	12.3284	2.48675e-15	131	0.0049434	Yes
ROI 363	348	0.011894	0.000307491	1	1	1	4.86186e-05	12.2698	2.88503e-15	132	0.00498113	Yes
ROI 136	131	0.0118695	0.000298272	1	1	1	4.71609e-05	12.1277	4.14399e-15	133	0.00501887	Yes
ROI 179	172	0.0118247	0.000277618	1	1	1	4.38953e-05	12.0103	5.60119e-15	134	0.0050566	Yes
ROI 106	102	0.0117845	0.00025887	1	1	1	4.0931e-05	11.8974	7.49442e-15	135	0.00509434	Yes
ROI 33	32	0.0118065	0.00027099	1	1	1	4.28472e-05	11.8784	7.87228e-15	136	0.00513208	Yes
ROI 340	326	0.0119235	0.000333569	1	1	1	5.27418e-05	11.8693	8.06048e-15	137	0.00516981	Yes
ROI 126	121	0.0118019	0.000269534	1	1	1	4.26171e-05	11.8348	8.81391e-15	138	0.00520755	Yes
ROI 85	82	0.0117724	0.00025552	1	1	1	4.04012e-05	11.7546	1.08592e-14	139	0.00524528	Yes
ROI 533	511	0.0118434	0.000294423	1	1	1	4.65523e-05	11.7262	1.1694e-14	140	0.00528302	Yes
ROI 153	147	0.0118076	0.000277141	1	1	1	4.38198e-05	11.6401	1.46434e-14	141	0.00532075	Yes
ROI 531	509	0.0118385	0.000294387	1	1	1	4.65467e-05	11.6224	1.53396e-14	142	0.00535849	Yes
ROI 317	304	0.0118666	0.000311309	1	1	1	4.92223e-05	11.5624	1.79577e-14	143	0.00539623	Yes
ROI 464	445	0.0118339	0.000297372	1	1	1	4.70187e-05	11.4073	2.70403e-14	144	0.00543396	Yes
ROI 62	60	0.0117656	0.000259948	1	1	1	4.11014e-05	11.3898	2.83223e-14	145	0.0054717	Yes
ROI 197	189	0.011794	0.00027918	1	1	1	4.41422e-05	11.2475	4.13666e-14	146	0.00550943	Yes
ROI 176	169	0.0118176	0.000294039	1	1	1	4.64916e-05	11.1863	4.87134e-14	147	0.00554717	Yes
ROI 132	127	0.0117755	0.00027082	1	1	1	4.28203e-05	11.1628	5.18836e-14	148	0.00558491	Yes
ROI 244	234	0.0118076	0.000289031	1	1	1	4.56998e-05	11.1628	5.18889e-14	149	0.00562264	Yes
ROI 143	138	0.0120116	0.000408352	1	1	1	6.45662e-05	11.0596	6.84615e-14	150	0.00566038	Yes
ROI 82	79	0.011722	0.000244273	1	1	1	3.8623e-05	10.9899	8.26291e-14	151	0.00569811	Yes
ROI 95	92	0.0119101	0.000354456	1	1	1	5.60444e-05	10.9299	9.72219e-14	152	0.00573585	Yes
ROI 414	397	0.011912	0.000357125	1	1	1	5.64665e-05	10.8832	1.10351e-13	153	0.00577358	Yes
ROI 193	185	0.0116833	0.000224827	1	1	1	3.55483e-05	10.8524	1.20001e-13	154	0.00581132	Yes
ROI 128	123	0.0117772	0.000279755	1	1	1	4.42331e-05	10.8444	1.22615e-13	155	0.00584906	Yes
ROI 201	193	0.011788	0.000287395	1	1	1	4.54412e-05	10.7936	1.40828e-13	156	0.00588679	Yes
ROI 246	236	0.0117534	0.000268089	1	1	1	4.23886e-05	10.7563	1.55942e-13	157	0.00592453	Yes
ROI 316	303	0.0118433	0.000324881	1	1	1	5.13683e-05	10.6257	2.23121e-13	158	0.00596226	Yes
ROI 458	439	0.0118526	0.000334106	1	1	1	5.28268e-05	10.5085	3.08268e-13	159	0.006	Yes
ROI 37	36	0.0116992	0.000243745	1	1	1	3.85395e-05	10.4223	3.9147e-13	160	0.00603774	Yes
ROI 151	145	0.0117617	0.000283781	1	1	1	4.48698e-05	10.3458	4.8431e-13	161	0.00607547	Yes
ROI 154	148	0.0117306	0.000275108	1	1	1	4.34983e-05	9.95737	1.44383e-12	162	0.00611321	Yes
ROI 165	159	0.0118914	0.000377272	1	1	1	5.96519e-05	9.95601	1.4494e-12	163	0.00615094	Yes
ROI 339	325	0.0117997	0.000320103	1	1	1	5.06127e-05	9.92306	1.5916e-12	164	0.00618868	Yes
ROI 509	488	0.0118307	0.000342952	1	1	1	5.42255e-05	9.83212	2.06206e-12	165	0.00622642	Yes
ROI 60	58	0.0117013	0.00026416	1	1	1	4.17673e-05	9.66883	3.29171e-12	166	0.00626415	Yes
ROI 237	228	0.0118245	0.000349066	1	1	1	5.51922e-05	9.54838	4.65798e-12	167	0.00630189	Yes
ROI 243	233	0.0117311	0.00029084	1	1	1	4.59859e-05	9.42826	6.59712e-12	168	0.00633962	Yes
ROI 439	421	0.0117999	0.000339313	1	1	1	5.36501e-05	9.36438	7.94467e-12	169	0.00637736	Yes
ROI 67	65	0.0115972	0.000205208	1	1	1	3.24463e-05	9.23547	1.15777e-11	170	0.00641509	Yes
ROI 535	513	0.0117695	0.000326658	1	1	1	5.16491e-05	9.13902	1.5367e-11	171	0.00645283	Yes
ROI 297	285	0.0116919	0.000280452	1	1	1	4.43434e-05	8.89365	3.17429e-11	172	0.00649057	Yes
ROI 247	237	0.0116525	0.00025572	1	1	1	4.04329e-05	8.78006	4.45227e-11	173	0.0065283	Yes
ROI 485	465	0.011779	0.000351892	1	1	1	5.56391e-05	8.65418	6.48925e-11	174	0.00656604	Yes
ROI 167	161	0.0118561	0.000415849	1	1	1	6.57516e-05	8.49489	1.04806e-10	175	0.00660377	Yes
ROI 314	301	0.0117352	0.000328023	1	1	1	5.18651e-05	8.43981	1.23785e-10	176	0.00664151	Yes
ROI 337	323	0.0117422	0.000341483	1	1	1	5.39932e-05	8.23571	2.30048e-10	177	0.00667925	Yes
ROI 217	208	0.0115941	0.000228118	1	1	1	3.60686e-05	8.2238	2.38555e-10	178	0.00671698	Yes
ROI 129	124	0.0116402	0.000269257	1	1	1	4.25733e-05	8.0508	4.04929e-10	179	0.00675472	Yes
ROI 94	91	0.0116956	0.000319764	1	1	1	5.05591e-05	7.87362	6.98457e-10	180	0.00679245	Yes
ROI 189	182	0.0117837	0.000390602	1	1	1	6.17595e-05	7.87316	6.99433e-10	181	0.00683019	Yes
ROI 459	440	0.0116894	0.000316981	1	1	1	5.01191e-05	7.82005	8.24112e-10	182	0.00686792	Yes
ROI 131	126	0.0116311	0.000269803	1	1	1	4.26595e-05	7.81991	8.24472e-10	183	0.00690566	Yes
ROI 116	112	0.0116975	0.000327334	1	1	1	5.1756e-05	7.72915	1.09195e-09	184	0.0069434	Yes
ROI 155	149	0.0116291	0.000272212	1	1	1	4.30405e-05	7.70342	1.18266e-09	185	0.00698113	Yes
ROI 229	220	0.0116795	0.0003146	1	1	1	4.97426e-05	7.67871	1.27692e-09	186	0.00701887	Yes
ROI 152	146	0.011637	0.000280989	1	1	1	4.44282e-05	7.64049	1.43791e-09	187	0.0070566	Yes
ROI 343	329	0.0116733	0.000311296	1	1	1	4.92203e-05	7.63483	1.46343e-09	188	0.00709434	Yes
ROI 295	283	0.0116677	0.000309143	1	1	1	4.88798e-05	7.57291	1.77443e-09	189	0.00713208	Yes
ROI 111	107	0.01164	0.000286303	1	1	1	4.52684e-05	7.56556	1.81549e-09	190	0.00716981	Yes
ROI 488	468	0.0116471	0.000293096	1	1	1	4.63425e-05	7.54366	1.94373e-09	191	0.00720755	Yes
ROI 63	61	0.0116204	0.000272223	1	1	1	4.30422e-05	7.50256	2.2096e-09	192	0.00724528	Yes
ROI 140	135	0.0117099	0.000350725	1	1	1	5.54545e-05	7.43643	2.71665e-09	193	0.00728302	Yes
ROI 438	420	0.0117241	0.000363351	1	1	1	5.74509e-05	7.42605	2.80631e-09	194	0.00732075	Yes
ROI 208	200	0.0116666	0.000321525	1	1	1	5.08375e-05	7.2605	4.71532e-09	195	0.00735849	Yes
ROI 462	443	0.0116938	0.000346798	1	1	1	5.48336e-05	7.22818	5.21931e-09	196	0.00739623	Yes
ROI 534	512	0.0116135	0.000278028	1	1	1	4.39601e-05	7.18938	5.89681e-09	197	0.00743396	Yes
ROI 532	510	0.011631	0.000296036	1	1	1	4.68074e-05	7.12597	7.20026e-09	198	0.0074717	Yes
ROI 391	375	0.0116646	0.000328775	1	1	1	5.19839e-05	7.06189	8.81276e-09	199	0.00750943	Yes
ROI 412	395	0.0116216	0.000292629	1	1	1	4.62687e-05	7.00534	1.05363e-08	200	0.00754717	Yes
ROI 409	392	0.0116869	0.000355954	1	1	1	5.62813e-05	6.91902	1.3844e-08	201	0.00758491	Yes
ROI 44	43	0.0115845	0.000262399	1	1	1	4.1489e-05	6.91742	1.39141e-08	202	0.00762264	Yes
ROI 341	327	0.0116272	0.000311449	1	1	1	4.92445e-05	6.6957	2.81155e-08	203	0.00766038	Yes
ROI 298	286	0.0116013	0.00028837	1	1	1	4.55953e-05	6.66274	3.12214e-08	204	0.00769811	Yes
ROI 238	229	0.0117455	0.000428708	1	1	1	6.77847e-05	6.60924	3.70151e-08	205	0.00773585	Yes
ROI 158	152	0.0115983	0.000289411	1	1	1	4.57599e-05	6.57307	4.15329e-08	206	0.00777358	Yes
ROI 92	89	0.0115775	0.000270433	1	1	1	4.27592e-05	6.54802	4.49812e-08	207	0.00781132	Yes
ROI 437	419	0.0116506	0.000341894	1	1	1	5.40581e-05	6.53238	4.72798e-08	208	0.00784906	Yes
ROI 368	353	0.0116395	0.00033414	1	1	1	5.28322e-05	6.47311	5.7111e-08	209	0.00788679	Yes
ROI 84	81	0.0115549	0.000252243	1	1	1	3.98832e-05	6.45444	6.0615e-08	210	0.00792453	Yes
ROI 18	18	0.011551	0.000254178	1	1	1	4.0189e-05	6.30661	9.71617e-08	211	0.00796226	Yes
ROI 281	270	0.0116346	0.000339727	1	1	1	5.37156e-05	6.27527	1.07392e-07	212	0.008	Yes
ROI 239	230	0.0117631	0.000473576	1	1	1	7.48789e-05	6.21773	1.2907e-07	213	0.00803774	Yes
ROI 47	46	0.0116949	0.000408456	1	1	1	6.45826e-05	6.15334	1.5857e-07	214	0.00807547	Yes
ROI 434	416	0.011616	0.000328152	1	1	1	5.18854e-05	6.13789	1.66602e-07	215	0.00811321	Yes
ROI 142	137	0.0116429	0.000357346	1	1	1	5.65014e-05	6.11385	1.79913e-07	216	0.00815094	Yes
ROI 366	351	0.0116055	0.000325234	1	1	1	5.14241e-05	5.98879	2.68396e-07	217	0.00818868	Yes
ROI 19	19	0.0115402	0.000257582	1	1	1	4.07273e-05	5.95894	2.95294e-07	218	0.00822642	Yes
ROI 175	168	0.0115735	0.000294655	1	1	1	4.6589e-05	5.92433	3.29857e-07	219	0.00826415	Yes
ROI 471	452	0.011645	0.000373442	1	1	1	5.90463e-05	5.88543	3.73572e-07	220	0.00830189	Yes
ROI 139	134	0.0116166	0.000343037	1	1	1	5.42389e-05	5.88264	3.7692e-07	221	0.00833962	Yes
ROI 191	184	0.0117056	0.00043879	1	1	1	6.93788e-05	5.88244	3.77157e-07	222	0.00837736	Yes
ROI 344	330	0.0116005	0.000325836	1	1	1	5.15192e-05	5.88155	3.78236e-07	223	0.00841509	Yes
ROI 137	132	0.0115857	0.000310116	1	1	1	4.90336e-05	5.877	3.8378e-07	224	0.00845283	Yes
ROI 187	180	0.0115863	0.000310991	1	1	1	4.9172e-05	5.8724	3.89465e-07	225	0.00849057	Yes
ROI 385	369	0.0115917	0.000320035	1	1	1	5.06019e-05	5.81398	4.69479e-07	226	0.0085283	Yes
ROI 23	23	0.0116347	0.000372553	1	1	1	5.89058e-05	5.72508	6.23826e-07	227	0.00856604	Yes
ROI 530	508	0.011568	0.000299881	1	1	1	4.74153e-05	5.70432	6.66633e-07	228	0.00860377	Yes
ROI 114	110	0.0115873	0.00032217	1	1	1	5.09395e-05	5.68883	7.00458e-07	229	0.00864151	Yes
ROI 486	466	0.0115578	0.000292799	1	1	1	4.62957e-05	5.62287	8.64788e-07	230	0.00867925	Yes
ROI 364	349	0.0115638	0.000303521	1	1	1	4.79909e-05	5.54971	1.09235e-06	231	0.00871698	Yes
ROI 293	281	0.011516	0.000252765	1	1	0	3.99657e-05	5.46697	1.42232e-06	232	0.00875472	Yes
ROI 296	284	0.01156	0.000306274	1	1	1	4.84262e-05	5.42107	1.64642e-06	233	0.00879245	Yes
ROI 435	417	0.0115809	0.000336354	1	1	1	5.31822e-05	5.32877	2.20884e-06	234	0.00883019	Yes
ROI 46	45	0.0115994	0.000358465	1	1	1	5.66782e-05	5.32694	2.22173e-06	235	0.00886792	Yes
ROI 361	346	0.0115808	0.000340971	1	1	1	5.39122e-05	5.25529	2.79004e-06	236	0.00890566	Yes
ROI 105	101	0.011494	0.000249722	1	1	0	3.94846e-05	4.97689	6.73561e-06	237	0.0089434	Yes
ROI 227	218	0.0115218	0.000291255	1	1	0	4.60515e-05	4.87106	9.3986e-06	238	0.00898113	Yes
ROI 232	223	0.0115411	0.000317003	1	1	1	5.01226e-05	4.85981	9.73674e-06	239	0.00901887	Yes
ROI 90	87	0.0115281	0.000301382	1	1	0	4.76527e-05	4.83901	1.03938e-05	240	0.0090566	Yes
ROI 89	86	0.0115144	0.00028586	1	1	0	4.51984e-05	4.799	1.17834e-05	241	0.00909434	Yes
ROI 392	376	0.0115387	0.000330968	1	1	1	5.23306e-05	4.6099	2.12625e-05	242	0.00913208	Yes
ROI 265	254	0.0114698	0.000237003	1	1	0	3.74734e-05	4.5983	2.20423e-05	243	0.00916981	Yes
ROI 159	153	0.0115083	0.000293717	1	1	0	4.64408e-05	4.53933	2.64669e-05	244	0.00920755	Yes
ROI 81	78	0.0114636	0.000232508	1	1	0	3.67628e-05	4.5186	2.8221e-05	245	0.00924528	Yes
ROI 415	398	0.0115387	0.000343636	1	1	1	5.43337e-05	4.43996	3.59761e-05	246	0.00928302	Yes
ROI 333	320	0.011598	0.000434433	1	1	1	6.86899e-05	4.37403	4.40628e-05	247	0.00932075	Yes
ROI 134	129	0.0114909	0.000281315	1	1	0	4.44798e-05	4.34889	4.75947e-05	248	0.00935849	Yes
ROI 367	352	0.0115151	0.00032015	1	1	0	5.06202e-05	4.29826	5.55689e-05	249	0.00939623	Yes
ROI 318	305	0.0115103	0.000318243	1	1	0	5.03186e-05	4.22935	6.85568e-05	250	0.00943396	Yes
ROI 42	41	0.0114652	0.000254993	1	1	0	4.0318e-05	4.15837	8.50307e-05	251	0.0094717	Yes
ROI 15	15	0.0114597	0.000246882	1	1	0	3.90354e-05	4.15642	8.55328e-05	252	0.00950943	Yes
ROI 477	458	0.0115143	0.000338293	1	1	0	5.34889e-05	4.05355	0.000116631	253	0.00954717	Yes
ROI 433	415	0.0115352	0.000372134	1	1	0	5.88396e-05	4.0398	0.000121544	254	0.00958491	Yes
ROI 512	491	0.0114887	0.000300941	1	1	0	4.75829e-05	4.01889	0.000129403	255	0.00962264	Yes
ROI 305	293	0.0114742	0.000293947	1	1	0	4.64771e-05	3.80207	0.000246238	256	0.00966038	Yes
ROI 276	265	0.0114724	0.000296055	1	1	0	4.68104e-05	3.73681	0.000298126	257	0.00969811	Yes
ROI 248	238	0.0114641	0.000288376	1	1	0	4.55963e-05	3.65303	0.00038037	258	0.00973585	Yes
ROI 319	306	0.0114695	0.000308911	1	1	0	4.88431e-05	3.52063	0.000556599	259	0.00977358	Yes
ROI 348	334	0.01148	0.00033898	1	1	0	5.35975e-05	3.40445	0.000773719	260	0.00981132	Yes
ROI 369	354	0.0114681	0.000319673	1	1	0	5.05447e-05	3.37548	0.000839338	261	0.00984906	Yes
ROI 413	396	0.0114776	0.000346752	1	1	0	5.48263e-05	3.28538	0.00107911	262	0.00988679	Yes
ROI 262	252	0.0115155	0.000425261	1	1	0	6.72397e-05	3.24168	0.00121766	263	0.00992453	Yes
ROI 349	335	0.0114627	0.000324547	1	1	0	5.13154e-05	3.21872	0.00129706	264	0.00996226	Yes
ROI 381	366	0.011472	0.000380007	1	1	0	6.00844e-05	2.90467	0.00301356	265	0.01	Yes
ROI 241	231	0.0114558	0.000250124	0	1	0
ROI 107	103	0.0114552	0.000262422	0	1	0
ROI 259	249	0.0114514	0.000378714	0	1	0
ROI 86	83	0.0114402	0.000263998	0	1	0
ROI 115	111	0.0114296	0.000297623	0	1	0
ROI 109	105	0.0114278	0.000266294	0	1	0
ROI 282	271	0.0114254	0.000358063	0	1	0
ROI 83	80	0.0114174	0.000226276	0	1	0
ROI 322	309	0.0114134	0.000301959	0	1	0
ROI 487	467	0.0114095	0.0002747	0	1	0
ROI 407	391	0.0114091	0.000470556	0	1	0
ROI 45	44	0.0113921	0.000278803	0	1	0
ROI 211	203	0.0113921	0.00030438	0	1	0
ROI 252	242	0.0113898	0.000312824	0	1	0
ROI 223	214	0.0113888	0.0003007	0	1	0
ROI 284	273	0.0113882	0.00034696	0	1	0
ROI 326	313	0.0113868	0.000344144	0	1	0
ROI 224	215	0.0113839	0.000298573	0	1	0
ROI 160	154	0.0113823	0.000286047	0	1	0
ROI 315	302	0.0113815	0.000329859	0	1	0
ROI 39	38	0.0113783	0.000252871	0	1	0
ROI 141	136	0.0113738	0.000346053	0	1	0
ROI 138	133	0.0113708	0.000324964	0	1	0
ROI 130	125	0.0113621	0.000270497	0	1	0
ROI 119	115	0.01136	0.000322624	0	1	0
ROI 270	259	0.0113593	0.000239343	0	1	0
ROI 345	331	0.0113587	0.000314841	0	1	0
ROI 251	241	0.0113586	0.000260522	0	1	0
ROI 523	502	0.0113571	0.000342487	0	1	0
ROI 226	217	0.0113503	0.000283953	0	1	0
ROI 489	469	0.0113416	0.000275669	0	1	0
ROI 539	517	0.0113388	0.000301195	0	1	0
ROI 118	114	0.011338	0.000314381	0	1	0
ROI 461	442	0.0113376	0.000354286	0	1	0
ROI 335	322	0.0113369	0.0004422	0	1	0
ROI 383	368	0.0113366	0.000462577	0	1	0
ROI 371	356	0.011333	0.000330056	0	1	0
ROI 21	21	0.0113326	0.000326453	0	1	0
ROI 257	247	0.0113322	0.000334734	0	1	0
ROI 482	462	0.0113304	0.000300461	0	1	0
ROI 537	515	0.0113214	0.000280958	0	1	0
ROI 258	248	0.0113111	0.000353619	0	1	0
ROI 370	355	0.0113036	0.000331791	0	1	0
ROI 205	197	0.011303	0.000294114	0	1	0
ROI 272	261	0.0112988	0.000253612	0	1	0
ROI 112	108	0.0112934	0.000293673	0	1	0
ROI 212	204	0.0112934	0.00034815	0	1	0
ROI 452	434	0.0112922	0.000301181	0	1	0
ROI 536	514	0.0112822	0.000273214	0	1	0
ROI 210	202	0.0112804	0.000282872	0	1	0
ROI 249	239	0.0112768	0.000280426	0	1	0
ROI 506	485	0.0112747	0.000307749	0	1	0
ROI 353	339	0.0112736	0.000360925	0	1	0
ROI 117	113	0.0112706	0.000343358	0	1	0
ROI 71	69	0.0112698	0.0003505	0	1	0
ROI 515	494	0.0112689	0.000275848	0	1	0
ROI 320	307	0.0112669	0.000316053	0	1	0
ROI 225	216	0.0112648	0.000284634	0	1	0
ROI 261	251	0.011264	0.000377532	0	1	0
ROI 260	250	0.0112595	0.000341487	0	1	0
ROI 429	412	0.0112573	0.000309615	0	1	0
ROI 321	308	0.0112548	0.000301939	0	1	0
ROI 93	90	0.0112533	0.00028619	0	1	0
ROI 510	489	0.0112524	0.000305388	0	1	0
ROI 271	260	0.0112425	0.000203487	0	1	0
ROI 548	526	0.0112425	0.000334477	0	1	0
ROI 87	84	0.0112371	0.000272652	0	1	0
ROI 185	178	0.0112357	0.000315772	0	1	0
ROI 372	357	0.011232	0.000340495	0	1	0
ROI 230	221	0.0112308	0.000293277	0	1	0
ROI 499	479	0.0112215	0.000363615	0	1	0
ROI 351	337	0.0112191	0.000291257	0	1	0
ROI 470	451	0.011216	0.000351465	0	1	0
ROI 275	264	0.0112146	0.00020888	0	1	0
ROI 256	246	0.0112119	0.000321668	0	1	0
ROI 405	389	0.0112116	0.000325835	0	1	0
ROI 91	88	0.0112047	0.000256908	0	1	0
ROI 511	490	0.0112033	0.000271675	0	1	0
ROI 457	438	0.0111985	0.000385571	0	1	0
ROI 332	319	0.0111957	0.000402058	0	1	0
ROI 538	516	0.0111943	0.000305324	0	1	0
ROI 177	170	0.0111824	0.000270937	0	1	0
ROI 519	498	0.0111815	0.000366445	0	1	0
ROI 441	423	0.0111774	0.00030808	0	1	0
ROI 299	287	0.0111763	0.00021543	0	1	0
ROI 529	507	0.0111689	0.00031187	0	1	0
ROI 442	424	0.0111676	0.00026266	0	1	0
ROI 304	292	0.0111658	0.000267617	0	1	0
ROI 181	174	0.0111651	0.00028297	0	1	0
ROI 399	383	0.0111608	0.000301079	0	1	0
ROI 273	262	0.0111587	0.000247096	0	1	0
ROI 329	316	0.0111573	0.000295544	0	1	0
ROI 513	492	0.0111564	0.000269396	0	1	0
ROI 505	484	0.0111535	0.000373602	0	1	0
ROI 417	400	0.0111493	0.00029796	0	1	0
ROI 203	195	0.0111479	0.000281405	0	1	0
ROI 183	176	0.011147	0.000292133	0	1	0
ROI 277	266	0.0111456	0.000263115	0	1	0
ROI 207	199	0.011145	0.000290453	0	1	0
ROI 182	175	0.0111421	0.000279471	0	1	0
ROI 250	240	0.0111393	0.000287411	0	1	0
ROI 233	224	0.0111365	0.000324567	0	1	0
ROI 473	454	0.0111346	0.000282628	0	1	0
ROI 325	312	0.0111292	0.000309941	0	1	0
ROI 359	345	0.0111246	0.000430374	0	1	0
ROI 541	519	0.0111242	0.000283772	0	1	0
ROI 440	422	0.0111231	0.000336578	0	0	0
ROI 161	155	0.011121	0.000296183	0	0	0
ROI 22	22	0.0111207	0.000347141	0	0	0
ROI 274	263	0.0111197	0.000281467	0	0	0
ROI 493	473	0.0111115	0.000263856	0	0	0
ROI 416	399	0.0111106	0.000331813	0	0	0
ROI 213	205	0.0111101	0.000390008	0	0	0
ROI 431	414	0.0111074	0.000366692	0	0	0
ROI 382	367	0.0111025	0.000428575	0	0	0
ROI 228	219	0.0110939	0.000300001	0	0	0
ROI 184	177	0.0110898	0.000306892	0	0	0
ROI 446	428	0.0110815	0.000355982	0	0	0
ROI 163	157	0.0110804	0.00034555	0	0	0
ROI 490	470	0.01108	0.000268592	0	0	0
ROI 135	130	0.0110785	0.000284203	0	0	0
ROI 311	299	0.0110737	0.000465237	0	0	0
ROI 455	437	0.0110706	0.000334094	0	0	0
ROI 400	384	0.0110698	0.000341377	0	0	0
ROI 204	196	0.0110684	0.000280679	0	0	0
ROI 395	379	0.011066	0.000310151	0	0	0
ROI 206	198	0.0110602	0.000291779	0	0	0
ROI 255	245	0.0110589	0.000281919	0	0	0
ROI 302	290	0.0110465	0.000317784	0	0	0
ROI 514	493	0.011046	0.000278394	0	0	0
ROI 454	436	0.011042	0.000353998	0	0	0
ROI 231	222	0.0110345	0.000280682	0	0	0
ROI 396	380	0.0110254	0.000331409	0	0	0
ROI 404	388	0.0110197	0.000269871	0	0	0
ROI 502	482	0.0110193	0.000348602	0	0	0
ROI 190	183	0.0110126	0.000398974	0	0	0
ROI 352	338	0.0110042	0.000344626	0	0	0
ROI 466	447	0.011002	0.000252424	0	0	0
ROI 354	340	0.0110009	0.000307386	0	0	0
ROI 287	276	0.0110001	0.00045626	0	0	0
ROI 263	253	0.0109926	0.000453286	0	0	0
ROI 157	151	0.0109923	0.000275942	0	0	0
ROI 328	315	0.0109903	0.00030548	0	0	0
ROI 310	298	0.0109867	0.000365404	0	0	0
ROI 516	495	0.0109816	0.000273288	0	0	0
ROI 234	225	0.0109777	0.000301116	0	0	0
ROI 481	461	0.0109775	0.00034846	0	0	0
ROI 280	269	0.0109741	0.00029907	0	0	0
ROI 324	311	0.0109736	0.000263129	0	0	0
ROI 401	385	0.0109714	0.000331963	0	0	0
ROI 253	243	0.0109702	0.000306409	0	0	0
ROI 522	501	0.0109682	0.000299015	0	0	0
ROI 380	365	0.0109672	0.000326383	0	0	0
ROI 279	268	0.0109656	0.00031124	0	0	0
ROI 526	505	0.0109598	0.000374722	0	0	0
ROI 443	425	0.0109589	0.00025251	0	0	0
ROI 285	274	0.0109562	0.000372069	0	0	0
ROI 406	390	0.010953	0.000390364	0	0	0
ROI 527	506	0.0109502	0.000410882	0	0	0
ROI 453	435	0.0109486	0.000302182	0	0	0
ROI 424	407	0.0109448	0.000283364	0	0	0
ROI 450	432	0.0109409	0.000284828	0	0	0
ROI 465	446	0.0109387	0.000249839	0	0	0
ROI 301	289	0.0109352	0.00025377	0	0	0
ROI 421	404	0.0109324	0.000344502	0	0	0
ROI 398	382	0.0109302	0.000292778	0	0	0
ROI 379	364	0.0109289	0.000303088	0	0	0
ROI 394	378	0.0109177	0.00030832	0	0	0
ROI 476	457	0.0109146	0.000291754	0	0	0
ROI 525	504	0.0109113	0.000338496	0	0	0
ROI 347	333	0.0109074	0.000320499	0	0	0
ROI 188	181	0.0109044	0.000317116	0	0	0
ROI 180	173	0.0109043	0.000277871	0	0	0
ROI 202	194	0.0109033	0.000281649	0	0	0
ROI 236	227	0.0108919	0.000318583	0	0	0
ROI 373	358	0.0108908	0.000309952	0	0	0
ROI 393	377	0.010889	0.000298453	0	0	0
ROI 501	481	0.0108841	0.000316008	0	0	0
ROI 498	478	0.0108809	0.000275984	0	0	0
ROI 463	444	0.0108653	0.000281568	0	0	0
ROI 358	344	0.0108615	0.000370711	0	0	0
ROI 346	332	0.0108606	0.000289309	0	0	0
ROI 162	156	0.0108526	0.000326328	0	0	0
ROI 307	295	0.0108434	0.000378556	0	0	0
ROI 496	476	0.0108377	0.000335886	0	0	0
ROI 479	460	0.0108369	0.000335862	0	0	0
ROI 323	310	0.0108283	0.000306847	0	0	0
ROI 397	381	0.0108282	0.000336217	0	0	0
ROI 427	410	0.0108269	0.000274947	0	0	0
ROI 378	363	0.0108235	0.000314494	0	0	0
ROI 418	401	0.0108234	0.000252922	0	0	0
ROI 283	272	0.0108234	0.000374534	0	0	0
ROI 334	321	0.0108101	0.000382881	0	0	0
ROI 306	294	0.0108085	0.000352685	0	0	0
ROI 551	529	0.0108069	0.000411745	0	0	0
ROI 520	499	0.0108062	0.000292386	0	0	0
ROI 303	291	0.0108058	0.00032073	0	0	0
ROI 426	409	0.0108036	0.000294927	0	0	0
ROI 492	472	0.0107948	0.00026479	0	0	0
ROI 330	317	0.0107889	0.000335149	0	0	0
ROI 494	474	0.0107768	0.000298295	0	0	0
ROI 444	426	0.0107653	0.000330114	0	0	0
ROI 254	244	0.0107612	0.000282434	0	0	0
ROI 403	387	0.0107575	0.000266968	0	0	0
ROI 451	433	0.0107558	0.000323404	0	0	0
ROI 286	275	0.0107491	0.00042009	0	0	0
ROI 355	341	0.0107413	0.000302266	0	0	0
ROI 356	342	0.0107371	0.00038145	0	0	0
ROI 309	297	0.0107366	0.000398467	0	0	0
ROI 472	453	0.0107286	0.000284227	0	0	0
ROI 500	480	0.0107248	0.000321204	0	0	0
ROI 278	267	0.0107246	0.000296403	0	0	0
ROI 186	179	0.0107209	0.000313551	0	0	0
ROI 428	411	0.0107204	0.000265729	0	0	0
ROI 422	405	0.0107176	0.000335923	0	0	0
ROI 474	455	0.0107158	0.000243334	0	0	0
ROI 374	359	0.0107154	0.000259561	0	0	0
ROI 327	314	0.0107138	0.000319901	0	0	0
ROI 540	518	0.0107092	0.000278855	0	0	0
ROI 350	336	0.0107091	0.000297622	0	0	0
ROI 357	343	0.0107066	0.000394446	0	0	0
ROI 524	503	0.0107058	0.000335872	0	0	0
ROI 331	318	0.0107058	0.00035563	0	0	0
ROI 376	361	0.0107015	0.000348278	0	0	0
ROI 543	521	0.0106968	0.000375646	0	0	0
ROI 503	483	0.0106915	0.000365085	0	0	0
ROI 545	523	0.0106911	0.000338492	0	0	0
ROI 420	403	0.0106845	0.000335201	0	0	0
ROI 430	413	0.0106819	0.000359294	0	0	0
ROI 425	408	0.0106794	0.000279262	0	0	0
ROI 375	360	0.0106782	0.000314255	0	0	0
ROI 497	477	0.0106512	0.00033479	0	0	0
ROI 133	128	0.0106401	0.000267704	0	0	0
ROI 469	450	0.0106374	0.000308179	0	0	0
ROI 449	431	0.0106287	0.000295158	0	0	0
ROI 544	522	0.0106281	0.000379899	0	0	0
ROI 214	206	0.0106275	0.000387433	0	0	0
ROI 164	158	0.0106251	0.000333008	0	0	0
ROI 209	201	0.010612	0.000311905	0	0	0
ROI 550	528	0.0106071	0.000360352	0	0	0
ROI 518	497	0.0105928	0.00032318	0	0	0
ROI 448	430	0.0105897	0.000294618	0	0	0
ROI 300	288	0.0105659	0.000242004	0	0	0
ROI 491	471	0.0105621	0.000244688	0	0	0
ROI 308	296	0.0105578	0.000386892	0	0	0
ROI 377	362	0.0105294	0.000358708	0	0	0
ROI 517	496	0.0105273	0.000301686	0	0	0
ROI 468	449	0.0105173	0.000285536	0	0	0
ROI 447	429	0.0104763	0.000330852	0	0	0
ROI 402	386	0.0104688	0.00028331	0	0	0
ROI 467	448	0.0104426	0.000222567	0	0	0
ROI 215	207	0.0104403	0.000418721	0	0	0
ROI 546	524	0.0104366	0.000321008	0	0	0
ROI 549	527	0.0104322	0.000369427	0	0	0
ROI 423	406	0.0104238	0.000303068	0	0	0
ROI 542	520	0.0104168	0.000304739	0	0	0
ROI 235	226	0.0103886	0.000355296	0	0	0
ROI 547	525	0.0103802	0.000312461	0	0	0
ROI 445	427	0.0103475	0.000341837	0	0	0
ROI 521	500	0.010311	0.000312017	0	0	0
ROI 419	402	0.0102966	0.00030858	0	0	0
ROI 478	459	0.0101488	0.00035046	0	0	0
ROI 475	456	0.0101439	0.000267843	0	0	0
ROI 495	475	0.00985304	0.000346914	0	0	0
