# Supplementary material for: Amyloid-β Plaques in Clinical Alzheimer’s Disease Brain Incorporate Stable Isotope Tracer In Vivo and Exhibit Nanoscale Heterogeneity
Source: Front Neurol. 2018 Mar 22;9:169. doi: 10.3389/fneur.2018.00169 (PMC5874304; doi:10.3389/fneur.2018.00169)
Supplement: Supplementary file 6 [file data_sheet_5.xlsx]

## Sheet: 26June2017_SiC-standards
Name	Sample	Blocks	X Pos	Y Pos	X	Y	Start Current (nA)	End Current (nA)	12C Counts	12C Rate	13C Counts	13C Rate	12C 14N Counts	12C 14N Rate	13C 14N Counts	13C 14N Rate	31P Counts	31P Rate	12C/ 13C Ratio	12C/ 13C Mean Error	12C/ 13C Corr. Ratio	12C/ 13C Poisson Error	13C/ 12C Ratio	13C/ 12C Mean Error	13C/ 12C Corr. Ratio	13C/ 12C Poisson Error	12C 14N/ 13C 14N Ratio	12C 14N/ 13C 14N Mean Error	12C 14N/ 13C 14N Corr. Ratio	12C 14N/ 13C 14N Poisson Error	13C 14N/ 12C 14N Ratio	13C 14N/ 12C 14N Mean Error	13C 14N/ 12C 14N Corr. Ratio	13C 14N/ 12C 14N Poisson Error	12C 14N/ 12C Ratio	12C 14N/ 12C Mean Error	12C 14N/ 12C Corr. Ratio	12C 14N/ 12C Poisson Error	31P/ 12C 14N Ratio	31P/ 12C 14N Mean Error	31P/ 12C 14N Corr. Ratio	31P/ 12C 14N Poisson Error	31P/ 12C Ratio	31P/ 12C Mean Error	31P/ 12C Corr. Ratio	31P/ 12C Poisson Error
D:\User_data\Norelle\19June2017_Pt2Frontal\26June2017_SiC_27.is	SiC_27	10	-39112	35	32.5	32.5	17.755	17.781	51330000	250600	554100	2706	8089000	39500	90160	440.2	12660	61.81	92.63	0.1223	93.46	0.125	0.0108	1.425e-05	0.0107	1.457e-05	89.72	0.3176	89.85	0.3006	0.01115	3.923e-05	0.01113	3.734e-05	0.1576	0.000331	0.1564	5.957e-05	0.001565	1.336e-05	0.001563	1.393e-05	0.0002466	2.151e-06	0.0002444	2.192e-06
D:\User_data\Norelle\19June2017_Pt2Frontal\26June2017_SiC_28.is	SiC_28	10	-39112	35	32.5	32.5	17.787	17.769	52280000	255300	564700	2757	8044000	39280	89840	438.7	12570	61.37	92.58	0.1213	93.43	0.1241	0.0108	1.415e-05	0.0107	1.447e-05	89.54	0.2561	89.67	0.3	0.01117	3.205e-05	0.01115	3.741e-05	0.1539	0.00024	0.1527	5.831e-05	0.001562	1.348e-05	0.00156	1.395e-05	0.0002404	2.092e-06	0.0002382	2.144e-06
D:\User_data\Norelle\19June2017_Pt2Frontal\26June2017_SiC_29.is	SiC_29	10	-39112	35	32.5	32.5	17.77	17.766	52400000	255900	565200	2760	8068000	39400	90350	441.2	12560	61.32	92.71	0.1372	93.56	0.1242	0.01079	1.596e-05	0.01069	1.445e-05	89.3	0.2733	89.43	0.2992	0.0112	3.427e-05	0.01118	3.751e-05	0.154	0.0001455	0.1528	5.82e-05	0.001557	1.423e-05	0.001554	1.39e-05	0.0002397	2.121e-06	0.0002375	2.138e-06
D:\User_data\Norelle\19June2017_Pt2Frontal\26June2017_SiC_30.is	SiC_30	10	-39112	35	32.5	32.5	17.767	17.762	52520000	256500	568000	2774	8033000	39230	90040	439.6	12590	61.48	92.47	0.1378	93.32	0.123	0.01081	1.611e-05	0.01072	1.438e-05	89.22	0.2918	89.35	0.2989	0.01121	3.654e-05	0.01119	3.755e-05	0.1529	0.0001205	0.1517	5.797e-05	0.001567	1.359e-05	0.001565	1.398e-05	0.0002397	2.091e-06	0.0002375	2.136e-06
																																Avg	0.0111625	3.74525e-05

## Sheet: 26June2017_NegControl-standards
Name	Sample	Blocks	X Pos	Y Pos	X	Y	Start Current (nA)	End Current (nA)	12C Counts	12C Rate	13C Counts	13C Rate	12C 14N Counts	12C 14N Rate	13C 14N Counts	13C 14N Rate	31P Counts	31P Rate	12C/ 13C Ratio	12C/ 13C Mean Error	12C/ 13C Corr. Ratio	12C/ 13C Poisson Error	13C/ 12C Ratio	13C/ 12C Mean Error	13C/ 12C Corr. Ratio	13C/ 12C Poisson Error	12C 14N/ 13C 14N Ratio	12C 14N/ 13C 14N Mean Error	12C 14N/ 13C 14N Corr. Ratio	12C 14N/ 13C 14N Poisson Error	13C 14N/ 12C 14N Ratio	13C 14N/ 12C 14N Mean Error	13C 14N/ 12C 14N Corr. Ratio	13C 14N/ 12C 14N Poisson Error	12C 14N/ 12C Ratio	12C 14N/ 12C Mean Error	12C 14N/ 12C Corr. Ratio	12C 14N/ 12C Poisson Error	31P/ 12C 14N Ratio	31P/ 12C 14N Mean Error	31P/ 12C 14N Corr. Ratio	31P/ 12C 14N Poisson Error	31P/ 12C Ratio	31P/ 12C Mean Error	31P/ 12C Corr. Ratio	31P/ 12C Poisson Error
D:\User_data\Norelle\19June2017_Pt2Frontal\26June2017_NegControl_28.is	NegControl_28	10	-3157	-10770	32.5	32.5	17.863	17.87	20930000	102200	217700	1063	13690000	66820	156200	762.8	11340	55.35	96.17	0.2029	96.52	0.2068	0.0104	2.215e-05	0.01036	2.236e-05	87.6	0.2225	87.81	0.2225	0.01142	2.888e-05	0.01139	2.9e-05	0.6537	0.002569	0.6529	0.0002275	0.0008283	8.217e-06	0.0008263	7.786e-06	0.0005415	5.036e-06	0.0005395	5.085e-06
D:\User_data\Norelle\19June2017_Pt2Frontal\26June2017_NegControl_29.is	NegControl_29	10	-3157	-10770	32.5	32.5	17.871	17.89	24530000	119800	257000	1255	14220000	69440	162300	792.3	12990	63.44	95.48	0.189	95.89	0.189	0.01047	2.084e-05	0.01043	2.074e-05	87.65	0.2261	87.87	0.2191	0.01141	2.932e-05	0.01138	2.852e-05	0.5797	0.002	0.5786	0.000193	0.0009136	9.227e-06	0.0009113	8.022e-06	0.0005296	4.862e-06	0.0005273	4.65e-06
D:\User_data\Norelle\19June2017_Pt2Frontal\26June2017_NegControl_30.is	NegControl_30	10	-3157	-10770	32.5	32.5	17.933	17.892	28090000	137100	294100	1436	14570000	71130	166400	812.6	15590	76.11	95.48	0.19	95.95	0.1766	0.01047	2.084e-05	0.01042	1.938e-05	87.54	0.1961	87.76	0.2162	0.01142	2.547e-05	0.01139	2.822e-05	0.5187	0.001769	0.5174	0.0001675	0.00107	9.929e-06	0.001067	8.571e-06	0.000555	4.279e-06	0.0005522	4.445e-06
D:\User_data\Norelle\19June2017_Pt2Frontal\26June2017_NegControl_31.is	NegControl_31	10	-3157	-10770	32.5	32.5	17.889	17.892	31000000	151400	326000	1592	14800000	72270	169100	825.6	17910	87.45	95.09	0.1778	95.61	0.1674	0.01052	1.977e-05	0.01046	1.851e-05	87.54	0.2145	87.77	0.2145	0.01142	2.799e-05	0.01139	2.799e-05	0.4774	0.001466	0.4761	0.0001509	0.00121	1.283e-05	0.001207	9.05e-06	0.0005777	5.286e-06	0.0005745	4.315e-06
																																avg (raw)	0.0113875	2.84325e-05
																																std.s	5e-06
																																2STD.s	1e-05
																																avg+2std.s	0.0113975
																																avg-2std.s	0.0113775
																																avg+1std.s	0.0113925
																																avg-1std.s	0.0113825
																																avg+3sigma	0.0114025

## Sheet: NegControlPtA40
									Theoretical	0.0111235
Image filename: 26June2017_PtA40_plaque4.im
Imaged Species: 12C 13C 12C 14N 13C 14N 31P SE
Included cycles:
Data Average +/- Poisson error									Raw	Raw	Raw	Raw	Norm	Norm
NAME	ROI_NUM	IMAGEFILE	12C	13C	12C 14N	13C 14N	31P	SE	d-13C 14N/12C 14N	ER-13C 14N/12C 14N	13C 14N/12C 14N	ER-13C 14N/12C 14N	13C 14N/12C 14N	ER-13C 14N/12 C14N	CHSQ1	TOTNUM1	TOTDEN1	STD1	NPIX	ROIAREA	ROIDIAM	ROIX	ROIY	ROI_XSTG	ROI_YSTG
ROI 127	1	26June2017_PtA14_plaque4.im	9856.3	98.45	24765.5	282	4.45	420302	-0.10468	13.3898	0.0113863	0.000152476	0.0111223	0.000151508	0.989586	5640	495310	0.011388	100	3.08949	1.98335	14	54	-2946	-10878
ROI 128	2	26June2017_PtA14_plaque4.im	11685.5	117.1	27381.2	312.05	5.85	442571	0.748706	12.7397	0.011396	0.000145073	0.0111318	0.00014441	0.963114	6241	547623	0.011388	100	3.08949	1.98335	24	54	-2946	-10877
ROI 129	3	26June2017_PtA14_plaque4.im	23413.4	248.15	41470.2	467.25	18.3	546613	-10.6141	10.2922	0.0112666	0.000117203	0.0110054	0.000117737	1.11248	9345	829404	0.011388	100	3.08949	1.98335	34	54	-2946	-10875
ROI 130	4	26June2017_PtA14_plaque4.im	26933.7	284.55	49753.8	560.75	42.75	600680	-10.3182	9.39787	0.01127	0.000107018	0.0110087	0.00010809	0.77077	11215	995076	0.011388	100	3.08949	1.98335	44	54	-2946	-10873
ROI 131	5	26June2017_PtA14_plaque4.im	26252.4	277.35	49193.1	555.2	46.45	606103	-8.94488	9.45791	0.0112856	0.000107702	0.011024	0.000108746	0.753206	11104	983862	0.011388	100	3.08949	1.98335	54	54	-2946	-10871
ROI 132	6	26June2017_PtA14_plaque4.im	24648.5	262.75	41139.2	461.45	23.15	608179	-15.0337	10.3102	0.0112163	0.000117407	0.0109562	0.000117902	1.02771	9229	822784	0.011388	100	3.08949	1.98335	64	54	-2946	-10870
ROI 133	7	26June2017_PtA14_plaque4.im	23011.9	245.4	47616.9	528.9	46.2	605948	-24.641	9.53589	0.0111069	0.00010859	0.0108494	0.000109477	1.20492	10578	952339	0.011388	100	3.08949	1.98335	74	54	-2946	-10868
ROI 134	8	26June2017_PtA14_plaque4.im	19667.1	204.1	39317.8	442.7	36.55	581693	-11.281	10.5666	0.011259	0.000120327	0.010998	0.000120702	0.800293	8854	786356	0.011388	100	3.08949	1.98335	84	54	-2946	-10866
ROI 135	9	26June2017_PtA14_plaque4.im	12110.9	125.8	29253.7	333.25	12.45	493374	0.328514	12.3226	0.0113912	0.000140324	0.0111271	0.000139857	1.14985	6665	585073	0.011388	100	3.08949	1.98335	94	54	-2946	-10864
ROI 136	10	26June2017_PtA14_plaque4.im	7428.2	74.05	23317.7	269.95	10.15	433399	16.6002	13.9153	0.0115765	0.000158461	0.0113081	0.000157341	1.0142	5399	466354	0.011388	100	3.08949	1.98335	104	54	-2946	-10863
ROI 137	11	26June2017_PtA14_plaque4.im	6575.9	68.45	20643	238.2	7.45	426384	13.2589	14.7647	0.0115385	0.000168133	0.011271	0.000166629	1.05531	4764	412861	0.011388	100	3.08949	1.98335	114	54	-2946	-10861
ROI 152	12	26June2017_PtA14_plaque4.im	9044.9	91.45	25586.5	296	5.4	406626	15.8588	13.2791	0.0115681	0.000151216	0.0112999	0.000150381	0.9227	5920	511730	0.011388	100	3.08949	1.98335	14	64	-2947	-10878
ROI 153	13	26June2017_PtA14_plaque4.im	9552.4	102.25	30712.8	353.7	7.4	417291	11.2724	12.0927	0.0115159	0.000137705	0.0112489	0.000137413	1.54968	7074	614256	0.011388	100	3.08949	1.98335	24	64	-2947	-10877
ROI 154	14	26June2017_PtA14_plaque4.im	16585.7	167.95	43494.2	496.4	19.75	491307	2.19558	10.1155	0.0114125	0.00011519	0.0111479	0.000115911	1.49274	9928	869885	0.011388	100	3.08949	1.98335	34	64	-2947	-10875
ROI 155	15	26June2017_PtA14_plaque4.im	18985.2	196.95	44403.6	500.3	35.65	526714	-10.6161	9.94644	0.0112666	0.000113265	0.0110054	0.000114	0.807056	10006	888072	0.011388	100	3.08949	1.98335	44	64	-2947	-10873
ROI 156	16	26June2017_PtA14_plaque4.im	18744.5	200.4	41469.3	469.45	33.7	532438	-5.93411	10.3169	0.0113199	0.000117484	0.0110575	0.000118034	0.689531	9389	829386	0.011388	100	3.08949	1.98335	54	64	-2947	-10871
ROI 157	17	26June2017_PtA14_plaque4.im	18267.3	196.3	41496.9	468.85	20.1	536837	-7.86496	10.3034	0.0112979	0.000117329	0.011036	0.000117875	1.17176	9377	829938	0.011388	100	3.08949	1.98335	64	64	-2947	-10870
ROI 158	18	26June2017_PtA14_plaque4.im	15764.1	166.1	32081.1	370.75	16.45	484104	14.8093	11.8529	0.0115561	0.000134975	0.0112882	0.000134824	1.15347	7415	641622	0.011388	100	3.08949	1.98335	74	64	-2947	-10868
ROI 159	19	26June2017_PtA14_plaque4.im	12789.6	134.9	26540.5	307.4	11	474011	17.0617	13.0461	0.0115818	0.000148563	0.0113133	0.000147842	1.02244	6148	530810	0.011388	100	3.08949	1.98335	84	64	-2947	-10866
ROI 160	20	26June2017_PtA14_plaque4.im	10085.4	103.65	26806.2	301.4	9.4	457891	-12.6722	12.788	0.0112432	0.000145623	0.0109825	0.000144866	1.26494	6028	536123	0.011388	100	3.08949	1.98335	94	64	-2947	-10864
ROI 161	21	26June2017_PtA14_plaque4.im	7505.8	78.9	23300.2	270.9	13.65	420629	20.9418	13.9506	0.011626	0.000158862	0.0113564	0.000157748	0.659903	5418	466005	0.011388	100	3.08949	1.98335	104	64	-2947	-10863
ROI 162	22	26June2017_PtA14_plaque4.im	6460.2	68.7	22225.5	253.25	11	413199	0.576883	14.1391	0.0113941	0.000161009	0.0111299	0.000159712	0.86247	5065	444510	0.011388	100	3.08949	1.98335	114	64	-2947	-10861
ROI 177	23	26June2017_PtA14_plaque4.im	8860.45	87.1	22776.8	261.6	5.25	400307	8.55029	14.0231	0.0114849	0.000159688	0.0112186	0.00015848	1.30674	5232	455536	0.011388	100	3.08949	1.98335	14	74	-2949	-10878
ROI 178	24	26June2017_PtA14_plaque4.im	8680.9	91.75	28873.8	334.25	11.8	404586	16.5296	12.5046	0.0115757	0.000142396	0.0113073	0.00014193	1.30561	6685	577476	0.011388	100	3.08949	1.98335	24	74	-2949	-10877
ROI 179	25	26June2017_PtA14_plaque4.im	9035.1	90.8	35093.8	403.8	13.65	409907	10.3872	11.3077	0.0115058	0.000128766	0.011239	0.000128873	0.99659	8076	701877	0.011388	100	3.08949	1.98335	34	74	-2949	-10875
ROI 180	26	26June2017_PtA14_plaque4.im	9749.75	99.95	33926.6	388.1	14.5	415929	4.51513	11.4667	0.0114389	0.000130577	0.0111737	0.000130565	1.08512	7762	678531	0.011388	100	3.08949	1.98335	44	74	-2949	-10873
ROI 181	27	26June2017_PtA14_plaque4.im	9375.9	97.9	31890.3	364.4	15.05	424514	3.39424	11.8205	0.0114262	0.000134606	0.0111612	0.000134405	1.18896	7288	637807	0.011388	100	3.08949	1.98335	54	74	-2949	-10871
ROI 182	28	26June2017_PtA14_plaque4.im	9119.75	93.65	29708	337.35	9.05	426416	-2.84982	12.2083	0.011355	0.000139023	0.0110918	0.000138594	0.920768	6747	594159	0.011388	100	3.08949	1.98335	64	74	-2949	-10870
ROI 183	29	26June2017_PtA14_plaque4.im	9109.05	98.2	28879.8	326.65	6.55	431754	-6.79183	12.3574	0.0113102	0.00014072	0.0110479	0.000140197	1.08246	6533	577597	0.011388	100	3.08949	1.98335	74	74	-2949	-10868
ROI 184	30	26June2017_PtA14_plaque4.im	8653.15	84.9	25488.7	290.95	6.85	425835	2.36077	13.2149	0.0114144	0.000150485	0.0111497	0.000149609	1.15149	5819	509773	0.011388	100	3.08949	1.98335	84	74	-2949	-10866
ROI 185	31	26June2017_PtA14_plaque4.im	7707.25	81.8	27348.4	313.9	12.65	418396	7.88721	12.7932	0.0114773	0.000145683	0.0112112	0.000145032	0.834182	6278	546968	0.011388	100	3.08949	1.98335	94	74	-2949	-10864
ROI 186	32	26June2017_PtA14_plaque4.im	6870.65	70.3	25285.8	291.8	11.4	413391	13.3518	13.3412	0.0115395	0.000151923	0.011272	0.000151045	1.09535	5836	505717	0.011388	100	3.08949	1.98335	104	74	-2949	-10863
ROI 187	33	26June2017_PtA14_plaque4.im	6161.55	63.45	20260.8	225.15	5.2	406666	-24.1817	14.6224	0.0111121	0.000166512	0.0108545	0.000164894	0.689291	4503	405215	0.011388	100	3.08949	1.98335	114	74	-2949	-10861
ROI 202	34	26June2017_PtA14_plaque4.im	8771.45	90.6	25975	293.05	5.3	397768	-9.30595	13.0134	0.0112815	0.00014819	0.01102	0.000147346	1.02129	5861	519499	0.011388	100	3.08949	1.98335	14	84	-2951	-10878
ROI 203	35	26June2017_PtA14_plaque4.im	8102.1	85.55	28929.7	328.45	9.1	390814	-3.03792	12.3703	0.0113529	0.000140867	0.0110897	0.000140359	0.888119	6569	578593	0.011388	100	3.08949	1.98335	24	84	-2951	-10877
ROI 204	36	26June2017_PtA14_plaque4.im	8209.4	85.2	31237.2	362.45	12.5	390052	18.8945	12.0364	0.0116027	0.000137064	0.0113336	0.000136844	1.12624	7249	624743	0.011388	100	3.08949	1.98335	34	84	-2951	-10875
ROI 205	37	26June2017_PtA14_plaque4.im	8285.75	86.55	31258.2	359.95	11.75	387986	11.1853	11.9862	0.0115149	0.000136493	0.0112479	0.000136254	0.764637	7199	625164	0.011388	100	3.08949	1.98335	44	84	-2951	-10873
ROI 206	38	26June2017_PtA14_plaque4.im	8310.05	88.4	28882.4	329.95	8	404137	3.15348	12.4192	0.0114234	0.000141424	0.0111585	0.000140927	1.01673	6599	577648	0.011388	100	3.08949	1.98335	54	84	-2951	-10871
ROI 207	39	26June2017_PtA14_plaque4.im	7989.75	84.45	25906.7	292.95	5.15	406952	-7.03309	13.0456	0.0113074	0.000148557	0.0110452	0.00014771	1.41666	5859	518133	0.011388	100	3.08949	1.98335	64	84	-2951	-10870
ROI 208	40	26June2017_PtA14_plaque4.im	7875.9	81.65	24829.5	285.65	3.85	408255	10.2266	13.4422	0.011504	0.000153073	0.0112372	0.000152134	1.36502	5713	496590	0.011388	100	3.08949	1.98335	74	84	-2951	-10868
ROI 209	41	26June2017_PtA14_plaque4.im	7215.55	73.65	27310.6	309.05	6.4	402647	-6.31203	12.7105	0.0113156	0.000144741	0.0110533	0.000144054	0.943457	6181	546212	0.011388	100	3.08949	1.98335	84	84	-2951	-10866
ROI 210	42	26June2017_PtA14_plaque4.im	7281.6	78.2	26642.2	305.7	7.3	413040	7.5762	12.9596	0.0114738	0.000147578	0.0112077	0.000146847	0.762889	6114	532844	0.011388	100	3.08949	1.98335	94	84	-2951	-10864
ROI 211	43	26June2017_PtA14_plaque4.im	7129.65	73.85	25194.6	287.85	8	413060	3.25497	13.2978	0.0114246	0.000151429	0.0111597	0.000150519	1.17194	5757	503892	0.011388	100	3.08949	1.98335	104	84	-2951	-10863
ROI 212	44	26June2017_PtA14_plaque4.im	6559.4	69.65	20213.2	229.65	6.55	412099	-2.33689	14.8043	0.0113609	0.000168584	0.0110975	0.00016699	1.36764	4593	404264	0.011388	100	3.08949	1.98335	114	84	-2951	-10861
ROI 227	45	26June2017_PtA14_plaque4.im	8489.85	84.7	22820.7	262.8	5.7	389307	11.2299	14.0284	0.0115154	0.000159749	0.0112484	0.000158552	0.734173	5256	456413	0.011388	100	3.08949	1.98335	14	94	-2953	-10878
ROI 228	46	26June2017_PtA14_plaque4.im	8139.9	83.25	26180.7	300.5	8.3	387991	7.89612	13.0755	0.0114774	0.000148897	0.0112113	0.000148114	1.19878	6010	523614	0.011388	100	3.08949	1.98335	24	94	-2953	-10877
ROI 229	47	26June2017_PtA14_plaque4.im	7925.55	80.4	30498.7	352.3	12.35	389059	14.3423	12.1537	0.0115508	0.0001384	0.011283	0.000138095	1.16307	7046	609973	0.011388	100	3.08949	1.98335	34	94	-2953	-10875
ROI 230	48	26June2017_PtA14_plaque4.im	7908.85	86.1	30801.1	350.95	8.75	390743	0.533294	12.0103	0.0113936	0.000136767	0.0111294	0.000136456	0.969077	7019	616022	0.011388	100	3.08949	1.98335	44	94	-2953	-10873
ROI 231	49	26June2017_PtA14_plaque4.im	7740.65	79.85	29464.7	332.8	8.55	393606	-8.17614	12.2255	0.0112944	0.000139218	0.0110325	0.000138752	0.983726	6656	589293	0.011388	100	3.08949	1.98335	54	94	-2953	-10871
ROI 232	50	26June2017_PtA14_plaque4.im	7332	74.5	30102.2	339.85	10.8	390887	-8.61514	12.0927	0.0112894	0.000137705	0.0110276	0.000137301	0.833691	6797	602043	0.011388	100	3.08949	1.98335	64	94	-2953	-10870
ROI 233	51	26June2017_PtA14_plaque4.im	7646.45	74.65	30052.3	337.65	11.8	401208	-13.3989	12.0731	0.0112349	0.000137483	0.0109744	0.000137062	1.15979	6753	601046	0.011388	100	3.08949	1.98335	74	94	-2953	-10868
ROI 234	52	26June2017_PtA14_plaque4.im	7330.3	76.6	28704.3	325.15	10.95	402722	-5.30636	12.4045	0.0113271	0.000141256	0.0110644	0.000140719	0.888379	6503	574086	0.011388	100	3.08949	1.98335	84	94	-2953	-10866
ROI 235	53	26June2017_PtA14_plaque4.im	7223.8	74.9	26530.8	303.8	10.05	407080	5.51638	12.9734	0.0114503	0.000147734	0.0111848	0.000146986	1.04711	6076	530617	0.011388	100	3.08949	1.98335	94	94	-2953	-10864
ROI 236	54	26June2017_PtA14_plaque4.im	7459.75	77.65	25546.5	291.55	11.55	417853	2.15329	13.1986	0.011412	0.000150299	0.0111474	0.000149429	0.945961	5831	510930	0.011388	100	3.08949	1.98335	104	94	-2953	-10863
ROI 237	55	26June2017_PtA14_plaque4.im	7055.7	75.1	21215.5	243.5	9.5	418582	7.85777	14.5249	0.011477	0.000165402	0.0112109	0.000163974	0.854334	4870	424309	0.011388	100	3.08949	1.98335	114	94	-2953	-10861
ROI 252	56	26June2017_PtA14_plaque4.im	8449.85	87.4	24243.4	280.5	5.35	381241	15.9957	13.643	0.0115697	0.000155359	0.0113014	0.000154358	0.734911	5610	484868	0.011388	100	3.08949	1.98335	14	104	-2954	-10878
ROI 253	57	26June2017_PtA14_plaque4.im	8269.05	83.3	25056.8	285.65	7.9	385208	1.06438	13.3196	0.0113996	0.000151677	0.0111353	0.000150746	0.910509	5713	501135	0.011388	100	3.08949	1.98335	24	104	-2954	-10877
ROI 254	58	26June2017_PtA14_plaque4.im	7410.3	76.85	27765	315.15	9.75	383320	-3.28048	12.6256	0.0113501	0.000143773	0.011087	0.000143142	0.930882	6303	555299	0.011388	100	3.08949	1.98335	34	104	-2954	-10875
ROI 255	59	26June2017_PtA14_plaque4.im	7747.65	75.85	30528.1	344.45	8.7	386547	-9.21607	12.0043	0.0112826	0.000136699	0.011021	0.000136335	0.95446	6889	610562	0.011388	100	3.08949	1.98335	44	104	-2954	-10873
ROI 256	60	26June2017_PtA14_plaque4.im	7710.8	81.1	30705.6	352.65	10.55	389060	8.50678	12.0773	0.0114844	0.000137531	0.0112181	0.000137231	1.45935	7053	614112	0.011388	100	3.08949	1.98335	54	104	-2954	-10871
ROI 257	61	26June2017_PtA14_plaque4.im	7275	76.4	29069.2	330.9	9.8	388930	-0.423053	12.3569	0.0113827	0.000140715	0.0111188	0.000140227	0.893963	6618	581384	0.011388	100	3.08949	1.98335	64	104	-2954	-10870
ROI 258	62	26June2017_PtA14_plaque4.im	7638.85	74.9	28894.2	323.95	9.2	397162	-15.4906	12.2995	0.0112111	0.00014006	0.0109512	0.000139519	1.62675	6479	577884	0.011388	100	3.08949	1.98335	74	104	-2954	-10868
ROI 259	63	26June2017_PtA14_plaque4.im	7231.25	75.45	27448	310.45	8.55	396235	-6.80917	12.6755	0.01131	0.000144342	0.0110477	0.000143668	0.931996	6209	548961	0.011388	100	3.08949	1.98335	84	104	-2954	-10866
ROI 260	64	26June2017_PtA14_plaque4.im	7160.35	74.3	26509.5	305	9.7	401672	10.3011	13.0098	0.0115048	0.000148149	0.0112381	0.000147409	0.982233	6100	530190	0.011388	100	3.08949	1.98335	94	104	-2954	-10864
ROI 261	65	26June2017_PtA14_plaque4.im	7425.5	77.05	24793.3	283.1	6.35	411353	2.67015	13.401	0.0114179	0.000152604	0.0111532	0.000151645	1.36695	5662	495866	0.011388	100	3.08949	1.98335	104	104	-2954	-10863
ROI 262	66	26June2017_PtA14_plaque4.im	6955.75	71.9	21564	243.8	7.5	411238	-7.21113	14.2977	0.0113054	0.000162815	0.0110433	0.000161413	1.152	4876	431280	0.011388	100	3.08949	1.98335	114	104	-2954	-10861
ROI 277	67	26June2017_PtA14_plaque4.im	8349.4	85.2	22798.5	260.6	3.4	380478	3.73649	13.9825	0.01143	0.000159226	0.011165	0.000158013	0.692109	5212	455971	0.011388	100	3.08949	1.98335	14	114	-2956	-10878
ROI 278	68	26June2017_PtA14_plaque4.im	8185.1	86.4	25262.3	279.95	5.4	382856	-26.896	13.0767	0.0110812	0.000148911	0.0108243	0.000147947	1.31547	5599	505247	0.011388	100	3.08949	1.98335	24	114	-2956	-10877
ROI 279	69	26June2017_PtA14_plaque4.im	7740.15	80.9	26490.3	300.25	5.8	381505	-4.7141	12.9163	0.0113338	0.000147085	0.011071	0.000146309	0.814052	6005	529807	0.011388	100	3.08949	1.98335	34	114	-2956	-10875
ROI 280	70	26June2017_PtA14_plaque4.im	9082.55	91.35	25559.6	291	6.95	370473	-0.249841	13.1792	0.0113847	0.000150078	0.0111207	0.000149205	0.980895	5820	511192	0.011388	100	3.08949	1.98335	44	114	-2956	-10873
ROI 281	71	26June2017_PtA14_plaque4.im	7625	79.05	26843.3	299.25	8.75	384110	-21.0719	12.7241	0.0111475	0.000144895	0.0108891	0.000144123	1.0899	5985	536866	0.011388	100	3.08949	1.98335	54	114	-2956	-10871
ROI 282	72	26June2017_PtA14_plaque4.im	7465.55	78.35	26904.6	304.55	8.15	388132	-6.00412	12.8081	0.0113191	0.000145852	0.0110567	0.00014512	1.03539	6091	538092	0.011388	100	3.08949	1.98335	64	114	-2956	-10870
ROI 283	73	26June2017_PtA14_plaque4.im	7518.65	79.15	28548.1	328.05	10.2	396416	9.05627	12.5289	0.0114906	0.000142672	0.0112242	0.000142154	0.832155	6561	570962	0.011388	100	3.08949	1.98335	74	114	-2956	-10868
ROI 284	74	26June2017_PtA14_plaque4.im	7316.55	76.15	28074.1	319.2	9.3	398610	-1.58851	12.5666	0.0113694	0.000143102	0.0111058	0.000142508	0.684875	6384	561482	0.011388	100	3.08949	1.98335	84	114	-2956	-10866
ROI 285	75	26June2017_PtA14_plaque4.im	7296.55	78.8	26249.3	296.65	9.1	403586	-7.61921	12.9563	0.0113007	0.00014754	0.0110387	0.000146731	0.762453	5933	524987	0.011388	100	3.08949	1.98335	94	114	-2956	-10864
ROI 286	76	26June2017_PtA14_plaque4.im	7480.45	77.25	24399.7	282.65	8.9	415587	17.2271	13.6075	0.0115837	0.000154956	0.0113151	0.000153977	0.847481	5653	487993	0.011388	100	3.08949	1.98335	104	114	-2956	-10863
ROI 287	77	26June2017_PtA14_plaque4.im	7166.5	73.1	21282.2	241	5.55	414292	-5.61607	14.4038	0.0113235	0.000164023	0.011061	0.000162583	0.821391	4820	425643	0.011388	100	3.08949	1.98335	114	114	-2956	-10861
ROI 302	78	26June2017_PtA14_plaque4.im	8154.8	84.65	18292.2	208.7	1.5	375774	1.86191	15.5953	0.0114087	0.000177592	0.0111442	0.000175692	1.04617	4174	365845	0.011388	100	3.08949	1.98335	14	124	-2958	-10878
ROI 303	79	26June2017_PtA14_plaque4.im	8012.05	83.7	23271.9	267.55	7.2	377845	9.54491	13.88	0.0114962	0.000158059	0.0112296	0.000156919	0.652086	5351	465438	0.011388	100	3.08949	1.98335	24	124	-2958	-10877
ROI 304	80	26June2017_PtA14_plaque4.im	7704.35	83.75	28283.5	321.15	11.35	377919	-2.92793	12.5115	0.0113542	0.000142475	0.0110909	0.0001419	1.0086	6423	565671	0.011388	100	3.08949	1.98335	34	124	-2958	-10875
ROI 305	81	26June2017_PtA14_plaque4.im	7747.65	78.85	28582.2	319	10.85	380385	-19.9498	12.3381	0.0111603	0.0001405	0.0109016	0.000139916	0.887973	6380	571643	0.011388	100	3.08949	1.98335	44	124	-2958	-10873
ROI 306	82	26June2017_PtA14_plaque4.im	7639.25	81.2	27671.1	310.2	7.3	381910	-15.6084	12.5676	0.0112098	0.000143114	0.0109499	0.000142444	1.62226	6204	553422	0.011388	100	3.08949	1.98335	54	124	-2958	-10871
ROI 307	83	26June2017_PtA14_plaque4.im	7433.15	73.1	26645.9	303.85	6.75	383426	1.33957	12.9181	0.0114028	0.000147105	0.0111384	0.000146361	1.0977	6077	532918	0.011388	100	3.08949	1.98335	64	124	-2958	-10870
ROI 308	84	26June2017_PtA14_plaque4.im	7499.8	78.65	26850.3	309.5	7.65	387587	12.1947	12.9392	0.0115264	0.000147345	0.0112591	0.000146649	1.31067	6190	537006	0.011388	100	3.08949	1.98335	74	124	-2958	-10868
ROI 309	85	26June2017_PtA14_plaque4.im	7355.2	77.85	26207.7	294.9	8.25	390671	-11.9038	12.9383	0.0112519	0.000147335	0.0109911	0.000146512	1.26598	5898	524153	0.011388	100	3.08949	1.98335	84	124	-2958	-10866
ROI 310	86	26June2017_PtA14_plaque4.im	7170.4	79	23489.8	260.3	6.45	394422	-26.9247	13.5609	0.0110809	0.000154424	0.010824	0.000153246	0.765049	5206	469797	0.011388	100	3.08949	1.98335	94	124	-2958	-10864
ROI 311	87	26June2017_PtA14_plaque4.im	7446.5	76.05	21704.7	245.25	6.8	404720	-7.78048	14.2472	0.0112989	0.00016224	0.0110369	0.000160856	1.15433	4905	434094	0.011388	100	3.08949	1.98335	104	124	-2958	-10863
ROI 312	88	26June2017_PtA14_plaque4.im	7015.5	74.5	18783	215.1	4.85	404935	5.60364	15.4193	0.0114513	0.000175587	0.0111858	0.000173775	1.07603	4302	375661	0.011388	100	3.08949	1.98335	114	124	-2958	-10861
ROI 327	89	26June2017_PtA14_plaque4.im	7865.9	81	19047.8	218.85	3	367496	8.9143	15.3372	0.011489	0.000174653	0.0112226	0.000172889	1.11718	4377	380956	0.011388	100	3.08949	1.98335	14	134	-2960	-10878
ROI 328	90	26June2017_PtA14_plaque4.im	7791.35	79.15	23575.3	271.4	9.2	368981	10.8908	13.7997	0.0115115	0.000157144	0.0112446	0.000156047	0.851231	5428	471507	0.011388	100	3.08949	1.98335	24	134	-2960	-10877
ROI 329	91	26June2017_PtA14_plaque4.im	7749	78.75	24270.7	275	7.3	372347	-5.04409	13.4918	0.0113301	0.000153638	0.0110674	0.000152598	0.980741	5500	485413	0.011388	100	3.08949	1.98335	34	134	-2960	-10875
ROI 330	92	26June2017_PtA14_plaque4.im	7582.35	77.55	27436.2	317.3	7.15	374962	15.5419	12.8217	0.0115645	0.000146007	0.0112964	0.000145384	0.635515	6346	548725	0.011388	100	3.08949	1.98335	44	134	-2960	-10873
ROI 331	93	26June2017_PtA14_plaque4.im	7474	75.65	28108.2	323.2	6.85	379475	9.69653	12.6306	0.0114979	0.000143831	0.0112313	0.000143267	1.36179	6464	562164	0.011388	100	3.08949	1.98335	54	134	-2960	-10871
ROI 332	94	26June2017_PtA14_plaque4.im	7336.45	78.35	26630.6	292.6	6.6	378119	-35.1809	12.6814	0.0109869	0.000144409	0.0107321	0.000143584	1.32633	5852	532612	0.011388	100	3.08949	1.98335	64	134	-2960	-10870
ROI 333	95	26June2017_PtA14_plaque4.im	7347.65	75.6	25880.6	290.3	6.25	382517	-15.025	12.999	0.0112164	0.000148026	0.0109563	0.000147159	0.90274	5806	517612	0.011388	100	3.08949	1.98335	74	134	-2960	-10868
ROI 334	96	26June2017_PtA14_plaque4.im	7134.65	69.5	24179	271.85	4.9	384092	-12.7127	13.4645	0.0112427	0.000153328	0.0109821	0.000152262	0.788388	5437	483580	0.011388	100	3.08949	1.98335	84	134	-2960	-10866
ROI 335	97	26June2017_PtA14_plaque4.im	6886.1	71.95	23231.5	264.55	4.05	385527	-0.0411359	13.8252	0.011387	0.000157435	0.011123	0.000156272	0.979617	5291	464631	0.011388	100	3.08949	1.98335	94	134	-2960	-10864
ROI 336	98	26June2017_PtA14_plaque4.im	7273	72.55	21404.1	241.95	4.9	399622	-7.38417	14.3498	0.0113034	0.000163408	0.0110413	0.000161982	1.08267	4839	428082	0.011388	100	3.08949	1.98335	104	134	-2960	-10863
ROI 337	99	26June2017_PtA14_plaque4.im	6880.85	72.15	22278.8	253.2	6.85	398993	-2.01402	14.1037	0.0113646	0.000160605	0.0111011	0.000159311	0.87375	5064	445576	0.011388	100	3.08949	1.98335	114	134	-2960	-10861
ROI 352	100	26June2017_PtA14_plaque4.im	7682.35	74.05	19940.7	233.15	3.85	362845	26.712	15.1231	0.0116917	0.000172214	0.0114206	0.000170621	1.18088	4663	398813	0.011388	100	3.08949	1.98335	14	144	-2961	-10878
ROI 353	101	26June2017_PtA14_plaque4.im	7780.65	79.5	22943.9	260.65	7.8	367373	-2.43078	13.8948	0.0113598	0.000158227	0.0110964	0.000157022	1.03428	5213	458878	0.011388	100	3.08949	1.98335	24	144	-2961	-10877
ROI 354	102	26June2017_PtA14_plaque4.im	7782.45	82.5	23771.5	272.5	5.25	371476	6.61069	13.7132	0.0114628	0.000156159	0.011197	0.000155079	0.720149	5450	475431	0.011388	100	3.08949	1.98335	34	144	-2961	-10875
ROI 355	103	26June2017_PtA14_plaque4.im	7748.4	78.15	25166.2	286.95	6.05	365900	1.24479	13.2918	0.0114017	0.00015136	0.0111373	0.000150443	0.838028	5739	503325	0.011388	100	3.08949	1.98335	44	144	-2961	-10873
ROI 356	104	26June2017_PtA14_plaque4.im	7473.75	78.95	24169.5	275.15	5.4	363015	-0.337265	13.5523	0.0113837	0.000154326	0.0111197	0.000153284	1.02577	5503	483391	0.011388	100	3.08949	1.98335	54	144	-2961	-10871
ROI 357	105	26June2017_PtA14_plaque4.im	7306.75	74.55	25079.3	272.55	5.2	374377	-45.7055	12.9954	0.010867	0.000147986	0.0106151	0.000146964	0.921536	5451	501587	0.011388	100	3.08949	1.98335	64	144	-2961	-10870
ROI 358	106	26June2017_PtA14_plaque4.im	7251.55	71.45	24959.5	285.7	4.4	378402	5.13879	13.3729	0.011446	0.000152284	0.0111806	0.00015135	1.42687	5714	499191	0.011388	100	3.08949	1.98335	74	144	-2961	-10868
ROI 359	107	26June2017_PtA14_plaque4.im	7040.75	73.35	22351.8	252.85	2.9	381132	-6.64618	14.0475	0.0113118	0.000159966	0.0110495	0.000158674	0.756515	5057	447035	0.011388	100	3.08949	1.98335	84	144	-2961	-10866
ROI 360	108	26June2017_PtA14_plaque4.im	6770.8	67.4	23441.8	267.2	5.95	379244	0.916929	13.7698	0.0113979	0.000156803	0.0111337	0.00015567	0.520035	5344	468836	0.011388	100	3.08949	1.98335	94	144	-2961	-10864
ROI 361	109	26June2017_PtA14_plaque4.im	6491.6	65.75	16719.5	193.3	2	380108	15.2253	16.4221	0.0115609	0.000187006	0.0112928	0.000184834	1.01964	3866	334389	0.011388	100	3.08949	1.98335	104	144	-2961	-10863
ROI 362	110	26June2017_PtA14_plaque4.im	6189.85	65.1	21233.7	241.65	6.75	383309	-0.656784	14.4565	0.01138	0.000164624	0.0111162	0.000163184	0.911703	4833	424673	0.011388	100	3.08949	1.98335	114	144	-2961	-10861
ROI 377	111	26June2017_PtA14_plaque4.im	7551.25	74.45	20757.8	237.2	5.05	359828	3.42483	14.6514	0.0114265	0.000166843	0.0111616	0.00016534	0.815824	4744	415157	0.011388	100	3.08949	1.98335	14	154	-2963	-10878
ROI 378	112	26June2017_PtA14_plaque4.im	7533.95	77.55	21397.5	245.75	4.8	363358	8.51422	14.4677	0.0114845	0.000164751	0.0112182	0.000163351	1.00268	4915	427951	0.011388	100	3.08949	1.98335	24	154	-2963	-10877
ROI 379	113	26June2017_PtA14_plaque4.im	7785.9	79.45	21054.9	234.4	3.65	367614	-22.4096	14.3571	0.0111323	0.000163492	0.0108742	0.000161993	1.06989	4688	421098	0.011388	100	3.08949	1.98335	34	154	-2963	-10875
ROI 380	114	26June2017_PtA14_plaque4.im	7804.5	82.3	24782.3	285.2	4.45	368530	10.5541	13.4572	0.0115077	0.000153244	0.0112409	0.000152299	1.05111	5704	495647	0.011388	100	3.08949	1.98335	44	154	-2963	-10873
ROI 381	115	26June2017_PtA14_plaque4.im	7233.75	76.15	24362.3	273.1	3.8	366979	-15.6375	13.3937	0.0112094	0.000152521	0.0109495	0.000151472	0.825797	5462	487247	0.011388	100	3.08949	1.98335	54	154	-2963	-10871
ROI 382	116	26June2017_PtA14_plaque4.im	7085.75	74.6	25149.8	280.05	3.65	369876	-22.194	13.1379	0.0111348	0.000149607	0.0108766	0.00014864	0.910424	5601	502997	0.011388	100	3.08949	1.98335	64	154	-2963	-10870
ROI 383	117	26June2017_PtA14_plaque4.im	7270.65	75.5	21354	240.4	3.55	373410	-11.4292	14.3369	0.0112573	0.000163262	0.0109963	0.000161823	1.12967	4808	427080	0.011388	100	3.08949	1.98335	74	154	-2963	-10868
ROI 384	118	26June2017_PtA14_plaque4.im	6983.4	73.3	18902.5	216.45	2.6	373045	5.52308	15.3699	0.0114504	0.000175025	0.0111849	0.000173232	1.09503	4329	378049	0.011388	100	3.08949	1.98335	84	154	-2963	-10866
ROI 385	119	26June2017_PtA14_plaque4.im	6536.05	66.85	20436.5	236.7	3.2	373451	17.0522	14.8672	0.0115817	0.0001693	0.0113131	0.00016777	0.925263	4734	408731	0.011388	100	3.08949	1.98335	94	154	-2963	-10864
ROI 386	120	26June2017_PtA14_plaque4.im	6415.3	66	21605.4	249.15	5.55	377456	12.6308	14.4276	0.0115313	0.000164295	0.011264	0.000162931	1.09417	4983	432108	0.011388	100	3.08949	1.98335	104	154	-2963	-10863
ROI 387	121	26June2017_PtA14_plaque4.im	5846.1	61.95	19454.3	220.1	5.75	373550	-6.5249	15.0583	0.0113132	0.000171476	0.0110509	0.000169758	0.767149	4402	389086	0.011388	100	3.08949	1.98335	114	154	-2963	-10861
ROI 402	122	26June2017_PtA14_plaque4.im	7608.6	75.3	21191.8	235.6	4.75	357863	-23.7524	14.3007	0.011117	0.00016285	0.0108593	0.000161368	1.21438	4712	423836	0.011388	100	3.08949	1.98335	14	164	-2965	-10878
ROI 403	123	26June2017_PtA14_plaque4.im	8141.75	84.4	22448.2	249.4	5.6	362260	-24.4098	13.89	0.0111095	0.000158173	0.0108519	0.000156863	1.06506	4988	448964	0.011388	100	3.08949	1.98335	24	164	-2965	-10877
ROI 404	124	26June2017_PtA14_plaque4.im	7727.05	76.45	22759	262.6	5.8	365132	13.1996	14.0612	0.0115378	0.000160122	0.0112703	0.000158921	1.02063	5252	455179	0.011388	100	3.08949	1.98335	34	164	-2965	-10875
ROI 405	125	26June2017_PtA14_plaque4.im	7375.6	75.45	21183.7	238.4	3.15	363642	-11.7724	14.3919	0.0112534	0.000163888	0.0109925	0.000162424	1.0225	4768	423674	0.011388	100	3.08949	1.98335	44	164	-2965	-10873
ROI 406	126	26June2017_PtA14_plaque4.im	7183.6	74	22359	252.55	4.5	363707	-8.14425	14.0346	0.0112948	0.000159819	0.0110329	0.000158525	0.931488	5051	447179	0.011388	100	3.08949	1.98335	54	164	-2965	-10871
ROI 407	127	26June2017_PtA14_plaque4.im	7002.55	74.95	22502.6	251	4.45	363195	-20.5245	13.9011	0.0111538	0.000158299	0.0108952	0.000157004	0.659641	5020	450052	0.011388	100	3.08949	1.98335	64	164	-2965	-10870
ROI 408	128	26June2017_PtA14_plaque4.im	7197.75	74.85	24590.8	271.5	6.35	369438	-30.4957	13.2292	0.0110402	0.000150648	0.0107843	0.000149598	1.32434	5430	491816	0.011388	100	3.08949	1.98335	74	164	-2965	-10868
ROI 409	129	26June2017_PtA14_plaque4.im	6950.8	75.95	23740.2	270.05	5.75	371014	-1.12016	13.6689	0.0113747	0.000155654	0.011111	0.000154555	1.45968	5401	474803	0.011388	100	3.08949	1.98335	84	164	-2965	-10866
ROI 410	130	26June2017_PtA14_plaque4.im	6611.9	70.45	22941.5	258.4	5.55	372292	-10.9365	13.8355	0.011263	0.000157552	0.0110018	0.000156331	1.04535	5168	458829	0.011388	100	3.08949	1.98335	94	164	-2965	-10864
ROI 411	131	26June2017_PtA14_plaque4.im	6200.2	65.75	22521.8	257.75	8.85	372269	4.95847	14.0768	0.011444	0.0001603	0.0111786	0.000159051	0.934209	5155	450436	0.011388	100	3.08949	1.98335	104	164	-2965	-10863
ROI 412	132	26June2017_PtA14_plaque4.im	5772.7	59.6	19849	224.1	4.05	366954	-8.58439	14.8922	0.0112897	0.000169584	0.011028	0.000167925	1.14011	4482	396980	0.011388	100	3.08949	1.98335	114	164	-2965	-10861
ROI 427	133	26June2017_PtA14_plaque4.im	7042.35	73.9	16508.9	187.2	2.1	349123	-4.27306	16.3652	0.0113388	0.000186358	0.0110759	0.000184126	0.831215	3744	330178	0.011388	100	3.08949	1.98335	14	174	-2967	-10878
ROI 428	134	26June2017_PtA14_plaque4.im	7339.05	72.05	20498.3	231	5.05	354346	-10.4321	14.6406	0.0112687	0.000166719	0.0110074	0.000165157	0.783743	4620	409967	0.011388	100	3.08949	1.98335	24	174	-2967	-10877
ROI 429	135	26June2017_PtA14_plaque4.im	7299.15	71.95	23317.2	261.25	9.7	357220	-16.1419	13.687	0.0112037	0.000155861	0.0109439	0.00015468	1.38066	5225	466344	0.011388	100	3.08949	1.98335	34	174	-2967	-10875
ROI 430	136	26June2017_PtA14_plaque4.im	7439.5	75.5	21523.5	241.6	4.65	360674	-14.3208	14.2592	0.0112244	0.000162377	0.0109642	0.000160957	1.26418	4832	430471	0.011388	100	3.08949	1.98335	44	174	-2967	-10873
ROI 431	137	26June2017_PtA14_plaque4.im	7110.05	73.85	23108.8	262.85	3.1	360954	-1.1873	13.8539	0.011374	0.000157761	0.0111103	0.00015658	0.848336	5257	462175	0.011388	100	3.08949	1.98335	54	174	-2967	-10871
ROI 432	138	26June2017_PtA14_plaque4.im	6982.3	71.35	23522.5	266.4	3.35	363368	-5.50558	13.7014	0.0113248	0.000156025	0.0110622	0.00015489	1.00445	5328	470451	0.011388	100	3.08949	1.98335	64	174	-2967	-10870
ROI 433	139	26June2017_PtA14_plaque4.im	6877.15	71.5	24373.5	276.2	4.9	364608	-4.91725	13.4642	0.0113315	0.000153323	0.0110688	0.000152297	0.915505	5524	487469	0.011388	100	3.08949	1.98335	74	174	-2967	-10868
ROI 434	140	26June2017_PtA14_plaque4.im	6623.1	67.8	22508.5	247.95	3.35	363728	-32.6802	13.8119	0.0110154	0.000157283	0.01076	0.000155967	1.46137	4959	450170	0.011388	100	3.08949	1.98335	84	174	-2967	-10866
ROI 435	141	26June2017_PtA14_plaque4.im	6375.7	66	21681.8	251.15	4.9	364684	17.1649	14.4348	0.011583	0.000164376	0.0113144	0.000163031	0.887758	5023	433635	0.011388	100	3.08949	1.98335	94	174	-2967	-10864
ROI 436	142	26June2017_PtA14_plaque4.im	6047.45	62.5	19886.2	218.7	4.8	364472	-34.2862	14.682	0.0109971	0.000167191	0.0107421	0.000165502	0.562407	4374	397725	0.011388	100	3.08949	1.98335	104	174	-2967	-10863
ROI 437	143	26June2017_PtA14_plaque4.im	5535.85	57.85	18461.5	211.35	3.95	359518	5.27905	15.5504	0.0114476	0.000177081	0.0111822	0.000175214	1.26008	4227	369231	0.011388	100	3.08949	1.98335	114	174	-2967	-10861
ROI 452	144	26June2017_PtA14_plaque4.im	6886.4	71.15	18353.7	206.25	4.2	346099	-13.2116	15.4504	0.0112371	0.000175941	0.0109765	0.000174033	1.2855	4125	367073	0.011388	100	3.08949	1.98335	14	184	-2968	-10878
ROI 453	145	26June2017_PtA14_plaque4.im	6878.75	71.5	21961.2	250.05	8.45	347433	-0.178773	14.2185	0.0113855	0.000161913	0.0111215	0.000160578	1.03751	5001	439225	0.011388	100	3.08949	1.98335	24	184	-2968	-10877
ROI 454	146	26June2017_PtA14_plaque4.im	6799.65	70.25	22320.4	255.4	8.7	348571	4.78108	14.1389	0.0114419	0.000161007	0.0111767	0.000159731	0.711767	5108	446408	0.011388	100	3.08949	1.98335	34	184	-2968	-10875
ROI 455	147	26June2017_PtA14_plaque4.im	6992.55	69.2	21679.3	240.85	5.2	352965	-24.4424	14.134	0.0111092	0.00016095	0.0108516	0.000159536	1.1733	4817	433587	0.011388	100	3.08949	1.98335	44	184	-2968	-10873
ROI 456	148	26June2017_PtA14_plaque4.im	6701.05	68.65	21937.8	247.2	4.65	352941	-10.5201	14.1515	0.0112677	0.00016115	0.0110064	0.000159794	0.665912	4944	438757	0.011388	100	3.08949	1.98335	54	184	-2968	-10871
ROI 457	149	26June2017_PtA14_plaque4.im	6486.75	66.25	22466.7	250	3.3	352673	-22.8657	13.8954	0.0111271	0.000158234	0.0108691	0.00015693	0.929315	5000	449333	0.011388	100	3.08949	1.98335	64	184	-2968	-10870
ROI 458	150	26June2017_PtA14_plaque4.im	6401.2	66.5	23176	266.6	4.15	355466	10.1206	13.9127	0.0115027	0.000158431	0.011236	0.00015728	1.23377	5332	463521	0.011388	100	3.08949	1.98335	74	184	-2968	-10868
ROI 459	151	26June2017_PtA14_plaque4.im	6223.15	62.7	20443.2	227.4	3.9	354316	-23.2283	14.5641	0.011123	0.000165849	0.0108651	0.000164259	1.12793	4548	408865	0.011388	100	3.08949	1.98335	84	184	-2968	-10866
ROI 460	152	26June2017_PtA14_plaque4.im	5990.75	62.2	17863.8	198	2.8	353911	-26.7091	15.5521	0.0110833	0.000177099	0.0108264	0.000175092	0.746905	3960	357277	0.011388	100	3.08949	1.98335	94	184	-2968	-10864
ROI 461	153	26June2017_PtA14_plaque4.im	5550	58.2	15508.1	182.75	3.25	351260	34.7845	17.2167	0.0117836	0.000196055	0.0115104	0.000193654	1.16273	3655	310163	0.011388	100	3.08949	1.98335	104	184	-2968	-10863
ROI 462	154	26June2017_PtA14_plaque4.im	5218.5	55.6	16559.8	187.1	4.9	353357	-7.86096	16.3102	0.011298	0.000185733	0.011036	0.000183507	1.00339	3742	331195	0.011388	100	3.08949	1.98335	114	184	-2968	-10861
ROI 477	155	26June2017_PtA14_plaque4.im	5323.65	55.1	18190.2	201.55	3.45	321402	-27.0335	15.4093	0.0110797	0.000175474	0.0108228	0.000173522	1.0568	4031	363804	0.011388	100	3.08949	1.98335	14	194	-2970	-10878
ROI 478	156	26June2017_PtA14_plaque4.im	5292.3	51.65	18753.7	209.5	4.65	320881	-19.0412	15.239	0.0111707	0.000173534	0.0109117	0.000171686	0.616989	4190	375073	0.011388	100	3.08949	1.98335	24	194	-2970	-10877
ROI 479	157	26June2017_PtA14_plaque4.im	5453.05	55.45	18591.7	207.25	3.2	326282	-21.1233	15.2888	0.011147	0.000174101	0.0108885	0.000172224	0.919898	4145	371834	0.011388	100	3.08949	1.98335	34	194	-2970	-10875
ROI 480	158	26June2017_PtA14_plaque4.im	5532.8	56.55	20573.5	230.75	4.95	330037	-15.1113	14.5788	0.0112154	0.000166017	0.0109554	0.000164458	0.798475	4615	411469	0.011388	100	3.08949	1.98335	44	194	-2970	-10873
ROI 481	159	26June2017_PtA14_plaque4.im	5373	56.75	21045.4	240.45	4.9	328435	3.27533	14.5499	0.0114248	0.000165687	0.0111599	0.000164226	0.842176	4809	420908	0.011388	100	3.08949	1.98335	54	194	-2970	-10871
ROI 482	160	26June2017_PtA14_plaque4.im	5189.9	50.9	21245.5	240.05	2.55	330302	-7.82726	14.4	0.0112984	0.00016398	0.0110364	0.000162531	0.928899	4801	424910	0.011388	100	3.08949	1.98335	64	194	-2970	-10870
ROI 483	161	26June2017_PtA14_plaque4.im	5222.05	55.5	21107.8	241.85	2.7	332881	6.13603	14.5493	0.0114574	0.00016568	0.0111917	0.000164234	0.941843	4837	422155	0.011388	100	3.08949	1.98335	74	194	-2970	-10868
ROI 484	162	26June2017_PtA14_plaque4.im	5076.15	50.7	19440.2	219.45	3.35	334084	-8.7379	15.0468	0.011288	0.000171345	0.0110263	0.000169621	0.782174	4389	388803	0.011388	100	3.08949	1.98335	84	194	-2970	-10866
ROI 485	163	26June2017_PtA14_plaque4.im	4814.3	47.6	18250.2	203.5	3.7	332403	-20.8525	15.4333	0.01115	0.000175747	0.0108915	0.000173812	1.40083	4070	365005	0.011388	100	3.08949	1.98335	94	194	-2970	-10864
ROI 486	164	26June2017_PtA14_plaque4.im	4550.45	46.8	16751.5	188.8	3.4	330317	-10.3033	16.1964	0.0112702	0.000184437	0.0110089	0.000182246	0.617134	3776	335029	0.011388	100	3.08949	1.98335	104	194	-2970	-10863
ROI 487	165	26June2017_PtA14_plaque4.im	4254.15	44.7	16147.4	181.05	2.95	328583	-15.4258	16.4534	0.0112118	0.000187363	0.0109519	0.00018505	0.769572	3621	322948	0.011388	100	3.08949	1.98335	114	194	-2970	-10861
ROI 502	166	26June2017_PtA14_plaque4.im	4665.45	47.35	15707.8	175.05	4.2	306799	-21.4102	16.6307	0.0111437	0.000189382	0.0108853	0.000186977	1.22418	3501	314155	0.011388	100	3.08949	1.98335	14	204	-2972	-10878
ROI 503	167	26June2017_PtA14_plaque4.im	4632.95	46.85	16279.6	181.1	2.55	305779	-23.1544	16.3213	0.0111238	0.000185858	0.0108659	0.000183565	1.04327	3622	325593	0.011388	100	3.08949	1.98335	24	204	-2972	-10877
ROI 504	168	26June2017_PtA14_plaque4.im	4573.1	44.4	17878.3	196.25	2.75	309540	-36.0938	15.4698	0.0109765	0.000176163	0.010722	0.000174148	1.45359	3925	357567	0.011388	100	3.08949	1.98335	34	204	-2972	-10875
ROI 505	169	26June2017_PtA14_plaque4.im	4662.75	48.3	18097.8	204.05	2.2	311266	-9.93852	15.5852	0.0112743	0.000177477	0.0110129	0.000175529	1.03146	4081	361957	0.011388	100	3.08949	1.98335	44	204	-2972	-10873
ROI 506	170	26June2017_PtA14_plaque4.im	4627.45	46.65	20079	223.9	3.7	314988	-20.8179	14.714	0.0111504	0.000167555	0.0108919	0.000165914	1.25302	4478	401581	0.011388	100	3.08949	1.98335	54	204	-2972	-10871
ROI 507	171	26June2017_PtA14_plaque4.im	4351.3	44.6	18775.2	213.7	2.35	313107	-0.523726	15.3749	0.0113815	0.000175082	0.0111176	0.000173261	1.00339	4274	375504	0.011388	100	3.08949	1.98335	64	204	-2972	-10870
ROI 508	172	26June2017_PtA14_plaque4.im	4376.45	46.55	17230.2	192.25	2.65	315061	-20.22	15.8888	0.0111572	0.000180933	0.0108986	0.000178821	1.22073	3845	344604	0.011388	100	3.08949	1.98335	74	204	-2972	-10868
ROI 509	173	26June2017_PtA14_plaque4.im	4202.45	38.4	16298.8	186.4	2.6	312319	4.25531	16.5415	0.011436	0.000188367	0.0111708	0.000186101	1.37471	3728	325975	0.011388	100	3.08949	1.98335	84	204	-2972	-10866
ROI 510	174	26June2017_PtA14_plaque4.im	4050.6	42.3	16140.3	184.05	2.9	312452	1.32894	16.598	0.0114026	0.00018901	0.0111383	0.00018671	0.777942	3681	322806	0.011388	100	3.08949	1.98335	94	204	-2972	-10864
ROI 511	175	26June2017_PtA14_plaque4.im	3912.35	42.8	13948.8	156.9	1.55	313020	-12.2656	17.7314	0.0112478	0.000201916	0.010987	0.000199133	1.17193	3138	278975	0.011388	100	3.08949	1.98335	104	204	-2972	-10863
ROI 512	176	26June2017_PtA14_plaque4.im	3721.6	36.8	13383.6	155.05	2.1	313380	17.3016	18.3738	0.0115845	0.000209232	0.0113159	0.000206325	0.831087	3101	267673	0.011388	100	3.08949	1.98335	114	204	-2972	-10861

## Sheet: image1_redux
NAME	ROI_NUM	13C 14N/12C 14N	ER-13C 14N/12 C14N	>2sigma of NegControl	>Theoretical	>3SigmaNC	SEM	t-value	t-dist prob.	Rank	p Critical	Significant?
ROI 461	153	0.0115104	0.000193654	1	1	1	3.06194e-05	4.01363	0.000131457	1	0.005	Yes		NegControl Standard
ROI 352	100	0.0114206	0.000170621	1	1	1	2.69775e-05	1.22696	0.113596	2	0.01	No		avg (raw)	0.0113875
														std.s	5e-06
ROI 161	21	0.0113564	0.000157748	0	1	0								2STD.s	1e-05
ROI 204	36	0.0113336	0.000136844	0	1	0								avg+2std.s	0.0113975
ROI 512	176	0.0113159	0.000206325	0	1	0								avg-2std.s	0.0113775
ROI 286	76	0.0113151	0.000153977	0	1	0								avg+3sigma	0.0114025
ROI 435	141	0.0113144	0.000163031	0	1	0
ROI 159	19	0.0113133	0.000147842	0	1	0
ROI 385	119	0.0113131	0.00016777	0	1	0								Theoretical	0.0111235
ROI 136	10	0.0113081	0.000157341	0	1	0
ROI 178	24	0.0113073	0.00014193	0	1	0
ROI 252	56	0.0113014	0.000154358	0	1	0
ROI 152	12	0.0112999	0.000150381	0	1	0
ROI 330	92	0.0112964	0.000145384	0	1	0
ROI 361	109	0.0112928	0.000184834	0	1	0
ROI 158	18	0.0112882	0.000134824	0	1	0
ROI 229	47	0.011283	0.000138095	0	1	0
ROI 186	32	0.011272	0.000151045	0	1	0
ROI 137	11	0.011271	0.000166629	0	1	0
ROI 404	124	0.0112703	0.000158921	0	1	0
ROI 386	120	0.011264	0.000162931	0	1	0
ROI 308	84	0.0112591	0.000146649	0	1	0
ROI 153	13	0.0112489	0.000137413	0	1	0
ROI 227	45	0.0112484	0.000158552	0	1	0
ROI 205	37	0.0112479	0.000136254	0	1	0
ROI 328	90	0.0112446	0.000156047	0	1	0
ROI 380	114	0.0112409	0.000152299	0	1	0
ROI 179	25	0.011239	0.000128873	0	1	0
ROI 260	64	0.0112381	0.000147409	0	1	0
ROI 208	40	0.0112372	0.000152134	0	1	0
ROI 458	150	0.011236	0.00015728	0	1	0
ROI 331	93	0.0112313	0.000143267	0	1	0
ROI 303	79	0.0112296	0.000156919	0	1	0
ROI 283	73	0.0112242	0.000142154	0	1	0
ROI 327	89	0.0112226	0.000172889	0	1	0
ROI 177	23	0.0112186	0.00015848	0	1	0
ROI 378	112	0.0112182	0.000163351	0	1	0
ROI 256	60	0.0112181	0.000137231	0	1	0
ROI 228	46	0.0112113	0.000148114	0	1	0
ROI 185	31	0.0112112	0.000145032	0	1	0
ROI 237	55	0.0112109	0.000163974	0	1	0
ROI 210	42	0.0112077	0.000146847	0	1	0
ROI 354	102	0.011197	0.000155079	0	1	0
ROI 483	161	0.0111917	0.000164234	0	1	0
ROI 312	88	0.0111858	0.000173775	0	1	0
ROI 384	118	0.0111849	0.000173232	0	1	0
ROI 235	53	0.0111848	0.000146986	0	1	0
ROI 437	143	0.0111822	0.000175214	0	1	0
ROI 358	106	0.0111806	0.00015135	0	1	0
ROI 411	131	0.0111786	0.000159051	0	1	0
ROI 454	146	0.0111767	0.000159731	0	1	0
ROI 180	26	0.0111737	0.000130565	0	1	0
ROI 509	173	0.0111708	0.000186101	0	1	0
ROI 277	67	0.011165	0.000158013	0	1	0
ROI 377	111	0.0111616	0.00016534	0	1	0
ROI 181	27	0.0111612	0.000134405	0	1	0
ROI 481	159	0.0111599	0.000164226	0	1	0
ROI 211	43	0.0111597	0.000150519	0	1	0
ROI 206	38	0.0111585	0.000140927	0	1	0
ROI 261	65	0.0111532	0.000151645	0	1	0
ROI 184	30	0.0111497	0.000149609	0	1	0
ROI 154	14	0.0111479	0.000115911	0	1	0
ROI 236	54	0.0111474	0.000149429	0	1	0
ROI 302	78	0.0111442	0.000175692	0	1	0
ROI 307	83	0.0111384	0.000146361	0	1	0
ROI 510	174	0.0111383	0.00018671	0	1	0
ROI 355	103	0.0111373	0.000150443	0	1	0
ROI 253	57	0.0111353	0.000150746	0	1	0
ROI 360	108	0.0111337	0.00015567	0	1	0
ROI 128	2	0.0111318	0.00014441	0	1	0
ROI 162	22	0.0111299	0.000159712	0	1	0
ROI 230	48	0.0111294	0.000136456	0	1	0
ROI 135	9	0.0111271	0.000139857	0	1	0
ROI 335	97	0.011123	0.000156272	0	0	0
ROI 127	1	0.0111223	0.000151508	0	0	0
ROI 453	145	0.0111215	0.000160578	0	0	0
ROI 280	70	0.0111207	0.000149205	0	0	0
ROI 356	104	0.0111197	0.000153284	0	0	0
ROI 257	61	0.0111188	0.000140227	0	0	0
ROI 507	171	0.0111176	0.000173261	0	0	0
ROI 362	110	0.0111162	0.000163184	0	0	0
ROI 409	129	0.011111	0.000154555	0	0	0
ROI 431	137	0.0111103	0.00015658	0	0	0
ROI 284	74	0.0111058	0.000142508	0	0	0
ROI 337	99	0.0111011	0.000159311	0	0	0
ROI 212	44	0.0110975	0.00016699	0	0	0
ROI 353	101	0.0110964	0.000157022	0	0	0
ROI 182	28	0.0110918	0.000138594	0	0	0
ROI 304	80	0.0110909	0.0001419	0	0	0
ROI 203	35	0.0110897	0.000140359	0	0	0
ROI 254	58	0.011087	0.000143142	0	0	0
ROI 427	133	0.0110759	0.000184126	0	0	0
ROI 279	69	0.011071	0.000146309	0	0	0
ROI 433	139	0.0110688	0.000152297	0	0	0
ROI 329	91	0.0110674	0.000152598	0	0	0
ROI 234	52	0.0110644	0.000140719	0	0	0
ROI 432	138	0.0110622	0.00015489	0	0	0
ROI 287	77	0.011061	0.000162583	0	0	0
ROI 156	16	0.0110575	0.000118034	0	0	0
ROI 282	72	0.0110567	0.00014512	0	0	0
ROI 209	41	0.0110533	0.000144054	0	0	0
ROI 387	121	0.0110509	0.000169758	0	0	0
ROI 359	107	0.0110495	0.000158674	0	0	0
ROI 183	29	0.0110479	0.000140197	0	0	0
ROI 259	63	0.0110477	0.000143668	0	0	0
ROI 207	39	0.0110452	0.00014771	0	0	0
ROI 262	66	0.0110433	0.000161413	0	0	0
ROI 336	98	0.0110413	0.000161982	0	0	0
ROI 285	75	0.0110387	0.000146731	0	0	0
ROI 311	87	0.0110369	0.000160856	0	0	0
ROI 482	160	0.0110364	0.000162531	0	0	0
ROI 462	154	0.011036	0.000183507	0	0	0
ROI 157	17	0.011036	0.000117875	0	0	0
ROI 406	126	0.0110329	0.000158525	0	0	0
ROI 231	49	0.0110325	0.000138752	0	0	0
ROI 412	132	0.011028	0.000167925	0	0	0
ROI 232	50	0.0110276	0.000137301	0	0	0
ROI 484	162	0.0110263	0.000169621	0	0	0
ROI 131	5	0.011024	0.000108746	0	0	0
ROI 255	59	0.011021	0.000136335	0	0	0
ROI 202	34	0.01102	0.000147346	0	0	0
ROI 505	169	0.0110129	0.000175529	0	0	0
ROI 486	164	0.0110089	0.000182246	0	0	0
ROI 130	4	0.0110087	0.00010809	0	0	0
ROI 428	134	0.0110074	0.000165157	0	0	0
ROI 456	148	0.0110064	0.000159794	0	0	0
ROI 129	3	0.0110054	0.000117737	0	0	0
ROI 155	15	0.0110054	0.000114	0	0	0
ROI 410	130	0.0110018	0.000156331	0	0	0
ROI 134	8	0.010998	0.000120702	0	0	0
ROI 383	117	0.0109963	0.000161823	0	0	0
ROI 405	125	0.0109925	0.000162424	0	0	0
ROI 309	85	0.0109911	0.000146512	0	0	0
ROI 511	175	0.010987	0.000199133	0	0	0
ROI 160	20	0.0109825	0.000144866	0	0	0
ROI 334	96	0.0109821	0.000152262	0	0	0
ROI 452	144	0.0109765	0.000174033	0	0	0
ROI 233	51	0.0109744	0.000137062	0	0	0
ROI 430	136	0.0109642	0.000160957	0	0	0
ROI 333	95	0.0109563	0.000147159	0	0	0
ROI 132	6	0.0109562	0.000117902	0	0	0
ROI 480	158	0.0109554	0.000164458	0	0	0
ROI 487	165	0.0109519	0.00018505	0	0	0
ROI 258	62	0.0109512	0.000139519	0	0	0
ROI 306	82	0.0109499	0.000142444	0	0	0
ROI 381	115	0.0109495	0.000151472	0	0	0
ROI 429	135	0.0109439	0.00015468	0	0	0
ROI 478	156	0.0109117	0.000171686	0	0	0
ROI 305	81	0.0109016	0.000139916	0	0	0
ROI 508	172	0.0108986	0.000178821	0	0	0
ROI 407	127	0.0108952	0.000157004	0	0	0
ROI 506	170	0.0108919	0.000165914	0	0	0
ROI 485	163	0.0108915	0.000173812	0	0	0
ROI 281	71	0.0108891	0.000144123	0	0	0
ROI 479	157	0.0108885	0.000172224	0	0	0
ROI 502	166	0.0108853	0.000186977	0	0	0
ROI 382	116	0.0108766	0.00014864	0	0	0
ROI 379	113	0.0108742	0.000161993	0	0	0
ROI 457	149	0.0108691	0.00015693	0	0	0
ROI 503	167	0.0108659	0.000183565	0	0	0
ROI 459	151	0.0108651	0.000164259	0	0	0
ROI 402	122	0.0108593	0.000161368	0	0	0
ROI 187	33	0.0108545	0.000164894	0	0	0
ROI 403	123	0.0108519	0.000156863	0	0	0
ROI 455	147	0.0108516	0.000159536	0	0	0
ROI 133	7	0.0108494	0.000109477	0	0	0
ROI 460	152	0.0108264	0.000175092	0	0	0
ROI 278	68	0.0108243	0.000147947	0	0	0
ROI 310	86	0.010824	0.000153246	0	0	0
ROI 477	155	0.0108228	0.000173522	0	0	0
ROI 408	128	0.0107843	0.000149598	0	0	0
ROI 434	140	0.01076	0.000155967	0	0	0
ROI 436	142	0.0107421	0.000165502	0	0	0
ROI 332	94	0.0107321	0.000143584	0	0	0
ROI 504	168	0.010722	0.000174148	0	0	0
ROI 357	105	0.0106151	0.000146964	0	0	0
				0	0	0
				0	0	0
				0	0	0
				0	0	0
				0	0	0
				0	0	0
				0	0	0
				0	0	0
				0	0	0
				0	0	0
				0	0	0
				0	0	0
				0	0	0
				0	0	0
				0	0	0
				0	0	0
				0	0	0
				0	0	0
				0	0	0
				0	0	0
				0	0	0
				0	0	0
				0	0	0
				0	0	0
				0	0	0
				0	0	0
				0	0	0
				0	0	0
				0	0	0
				0	0	0
				0	0	0
				0	0	0
				0	0	0
				0	0	0
				0	0	0
				0	0	0
				0	0	0
				0	0	0
				0	0	0
				0	0	0
				0	0	0
				0	0	0
				0	0	0
				0	0	0
				0	0	0
				0	0	0
				0	0	0
				0	0	0
				0	0	0
				0	0	0
				0	0	0
				0	0	0
				0	0	0
				0	0	0
				0	0	0
				0	0	0
				0	0	0
				0	0	0
				0	0	0
				0	0	0
				0	0	0
				0	0	0
				0	0	0
				0	0	0
				0	0	0
				0	0	0
				0	0	0
				0	0	0
				0	0	0
				0	0	0
				0	0	0
				0	0	0
				0	0	0
				0	0	0
				0	0	0
				0	0	0
				0	0	0
				0	0	0
				0	0	0
				0	0	0
				0	0	0
				0	0	0
				0	0	0
				0	0	0
				0	0	0
				0	0	0
				0	0	0
				0	0	0
				0	0	0
				0	0	0
				0	0	0
				0	0	0
				0	0	0
				0	0	0
				0	0	0
				0	0	0
				0	0	0
				0	0	0
				0	0	0
				0	0	0
				0	0	0
				0	0	0
				0	0	0
				0	0	0
				0	0	0
				0	0	0
				0	0	0
				0	0	0
				0	0	0
				0	0	0
				0	0	0
				0	0	0
				0	0	0
				0	0	0
				0	0	0
				0	0	0
				0	0	0
				0	0	0
				0	0	0
				0	0	0
				0	0	0
				0	0	0
				0	0	0
				0	0	0
				0	0	0
				0	0	0
				0	0	0
				0	0	0
				0	0	0
				0	0	0
				0	0	0
				0	0	0
				0	0	0
				0	0	0
				0	0	0
				0	0	0
				0	0	0
				0	0	0
				0	0	0
				0	0	0
				0	0	0
				0	0	0
				0	0	0
				0	0	0
				0	0	0
				0	0	0
				0	0	0
				0	0	0
				0	0	0
				0	0	0
				0	0	0
				0	0	0
				0	0	0
				0	0	0
				0	0	0
				0	0	0
				0	0	0
				0	0	0
				0	0	0
				0	0	0
				0	0	0
				0	0	0
				0	0	0
				0	0	0
				0	0	0
				0	0	0
				0	0	0
				0	0	0
				0	0	0
				0	0	0
				0	0	0
				0	0	0
				0	0	0
				0	0	0
				0	0	0
				0	0	0
				0	0	0
				0	0	0
				0	0	0
				0	0	0
				0	0	0
				0	0	0
				0	0	0
				0	0	0
				0	0	0
				0	0	0
				0	0	0
				0	0	0
				0	0	0
				0	0	0
				0	0	0
				0	0	0
				0	0	0
				0	0	0
				0	0	0
				0	0	0
				0	0	0
				0	0	0
				0	0	0
				0	0	0
				0	0	0
