# Supplementary material for: Amyloid-β Plaques in Clinical Alzheimer’s Disease Brain Incorporate Stable Isotope Tracer In Vivo and Exhibit Nanoscale Heterogeneity
Source: Front Neurol. 2018 Mar 22;9:169. doi: 10.3389/fneur.2018.00169 (PMC5874304; doi:10.3389/fneur.2018.00169)
Supplement: Supplementary file 7 [file data_sheet_6.xlsx]

## Sheet: 26June2017_SiC-standards
Name	Sample	Blocks	X Pos	Y Pos	X	Y	Start Current (nA)	End Current (nA)	12C Counts	12C Rate	13C Counts	13C Rate	12C 14N Counts	12C 14N Rate	13C 14N Counts	13C 14N Rate	31P Counts	31P Rate	12C/ 13C Ratio	12C/ 13C Mean Error	12C/ 13C Corr. Ratio	12C/ 13C Poisson Error	13C/ 12C Ratio	13C/ 12C Mean Error	13C/ 12C Corr. Ratio	13C/ 12C Poisson Error	12C 14N/ 13C 14N Ratio	12C 14N/ 13C 14N Mean Error	12C 14N/ 13C 14N Corr. Ratio	12C 14N/ 13C 14N Poisson Error	13C 14N/ 12C 14N Ratio	13C 14N/ 12C 14N Mean Error	13C 14N/ 12C 14N Corr. Ratio	13C 14N/ 12C 14N Poisson Error	12C 14N/ 12C Ratio	12C 14N/ 12C Mean Error	12C 14N/ 12C Corr. Ratio	12C 14N/ 12C Poisson Error	31P/ 12C 14N Ratio	31P/ 12C 14N Mean Error	31P/ 12C 14N Corr. Ratio	31P/ 12C 14N Poisson Error	31P/ 12C Ratio	31P/ 12C Mean Error	31P/ 12C Corr. Ratio	31P/ 12C Poisson Error
D:\User_data\Norelle\19June2017_Pt2Frontal\26June2017_SiC_27.is	SiC_27	10	-39112	35	32.5	32.5	17.755	17.781	51330000	250600	554100	2706	8089000	39500	90160	440.2	12660	61.81	92.63	0.1223	93.46	0.125	0.0108	1.425e-05	0.0107	1.457e-05	89.72	0.3176	89.85	0.3006	0.01115	3.923e-05	0.01113	3.734e-05	0.1576	0.000331	0.1564	5.957e-05	0.001565	1.336e-05	0.001563	1.393e-05	0.0002466	2.151e-06	0.0002444	2.192e-06
D:\User_data\Norelle\19June2017_Pt2Frontal\26June2017_SiC_28.is	SiC_28	10	-39112	35	32.5	32.5	17.787	17.769	52280000	255300	564700	2757	8044000	39280	89840	438.7	12570	61.37	92.58	0.1213	93.43	0.1241	0.0108	1.415e-05	0.0107	1.447e-05	89.54	0.2561	89.67	0.3	0.01117	3.205e-05	0.01115	3.741e-05	0.1539	0.00024	0.1527	5.831e-05	0.001562	1.348e-05	0.00156	1.395e-05	0.0002404	2.092e-06	0.0002382	2.144e-06
D:\User_data\Norelle\19June2017_Pt2Frontal\26June2017_SiC_29.is	SiC_29	10	-39112	35	32.5	32.5	17.77	17.766	52400000	255900	565200	2760	8068000	39400	90350	441.2	12560	61.32	92.71	0.1372	93.56	0.1242	0.01079	1.596e-05	0.01069	1.445e-05	89.3	0.2733	89.43	0.2992	0.0112	3.427e-05	0.01118	3.751e-05	0.154	0.0001455	0.1528	5.82e-05	0.001557	1.423e-05	0.001554	1.39e-05	0.0002397	2.121e-06	0.0002375	2.138e-06
D:\User_data\Norelle\19June2017_Pt2Frontal\26June2017_SiC_30.is	SiC_30	10	-39112	35	32.5	32.5	17.767	17.762	52520000	256500	568000	2774	8033000	39230	90040	439.6	12590	61.48	92.47	0.1378	93.32	0.123	0.01081	1.611e-05	0.01072	1.438e-05	89.22	0.2918	89.35	0.2989	0.01121	3.654e-05	0.01119	3.755e-05	0.1529	0.0001205	0.1517	5.797e-05	0.001567	1.359e-05	0.001565	1.398e-05	0.0002397	2.091e-06	0.0002375	2.136e-06
																																Avg	0.0111625	3.74525e-05

## Sheet: 26June2017_NegControl-standards
Name	Sample	Blocks	X Pos	Y Pos	X	Y	Start Current (nA)	End Current (nA)	12C Counts	12C Rate	13C Counts	13C Rate	12C 14N Counts	12C 14N Rate	13C 14N Counts	13C 14N Rate	31P Counts	31P Rate	12C/ 13C Ratio	12C/ 13C Mean Error	12C/ 13C Corr. Ratio	12C/ 13C Poisson Error	13C/ 12C Ratio	13C/ 12C Mean Error	13C/ 12C Corr. Ratio	13C/ 12C Poisson Error	12C 14N/ 13C 14N Ratio	12C 14N/ 13C 14N Mean Error	12C 14N/ 13C 14N Corr. Ratio	12C 14N/ 13C 14N Poisson Error	13C 14N/ 12C 14N Ratio	13C 14N/ 12C 14N Mean Error	13C 14N/ 12C 14N Corr. Ratio	13C 14N/ 12C 14N Poisson Error	12C 14N/ 12C Ratio	12C 14N/ 12C Mean Error	12C 14N/ 12C Corr. Ratio	12C 14N/ 12C Poisson Error	31P/ 12C 14N Ratio	31P/ 12C 14N Mean Error	31P/ 12C 14N Corr. Ratio	31P/ 12C 14N Poisson Error	31P/ 12C Ratio	31P/ 12C Mean Error	31P/ 12C Corr. Ratio	31P/ 12C Poisson Error
D:\User_data\Norelle\19June2017_Pt2Frontal\26June2017_NegControl_28.is	NegControl_28	10	-3157	-10770	32.5	32.5	17.863	17.87	20930000	102200	217700	1063	13690000	66820	156200	762.8	11340	55.35	96.17	0.2029	96.52	0.2068	0.0104	2.215e-05	0.01036	2.236e-05	87.6	0.2225	87.81	0.2225	0.01142	2.888e-05	0.01139	2.9e-05	0.6537	0.002569	0.6529	0.0002275	0.0008283	8.217e-06	0.0008263	7.786e-06	0.0005415	5.036e-06	0.0005395	5.085e-06
D:\User_data\Norelle\19June2017_Pt2Frontal\26June2017_NegControl_29.is	NegControl_29	10	-3157	-10770	32.5	32.5	17.871	17.89	24530000	119800	257000	1255	14220000	69440	162300	792.3	12990	63.44	95.48	0.189	95.89	0.189	0.01047	2.084e-05	0.01043	2.074e-05	87.65	0.2261	87.87	0.2191	0.01141	2.932e-05	0.01138	2.852e-05	0.5797	0.002	0.5786	0.000193	0.0009136	9.227e-06	0.0009113	8.022e-06	0.0005296	4.862e-06	0.0005273	4.65e-06
D:\User_data\Norelle\19June2017_Pt2Frontal\26June2017_NegControl_30.is	NegControl_30	10	-3157	-10770	32.5	32.5	17.933	17.892	28090000	137100	294100	1436	14570000	71130	166400	812.6	15590	76.11	95.48	0.19	95.95	0.1766	0.01047	2.084e-05	0.01042	1.938e-05	87.54	0.1961	87.76	0.2162	0.01142	2.547e-05	0.01139	2.822e-05	0.5187	0.001769	0.5174	0.0001675	0.00107	9.929e-06	0.001067	8.571e-06	0.000555	4.279e-06	0.0005522	4.445e-06
D:\User_data\Norelle\19June2017_Pt2Frontal\26June2017_NegControl_31.is	NegControl_31	10	-3157	-10770	32.5	32.5	17.889	17.892	31000000	151400	326000	1592	14800000	72270	169100	825.6	17910	87.45	95.09	0.1778	95.61	0.1674	0.01052	1.977e-05	0.01046	1.851e-05	87.54	0.2145	87.77	0.2145	0.01142	2.799e-05	0.01139	2.799e-05	0.4774	0.001466	0.4761	0.0001509	0.00121	1.283e-05	0.001207	9.05e-06	0.0005777	5.286e-06	0.0005745	4.315e-06
																																avg (raw)	0.0113875	2.84325e-05
																																std.s	5e-06
																																2STD.s	1e-05
																																avg+2std.s	0.0113975
																																avg-2std.s	0.0113775
																																avg+1std.s	0.0113925
																																avg-1std.s	0.0113825
																																avg+3sigma	0.0114025

## Sheet: Pt2Plaque3
									Theoretical	0.0111235
Image filename: 26June2017_Pt2Plaque3.im
Imaged Species: 12C 13C 12C 14N 13C 14N 31P SE
Included cycles:
Data Average +/- Poisson error									Raw	Raw	Raw	Raw	Norm	Norm
NAME	ROI_NUM	IMAGEFILE	12C	13C	12C 14N	13C 14N	31P	SE	d-13C 14N/12C 14N	ER-13C 14N/12C 14N	13C 14N/12C 14N	ER-13C 14N/12C 14N	13C 14N/12C 14N	ER-13C 14N/12 C14N	CHSQ1	TOTNUM1	TOTDEN1	STD1	NPIX	ROIAREA	ROIDIAM	ROIX	ROIY	ROI_XSTG	ROI_YSTG
ROI 58	1	26June2017_Pt2Plaque6a.im	13482.8	139.35	2581.9	32	3.8	356224	88.3363	43.2861	0.0123934	0.00049292	0.0121061	0.000482439	0.905757	640	51638	0.011388	100	3.81424	2.20373	76	26	6715	-14613
ROI 59	2	26June2017_Pt2Plaque6a.im	16374.2	170.7	2609.05	32.25	3.3	358184	85.425	43.0019	0.0123603	0.000489684	0.0120737	0.000479279	1.56455	645	52181	0.011388	100	3.81424	2.20373	86	26	6715	-14611
ROI 60	3	26June2017_Pt2Plaque6a.im	19361.7	200.45	2977.95	40.55	4.3	361427	195.71	42.272	0.0136162	0.000481372	0.0133004	0.000471382	0.89392	811	59559	0.011388	100	3.81424	2.20373	96	26	6715	-14609
ROI 61	4	26June2017_Pt2Plaque6a.im	22641	231.65	3628.9	49.5	4.65	364044	197.796	38.3272	0.0136399	0.000436451	0.0133236	0.000427628	1.1652	990	72578	0.011388	100	3.81424	2.20373	106	26	6715	-14607
ROI 62	5	26June2017_Pt2Plaque6a.im	25898.3	266.3	3418.85	49.05	3.3	367927	259.829	40.5108	0.0143463	0.000461316	0.0140137	0.000451977	0.898798	981	68377	0.011388	100	3.81424	2.20373	116	26	6715	-14605
ROI 63	6	26June2017_Pt2Plaque6a.im	28003.3	288.35	3637.6	53.65	3.7	371596	295.112	39.8278	0.0147481	0.00045354	0.0144061	0.000444482	0.894997	1073	72752	0.011388	100	3.81424	2.20373	126	26	6715	-14603
ROI 64	7	26June2017_Pt2Plaque6a.im	29512.7	309.25	3625.15	54	4.4	374121	308.038	40.0977	0.0148953	0.000456612	0.0145499	0.000447502	0.804117	1080	72503	0.011388	100	3.81424	2.20373	136	26	6715	-14601
ROI 65	8	26June2017_Pt2Plaque6a.im	28375.2	297.4	4187.05	58.25	3.95	366594	221.632	36.0394	0.0139113	0.000410399	0.0135888	0.000402316	0.811325	1165	83741	0.011388	100	3.81424	2.20373	146	26	6715	-14599
ROI 66	9	26June2017_Pt2Plaque6a.im	26184.2	275.3	5040.8	70.7	2.35	355078	231.608	32.9816	0.0140249	0.000375578	0.0136998	0.000368461	0.82637	1414	100816	0.011388	100	3.81424	2.20373	156	26	6715	-14597
ROI 67	10	26June2017_Pt2Plaque6a.im	25068	267.55	5213.05	73.75	1.6	347749	242.289	32.5745	0.0141466	0.000370942	0.0138186	0.00036398	1.52594	1475	104261	0.011388	100	3.81424	2.20373	166	26	6715	-14595
ROI 68	11	26June2017_Pt2Plaque6a.im	24028.4	255.25	5557.3	74.6	1.75	339776	178.766	30.7212	0.0134232	0.000349838	0.013112	0.000343291	1.72529	1492	111146	0.011388	100	3.81424	2.20373	176	26	6715	-14593
ROI 69	12	26June2017_Pt2Plaque6a.im	20782.7	211.9	7072.25	101.5	1.85	322992	260.262	28.1713	0.0143512	0.000320801	0.0140185	0.000315312	1.43698	2030	141445	0.011388	100	3.81424	2.20373	186	26	6715	-14591
ROI 70	13	26June2017_Pt2Plaque6a.im	18410.8	189.35	8395.95	112.35	2.5	312121	175.048	24.954	0.0133809	0.000284164	0.0130706	0.000279487	1.43604	2247	167919	0.011388	100	3.81424	2.20373	196	26	6715	-14589
ROI 71	14	26June2017_Pt2Plaque6a.im	18042.5	178.45	8218.85	98.6	3.25	309864	53.4608	23.8646	0.0119963	0.000271758	0.0117181	0.000267065	1.83131	1972	164377	0.011388	100	3.81424	2.20373	206	26	6715	-14587
ROI 72	15	26June2017_Pt2Plaque6a.im	16171	166.15	9461.7	112.95	5.5	303683	48.2615	22.1865	0.0119371	0.000252649	0.0116603	0.000248502	1.14105	2259	189234	0.011388	100	3.81424	2.20373	216	26	6715	-14585
ROI 73	16	26June2017_Pt2Plaque6a.im	13350.6	133.9	9856.25	115.3	5.45	289352	27.2358	21.5162	0.0116976	0.000245016	0.0114264	0.000241029	1.26326	2306	197125	0.011388	100	3.81424	2.20373	226	26	6715	-14583
ROI 74	17	26June2017_Pt2Plaque6a.im	9692.75	98.05	9164.4	104.45	3.85	270585	0.822227	22.0216	0.0113969	0.000250771	0.0111326	0.000246529	0.952808	2089	183288	0.011388	100	3.81424	2.20373	236	26	6715	-14581
ROI 83	18	26June2017_Pt2Plaque6a.im	13646.6	142	2240.25	26.15	3.45	354907	25.0091	45.0814	0.0116723	0.000513364	0.0114017	0.000502268	0.581834	523	44805	0.011388	100	3.81424	2.20373	76	36	6713	-14613
ROI 84	19	26June2017_Pt2Plaque6a.im	16069.2	170.9	2691.35	34	4.95	356090	109.331	42.8088	0.0126325	0.000487485	0.0123396	0.000477178	0.728824	680	53827	0.011388	100	3.81424	2.20373	86	36	6713	-14611
ROI 85	20	26June2017_Pt2Plaque6a.im	18909.8	193.7	3126.25	40.65	4.65	356260	141.798	40.3041	0.0130022	0.000458963	0.0127008	0.000449442	1.54385	813	62525	0.011388	100	3.81424	2.20373	96	36	6713	-14609
ROI 86	21	26June2017_Pt2Plaque6a.im	22570.7	232.8	3373	46.9	4.2	360116	220.981	40.1427	0.0139039	0.000457125	0.0135816	0.000447811	0.427688	938	67460	0.011388	100	3.81424	2.20373	106	36	6713	-14607
ROI 87	22	26June2017_Pt2Plaque6a.im	26648.7	274.9	2819.25	42.35	1.5	368544	319.084	45.6634	0.0150211	0.000519992	0.0146728	0.000509255	1.12141	847	56385	0.011388	100	3.81424	2.20373	116	36	6713	-14605
ROI 88	23	26June2017_Pt2Plaque6a.im	28286.7	287.95	3450.6	52.55	2.7	370582	337.305	41.5634	0.0152286	0.000473303	0.0148755	0.000463819	0.590407	1051	69012	0.011388	100	3.81424	2.20373	126	36	6713	-14603
ROI 89	24	26June2017_Pt2Plaque6a.im	29295.4	298.5	3656.75	51.1	5.75	371689	227.095	38.6515	0.0139735	0.000440144	0.0136496	0.000431287	0.918937	1022	73135	0.011388	100	3.81424	2.20373	136	36	6713	-14601
ROI 90	25	26June2017_Pt2Plaque6a.im	28273.3	293.45	4090.35	58.35	3	365581	252.659	36.9295	0.0142647	0.000420535	0.0139339	0.000412255	1.13656	1167	81807	0.011388	100	3.81424	2.20373	146	36	6713	-14599
ROI 91	26	26June2017_Pt2Plaque6a.im	26333.2	270.2	5036.55	69.25	2.45	355477	207.367	32.6648	0.0137489	0.00037197	0.0134301	0.00036489	1.1919	1385	100731	0.011388	100	3.81424	2.20373	156	36	6713	-14597
ROI 92	27	26June2017_Pt2Plaque6a.im	25196.1	265.9	5615.9	73.65	2	348844	151.611	30.2019	0.013114	0.000343924	0.0128099	0.000337469	0.968147	1473	112318	0.011388	100	3.81424	2.20373	166	36	6713	-14595
ROI 93	28	26June2017_Pt2Plaque6a.im	24660.1	262.8	5969.6	75.9	1.9	343686	116.475	28.8374	0.0127139	0.000328386	0.0124191	0.000322268	1.1732	1518	119392	0.011388	100	3.81424	2.20373	176	36	6713	-14593
ROI 94	29	26June2017_Pt2Plaque6a.im	23233	244.8	5698.05	75.1	0.8	334878	157.354	30.059	0.0131794	0.000342297	0.0128738	0.000335902	1.18983	1502	113961	0.011388	100	3.81424	2.20373	186	36	6713	-14591
ROI 95	30	26June2017_Pt2Plaque6a.im	20328.2	206.55	6489.5	79.1	1.6	320783	70.3302	27.0736	0.0121884	0.0003083	0.0119058	0.000302616	1.27177	1582	129790	0.011388	100	3.81424	2.20373	196	36	6713	-14589
ROI 96	31	26June2017_Pt2Plaque6a.im	18834	193.3	7815.65	94.05	2.55	315158	56.6867	24.5103	0.012033	0.000279111	0.011754	0.000274215	1.0654	1881	156313	0.011388	100	3.81424	2.20373	206	36	6713	-14587
ROI 97	32	26June2017_Pt2Plaque6a.im	16162.6	165.25	8726.7	102.45	2.8	301219	30.8951	22.9075	0.0117393	0.000260859	0.0114671	0.000256415	0.774485	2049	174534	0.011388	100	3.81424	2.20373	216	36	6713	-14585
ROI 98	33	26June2017_Pt2Plaque6a.im	12877	133.95	7729.3	94.7	2.4	280807	75.8763	24.8723	0.0122515	0.000283234	0.0119675	0.000278276	1.20654	1894	154586	0.011388	100	3.81424	2.20373	226	36	6713	-14583
ROI 99	34	26June2017_Pt2Plaque6a.im	8186.9	81.75	6585.8	76.8	1	254355	24.0124	26.2801	0.0116609	0.000299265	0.0113906	0.000293706	1.03457	1536	131716	0.011388	100	3.81424	2.20373	236	36	6713	-14581
ROI 108	35	26June2017_Pt2Plaque6a.im	13739	143.05	2307.2	26.7	4.6	355486	16.1985	44.2289	0.011572	0.000503657	0.0113037	0.000492788	1.14121	534	46144	0.011388	100	3.81424	2.20373	76	46	6711	-14613
ROI 109	36	26June2017_Pt2Plaque6a.im	16232.9	168	2497.3	31	4.2	354624	90.0427	44.048	0.0124129	0.000501597	0.0121251	0.000490901	0.805527	620	49946	0.011388	100	3.81424	2.20373	86	46	6711	-14611
ROI 110	37	26June2017_Pt2Plaque6a.im	18990.3	197.5	2986.45	37.8	4.4	354214	111.448	40.678	0.0126566	0.000463221	0.0123632	0.000453532	1.00865	756	59729	0.011388	100	3.81424	2.20373	96	46	6711	-14609
ROI 111	38	26June2017_Pt2Plaque6a.im	22455.2	235.5	3024.95	40.45	4.1	359234	174.229	41.5588	0.0133715	0.000473251	0.0130615	0.000463427	0.971456	809	60499	0.011388	100	3.81424	2.20373	106	46	6711	-14607
ROI 112	39	26June2017_Pt2Plaque6a.im	26014.5	272.1	3176.15	45.65	2.8	365001	262.096	42.0684	0.0143721	0.000479054	0.0140389	0.000469257	0.646651	913	63523	0.011388	100	3.81424	2.20373	116	46	6711	-14605
ROI 113	40	26June2017_Pt2Plaque6a.im	28247.8	293.35	3486.15	50.25	2.9	369707	265.734	40.2131	0.0144135	0.000457926	0.0140794	0.000448688	1.02505	1005	69723	0.011388	100	3.81424	2.20373	126	46	6711	-14603
ROI 114	41	26June2017_Pt2Plaque6a.im	28719.3	294.5	3537.05	50.35	2.15	367869	250.002	39.6703	0.0142344	0.000451745	0.0139044	0.000442635	1.32508	1007	70741	0.011388	100	3.81424	2.20373	136	46	6711	-14601
ROI 115	42	26June2017_Pt2Plaque6a.im	27499.1	288.65	5287.85	72.4	6.05	361225	202.298	31.8113	0.0136912	0.000362251	0.0133737	0.000355424	1.2721	1448	105757	0.011388	100	3.81424	2.20373	146	46	6711	-14599
ROI 116	43	26June2017_Pt2Plaque6a.im	25587.3	267.65	5167.65	69.7	2.8	349202	184.383	31.9352	0.0134872	0.000363662	0.0131745	0.00035675	1.12451	1394	103353	0.011388	100	3.81424	2.20373	156	46	6711	-14597
ROI 117	44	26June2017_Pt2Plaque6a.im	22671.8	237.4	7620.9	104.85	5.25	334817	208.133	26.5633	0.0137576	0.00030249	0.0134386	0.000297376	0.565839	2097	152418	0.011388	100	3.81424	2.20373	166	46	6711	-14595
ROI 118	45	26June2017_Pt2Plaque6a.im	21802.2	225.2	7830.05	100.25	3.85	328631	124.275	25.2684	0.0128027	0.000287744	0.0125058	0.000282801	1.36518	2005	156601	0.011388	100	3.81424	2.20373	176	46	6711	-14593
ROI 119	46	26June2017_Pt2Plaque6a.im	21242	223.7	7018	91.6	2.6	325149	146.132	26.9518	0.0130516	0.000306914	0.012749	0.000301483	1.06207	1832	140360	0.011388	100	3.81424	2.20373	186	46	6711	-14591
ROI 120	47	26June2017_Pt2Plaque6a.im	20098.5	210.05	6922.9	87.2	1.8	319058	106.066	26.6517	0.0125953	0.000303497	0.0123033	0.000298047	0.911697	1744	138458	0.011388	100	3.81424	2.20373	196	46	6711	-14589
ROI 121	48	26June2017_Pt2Plaque6a.im	16620.2	171.4	8291.85	100.15	2.75	299881	60.6011	23.8407	0.0120776	0.000271486	0.0117976	0.000266822	1.72574	2003	165837	0.011388	100	3.81424	2.20373	206	46	6711	-14587
ROI 122	49	26June2017_Pt2Plaque6a.im	14434.9	147.5	9387.4	109.2	3.75	286965	21.48	21.9844	0.0116321	0.000250348	0.0113624	0.000246183	1.13812	2184	187748	0.011388	100	3.81424	2.20373	216	46	6711	-14585
ROI 123	50	26June2017_Pt2Plaque6a.im	13324.5	130.95	7315.4	83.75	2.2	283071	5.30833	24.7038	0.0114479	0.000281315	0.0111825	0.000276207	0.950576	1675	146308	0.011388	100	3.81424	2.20373	226	46	6711	-14583
ROI 124	51	26June2017_Pt2Plaque6a.im	7760.3	78.7	7227.3	87.75	2.45	251367	66.1629	25.6039	0.0121409	0.000291564	0.0118594	0.000286339	1.19084	1755	144546	0.011388	100	3.81424	2.20373	236	46	6711	-14581
ROI 133	52	26June2017_Pt2Plaque6a.im	14089.8	145.9	2253.4	26.5	3.6	355426	32.6665	45.1191	0.0117595	0.000513794	0.0114868	0.0005027	0.906049	530	45068	0.011388	100	3.81424	2.20373	76	56	6709	-14613
ROI 134	53	26June2017_Pt2Plaque6a.im	16598.7	174.1	2102.25	25.6	2.2	354804	69.3211	47.5446	0.0121769	0.000541414	0.0118946	0.000529695	1.2958	512	42045	0.011388	100	3.81424	2.20373	86	56	6709	-14611
ROI 135	54	26June2017_Pt2Plaque6a.im	19003.2	194.75	2931.3	36.6	5.05	354533	96.4109	40.7767	0.0124854	0.000464345	0.0121959	0.0004546	0.919895	732	58626	0.011388	100	3.81424	2.20373	96	56	6709	-14609
ROI 136	55	26June2017_Pt2Plaque6a.im	22824.8	236.05	2711	37.4	3.05	357471	211.42	44.5984	0.013795	0.000507864	0.0134752	0.000497228	1.35546	748	54220	0.011388	100	3.81424	2.20373	106	56	6709	-14607
ROI 137	56	26June2017_Pt2Plaque6a.im	25985.3	270.05	3558.2	47.55	4.35	362955	173.472	38.3058	0.0133629	0.000436208	0.0130531	0.000427339	1.05313	951	71164	0.011388	100	3.81424	2.20373	116	56	6709	-14605
ROI 138	57	26June2017_Pt2Plaque6a.im	27564.8	297.55	3069.85	43.4	2	365607	241.438	42.434	0.0141369	0.000483217	0.0138091	0.000473271	1.01863	868	61397	0.011388	100	3.81424	2.20373	126	56	6709	-14603
ROI 139	58	26June2017_Pt2Plaque6a.im	28754	299.95	3310.2	46.9	1.5	364786	244.145	40.9096	0.0141677	0.000465858	0.0138392	0.000456366	0.886004	938	66204	0.011388	100	3.81424	2.20373	136	56	6709	-14601
ROI 140	59	26June2017_Pt2Plaque6a.im	32699.1	344.7	4247.5	57.4	3.4	371708	186.673	35.2594	0.0135132	0.000401516	0.0131999	0.000393589	0.929602	1148	84950	0.011388	100	3.81424	2.20373	146	56	6709	-14599
ROI 141	60	26June2017_Pt2Plaque6a.im	26033.8	271.8	3952.15	54.75	1.4	347716	216.475	37.0155	0.0138526	0.000421514	0.0135314	0.000413125	1.15465	1095	79043	0.011388	100	3.81424	2.20373	156	56	6709	-14597
ROI 142	61	26June2017_Pt2Plaque6a.im	22654.2	233.65	5936.2	83.1	2.95	332212	229.264	30.3633	0.0139982	0.000345762	0.0136737	0.000339466	1.42085	1662	118724	0.011388	100	3.81424	2.20373	166	56	6709	-14595
ROI 143	62	26June2017_Pt2Plaque6a.im	20036	214.4	6790.75	89.95	3.25	318432	163.151	27.6044	0.0132454	0.000314345	0.0129383	0.000308751	0.912063	1799	135815	0.011388	100	3.81424	2.20373	176	56	6709	-14593
ROI 144	63	26June2017_Pt2Plaque6a.im	17327.7	181.4	7154.15	95.3	2.7	301806	169.735	26.9712	0.0133204	0.000307134	0.0130115	0.000301767	1.6056	1906	143083	0.011388	100	3.81424	2.20373	186	56	6709	-14591
ROI 145	64	26June2017_Pt2Plaque6a.im	17255.8	176.45	6095.5	77.2	1.2	301418	112.143	28.482	0.0126645	0.000324338	0.0123709	0.00031832	0.996623	1544	121910	0.011388	100	3.81424	2.20373	196	56	6709	-14589
ROI 146	65	26June2017_Pt2Plaque6a.im	15693.5	157.85	6802.7	83.2	2.3	292696	73.9759	26.4885	0.0122299	0.000301638	0.0119463	0.00029615	1.1606	1664	136054	0.011388	100	3.81424	2.20373	206	56	6709	-14587
ROI 147	66	26June2017_Pt2Plaque6a.im	13961.8	141.1	7031.8	85.7	3.15	283334	70.2047	26.0071	0.012187	0.000296156	0.0119044	0.000290812	1.20309	1714	140636	0.011388	100	3.81424	2.20373	216	56	6709	-14585
ROI 148	67	26June2017_Pt2Plaque6a.im	11906.6	119.4	7536.1	85.85	3.15	272744	0.336693	24.2784	0.0113913	0.000276471	0.0111272	0.000271486	1.00253	1717	150722	0.011388	100	3.81424	2.20373	226	56	6709	-14583
ROI 149	68	26June2017_Pt2Plaque6a.im	6910.55	69.75	7588.1	87.65	2.55	240291	14.3117	24.3654	0.0115505	0.000277462	0.0112827	0.000272488	1.8216	1753	151762	0.011388	100	3.81424	2.20373	236	56	6709	-14581
ROI 158	69	26June2017_Pt2Plaque6a.im	13681.5	142	2396.25	27.3	4.25	351402	0.421581	43.0573	0.0113923	0.000490315	0.0111282	0.000479752	0.867712	546	47925	0.011388	100	3.81424	2.20373	76	66	6708	-14613
ROI 159	70	26June2017_Pt2Plaque6a.im	15790.8	164.6	2552	32.8	5.25	348532	128.615	44.3473	0.0128521	0.000505005	0.0125541	0.000494291	0.991901	656	51040	0.011388	100	3.81424	2.20373	86	66	6708	-14611
ROI 160	71	26June2017_Pt2Plaque6a.im	18478.6	192.1	4371.4	52.45	20.45	348655	53.6042	32.725	0.0119979	0.000372656	0.0117197	0.00036519	0.896285	1049	87428	0.011388	100	3.81424	2.20373	96	66	6708	-14609
ROI 161	72	26June2017_Pt2Plaque6a.im	23020.5	239.85	2425.15	33.55	3.05	356023	214.805	47.2203	0.0138336	0.000537721	0.0135128	0.000526336	1.09954	671	48503	0.011388	100	3.81424	2.20373	106	66	6708	-14607
ROI 162	73	26June2017_Pt2Plaque6a.im	24992.8	257.95	2771.65	39.2	2.4	359930	241.939	44.6675	0.0141426	0.000508651	0.0138147	0.000498054	0.996844	784	55433	0.011388	100	3.81424	2.20373	116	66	6708	-14605
ROI 163	74	26June2017_Pt2Plaque6a.im	25632.1	267.85	3658.45	50.25	4.35	355596	206.123	38.3064	0.0137347	0.000436214	0.0134163	0.000427414	0.629469	1005	73169	0.011388	100	3.81424	2.20373	126	66	6708	-14603
ROI 164	75	26June2017_Pt2Plaque6a.im	25753.3	271	3700.35	51.35	3.35	349633	218.569	38.2876	0.0138765	0.000435999	0.0135547	0.000427233	0.9888	1027	74007	0.011388	100	3.81424	2.20373	136	66	6708	-14601
ROI 165	76	26June2017_Pt2Plaque6a.im	27215.4	289.45	3288.95	44.55	0.9	351353	189.441	40.1168	0.0135448	0.000456829	0.0132307	0.000447459	1.12055	891	65779	0.011388	100	3.81424	2.20373	146	66	6708	-14599
ROI 166	77	26June2017_Pt2Plaque6a.im	24345	258.1	4012.35	55.45	2.3	338621	213.543	36.6919	0.0138192	0.000417829	0.0134988	0.00040953	1.07485	1109	80247	0.011388	100	3.81424	2.20373	156	66	6708	-14597
ROI 167	78	26June2017_Pt2Plaque6a.im	21008.8	220	6039.35	82.8	3.9	321573	203.906	29.7865	0.0137095	0.000339194	0.0133916	0.000333012	1.04794	1656	120787	0.011388	100	3.81424	2.20373	166	66	6708	-14595
ROI 168	79	26June2017_Pt2Plaque6a.im	19937.2	205.8	4952.75	67.45	3.2	313338	195.881	32.7808	0.0136181	0.000373291	0.0133024	0.000366146	1.25218	1349	99055	0.011388	100	3.81424	2.20373	176	66	6708	-14593
ROI 169	80	26June2017_Pt2Plaque6a.im	19165.2	199.2	5409.25	69.95	3	306416	135.542	30.5552	0.012931	0.000347947	0.0126312	0.000341339	1.55865	1399	108185	0.011388	100	3.81424	2.20373	186	66	6708	-14591
ROI 170	81	26June2017_Pt2Plaque6a.im	17256.5	182.7	5826	74.35	3.9	298413	120.632	29.2456	0.0127612	0.000333035	0.0124653	0.000326798	1.66222	1487	116520	0.011388	100	3.81424	2.20373	196	66	6708	-14589
ROI 171	82	26June2017_Pt2Plaque6a.im	14498.8	144.05	6509.95	78.95	3.35	284489	64.9446	26.9621	0.0121271	0.000307031	0.0118459	0.000301367	0.969553	1579	130199	0.011388	100	3.81424	2.20373	206	66	6708	-14587
ROI 172	83	26June2017_Pt2Plaque6a.im	12352.2	120.85	7226.5	87.45	4.2	271666	62.6355	25.5624	0.0121008	0.000291092	0.0118202	0.00028587	1.37177	1749	144530	0.011388	100	3.81424	2.20373	216	66	6708	-14585
ROI 173	84	26June2017_Pt2Plaque6a.im	10844.8	115.15	8129.75	94.2	7.65	265559	17.4809	23.5769	0.0115866	0.000268482	0.0113179	0.000263775	1.00446	1884	162595	0.011388	100	3.81424	2.20373	226	66	6708	-14583
ROI 174	85	26June2017_Pt2Plaque6a.im	7401.9	74.9	7723.15	87.4	5.15	240880	-6.26745	23.9025	0.0113161	0.000272189	0.0110538	0.000267307	1.62706	1748	154463	0.011388	100	3.81424	2.20373	236	66	6708	-14581
ROI 183	86	26June2017_Pt2Plaque6a.im	13477.2	141.4	1912.7	23.75	2.2	346185	90.3585	50.3387	0.0124165	0.000573232	0.0121286	0.00056076	0.885279	475	38254	0.011388	100	3.81424	2.20373	76	76	6706	-14613
ROI 184	87	26June2017_Pt2Plaque6a.im	16783.7	175.2	2033.55	25.5	1.85	352921	101.128	49.0635	0.0125391	0.000558711	0.0122484	0.000546613	1.0098	510	40671	0.011388	100	3.81424	2.20373	86	76	6706	-14611
ROI 185	88	26June2017_Pt2Plaque6a.im	16295.5	166.8	3828.55	47.85	16.85	332127	97.489	35.6978	0.0124977	0.000406509	0.0122079	0.000398251	1.46607	957	76571	0.011388	100	3.81424	2.20373	96	76	6706	-14609
ROI 186	89	26June2017_Pt2Plaque6a.im	19123.2	197.75	4797.65	62.8	27.1	336955	149.433	32.6447	0.0130892	0.000371742	0.0127857	0.000364523	0.93836	1256	95953	0.011388	100	3.81424	2.20373	106	76	6706	-14607
ROI 187	90	26June2017_Pt2Plaque6a.im	21997.7	223.75	3904.05	50.85	12.5	343175	143.742	36.0975	0.0130244	0.000411061	0.0127224	0.000402785	0.690947	1017	78081	0.011388	100	3.81424	2.20373	116	76	6706	-14605
ROI 188	91	26June2017_Pt2Plaque6a.im	22985.2	244.95	2940.95	43.85	1.85	340780	309.286	44.5398	0.0149095	0.000507197	0.0145638	0.00049677	0.852695	877	58819	0.011388	100	3.81424	2.20373	126	76	6706	-14603
ROI 189	92	26June2017_Pt2Plaque6a.im	23027.5	245.7	3350.4	45.95	2.8	337370	204.319	39.9983	0.0137142	0.000455481	0.0133962	0.000446175	1.12417	919	67008	0.011388	100	3.81424	2.20373	136	76	6706	-14601
ROI 190	93	26June2017_Pt2Plaque6a.im	23443	248.35	3332.35	46.5	1.45	335598	225.335	40.4597	0.0139535	0.000460735	0.01363	0.000451337	0.914417	930	66647	0.011388	100	3.81424	2.20373	146	76	6706	-14599
ROI 191	94	26June2017_Pt2Plaque6a.im	23009.2	241	3421.25	47.4	2.5	330480	216.595	39.7859	0.013854	0.000453063	0.0135328	0.000443846	1.05059	948	68425	0.011388	100	3.81424	2.20373	156	76	6706	-14597
ROI 192	95	26June2017_Pt2Plaque6a.im	21216.7	219.45	3872.45	56.25	1.45	319110	275.526	38.304	0.0145251	0.000436187	0.0141883	0.000427544	0.975557	1125	77449	0.011388	100	3.81424	2.20373	166	76	6706	-14595
ROI 193	96	26June2017_Pt2Plaque6a.im	19898.8	206.8	4135.3	54.4	0.85	311853	155.166	35.2507	0.0131545	0.000401417	0.0128495	0.000393421	1.2593	1088	82706	0.011388	100	3.81424	2.20373	176	76	6706	-14593
ROI 194	97	26June2017_Pt2Plaque6a.im	19128.2	201.6	4692	60.3	1.8	306702	128.527	32.7048	0.0128511	0.000372426	0.0125531	0.000365138	1.67631	1206	93840	0.011388	100	3.81424	2.20373	186	76	6706	-14591
ROI 195	98	26June2017_Pt2Plaque6a.im	17399.5	181.9	5156.8	67.55	3.2	296089	150.264	31.4989	0.0130986	0.000358694	0.0127949	0.000351831	1.19273	1351	103136	0.011388	100	3.81424	2.20373	196	76	6706	-14589
ROI 196	99	26June2017_Pt2Plaque6a.im	13790.5	134.7	6430.2	83.1	3.6	277710	134.826	28.0157	0.0129228	0.000319029	0.0126232	0.000313222	0.918568	1662	128604	0.011388	100	3.81424	2.20373	206	76	6706	-14587
ROI 197	100	26June2017_Pt2Plaque6a.im	11381.3	115.05	6804	81.2	5.5	264746	47.9589	26.1594	0.0119336	0.00029789	0.0116569	0.000292435	1.27469	1624	136080	0.011388	100	3.81424	2.20373	216	76	6706	-14585
ROI 198	101	26June2017_Pt2Plaque6a.im	10128.3	102.05	7461.05	87.95	7.25	257219	35.1146	24.8256	0.0117874	0.000282702	0.0115141	0.00027764	1.25261	1759	149221	0.011388	100	3.81424	2.20373	226	76	6706	-14583
ROI 199	102	26June2017_Pt2Plaque6a.im	7601.4	79.7	7239	83.7	4.85	237938	15.3118	24.9585	0.0115619	0.000284215	0.0112938	0.000279053	1.11262	1674	144780	0.011388	100	3.81424	2.20373	236	76	6706	-14581
ROI 208	103	26June2017_Pt2Plaque6a.im	12237.9	124.4	1959	25.5	2.35	336010	143.032	50.9427	0.0130163	0.000580109	0.0127145	0.000567548	0.694443	510	39180	0.011388	100	3.81424	2.20373	76	86	6704	-14613
ROI 209	104	26June2017_Pt2Plaque6a.im	14742.6	152.45	1800.15	23.4	2	337583	141.457	53.1057	0.0129983	0.000604741	0.012697	0.00059157	0.601076	468	36003	0.011388	100	3.81424	2.20373	86	86	6704	-14611
ROI 210	105	26June2017_Pt2Plaque6a.im	16499.2	173.2	2278.4	31.15	5.55	331791	200.551	48.4267	0.0136713	0.00055146	0.0133543	0.000539704	1.17595	623	45568	0.011388	100	3.81424	2.20373	96	86	6704	-14609
ROI 211	106	26June2017_Pt2Plaque6a.im	17689.5	181.15	2570.3	34	5.6	324730	161.576	44.8381	0.0132274	0.000510593	0.0129208	0.000499797	0.89694	680	51406	0.011388	100	3.81424	2.20373	106	86	6704	-14607
ROI 212	107	26June2017_Pt2Plaque6a.im	19080.6	196.6	3169.95	41.75	7.3	322353	156.529	40.2861	0.01317	0.000458757	0.0128646	0.00044927	0.899706	835	63399	0.011388	100	3.81424	2.20373	116	86	6704	-14605
ROI 213	108	26June2017_Pt2Plaque6a.im	20059.7	212.25	3868.7	51.1	8.8	323960	159.868	36.5201	0.013208	0.000415873	0.0129018	0.000407506	0.932415	1022	77374	0.011388	100	3.81424	2.20373	126	86	6704	-14603
ROI 214	109	26June2017_Pt2Plaque6a.im	20437.8	207.8	4259.75	55.5	6.3	322134	144.093	34.563	0.0130284	0.000393586	0.0127263	0.000385771	0.776497	1110	85195	0.011388	100	3.81424	2.20373	136	86	6704	-14601
ROI 215	110	26June2017_Pt2Plaque6a.im	21578	225.65	3039.05	40.7	1.15	323520	176.005	41.4941	0.0133918	0.000472513	0.0130813	0.000462712	0.81989	814	60781	0.011388	100	3.81424	2.20373	146	86	6704	-14599
ROI 216	111	26June2017_Pt2Plaque6a.im	21734.3	228.25	3452.15	48.05	1.6	321945	222.239	39.7005	0.0139183	0.00045209	0.0135955	0.00044291	0.680819	961	69043	0.011388	100	3.81424	2.20373	156	86	6704	-14597
ROI 217	112	26June2017_Pt2Plaque6a.im	20296.7	208.7	4102.5	53	1.8	313253	134.435	35.0683	0.0129184	0.00039934	0.0126189	0.000391351	1.46891	1060	82050	0.011388	100	3.81424	2.20373	166	86	6704	-14595
ROI 218	113	26June2017_Pt2Plaque6a.im	18399.8	193.85	4478.4	57.75	2.45	302984	132.352	33.533	0.0128947	0.000381857	0.0125957	0.000374327	1.32443	1155	89568	0.011388	100	3.81424	2.20373	176	86	6704	-14593
ROI 219	114	26June2017_Pt2Plaque6a.im	17406	183.4	5173.65	66.35	5.3	295803	126.15	31.112	0.012824	0.000354288	0.0125267	0.000347484	1.07321	1327	103473	0.011388	100	3.81424	2.20373	186	86	6704	-14591
ROI 220	115	26June2017_Pt2Plaque6a.im	16457.7	166.65	5141.4	63.1	3.75	290631	77.7065	30.5225	0.0122724	0.000347575	0.0119878	0.000340833	1.56271	1262	102828	0.011388	100	3.81424	2.20373	196	86	6704	-14589
ROI 221	116	26June2017_Pt2Plaque6a.im	13335.6	134	5739.35	68.85	4.85	273537	53.4011	28.5572	0.0119956	0.000325196	0.0117175	0.000319	0.631512	1377	114787	0.011388	100	3.81424	2.20373	206	86	6704	-14587
ROI 222	117	26June2017_Pt2Plaque6a.im	10545.2	98.6	6355.1	81.3	5.7	256088	123.365	28.0363	0.0127923	0.000319263	0.0124957	0.000313418	1.25317	1626	127102	0.011388	100	3.81424	2.20373	216	86	6704	-14585
ROI 223	118	26June2017_Pt2Plaque6a.im	9419.3	91.95	6063.55	72.8	5.05	247144	54.2824	27.7951	0.0120056	0.000316516	0.0117273	0.000310561	0.947808	1456	121271	0.011388	100	3.81424	2.20373	226	86	6704	-14583
ROI 224	119	26June2017_Pt2Plaque6a.im	7945.65	81	5806.85	66.25	2.55	236925	1.83868	27.6792	0.0114084	0.000315197	0.0111439	0.000309143	1.07238	1325	116137	0.011388	100	3.81424	2.20373	236	86	6704	-14581
ROI 233	120	26June2017_Pt2Plaque6a.im	10467.4	106.3	2188.6	25.8	3.5	317120	35.1561	45.838	0.0117878	0.00052198	0.0115145	0.000510688	1.43305	516	43772	0.011388	100	3.81424	2.20373	76	96	6702	-14613
ROI 234	121	26June2017_Pt2Plaque6a.im	12825.1	131.4	2277.35	28.6	4.2	320427	102.78	46.3982	0.0125579	0.000528359	0.0122667	0.000517017	1.0739	572	45547	0.011388	100	3.81424	2.20373	86	96	6702	-14611
ROI 235	122	26June2017_Pt2Plaque6a.im	14940.9	150.35	2471.1	29.35	4	321119	42.9664	43.3027	0.0118768	0.00049311	0.0116014	0.000482547	0.726941	587	49422	0.011388	100	3.81424	2.20373	96	96	6702	-14609
ROI 236	123	26June2017_Pt2Plaque6a.im	17867.3	187.3	2136.25	29.6	2.4	323224	216.724	50.3523	0.0138554	0.000573387	0.0135342	0.000561111	1.07079	592	42725	0.011388	100	3.81424	2.20373	106	96	6702	-14607
ROI 237	124	26June2017_Pt2Plaque6a.im	19059.3	196.7	2030.45	28.95	0.95	319975	252.013	52.4015	0.0142573	0.000596722	0.0139267	0.000583923	1.14484	579	40609	0.011388	100	3.81424	2.20373	116	96	6702	-14605
ROI 238	125	26June2017_Pt2Plaque6a.im	18800.5	190.35	2941.45	39.55	4.15	311431	180.695	42.262	0.0134452	0.000481258	0.0131334	0.000471242	0.7439	791	58829	0.011388	100	3.81424	2.20373	126	96	6702	-14603
ROI 239	126	26June2017_Pt2Plaque6a.im	19190.8	194.55	3373.85	45.55	4.7	309114	185.537	39.5429	0.0135003	0.000450294	0.0131873	0.000441084	0.886768	911	67477	0.011388	100	3.81424	2.20373	136	96	6702	-14601
ROI 240	127	26June2017_Pt2Plaque6a.im	20509.1	207.45	2921.5	38.5	2	313598	157.197	41.9764	0.0131776	0.000478006	0.012872	0.000468028	0.992379	770	58430	0.011388	100	3.81424	2.20373	146	96	6702	-14599
ROI 241	128	26June2017_Pt2Plaque6a.im	20332.2	212.55	2810.9	37.5	1.9	311880	171.489	43.0611	0.0133403	0.000490359	0.013031	0.000480093	1.19668	750	56218	0.011388	100	3.81424	2.20373	156	96	6702	-14597
ROI 242	129	26June2017_Pt2Plaque6a.im	19025.3	205.75	3683	50.65	5.35	303554	207.62	38.2025	0.0137518	0.000435031	0.0134329	0.000426266	1.43965	1013	73660	0.011388	100	3.81424	2.20373	166	96	6702	-14595
ROI 243	130	26June2017_Pt2Plaque6a.im	17454.2	188	4492.25	61.3	5.25	294863	198.255	34.4546	0.0136451	0.000392352	0.0133287	0.000384697	0.971331	1226	89845	0.011388	100	3.81424	2.20373	176	96	6702	-14593
ROI 244	131	26June2017_Pt2Plaque6a.im	16302.8	170.05	4732.8	63.1	5.9	288888	170.749	33.1749	0.0133319	0.00037778	0.0130228	0.00037045	0.857945	1262	94656	0.011388	100	3.81424	2.20373	186	96	6702	-14591
ROI 245	132	26June2017_Pt2Plaque6a.im	14813	155.75	5269.2	65.35	4.55	281309	89.0641	30.3104	0.0124017	0.00034516	0.0121142	0.000338511	1.16416	1307	105384	0.011388	100	3.81424	2.20373	196	96	6702	-14589
ROI 246	133	26June2017_Pt2Plaque6a.im	12261.2	125.65	5265.85	67.25	3.7	264532	121.441	30.7731	0.0127704	0.000350428	0.0124743	0.000343717	1.0955	1345	105317	0.011388	100	3.81424	2.20373	206	96	6702	-14587
ROI 247	134	26June2017_Pt2Plaque6a.im	10329.5	100.2	5052.5	64.5	3.4	251337	121.001	31.4098	0.0127654	0.000357679	0.0124694	0.000350771	1.76081	1290	101050	0.011388	100	3.81424	2.20373	216	96	6702	-14585
ROI 248	135	26June2017_Pt2Plaque6a.im	9860.45	103.55	4388.15	52.9	1.2	247472	58.5874	32.7405	0.0120547	0.000372833	0.0117752	0.000365373	1.28932	1058	87763	0.011388	100	3.81424	2.20373	226	96	6702	-14583
ROI 249	136	26June2017_Pt2Plaque6a.im	8529.5	87	4512.9	53.25	1.15	240966	36.1352	31.9366	0.011799	0.000363678	0.0115254	0.00035641	0.954665	1065	90258	0.011388	100	3.81424	2.20373	236	96	6702	-14581
ROI 258	137	26June2017_Pt2Plaque6a.im	9805.4	104.1	1844.75	22.95	3.2	306372	92.4403	51.307	0.0124402	0.000584258	0.0121517	0.000571517	0.938504	459	36895	0.011388	100	3.81424	2.20373	76	106	6700	-14613
ROI 259	138	26June2017_Pt2Plaque6a.im	11733.2	124.8	1923.95	25.25	2.45	307619	152.445	51.6185	0.0131235	0.000587806	0.0128192	0.000575069	1.50336	505	38479	0.011388	100	3.81424	2.20373	86	106	6700	-14611
ROI 260	139	26June2017_Pt2Plaque6a.im	13728	145.05	2180.1	27.95	2.9	307125	125.791	47.9202	0.0128199	0.000545691	0.0125227	0.000533955	1.32506	559	43602	0.011388	100	3.81424	2.20373	96	106	6700	-14609
ROI 261	140	26June2017_Pt2Plaque6a.im	16861.2	172.4	2619.4	35.55	4.4	314829	191.764	44.9969	0.0135712	0.000512402	0.0132566	0.000501615	1.35235	711	52388	0.011388	100	3.81424	2.20373	106	106	6700	-14607
ROI 262	141	26June2017_Pt2Plaque6a.im	18820.5	195	2498.5	35.3	3.15	317061	240.646	47.021	0.0141279	0.000535452	0.0138003	0.000524171	0.78853	706	49970	0.011388	100	3.81424	2.20373	116	106	6700	-14605
ROI 263	142	26June2017_Pt2Plaque6a.im	19715.1	204.5	2421.8	35.65	3.05	315040	292.629	48.7643	0.0147198	0.000555304	0.0143785	0.000543615	1.0278	713	48436	0.011388	100	3.81424	2.20373	126	106	6700	-14603
ROI 264	143	26June2017_Pt2Plaque6a.im	20405.2	213.25	2279.75	32.15	1.6	315774	238.358	49.1792	0.0141018	0.000560028	0.0137748	0.000548124	1.30458	643	45595	0.011388	100	3.81424	2.20373	136	106	6700	-14601
ROI 265	144	26June2017_Pt2Plaque6a.im	20374.5	212.15	2450.5	34.3	1.35	313288	229.113	47.255	0.0139965	0.000538117	0.013672	0.000526747	0.908763	686	49010	0.011388	100	3.81424	2.20373	146	106	6700	-14599
ROI 266	145	26June2017_Pt2Plaque6a.im	19197.4	202.5	3075.45	41.8	3.1	305742	193.494	41.5574	0.0135909	0.000473235	0.0132758	0.00046345	1.31551	836	61509	0.011388	100	3.81424	2.20373	156	106	6700	-14597
ROI 267	146	26June2017_Pt2Plaque6a.im	18628.7	195.9	3148.75	40.35	3.45	300174	125.273	39.8645	0.012814	0.000453957	0.0125169	0.000444531	1.29355	807	62975	0.011388	100	3.81424	2.20373	166	106	6700	-14595
ROI 268	147	26June2017_Pt2Plaque6a.im	17385.2	186.05	3608.55	46.05	3.5	292929	120.597	37.1598	0.0127608	0.000423157	0.0124649	0.000414516	0.775862	921	72171	0.011388	100	3.81424	2.20373	176	106	6700	-14593
ROI 269	148	26June2017_Pt2Plaque6a.im	15316.4	161.35	3857.05	51.4	2.05	280955	170.201	36.7399	0.0133257	0.000418376	0.0130167	0.000409966	0.926393	1028	77141	0.011388	100	3.81424	2.20373	186	106	6700	-14591
ROI 270	149	26June2017_Pt2Plaque6a.im	13040.7	133.95	4554.7	60.1	2.4	266579	158.69	33.6404	0.0131946	0.00038308	0.0128887	0.00037558	1.06916	1202	91094	0.011388	100	3.81424	2.20373	196	106	6700	-14589
ROI 271	150	26June2017_Pt2Plaque6a.im	11563.6	120	4646.45	58.95	3.5	257765	114.077	32.651	0.0126865	0.000371813	0.0123924	0.000364508	1.21583	1179	92929	0.011388	100	3.81424	2.20373	206	106	6700	-14587
ROI 272	151	26June2017_Pt2Plaque6a.im	10044	100.8	4524.15	55.7	2.4	248898	81.1122	32.5901	0.0123112	0.000371119	0.0120257	0.000363756	1.13461	1114	90483	0.011388	100	3.81424	2.20373	216	106	6700	-14585
ROI 273	152	26June2017_Pt2Plaque6a.im	9597.95	97.75	3896.45	46.65	0.35	246733	51.3204	34.6241	0.0119719	0.000394282	0.0116943	0.000386245	1.10967	933	77929	0.011388	100	3.81424	2.20373	226	106	6700	-14583
ROI 274	153	26June2017_Pt2Plaque6a.im	7597.25	75.3	4245.7	47.65	0.85	233682	-14.4784	32.1028	0.0112226	0.000365571	0.0109624	0.000358142	1.17162	953	84914	0.011388	100	3.81424	2.20373	236	106	6700	-14581
ROI 283	154	26June2017_Pt2Plaque6a.im	9402.6	94.2	1695.85	21.6	4.05	301723	118.456	54.1534	0.0127364	0.000616671	0.0124411	0.000603174	0.656145	432	33917	0.011388	100	3.81424	2.20373	76	116	6698	-14613
ROI 284	155	26June2017_Pt2Plaque6a.im	11186.5	113.4	2388.85	30.5	6.8	299404	121.149	45.6829	0.0127671	0.000520214	0.0124711	0.000509105	0.956879	610	47777	0.011388	100	3.81424	2.20373	86	116	6698	-14611
ROI 285	156	26June2017_Pt2Plaque6a.im	13937.5	140.15	1583.75	21.7	1.4	304871	203.166	58.1482	0.0137011	0.000662162	0.0133834	0.000647672	0.893222	434	31675	0.011388	100	3.81424	2.20373	96	116	6698	-14609
ROI 286	157	26June2017_Pt2Plaque6a.im	16882.8	170.95	1673.95	21.75	1.15	311583	140.957	55.059	0.0129926	0.000626984	0.0126914	0.000613266	0.964181	435	33479	0.011388	100	3.81424	2.20373	106	116	6698	-14607
ROI 287	158	26June2017_Pt2Plaque6a.im	18523.2	190.65	1742.35	25.35	0.95	313031	277.601	57.1515	0.0145487	0.000650813	0.0142114	0.000636713	1.42387	507	34847	0.011388	100	3.81424	2.20373	116	116	6698	-14605
ROI 288	159	26June2017_Pt2Plaque6a.im	19262.2	202.2	1915.95	26.65	1.05	312175	221.422	53.2723	0.0139089	0.000606638	0.0135864	0.000593543	1.42182	533	38319	0.011388	100	3.81424	2.20373	126	116	6698	-14603
ROI 289	160	26June2017_Pt2Plaque6a.im	19392.5	201.35	2583.6	39.25	3.15	309690	334.034	47.974	0.0151913	0.000546304	0.0148391	0.000534922	1.33484	785	51672	0.011388	100	3.81424	2.20373	136	116	6698	-14601
ROI 290	161	26June2017_Pt2Plaque6a.im	18928.1	199.2	2416.25	34.4	2.1	304317	250.17	48.0004	0.0142363	0.000546604	0.0139062	0.000535058	0.995603	688	48325	0.011388	100	3.81424	2.20373	146	116	6698	-14599
ROI 291	162	26June2017_Pt2Plaque6a.im	17571.9	184.2	3097.55	38.5	2.7	295690	91.4276	39.576	0.0124286	0.000450672	0.0121405	0.000441265	1.04597	770	61951	0.011388	100	3.81424	2.20373	156	116	6698	-14597
ROI 292	163	26June2017_Pt2Plaque6a.im	17347.2	187.7	3290.15	42.7	4.65	293506	139.632	39.2497	0.0129776	0.000446955	0.0126767	0.000437738	0.98236	854	65803	0.011388	100	3.81424	2.20373	166	116	6698	-14595
ROI 293	164	26June2017_Pt2Plaque6a.im	17333.5	181.8	3198	43	2.95	290477	180.708	40.5316	0.0134453	0.000461553	0.0131336	0.000452043	1.08982	860	63960	0.011388	100	3.81424	2.20373	176	116	6698	-14593
ROI 294	165	26June2017_Pt2Plaque6a.im	14408	143.85	3645.9	48.25	1.75	274951	162.104	37.6562	0.0132335	0.00042881	0.0129266	0.000420109	1.06699	965	72918	0.011388	100	3.81424	2.20373	186	116	6698	-14591
ROI 295	166	26June2017_Pt2Plaque6a.im	12641.2	131.3	3862.5	49.7	2.4	264900	129.901	36.0681	0.0128667	0.000410726	0.0125684	0.000402428	1.33624	994	77250	0.011388	100	3.81424	2.20373	196	116	6698	-14589
ROI 296	167	26June2017_Pt2Plaque6a.im	10998.5	110.15	4051.75	49	2.3	254662	61.9547	34.1274	0.012093	0.000388626	0.0118126	0.000380759	1.54183	980	81035	0.011388	100	3.81424	2.20373	206	116	6698	-14587
ROI 297	168	26June2017_Pt2Plaque6a.im	9005.7	93.65	4578.2	55.8	1.95	240730	70.2666	32.2322	0.0121877	0.000367045	0.0119051	0.000359764	0.847752	1116	91564	0.011388	100	3.81424	2.20373	216	116	6698	-14585
ROI 298	169	26June2017_Pt2Plaque6a.im	7967.45	78.25	4032.2	49.25	0.95	231958	72.5479	34.3823	0.0122136	0.000391528	0.0119305	0.000383609	1.23374	985	80644	0.011388	100	3.81424	2.20373	226	116	6698	-14583
ROI 299	170	26June2017_Pt2Plaque6a.im	6633.9	68.25	4009.05	47	1	220152	29.4587	33.7735	0.011723	0.000384596	0.0114512	0.000376765	0.586035	940	80181	0.011388	100	3.81424	2.20373	236	116	6698	-14581
ROI 308	171	26June2017_Pt2Plaque6a.im	9550.7	97.35	1121.95	13.85	1.25	297080	83.9988	65.5319	0.012344	0.000746245	0.0120578	0.000729564	0.785807	277	22439	0.011388	100	3.81424	2.20373	76	126	6696	-14613
ROI 309	172	26June2017_Pt2Plaque6a.im	10939	109.6	1568.95	19.2	4.3	293371	74.5946	55.1722	0.0122369	0.000628273	0.0119532	0.000614432	0.846813	384	31379	0.011388	100	3.81424	2.20373	86	126	6696	-14611
ROI 310	173	26June2017_Pt2Plaque6a.im	13321.2	137.2	1475.1	18.75	1.2	301159	116.175	58.0042	0.0127104	0.000660523	0.0124157	0.000645952	0.897482	375	29502	0.011388	100	3.81424	2.20373	96	126	6696	-14609
ROI 311	174	26June2017_Pt2Plaque6a.im	15879.8	164.25	1831.3	24.6	1.75	306540	179.582	53.5357	0.0134325	0.000609637	0.013121	0.000596403	1.37515	492	36626	0.011388	100	3.81424	2.20373	106	126	6696	-14607
ROI 312	175	26June2017_Pt2Plaque6a.im	17504.9	177.4	1663.35	24.95	1.2	307060	317.163	59.4049	0.0149992	0.000676473	0.0146514	0.0006618	0.895629	499	33267	0.011388	100	3.81424	2.20373	116	126	6696	-14605
ROI 313	176	26June2017_Pt2Plaque6a.im	18056.8	191.8	1835.45	27.6	0.85	305112	320.441	56.6227	0.0150365	0.000644791	0.0146879	0.000630908	0.983906	552	36709	0.011388	100	3.81424	2.20373	126	126	6696	-14603
ROI 314	177	26June2017_Pt2Plaque6a.im	18223.5	184.35	1998.6	28.9	0.55	302338	269.768	53.1959	0.0144595	0.000605768	0.0141242	0.000592773	0.783033	578	39972	0.011388	100	3.81424	2.20373	136	126	6696	-14601
ROI 315	178	26June2017_Pt2Plaque6a.im	17964	189.8	2142.25	30.6	0.9	298293	254.307	51.0632	0.0142834	0.000581482	0.0139522	0.000569067	1.10532	612	42845	0.011388	100	3.81424	2.20373	146	126	6696	-14599
ROI 316	179	26June2017_Pt2Plaque6a.im	16280.5	168.05	2377.75	31.6	0.9	287870	167.007	46.7285	0.0132893	0.000532121	0.0129812	0.000520793	0.870864	632	47555	0.011388	100	3.81424	2.20373	156	126	6696	-14597
ROI 317	180	26June2017_Pt2Plaque6a.im	14869.2	153.85	3757.3	48.65	5.75	277288	136.998	36.6857	0.0129476	0.000417758	0.0126474	0.000409292	1.44602	973	75146	0.011388	100	3.81424	2.20373	166	126	6696	-14595
ROI 318	181	26June2017_Pt2Plaque6a.im	15971.2	162.2	2935.4	39.7	1.65	282096	187.615	42.4309	0.013524	0.000483182	0.0132104	0.00047313	1.11204	794	58708	0.011388	100	3.81424	2.20373	176	126	6696	-14593
ROI 319	182	26June2017_Pt2Plaque6a.im	13558.4	142.55	3064.3	43.25	0.6	268410	239.388	42.4368	0.0141135	0.000483249	0.0137863	0.000473298	1.216	865	61286	0.011388	100	3.81424	2.20373	186	126	6696	-14591
ROI 320	183	26June2017_Pt2Plaque6a.im	10761.7	112.1	3623.9	43.7	1.3	251578	58.9069	36.0334	0.0120583	0.00041033	0.0117787	0.000401894	1.03469	874	72478	0.011388	100	3.81424	2.20373	196	126	6696	-14589
ROI 321	184	26June2017_Pt2Plaque6a.im	9415.8	93.5	4193.4	48.95	2.75	241430	25.0356	32.9509	0.0116726	0.000375229	0.011402	0.000367633	0.811925	979	83868	0.011388	100	3.81424	2.20373	206	126	6696	-14587
ROI 322	185	26June2017_Pt2Plaque6a.im	8210.55	79.8	3833.2	44.85	1.45	232194	27.433	34.5051	0.0116999	0.000392927	0.0114286	0.000384876	1.19308	897	76664	0.011388	100	3.81424	2.20373	216	126	6696	-14585
ROI 323	186	26June2017_Pt2Plaque6a.im	7469.15	73.6	3417.1	41.55	0.6	226348	67.7409	37.264	0.0121589	0.000424344	0.011877	0.000415565	0.889729	831	68342	0.011388	100	3.81424	2.20373	226	126	6696	-14583
ROI 324	187	26June2017_Pt2Plaque6a.im	6808.6	70.65	3281.75	35.75	1.2	224935	-43.4161	35.9685	0.0108931	0.000409592	0.0106405	0.000400976	1.12442	715	65635	0.011388	100	3.81424	2.20373	236	126	6696	-14581
ROI 333	188	26June2017_Pt2Plaque6a.im	9714.5	98.9	989.95	12.45	0.7	299858	104.355	70.4244	0.0125758	0.000801957	0.0122843	0.000783964	0.90039	249	19799	0.011388	100	3.81424	2.20373	76	136	6694	-14613
ROI 334	189	26June2017_Pt2Plaque6a.im	10614.8	105.05	1241.95	15.8	1.1	294943	117.135	63.2422	0.0127214	0.000720171	0.0124264	0.000704157	1.24675	316	24839	0.011388	100	3.81424	2.20373	86	136	6694	-14611
ROI 335	190	26June2017_Pt2Plaque6a.im	11781.2	125.15	1420.3	20.05	1.1	289981	239.615	62.3388	0.0141161	0.000709883	0.0137888	0.000694278	0.965776	401	28406	0.011388	100	3.81424	2.20373	96	136	6694	-14609
ROI 336	191	26June2017_Pt2Plaque6a.im	14471.1	145.5	1612.9	21.05	1.45	294162	146.033	56.2175	0.0130505	0.000640177	0.0127479	0.000626144	0.774736	421	32258	0.011388	100	3.81424	2.20373	106	136	6694	-14607
ROI 337	192	26June2017_Pt2Plaque6a.im	15278.2	156.85	1960.5	26.5	2.5	294209	186.948	51.905	0.0135164	0.000591068	0.013203	0.000578304	1.29153	530	39210	0.011388	100	3.81424	2.20373	116	136	6694	-14605
ROI 338	193	26June2017_Pt2Plaque6a.im	15973.5	166	2007.25	28.2	1.95	291964	233.673	52.3107	0.0140485	0.000595688	0.0137227	0.000582884	1.23271	564	40145	0.011388	100	3.81424	2.20373	126	136	6694	-14603
ROI 339	194	26June2017_Pt2Plaque6a.im	16396	170.35	1957.75	28.8	2.15	291434	291.778	54.2185	0.0147101	0.000617414	0.0143691	0.000604164	1.263	576	39155	0.011388	100	3.81424	2.20373	136	136	6694	-14601
ROI 340	195	26June2017_Pt2Plaque6a.im	15962.5	164.2	2246.9	31.55	2.6	287269	233.014	49.429	0.014041	0.000562872	0.0137154	0.000550887	1.12408	631	44938	0.011388	100	3.81424	2.20373	146	136	6694	-14599
ROI 341	196	26June2017_Pt2Plaque6a.im	14943.5	156.35	2090.6	29.75	0.9	280137	249.593	51.5915	0.0142297	0.000587499	0.0138998	0.000574925	1.08034	595	41812	0.011388	100	3.81424	2.20373	156	136	6694	-14597
ROI 342	197	26June2017_Pt2Plaque6a.im	13418.7	142.25	2477.4	32.9	1.65	269750	166.144	45.7619	0.0132795	0.000521114	0.0129716	0.000510061	0.821076	658	49548	0.011388	100	3.81424	2.20373	166	136	6694	-14595
ROI 343	198	26June2017_Pt2Plaque6a.im	13171.5	136	2834.05	36	1.05	266891	115.443	41.8333	0.0127021	0.000476377	0.0124076	0.000466362	1.00581	720	56681	0.011388	100	3.81424	2.20373	176	136	6694	-14593
ROI 344	199	26June2017_Pt2Plaque6a.im	12307.5	133.1	2669.95	38.15	0.5	260173	254.712	45.747	0.014288	0.000520944	0.0139567	0.000510057	1.02825	763	53399	0.011388	100	3.81424	2.20373	186	136	6694	-14591
ROI 345	200	26June2017_Pt2Plaque6a.im	9370.05	95.3	3389.95	42.15	1.5	242390	91.8346	37.8378	0.0124333	0.000430878	0.012145	0.000421979	1.12416	843	67799	0.011388	100	3.81424	2.20373	196	136	6694	-14589
ROI 346	201	26June2017_Pt2Plaque6a.im	7720.9	77.9	3855.65	46.6	1.9	228212	61.3066	34.9737	0.0120856	0.000398263	0.0118054	0.000390144	0.946732	932	77113	0.011388	100	3.81424	2.20373	206	136	6694	-14587
ROI 347	202	26June2017_Pt2Plaque6a.im	7128	69.9	3769.4	43.65	1.8	220194	16.8679	34.6145	0.0115796	0.000394172	0.0113111	0.000386067	0.938364	873	75388	0.011388	100	3.81424	2.20373	216	136	6694	-14585
ROI 348	203	26June2017_Pt2Plaque6a.im	6827.45	65.45	3248.4	38.35	0.75	221607	36.6888	37.653	0.0118053	0.000428773	0.0115316	0.00041982	0.68533	767	64968	0.011388	100	3.81424	2.20373	226	136	6694	-14583
ROI 349	204	26June2017_Pt2Plaque6a.im	5839.2	58.9	2974.95	35.85	0.65	211396	58.1861	39.7561	0.0120501	0.000452722	0.0117707	0.000443201	0.958461	717	59499	0.011388	100	3.81424	2.20373	236	136	6694	-14581
ROI 358	205	26June2017_Pt2Plaque6a.im	8031	85.6	1042.7	13.4	0.45	283800	128.491	69.3751	0.0128507	0.000790008	0.0125527	0.000772328	0.73596	268	20854	0.011388	100	3.81424	2.20373	76	146	6692	-14613
ROI 359	206	26June2017_Pt2Plaque6a.im	8371.2	84.45	1541.8	19.95	1.95	269926	136.233	57.2496	0.0129389	0.00065193	0.0126389	0.000637596	1.18737	399	30836	0.011388	100	3.81424	2.20373	86	146	6692	-14611
ROI 360	207	26June2017_Pt2Plaque6a.im	10249.1	103.4	1578.35	22.45	2.3	274475	249.009	59.3621	0.0142231	0.000675986	0.0138933	0.000661223	0.789015	449	31567	0.011388	100	3.81424	2.20373	96	146	6692	-14609
ROI 361	208	26June2017_Pt2Plaque6a.im	12635.9	131.75	1472.85	21.3	1.25	283064	269.912	61.9707	0.0144611	0.000705692	0.0141258	0.000690231	1.42654	426	29457	0.011388	100	3.81424	2.20373	106	146	6692	-14607
ROI 362	209	26June2017_Pt2Plaque6a.im	12695.7	127.95	2193.6	28.7	3.4	277728	148.886	48.2663	0.0130829	0.000549632	0.0127796	0.000537836	0.605838	574	43872	0.011388	100	3.81424	2.20373	116	146	6692	-14605
ROI 363	210	26June2017_Pt2Plaque6a.im	13839.8	138.8	1769.15	24.95	1.7	278080	238.393	55.8276	0.0141022	0.000635737	0.0137752	0.000621949	1.02282	499	35383	0.011388	100	3.81424	2.20373	126	146	6692	-14603
ROI 364	211	26June2017_Pt2Plaque6a.im	14591.2	149.9	1825.9	27.4	1.6	277729	317.729	56.7114	0.0150056	0.000645801	0.0146577	0.000631888	0.957291	548	36518	0.011388	100	3.81424	2.20373	136	146	6692	-14601
ROI 365	212	26June2017_Pt2Plaque6a.im	13338.1	137.3	2307.6	32.85	2.65	269306	250.05	49.115	0.0142349	0.000559297	0.0139049	0.000547431	1.2551	657	46152	0.011388	100	3.81424	2.20373	146	146	6692	-14599
ROI 366	213	26June2017_Pt2Plaque6a.im	11710.5	119.6	2508.55	34.75	1.7	258214	216.423	46.46	0.013852	0.000529064	0.0135308	0.0005179	1.02668	695	50171	0.011388	100	3.81424	2.20373	156	146	6692	-14597
ROI 367	214	26June2017_Pt2Plaque6a.im	10744.5	113.8	2563	34.2	2.2	250054	171.737	45.1004	0.0133432	0.000513581	0.0130338	0.000502727	0.915404	684	51260	0.011388	100	3.81424	2.20373	166	146	6692	-14595
ROI 368	215	26June2017_Pt2Plaque6a.im	10613.6	108	2513.25	31.4	1.35	245962	97.1007	44.0517	0.0124932	0.000501639	0.0122036	0.000490954	1.70449	628	50265	0.011388	100	3.81424	2.20373	176	146	6692	-14593
ROI 369	216	26June2017_Pt2Plaque6a.im	10580.1	108.1	2713.75	34.35	0.8	247508	111.5	42.6739	0.0126572	0.000485949	0.0123637	0.000475685	0.86711	687	54275	0.011388	100	3.81424	2.20373	186	146	6692	-14591
ROI 370	217	26June2017_Pt2Plaque6a.im	7408.4	77.95	3242.65	41.1	1.35	225678	112.998	39.0655	0.0126743	0.000444858	0.0123804	0.000435642	0.991763	822	64853	0.011388	100	3.81424	2.20373	196	146	6692	-14589
ROI 371	218	26June2017_Pt2Plaque6a.im	7168.35	72.75	2982.5	38.05	1.3	220517	120.281	40.8684	0.0127572	0.000465389	0.0124614	0.000455662	1.66623	761	59650	0.011388	100	3.81424	2.20373	206	146	6692	-14587
ROI 372	219	26June2017_Pt2Plaque6a.im	7655.45	76.55	2525.75	30.95	0.5	223485	76.0262	43.5133	0.0122532	0.000495508	0.0119691	0.000484941	1.20673	619	50515	0.011388	100	3.81424	2.20373	216	146	6692	-14585
ROI 373	220	26June2017_Pt2Plaque6a.im	6390.15	62.7	2553.15	30.65	0.2	214920	54.1604	42.8319	0.0120043	0.000487749	0.0117259	0.000477339	0.923438	613	51063	0.011388	100	3.81424	2.20373	226	146	6692	-14583
ROI 374	221	26June2017_Pt2Plaque6a.im	4950.75	51.4	2754.35	32.05	0.4	201215	21.7895	40.5924	0.0116356	0.000462246	0.0113658	0.000452419	1.11478	641	55087	0.011388	100	3.81424	2.20373	236	146	6692	-14581
ROI 383	222	26June2017_Pt2Plaque6a.im	6797.9	70.7	1100.85	13.8	1.45	263252	100.787	66.6736	0.0125352	0.000759246	0.0122446	0.000742272	1.3424	276	22017	0.011388	100	3.81424	2.20373	76	156	6690	-14613
ROI 384	223	26June2017_Pt2Plaque6a.im	8363.6	81.05	1003.85	12.45	0.85	264978	89.0632	69.4432	0.0124017	0.000790785	0.0121142	0.000773042	1.11371	249	20077	0.011388	100	3.81424	2.20373	86	156	6690	-14611
ROI 385	224	26June2017_Pt2Plaque6a.im	9676.3	96.75	1111.25	14.45	0.8	266088	141.849	67.6029	0.0130028	0.000769828	0.0127013	0.000752647	0.699285	289	22225	0.011388	100	3.81424	2.20373	96	156	6690	-14609
ROI 386	225	26June2017_Pt2Plaque6a.im	10885.8	109.05	1223.35	15.6	1.15	266284	119.764	63.797	0.0127513	0.000726489	0.0124557	0.000710326	0.862728	312	24467	0.011388	100	3.81424	2.20373	106	156	6690	-14607
ROI 387	226	26June2017_Pt2Plaque6a.im	10488.1	106.25	1688.5	22.85	2.5	257394	188.332	55.9627	0.0135321	0.000637275	0.0132184	0.000623374	1.31557	457	33770	0.011388	100	3.81424	2.20373	116	156	6690	-14605
ROI 388	227	26June2017_Pt2Plaque6a.im	11013.2	112.3	1898.6	26.85	2.4	257714	241.833	53.9667	0.0141414	0.000614545	0.0138135	0.000601287	1.17233	537	37972	0.011388	100	3.81424	2.20373	126	156	6690	-14603
ROI 389	228	26June2017_Pt2Plaque6a.im	12565	130.75	1601	21.6	0.45	261957	184.718	57.383	0.013491	0.000653449	0.0131782	0.000639146	1.34946	432	32020	0.011388	100	3.81424	2.20373	136	156	6690	-14601
ROI 390	229	26June2017_Pt2Plaque6a.im	11882	122.6	1645.05	22.8	0.3	257691	217.05	57.3872	0.0138592	0.000653496	0.0135378	0.000639239	1.14616	456	32901	0.011388	100	3.81424	2.20373	146	156	6690	-14599
ROI 391	230	26June2017_Pt2Plaque6a.im	10327.8	104.25	1917.5	25.75	0.9	244897	179.219	52.3103	0.0134284	0.000595684	0.013117	0.000582793	1.43057	515	38350	0.011388	100	3.81424	2.20373	156	156	6690	-14597
ROI 392	231	26June2017_Pt2Plaque6a.im	10101.5	107.05	2035.6	26.55	0.75	241830	145.314	50.0255	0.0130423	0.000569665	0.0127399	0.000557365	1.24623	531	40712	0.011388	100	3.81424	2.20373	166	156	6690	-14595
ROI 393	232	26June2017_Pt2Plaque6a.im	10157	105.9	1949.85	25.8	0.5	240768	161.906	51.4874	0.0132312	0.000586312	0.0129244	0.000573627	1.21029	516	38997	0.011388	100	3.81424	2.20373	176	156	6690	-14593
ROI 394	233	26June2017_Pt2Plaque6a.im	7552.1	83.3	2870.05	36.4	1.65	221847	113.69	41.537	0.0126821	0.000473003	0.0123881	0.00046307	1.00779	728	57401	0.011388	100	3.81424	2.20373	186	156	6690	-14591
ROI 395	234	26June2017_Pt2Plaque6a.im	5735.95	57.1	3317.9	41.45	1.35	206722	97.0181	38.3383	0.0124923	0.000436577	0.0122026	0.000427542	0.973408	829	66358	0.011388	100	3.81424	2.20373	196	156	6690	-14589
ROI 396	235	26June2017_Pt2Plaque6a.im	5687.6	59.35	3320.75	38.55	1.55	208539	19.3909	36.925	0.0116083	0.000420483	0.0113392	0.000411708	0.739019	771	66415	0.011388	100	3.81424	2.20373	206	156	6690	-14587
ROI 397	236	26June2017_Pt2Plaque6a.im	5648.35	57.8	3179.6	38.65	0.95	208547	67.4057	38.6245	0.0121551	0.000439837	0.0118733	0.000430661	1.13936	773	63592	0.011388	100	3.81424	2.20373	216	156	6690	-14585
ROI 398	237	26June2017_Pt2Plaque6a.im	4215.9	39.65	3664.1	44.2	0.9	193222	59.272	35.8414	0.0120625	0.000408144	0.0117828	0.000399765	1.0912	884	73282	0.011388	100	3.81424	2.20373	226	156	6690	-14583
ROI 399	238	26June2017_Pt2Plaque6a.im	3776.55	39.6	3300.3	40.6	1	189067	80.2522	38.1419	0.0123014	0.000434341	0.0120162	0.00042533	1.36591	812	66006	0.011388	100	3.81424	2.20373	236	156	6690	-14581
ROI 408	239	26June2017_Pt2Plaque6a.im	6570.7	66.6	882.55	11.25	0.5	253609	119.35	75.0974	0.0127466	0.000855172	0.0124511	0.000835922	1.43483	225	17651	0.011388	100	3.81424	2.20373	76	166	6688	-14613
ROI 409	240	26June2017_Pt2Plaque6a.im	8114.85	84.1	916.4	12.8	1.05	260058	226.528	77.1915	0.0139671	0.000879018	0.0136432	0.000859313	0.816984	256	18328	0.011388	100	3.81424	2.20373	86	166	6688	-14611
ROI 410	241	26June2017_Pt2Plaque6a.im	8854.45	92.75	1043.45	13.75	0.95	258880	157.134	70.236	0.0131769	0.000799813	0.0128713	0.000781929	0.825055	275	20869	0.011388	100	3.81424	2.20373	96	166	6688	-14609
ROI 411	242	26June2017_Pt2Plaque6a.im	8886.2	85.1	1496.9	20.15	1.85	252794	182.047	59.2769	0.0134606	0.000675016	0.0131485	0.000660182	0.760018	403	29938	0.011388	100	3.81424	2.20373	106	166	6688	-14607
ROI 412	243	26June2017_Pt2Plaque6a.im	9548.25	96.8	1534.05	20.25	1.4	248978	159.146	57.9773	0.0131998	0.000660217	0.0128937	0.000645712	0.777839	405	30681	0.011388	100	3.81424	2.20373	116	166	6688	-14605
ROI 413	244	26June2017_Pt2Plaque6a.im	9814.05	96.35	1793.75	24.75	1.45	245964	211.618	54.8326	0.0137973	0.000624406	0.0134774	0.000610856	1.00276	495	35875	0.011388	100	3.81424	2.20373	126	166	6688	-14603
ROI 414	245	26June2017_Pt2Plaque6a.im	10116.5	104.7	2017.65	27.5	1.95	246697	196.849	51.3804	0.0136291	0.000585095	0.0133131	0.000572495	0.980016	550	40353	0.011388	100	3.81424	2.20373	136	166	6688	-14601
ROI 415	246	26June2017_Pt2Plaque6a.im	10816.2	113.55	1632.95	23.6	0.55	247892	269.088	58.8351	0.0144517	0.000669985	0.0141167	0.000655399	1.47203	472	32659	0.011388	100	3.81424	2.20373	146	166	6688	-14599
ROI 416	247	26June2017_Pt2Plaque6a.im	9652.35	100.2	1892.8	24.5	0.65	235978	136.616	51.6783	0.0129432	0.000588487	0.0126431	0.000575709	0.886525	490	37856	0.011388	100	3.81424	2.20373	156	166	6688	-14597
ROI 417	248	26June2017_Pt2Plaque6a.im	9319.95	93.35	1949.8	26.2	0.8	232001	179.95	51.8915	0.0134367	0.000590915	0.0131251	0.000578144	0.934381	524	38996	0.011388	100	3.81424	2.20373	166	166	6688	-14595
ROI 418	249	26June2017_Pt2Plaque6a.im	8417.45	88.5	2129.15	26.9	1.15	227936	109.427	48.132	0.0126336	0.000548103	0.0123407	0.000536281	1.15663	538	42583	0.011388	100	3.81424	2.20373	176	166	6688	-14593
ROI 419	250	26June2017_Pt2Plaque6a.im	6698.3	72.45	2884.9	34.25	2.2	214351	42.5151	40.0682	0.0118716	0.000456277	0.0115964	0.000446637	1.16209	685	57698	0.011388	100	3.81424	2.20373	186	166	6688	-14591
ROI 420	251	26June2017_Pt2Plaque6a.im	5452.5	57.7	3715.75	43.35	3	211690	24.4604	34.9949	0.011666	0.000398504	0.0113956	0.000390303	0.975522	867	74315	0.011388	100	3.81424	2.20373	196	166	6688	-14589
ROI 421	252	26June2017_Pt2Plaque6a.im	4470	44.1	3319.6	39.2	1.4	191128	36.9381	37.2515	0.0118081	0.000424202	0.0115344	0.000415366	0.920163	784	66392	0.011388	100	3.81424	2.20373	206	166	6688	-14587
ROI 422	253	26June2017_Pt2Plaque6a.im	3963.2	39.05	3401.05	38.6	1.25	184021	-3.38639	36.0719	0.0113489	0.000410769	0.0110858	0.000402198	1.11285	772	68021	0.011388	100	3.81424	2.20373	216	166	6688	-14585
ROI 423	254	26June2017_Pt2Plaque6a.im	3680.75	38.4	3118.45	38	0.7	180227	70.0335	39.05	0.012185	0.000444682	0.0119025	0.000435387	1.32792	760	62369	0.011388	100	3.81424	2.20373	226	166	6688	-14583
ROI 424	255	26June2017_Pt2Plaque6a.im	2923.55	28.45	3293.95	39.05	0.8	172582	41.014	37.4706	0.0118545	0.000426696	0.0115797	0.000417804	1.19983	781	65879	0.011388	100	3.81424	2.20373	236	166	6688	-14581
ROI 425	256	26June2017_Pt2Plaque6a.im	2206.65	22.55	2912.95	32.6	0.65	162934	-17.2635	38.7017	0.0111909	0.000440716	0.0109314	0.000431362	1.1358	652	58259	0.011388	100	3.81424	2.20373	246	166	6688	-14579
ROI 433	257	26June2017_Pt2Plaque6a.im	6433.35	64.55	828.55	10.7	0.9	251613	134.012	78.0184	0.0129136	0.000888434	0.0126141	0.000868407	1.56781	214	16571	0.011388	100	3.81424	2.20373	76	176	6686	-14613
ROI 434	258	26June2017_Pt2Plaque6a.im	7204.45	77.7	982.6	12.85	1.15	252130	148.362	72.0998	0.013077	0.000821036	0.0127738	0.000802633	1.06766	257	19652	0.011388	100	3.81424	2.20373	86	176	6686	-14611
ROI 435	259	26June2017_Pt2Plaque6a.im	6882.65	71.6	1330.2	17.9	1.65	242188	181.649	62.8709	0.013456	0.000715942	0.013144	0.000700112	0.909939	358	26604	0.011388	100	3.81424	2.20373	96	176	6686	-14609
ROI 436	260	26June2017_Pt2Plaque6a.im	6847.4	65.1	1798.95	24.55	2.2	232047	198.353	54.4487	0.0136463	0.000620035	0.0133298	0.000606572	1.30809	491	35979	0.011388	100	3.81424	2.20373	106	176	6686	-14607
ROI 437	261	26June2017_Pt2Plaque6a.im	8638.35	86.75	1682.2	23.05	1.35	239036	203.222	56.4223	0.0137017	0.000642509	0.013384	0.000628501	0.651313	461	33644	0.011388	100	3.81424	2.20373	116	176	6686	-14605
ROI 438	262	26June2017_Pt2Plaque6a.im	9370.6	94.4	1618.25	21.8	1.05	242149	182.942	57.033	0.0134708	0.000649463	0.0131584	0.000635255	1.41068	436	32365	0.011388	100	3.81424	2.20373	126	176	6686	-14603
ROI 439	263	26June2017_Pt2Plaque6a.im	8667.1	88.2	2191.8	26.7	2.5	230905	69.7022	46.5716	0.0121812	0.000530335	0.0118988	0.000518889	0.894314	534	43836	0.011388	100	3.81424	2.20373	136	176	6686	-14601
ROI 440	264	26June2017_Pt2Plaque6a.im	10149.9	100.2	1636.3	21.7	0.8	238028	164.526	56.2685	0.013261	0.000640757	0.0129536	0.000626736	0.964812	434	32726	0.011388	100	3.81424	2.20373	146	176	6686	-14599
ROI 441	265	26June2017_Pt2Plaque6a.im	10213	102.95	1459.35	20.2	0.3	241241	215.471	60.889	0.0138412	0.000693373	0.0135203	0.000678138	0.838992	404	29187	0.011388	100	3.81424	2.20373	156	176	6686	-14597
ROI 442	266	26June2017_Pt2Plaque6a.im	9140.2	97.8	1609.45	21.75	0.65	232318	186.682	57.2802	0.0135133	0.000652278	0.0132	0.000638006	1.04858	435	32189	0.011388	100	3.81424	2.20373	166	176	6686	-14595
ROI 443	267	26June2017_Pt2Plaque6a.im	6728.75	72.75	2344.75	28.8	1.3	212422	78.5703	45.2156	0.0122822	0.000514893	0.0119974	0.000503846	1.14147	576	46895	0.011388	100	3.81424	2.20373	176	176	6686	-14593
ROI 444	268	26June2017_Pt2Plaque6a.im	6292.45	65.95	2318.6	27	1.3	204799	22.564	44.2596	0.0116444	0.000504006	0.0113745	0.000493139	0.969274	540	46372	0.011388	100	3.81424	2.20373	186	176	6686	-14591
ROI 445	269	26June2017_Pt2Plaque6a.im	5346.95	53.35	2802.15	33.7	0.9	196061	56.066	40.922	0.012026	0.000466	0.0117471	0.000456139	0.782979	674	56043	0.011388	100	3.81424	2.20373	196	176	6686	-14589
ROI 446	270	26June2017_Pt2Plaque6a.im	4151.1	41.4	3022.2	36.9	1.1	183101	72.1503	39.7066	0.0122091	0.000452159	0.011926	0.000442678	1.00569	738	60444	0.011388	100	3.81424	2.20373	206	176	6686	-14587
ROI 447	271	26June2017_Pt2Plaque6a.im	3834.7	37.35	2808	33.3	1.3	178869	41.3571	40.5903	0.0118585	0.000462222	0.0115835	0.000452431	0.990167	666	56160	0.011388	100	3.81424	2.20373	216	176	6686	-14585
ROI 448	272	26June2017_Pt2Plaque6a.im	3301.65	33.6	2837.35	32.95	0.9	172169	19.7532	39.9539	0.0116124	0.000454975	0.0113432	0.000445328	0.946731	659	56747	0.011388	100	3.81424	2.20373	226	176	6686	-14583
ROI 449	273	26June2017_Pt2Plaque6a.im	2667.2	25	2568.75	30.15	0.8	162904	30.6662	42.2176	0.0117367	0.000480753	0.0114646	0.000470478	1.40751	603	51375	0.011388	100	3.81424	2.20373	236	176	6686	-14581
ROI 458	274	26June2017_Pt2Plaque6a.im	5255.8	54.75	977.9	11.85	1.2	235916	64.0853	69.5373	0.0121173	0.000791856	0.0118363	0.00077406	1.26346	237	19558	0.011388	100	3.81424	2.20373	76	186	6684	-14613
ROI 459	275	26June2017_Pt2Plaque6a.im	5384.4	55.3	1266.35	17.35	1.1	227551	203.09	65.0262	0.0137002	0.000740486	0.0133825	0.000724088	1.29517	347	25327	0.011388	100	3.81424	2.20373	86	186	6684	-14611
ROI 460	276	26June2017_Pt2Plaque6a.im	5664.7	55.45	1383.15	17.25	1.6	222451	95.1469	59.3272	0.012471	0.000675589	0.0121818	0.000660625	0.821489	345	27663	0.011388	100	3.81424	2.20373	96	186	6684	-14609
ROI 461	277	26June2017_Pt2Plaque6a.im	6103.75	60.7	1703.45	21.35	2.45	219406	100.579	53.5935	0.0125328	0.000610296	0.0122423	0.000596928	0.891609	427	34069	0.011388	100	3.81424	2.20373	106	186	6684	-14607
ROI 462	278	26June2017_Pt2Plaque6a.im	7358.6	75.9	1594.95	19.9	1.35	225207	95.6164	55.2598	0.0124763	0.000629271	0.0121871	0.000615434	0.943253	398	31899	0.011388	100	3.81424	2.20373	116	186	6684	-14605
ROI 463	279	26June2017_Pt2Plaque6a.im	7001.6	71.3	2071.5	26.75	2	219828	133.944	49.3402	0.0129128	0.000561861	0.0126134	0.000549737	0.772267	535	41430	0.011388	100	3.81424	2.20373	126	186	6684	-14603
ROI 464	280	26June2017_Pt2Plaque6a.im	8590.5	84.8	1754.25	23.75	1.65	228452	188.844	54.9159	0.013538	0.000625355	0.0132241	0.000611747	0.622737	475	35085	0.011388	100	3.81424	2.20373	136	186	6684	-14601
ROI 465	281	26June2017_Pt2Plaque6a.im	9872.1	100.6	1374.1	18.6	0.7	236993	188.631	62.0434	0.0135355	0.000706519	0.0132217	0.000690927	1.20584	372	27482	0.011388	100	3.81424	2.20373	146	186	6684	-14599
ROI 466	282	26June2017_Pt2Plaque6a.im	7258.35	78.05	2120.8	27.05	2.05	219987	120.005	48.4589	0.0127541	0.000551826	0.0124583	0.000539928	1.27197	541	42416	0.011388	100	3.81424	2.20373	156	186	6684	-14597
ROI 467	283	26June2017_Pt2Plaque6a.im	6554.9	67.65	2182.65	28	1.05	211110	126.488	47.9072	0.0128279	0.000545543	0.0125305	0.000533812	0.856616	560	43653	0.011388	100	3.81424	2.20373	166	186	6684	-14595
ROI 468	284	26June2017_Pt2Plaque6a.im	5691.25	61.15	2348.2	29.4	1.95	199940	99.4229	45.6224	0.0125197	0.000519525	0.0122294	0.000508397	1.40735	588	46964	0.011388	100	3.81424	2.20373	176	186	6684	-14593
ROI 469	285	26June2017_Pt2Plaque6a.im	6283	65.55	2215.95	25.55	1.25	200606	12.4731	45.0466	0.0115295	0.000512969	0.0112622	0.000501863	0.931454	511	44319	0.011388	100	3.81424	2.20373	186	186	6684	-14591
ROI 470	286	26June2017_Pt2Plaque6a.im	5132.95	55.7	2363.05	26.25	1.25	191350	-24.5412	42.8083	0.011108	0.00048748	0.0108505	0.000476947	0.717844	525	47261	0.011388	100	3.81424	2.20373	196	186	6684	-14589
ROI 471	287	26June2017_Pt2Plaque6a.im	4140.4	44.9	2473.3	28.95	1.5	178844	27.8371	42.9647	0.0117045	0.000489261	0.0114331	0.000478768	1.32654	579	49466	0.011388	100	3.81424	2.20373	206	186	6684	-14587
ROI 472	288	26June2017_Pt2Plaque6a.im	3828.8	39.25	2211.75	26.05	0.95	175137	34.2469	45.5772	0.0117775	0.000519011	0.0115044	0.00050779	1.0119	521	44235	0.011388	100	3.81424	2.20373	216	186	6684	-14585
ROI 473	289	26June2017_Pt2Plaque6a.im	3127.55	31.8	2299.7	26.65	0.65	165646	17.6034	44.332	0.011588	0.00050483	0.0113193	0.000493934	0.976256	533	45994	0.011388	100	3.81424	2.20373	226	186	6684	-14583
ROI 474	290	26June2017_Pt2Plaque6a.im	3116.65	31.5	1738.15	21.1	0.4	165034	65.9768	52.2049	0.0121388	0.000594484	0.0118574	0.000581454	1.13643	422	34763	0.011388	100	3.81424	2.20373	236	186	6684	-14581
ROI 483	291	26June2017_Pt2Plaque6a.im	5024.6	49.55	846.2	9.7	0.9	227655	6.58681	72.6818	0.0114625	0.000827664	0.0111967	0.000808957	1.34301	194	16924	0.011388	100	3.81424	2.20373	76	196	6682	-14613
ROI 484	292	26June2017_Pt2Plaque6a.im	5018.1	53.6	1223.15	13.55	1.5	219826	-27.2257	59.4182	0.0110775	0.000676625	0.0108206	0.000661489	1.27752	271	24463	0.011388	100	3.81424	2.20373	86	196	6682	-14611
ROI 485	293	26June2017_Pt2Plaque6a.im	5302.75	54.2	1348.7	16.1	1.35	213712	48.2456	58.7641	0.0119369	0.000669176	0.0116601	0.000654309	0.903813	322	26974	0.011388	100	3.81424	2.20373	96	196	6682	-14609
ROI 486	294	26June2017_Pt2Plaque6a.im	5643.05	56.05	1600.35	19.25	1.8	209651	56.2538	54.1545	0.0120281	0.000616684	0.0117492	0.0006031	0.909363	385	32007	0.011388	100	3.81424	2.20373	106	196	6682	-14607
ROI 487	295	26June2017_Pt2Plaque6a.im	6386.55	64.3	1733.25	22.35	1.9	212070	132.319	53.9011	0.0128943	0.000613798	0.0125953	0.000600391	0.961702	447	34665	0.011388	100	3.81424	2.20373	116	196	6682	-14605
ROI 488	296	26June2017_Pt2Plaque6a.im	6887.25	70.85	1558.35	21.55	1.35	214393	214.325	58.895	0.0138281	0.000670667	0.0135075	0.000655984	0.826643	431	31167	0.011388	100	3.81424	2.20373	126	196	6682	-14603
ROI 489	297	26June2017_Pt2Plaque6a.im	7272.25	75.05	1742.45	20.5	2.25	215093	33.1088	51.3209	0.0117645	0.000584416	0.0114918	0.000571587	0.937382	410	34849	0.011388	100	3.81424	2.20373	136	196	6682	-14601
ROI 490	298	26June2017_Pt2Plaque6a.im	8256.4	87.05	1383.35	18.9	1.7	220197	199.727	62.1274	0.0136619	0.000707476	0.0133451	0.000691875	1.38947	378	27667	0.011388	100	3.81424	2.20373	146	196	6682	-14599
ROI 491	299	26June2017_Pt2Plaque6a.im	5611.7	58.7	2033.25	25.85	1.7	197946	116.406	49.4106	0.0127131	0.000562664	0.0124183	0.000550492	0.990929	517	40665	0.011388	100	3.81424	2.20373	156	196	6682	-14597
ROI 492	300	26June2017_Pt2Plaque6a.im	5327.75	57.15	2145.2	27.3	1.55	193157	117.5	48.1279	0.0127255	0.000548057	0.0124305	0.000536248	0.948084	546	42904	0.011388	100	3.81424	2.20373	166	196	6682	-14595
ROI 493	301	26June2017_Pt2Plaque6a.im	5199.1	55.1	2049.25	24.2	1.3	192360	36.9861	47.4132	0.0118087	0.000539918	0.0115349	0.000528186	0.56826	484	40985	0.011388	100	3.81424	2.20373	176	196	6682	-14593
ROI 494	302	26June2017_Pt2Plaque6a.im	5433.6	55.45	2041.5	26	1.35	191977	118.347	49.3541	0.0127352	0.000562019	0.0124399	0.000549866	1.00047	520	40830	0.011388	100	3.81424	2.20373	186	196	6682	-14591
ROI 495	303	26June2017_Pt2Plaque6a.im	4494.55	49.8	2215.45	26.25	1.1	179444	40.4469	45.6771	0.0118481	0.000520147	0.0115734	0.000508908	0.385295	525	44309	0.011388	100	3.81424	2.20373	196	196	6682	-14589
ROI 496	304	26June2017_Pt2Plaque6a.im	4774.45	48.95	1772.85	22.95	0.4	179252	136.745	53.4011	0.0129447	0.000608105	0.0126446	0.000594844	0.657434	459	35457	0.011388	100	3.81424	2.20373	206	196	6682	-14587
ROI 497	305	26June2017_Pt2Plaque6a.im	3626.65	38.5	2035.65	24.05	0.85	169227	37.4436	47.582	0.0118139	0.00054184	0.01154	0.00053006	0.819573	481	40713	0.011388	100	3.81424	2.20373	216	196	6682	-14585
ROI 498	306	26June2017_Pt2Plaque6a.im	2733.4	26.05	2224.35	27.15	0.95	160028	71.8136	46.2758	0.0122053	0.000526965	0.0119223	0.000515607	1.06745	543	44487	0.011388	100	3.81424	2.20373	226	196	6682	-14583
ROI 499	307	26June2017_Pt2Plaque6a.im	2528.35	23.9	2012.95	22.8	0.85	156912	-5.38643	46.8401	0.0113262	0.000533392	0.0110636	0.000521756	1.16463	456	40259	0.011388	100	3.81424	2.20373	236	196	6682	-14581
ROI 508	308	26June2017_Pt2Plaque6a.im	4234.05	41.45	924.1	11.45	0.75	215829	88.0254	72.3428	0.0123899	0.000823804	0.0121026	0.00080527	1.14195	229	18482	0.011388	100	3.81424	2.20373	76	206	6680	-14613
ROI 509	309	26June2017_Pt2Plaque6a.im	4642.55	46.45	1150.15	13.8	1.55	210613	53.6033	63.7988	0.0119979	0.000726509	0.0117197	0.000710267	1.13279	276	23003	0.011388	100	3.81424	2.20373	86	206	6680	-14611
ROI 510	310	26June2017_Pt2Plaque6a.im	6126.5	60.7	1086.25	12.6	1.15	218346	18.5757	64.5353	0.011599	0.000734896	0.0113301	0.000718414	1.36678	252	21725	0.011388	100	3.81424	2.20373	96	206	6680	-14609
ROI 511	311	26June2017_Pt2Plaque6a.im	5871.6	56.5	1412.5	16.5	1.45	211661	25.7654	56.7954	0.0116809	0.000646757	0.0114101	0.000632404	0.948915	330	28250	0.011388	100	3.81424	2.20373	106	206	6680	-14607
ROI 512	312	26June2017_Pt2Plaque6a.im	5897.6	61.5	1536.25	21	1.95	206047	200.356	58.9703	0.013669	0.000671525	0.0133521	0.000656801	0.810545	420	30725	0.011388	100	3.81424	2.20373	116	206	6680	-14605
ROI 513	313	26June2017_Pt2Plaque6a.im	5995.55	60.5	1772.9	20.5	2.05	207671	15.3649	50.4344	0.0115625	0.000574322	0.0112944	0.000561714	0.970791	410	35458	0.011388	100	3.81424	2.20373	126	206	6680	-14603
ROI 514	314	26June2017_Pt2Plaque6a.im	6389.85	67.4	1660.95	20.65	1.5	208736	91.732	54.0535	0.0124321	0.000615535	0.0121438	0.000602027	1.62144	413	33219	0.011388	100	3.81424	2.20373	136	206	6680	-14601
ROI 515	315	26June2017_Pt2Plaque6a.im	6983.45	71.2	1449.9	17.1	1.9	211409	35.6443	56.3305	0.0117934	0.000641464	0.01152	0.00062725	0.806871	342	28998	0.011388	100	3.81424	2.20373	146	206	6680	-14599
ROI 516	316	26June2017_Pt2Plaque6a.im	5875.75	59.85	1497	19.9	1.4	198235	167.304	58.8993	0.0132927	0.000670715	0.0129845	0.000655966	0.953875	398	29940	0.011388	100	3.81424	2.20373	156	206	6680	-14597
ROI 517	317	26June2017_Pt2Plaque6a.im	5565.5	61.3	1549.55	19.35	1.4	192373	96.5487	56.0876	0.0124869	0.000638698	0.0121974	0.000624632	1.11543	387	30991	0.011388	100	3.81424	2.20373	166	206	6680	-14595
ROI 518	318	26June2017_Pt2Plaque6a.im	4791.45	51.85	1877.35	24.05	1.3	184836	124.922	51.6195	0.01281	0.000587817	0.012513	0.000575038	0.992903	481	37547	0.011388	100	3.81424	2.20373	176	206	6680	-14593
ROI 519	319	26June2017_Pt2Plaque6a.im	4401.5	46.65	1954.05	23.9	1.6	179650	74.0259	49.4243	0.0122305	0.000562819	0.0119469	0.000550578	1.03629	478	39081	0.011388	100	3.81424	2.20373	186	206	6680	-14591
ROI 520	320	26June2017_Pt2Plaque6a.im	4359.45	45.4	1957.15	22.65	1.15	178892	16.2408	48.0226	0.0115724	0.000546858	0.0113041	0.000534924	0.82203	453	39143	0.011388	100	3.81424	2.20373	196	206	6680	-14589
ROI 521	321	26June2017_Pt2Plaque6a.im	4354.9	44.9	1822.3	21.3	0.75	178758	26.3897	50.0185	0.011688	0.000569586	0.011417	0.000557109	0.742757	426	36446	0.011388	100	3.81424	2.20373	206	206	6680	-14587
ROI 522	322	26June2017_Pt2Plaque6a.im	3184.15	30.85	1912.9	23.25	0.8	163368	67.2919	49.7944	0.0121538	0.000567033	0.011872	0.000554679	0.90427	465	38258	0.011388	100	3.81424	2.20373	216	206	6680	-14585
ROI 523	323	26June2017_Pt2Plaque6a.im	2500.7	26.6	2046.4	23.9	1.25	151879	25.5572	47.181	0.0116785	0.000537274	0.0114078	0.000525589	1.14913	478	40928	0.011388	100	3.81424	2.20373	226	206	6680	-14583
ROI 524	324	26June2017_Pt2Plaque6a.im	2293	24.25	1761.05	20.45	0.65	145668	19.7041	50.713	0.0116119	0.000577495	0.0113426	0.000564815	1.09533	409	35221	0.011388	100	3.81424	2.20373	236	206	6680	-14581
ROI 533	325	26June2017_Pt2Plaque6a.im	3857.85	38.35	965.25	11.2	1.4	206673	18.8981	68.4718	0.0116027	0.000779723	0.0113337	0.00076217	0.916588	224	19305	0.011388	100	3.81424	2.20373	76	216	6678	-14613
ROI 534	326	26June2017_Pt2Plaque6a.im	4652.25	51.25	952.3	11.9	1	208912	97.3009	71.5705	0.0124955	0.000815009	0.0122058	0.000796695	1.44698	238	19046	0.011388	100	3.81424	2.20373	86	216	6678	-14611
ROI 535	327	26June2017_Pt2Plaque6a.im	5259.05	52.55	1083.2	14	1.15	209041	134.937	68.2624	0.0129241	0.000777338	0.0126244	0.000759969	0.685621	280	21664	0.011388	100	3.81424	2.20373	96	216	6678	-14609
ROI 536	328	26June2017_Pt2Plaque6a.im	5238.05	52	1372.1	17.9	2.45	200558	145.565	60.9387	0.0130451	0.000693939	0.0127427	0.000678596	1.01974	358	27442	0.011388	100	3.81424	2.20373	106	216	6678	-14607
ROI 537	329	26June2017_Pt2Plaque6a.im	5525.9	57.05	1308.15	16.1	1.6	201840	80.7391	60.5967	0.0123069	0.000690045	0.0120216	0.000674714	1.19883	322	26163	0.011388	100	3.81424	2.20373	116	216	6678	-14605
ROI 538	330	26June2017_Pt2Plaque6a.im	4831.4	48.75	1648.8	21.75	1.45	192380	158.361	55.9043	0.0131908	0.00063661	0.012885	0.000622681	1.12807	435	32976	0.011388	100	3.81424	2.20373	126	216	6678	-14603
ROI 539	331	26June2017_Pt2Plaque6a.im	4961.3	51.35	1672.55	18.05	1.55	192091	-52.3442	50.145	0.0107914	0.000571027	0.0105412	0.000558407	1.07594	361	33451	0.011388	100	3.81424	2.20373	136	216	6678	-14601
ROI 540	332	26June2017_Pt2Plaque6a.im	5756.8	57.2	1411.65	17.95	1.2	198413	116.58	59.3043	0.0127151	0.000675328	0.0124202	0.000660399	1.27436	359	28233	0.011388	100	3.81424	2.20373	146	216	6678	-14599
ROI 541	333	26June2017_Pt2Plaque6a.im	5378.05	56.15	1402.9	16.55	0.95	192564	35.9143	57.2739	0.0117965	0.000652206	0.011523	0.000637734	1.3386	331	28058	0.011388	100	3.81424	2.20373	156	216	6678	-14597
ROI 542	334	26June2017_Pt2Plaque6a.im	5741.9	59.25	1321.15	15.9	0.8	191482	56.8115	59.6186	0.0120344	0.000678907	0.0117554	0.000663815	0.778618	318	26423	0.011388	100	3.81424	2.20373	166	216	6678	-14595
ROI 543	335	26June2017_Pt2Plaque6a.im	4558.05	48.9	1516.35	19.55	1.3	177941	132.139	57.6227	0.0128922	0.000656178	0.0125933	0.000641735	1.04636	391	30327	0.011388	100	3.81424	2.20373	176	216	6678	-14593
ROI 544	336	26June2017_Pt2Plaque6a.im	4176.85	44.6	1621.6	17.55	1.05	170590	-49.6449	51	0.0108222	0.000580762	0.0105712	0.00056791	0.730026	351	32432	0.011388	100	3.81424	2.20373	186	216	6678	-14591
ROI 545	337	26June2017_Pt2Plaque6a.im	3810.85	39.55	1713.2	21.35	1	166646	94.315	53.2866	0.0124615	0.000606801	0.0121726	0.00059351	1.08116	427	34264	0.011388	100	3.81424	2.20373	196	216	6678	-14589
ROI 546	338	26June2017_Pt2Plaque6a.im	3370	34.4	1748.65	21.7	0.95	161922	89.7061	52.6311	0.012409	0.000599337	0.0121213	0.000586223	0.854892	434	34973	0.011388	100	3.81424	2.20373	206	216	6678	-14587
ROI 547	339	26June2017_Pt2Plaque6a.im	2978.3	28.55	1793.1	20.35	0.95	156721	-3.41935	49.6782	0.0113486	0.00056571	0.0110854	0.000553287	1.34803	407	35862	0.011388	100	3.81424	2.20373	216	216	6678	-14585
ROI 548	340	26June2017_Pt2Plaque6a.im	2563.55	24.7	1688.45	19.5	1	148705	14.1424	51.6488	0.0115485	0.000588151	0.0112808	0.000575204	1.38506	390	33769	0.011388	100	3.81424	2.20373	226	216	6678	-14583
ROI 549	341	26June2017_Pt2Plaque6a.im	2596.1	27.35	1339.15	15.7	0.5	147661	29.492	58.4372	0.0117233	0.000665453	0.0114515	0.000650653	1.01149	314	26783	0.011388	100	3.81424	2.20373	236	216	6678	-14581
ROI 558	342	26June2017_Pt2Plaque6a.im	3567.2	34.3	925.8	9.65	2.3	198376	-84.7017	66.2271	0.010423	0.000754161	0.0101813	0.000737114	1.16665	193	18516	0.011388	100	3.81424	2.20373	76	226	6676	-14613
ROI 559	343	26June2017_Pt2Plaque6a.im	3736.4	37.4	1171.45	13.5	3.6	195743	11.9581	61.9397	0.0115237	0.000705338	0.0112565	0.000689557	1.06693	270	23429	0.011388	100	3.81424	2.20373	86	226	6676	-14611
ROI 560	344	26June2017_Pt2Plaque6a.im	4279.35	41.05	1232.3	16.05	3.3	196281	143.697	64.2493	0.0130239	0.000731639	0.0127219	0.000715381	1.05638	321	24646	0.011388	100	3.81424	2.20373	96	226	6676	-14609
ROI 561	345	26June2017_Pt2Plaque6a.im	5183.25	51.05	1050.1	13.1	1.7	199786	95.4516	68.0981	0.0124745	0.000775467	0.0121852	0.000758098	1.27041	262	21002	0.011388	100	3.81424	2.20373	106	226	6676	-14607
ROI 562	346	26June2017_Pt2Plaque6a.im	4764.1	48.1	1190.95	15.55	1.25	191666	146.541	65.4374	0.0130562	0.000745169	0.0127535	0.000728587	0.675043	311	23819	0.011388	100	3.81424	2.20373	116	226	6676	-14605
ROI 563	347	26June2017_Pt2Plaque6a.im	4265.4	45.4	1334.45	16.95	1.05	183677	115.373	60.9622	0.0127013	0.000694208	0.0124068	0.000678819	0.759126	339	26689	0.011388	100	3.81424	2.20373	126	226	6676	-14603
ROI 564	348	26June2017_Pt2Plaque6a.im	4396.45	45.35	1435.2	17.5	1.25	181689	70.7256	57.5806	0.0121929	0.000655699	0.0119102	0.000641186	1.15301	350	28704	0.011388	100	3.81424	2.20373	136	226	6676	-14601
ROI 565	349	26June2017_Pt2Plaque6a.im	4416.85	47	1451.3	18.1	2.1	181907	95.1508	57.9177	0.012471	0.000659537	0.0121819	0.000644963	0.849339	362	29026	0.011388	100	3.81424	2.20373	146	226	6676	-14599
ROI 566	350	26June2017_Pt2Plaque6a.im	4327	45.1	1486.8	18.05	1.1	179910	66.0491	56.4474	0.0121396	0.000642795	0.0118582	0.000628589	1.39397	361	29736	0.011388	100	3.81424	2.20373	156	226	6676	-14597
ROI 567	351	26June2017_Pt2Plaque6a.im	4696.1	47.6	1434.7	17.45	1.25	181104	68.0384	57.5174	0.0121623	0.00065498	0.0118803	0.00064048	1.78841	349	28694	0.011388	100	3.81424	2.20373	166	226	6676	-14595
ROI 568	352	26June2017_Pt2Plaque6a.im	5314.25	53.95	1328.35	16.35	0.9	181691	80.8309	60.1368	0.012308	0.000684808	0.0120226	0.000669603	1.26435	327	26567	0.011388	100	3.81424	2.20373	176	226	6676	-14593
ROI 569	353	26June2017_Pt2Plaque6a.im	5213.7	55.8	1237.7	14.65	1.05	177313	39.381	61.0796	0.011836	0.000695544	0.0115615	0.00068003	0.542982	293	24754	0.011388	100	3.81424	2.20373	186	226	6676	-14591
ROI 570	354	26June2017_Pt2Plaque6a.im	3405.15	34.25	1578.45	19.35	1.25	161662	76.4718	55.0545	0.0122583	0.000626933	0.0119741	0.000613127	1.30563	387	31569	0.011388	100	3.81424	2.20373	196	226	6676	-14589
ROI 571	355	26June2017_Pt2Plaque6a.im	3084.2	29.7	1528.3	17.7	1	154354	16.9912	54.3646	0.011581	0.000619077	0.0113125	0.000605382	1.39103	354	30566	0.011388	100	3.81424	2.20373	206	226	6676	-14587
ROI 572	356	26June2017_Pt2Plaque6a.im	2668.6	25.8	1628.75	18.85	1.05	147863	16.2708	52.6426	0.0115728	0.000599468	0.0113045	0.000586248	0.87822	377	32575	0.011388	100	3.81424	2.20373	216	226	6676	-14585
ROI 573	357	26June2017_Pt2Plaque6a.im	2274.2	20.8	1520.8	19.25	1.1	140301	111.504	57.0049	0.0126573	0.000649143	0.0123638	0.000634843	1.08782	385	30416	0.011388	100	3.81424	2.20373	226	226	6676	-14583
ROI 574	358	26June2017_Pt2Plaque6a.im	2211.9	22.1	1255.2	15	0.65	138189	49.3754	60.9467	0.0119498	0.00069403	0.0116727	0.000678565	1.04765	300	25104	0.011388	100	3.81424	2.20373	236	226	6676	-14581

## Sheet: image1_redux
NAME	ROI_NUM	13C 14N/12C 14N	ER-13C 14N/12 C14N	>2sigma of NegControl	>Theoretical	>3SigmaNC	SEM	t-value	t-dist prob.	Rank	p Critical	Significant?
ROI 58	1	0.0121061	0.000482439	1	1	1	7.62803e-05	9.42021	6.75324e-12	222	0.00700315	Yes		NegControl Standard
ROI 59	2	0.0120737	0.000479279	1	1	1	7.57807e-05	9.05499	1.96846e-11	227	0.00716088	Yes		avg (raw)	0.0113875
ROI 60	3	0.0133004	0.000471382	1	1	1	7.45321e-05	25.6661	2.44385e-26	73	0.00230284	Yes		std.s	5e-06
ROI 61	4	0.0133236	0.000427628	1	1	1	6.76138e-05	28.6353	4.21947e-28	54	0.00170347	Yes		2STD.s	1e-05
ROI 62	5	0.0140137	0.000451977	1	1	1	7.14638e-05	36.7482	3.53914e-32	17	0.000536278	Yes		avg+2std.s	0.0113975
ROI 63	6	0.0144061	0.000444482	1	1	1	7.02787e-05	42.9524	9.31111e-35	5	0.000157729	Yes		avg-2std.s	0.0113775
ROI 64	7	0.0145499	0.000447502	1	1	1	7.07563e-05	44.6945	2.03555e-35	3	9.46372e-05	Yes		avg+3sigma	0.0114025
ROI 65	8	0.0135888	0.000402316	1	1	1	6.36118e-05	34.605	3.44467e-31	23	0.000725552	Yes
ROI 66	9	0.0136998	0.000368461	1	1	1	5.82589e-05	39.6893	1.89679e-33	12	0.000378549	Yes
ROI 67	10	0.0138186	0.00036398	1	1	1	5.75503e-05	42.2425	1.75995e-34	7	0.00022082	Yes		Theoretical	0.0111235
ROI 68	11	0.013112	0.000343291	1	1	1	5.42791e-05	31.7703	8.63514e-30	37	0.00116719	Yes
ROI 69	12	0.0140185	0.000315312	1	1	1	4.98552e-05	52.7727	3.46327e-38	1	3.15457e-05	Yes
ROI 70	13	0.0130706	0.000279487	1	1	1	4.41908e-05	38.0875	9.09203e-33	14	0.00044164	Yes
ROI 71	14	0.0117181	0.000267065	1	1	1	4.22267e-05	7.83014	7.98825e-10	239	0.00753943	Yes
ROI 72	15	0.0116603	0.000248502	1	1	1	3.92916e-05	6.94309	1.28282e-08	251	0.00791798	Yes
ROI 84	19	0.0123396	0.000477178	1	1	1	7.54484e-05	12.6194	1.19602e-15	182	0.00574132	Yes
ROI 85	20	0.0127008	0.000449442	1	1	1	7.1063e-05	18.4802	3.41432e-21	138	0.00435331	Yes
ROI 86	21	0.0135816	0.000447811	1	1	1	7.08052e-05	30.9871	2.20459e-29	44	0.00138801	Yes
ROI 87	22	0.0146728	0.000509255	1	1	1	8.05203e-05	40.8008	6.62158e-34	10	0.000315457	Yes
ROI 88	23	0.0148755	0.000463819	1	1	1	7.33362e-05	47.5615	1.88003e-36	2	6.30915e-05	Yes
ROI 89	24	0.0136496	0.000431287	1	1	1	6.81925e-05	33.1716	1.70097e-30	26	0.000820189	Yes
ROI 90	25	0.0139339	0.000412255	1	1	1	6.51832e-05	39.0656	3.46654e-33	13	0.000410095	Yes
ROI 91	26	0.0134301	0.00036489	1	1	1	5.76941e-05	35.4041	1.45252e-31	20	0.000630915	Yes
ROI 92	27	0.0128099	0.000337469	1	1	1	5.33585e-05	26.6577	6.02322e-27	66	0.00208202	Yes
ROI 93	28	0.0124191	0.000322268	1	1	1	5.0955e-05	20.2449	1.35207e-22	115	0.00362776	Yes
ROI 94	29	0.0128738	0.000335902	1	1	1	5.31108e-05	27.9848	9.9278e-28	59	0.0018612	Yes
ROI 95	30	0.0119058	0.000302616	1	1	1	4.78477e-05	10.832	1.26841e-13	204	0.00643533	Yes
ROI 96	31	0.011754	0.000274215	1	1	1	4.33572e-05	8.45358	1.18738e-10	231	0.00728707	Yes
ROI 98	33	0.0119675	0.000278276	1	1	1	4.39992e-05	13.1815	2.99497e-16	177	0.0055836	Yes
ROI 109	36	0.0121251	0.000490901	1	1	1	7.76183e-05	9.50237	5.32109e-12	220	0.00694006	Yes
ROI 110	37	0.0123632	0.000453532	1	1	1	7.17097e-05	13.6057	1.08024e-16	170	0.00536278	Yes
ROI 111	38	0.0130615	0.000463427	1	1	1	7.32743e-05	22.8457	1.73596e-24	99	0.00312303	Yes
ROI 112	39	0.0140389	0.000469257	1	1	1	7.41961e-05	35.7348	1.02145e-31	19	0.000599369	Yes
ROI 113	40	0.0140794	0.000448688	1	1	1	7.09438e-05	37.9435	1.0499e-32	16	0.000504732	Yes
ROI 114	41	0.0139044	0.000442635	1	1	1	6.99867e-05	35.962	8.03446e-32	18	0.000567823	Yes
ROI 115	42	0.0133737	0.000355424	1	1	1	5.61974e-05	35.3437	1.5495e-31	21	0.000662461	Yes
ROI 116	43	0.0131745	0.00035675	1	1	1	5.64072e-05	31.6795	9.61632e-30	39	0.00123028	Yes
ROI 117	44	0.0134386	0.000297376	1	1	1	4.70192e-05	43.6233	5.14914e-35	4	0.000126183	Yes
ROI 118	45	0.0125058	0.000282801	1	1	1	4.47148e-05	25.0104	6.33761e-26	81	0.00255521	Yes
ROI 119	46	0.012749	0.000301483	1	1	1	4.76686e-05	28.561	4.64831e-28	55	0.00173502	Yes
ROI 120	47	0.0123033	0.000298047	1	1	1	4.71254e-05	19.433	5.79697e-22	128	0.00403785	Yes
ROI 121	48	0.0117976	0.000266822	1	1	1	4.21883e-05	9.71987	2.84291e-12	215	0.00678233	Yes
ROI 124	51	0.0118594	0.000286339	1	1	1	4.52742e-05	10.4239	3.89745e-13	209	0.00659306	Yes
ROI 134	53	0.0118946	0.000529695	1	1	1	8.37521e-05	6.05432	2.17642e-07	263	0.00829653	Yes
ROI 135	54	0.0121959	0.0004546	1	1	1	7.18785e-05	11.2467	4.14538e-14	196	0.00618297	Yes
ROI 136	55	0.0134752	0.000497228	1	1	1	7.86187e-05	26.5546	6.95175e-27	67	0.00211356	Yes
ROI 137	56	0.0130531	0.000427339	1	1	1	6.75682e-05	24.6504	1.07958e-25	83	0.0026183	Yes
ROI 138	57	0.0138091	0.000473271	1	1	1	7.48307e-05	32.3611	4.31858e-30	32	0.00100946	Yes
ROI 139	58	0.0138392	0.000456366	1	1	1	7.21578e-05	33.9771	6.8796e-31	25	0.000788644	Yes
ROI 140	59	0.0131999	0.000393589	1	1	1	6.22319e-05	29.1237	2.24559e-28	51	0.00160883	Yes
ROI 141	60	0.0135314	0.000413125	1	1	1	6.53208e-05	32.8215	2.53707e-30	29	0.000914826	Yes
ROI 142	61	0.0136737	0.000339466	1	1	1	5.36743e-05	42.5936	1.28294e-34	6	0.000189274	Yes
ROI 143	62	0.0129383	0.000308751	1	1	1	4.88178e-05	31.7665	8.67423e-30	38	0.00119874	Yes
ROI 144	63	0.0130115	0.000301767	1	1	1	4.77135e-05	34.0367	6.43917e-31	24	0.000757098	Yes
ROI 145	64	0.0123709	0.00031832	1	1	1	5.03309e-05	19.5384	4.78535e-22	124	0.00391167	Yes
ROI 146	65	0.0119463	0.00029615	1	1	1	4.68255e-05	11.9345	6.80905e-15	190	0.00599369	Yes
ROI 147	66	0.0119044	0.000290812	1	1	1	4.59814e-05	11.2413	4.20555e-14	197	0.00621451	Yes
ROI 159	70	0.0125541	0.000494291	1	1	1	7.81542e-05	14.9271	5.13532e-18	159	0.00501577	Yes
ROI 160	71	0.0117197	0.00036519	1	1	1	5.77416e-05	5.75383	5.69048e-07	271	0.0085489	Yes
ROI 161	72	0.0135128	0.000526336	1	1	1	8.3221e-05	25.5385	2.93661e-26	74	0.00233438	Yes
ROI 162	73	0.0138147	0.000498054	1	1	1	7.87492e-05	30.8215	2.69539e-29	45	0.00141956	Yes
ROI 163	74	0.0134163	0.000427414	1	1	1	6.75801e-05	30.0202	7.23067e-29	48	0.0015142	Yes
ROI 164	75	0.0135547	0.000427233	1	1	1	6.75515e-05	32.0825	5.97898e-30	33	0.00104101	Yes
ROI 165	76	0.0132307	0.000447459	1	1	1	7.07494e-05	26.0527	1.40759e-26	70	0.0022082	Yes
ROI 166	77	0.0134988	0.00040953	1	1	1	6.47524e-05	32.6059	3.25178e-30	31	0.000977918	Yes
ROI 167	78	0.0133916	0.000333012	1	1	1	5.26538e-05	38.0621	9.32522e-33	15	0.000473186	Yes
ROI 168	79	0.0133024	0.000366146	1	1	1	5.78927e-05	33.0758	1.89677e-30	28	0.000883281	Yes
ROI 169	80	0.0126312	0.000341339	1	1	1	5.39705e-05	23.0435	1.26876e-24	98	0.00309148	Yes
ROI 170	81	0.0124653	0.000326798	1	1	1	5.16714e-05	20.8591	4.64054e-23	108	0.00340694	Yes
ROI 171	82	0.0118459	0.000301367	1	1	1	4.76503e-05	9.61967	3.7919e-12	216	0.00681388	Yes
ROI 172	83	0.0118202	0.00028587	1	1	1	4.52e-05	9.57289	4.33952e-12	217	0.00684543	Yes
ROI 183	86	0.0121286	0.00056076	1	1	1	8.86639e-05	8.3582	1.58506e-10	233	0.00735016	Yes
ROI 184	87	0.0122484	0.000546613	1	1	1	8.64271e-05	9.96061	1.43059e-12	212	0.0066877	Yes
ROI 185	88	0.0122079	0.000398251	1	1	1	6.29691e-05	13.0284	4.35097e-16	178	0.00561514	Yes
ROI 186	89	0.0127857	0.000364523	1	1	1	5.76362e-05	24.2588	1.94211e-25	87	0.00274448	Yes
ROI 187	90	0.0127224	0.000402785	1	1	1	6.36858e-05	20.9604	3.89976e-23	107	0.00337539	Yes
ROI 188	91	0.0145638	0.00049677	1	1	1	7.85463e-05	40.4386	9.30159e-34	11	0.000347003	Yes
ROI 189	92	0.0133962	0.000446175	1	1	1	7.05465e-05	28.4734	5.21195e-28	57	0.00179811	Yes
ROI 190	93	0.01363	0.000451337	1	1	1	7.13626e-05	31.4237	1.30397e-29	41	0.00129338	Yes
ROI 191	94	0.0135328	0.000443846	1	1	1	7.01782e-05	30.5688	3.67018e-29	46	0.0014511	Yes
ROI 192	95	0.0141883	0.000427544	1	1	1	6.76006e-05	41.4312	3.68957e-34	8	0.000252366	Yes
ROI 193	96	0.0128495	0.000393421	1	1	1	6.22053e-05	23.5021	6.18676e-25	91	0.00287066	Yes
ROI 194	97	0.0125531	0.000365138	1	1	1	5.77334e-05	20.1899	1.48986e-22	116	0.00365931	Yes
ROI 195	98	0.0127949	0.000351831	1	1	1	5.56294e-05	25.3001	4.14847e-26	77	0.00242902	Yes
ROI 196	99	0.0126232	0.000313222	1	1	1	4.95247e-05	24.9511	6.91515e-26	82	0.00258675	Yes
ROI 197	100	0.0116569	0.000292435	1	1	1	4.6238e-05	5.82724	4.49984e-07	268	0.00845426	Yes
ROI 198	101	0.0115141	0.00027764	1	1	1	4.38987e-05	2.88315	0.00318787	288	0.00908517	Yes
ROI 208	103	0.0127145	0.000567548	1	1	1	8.97372e-05	14.7874	7.02209e-18	161	0.00507886	Yes
ROI 209	104	0.012697	0.00059157	1	1	1	9.35354e-05	13.9997	4.26735e-17	165	0.00520505	Yes
ROI 210	105	0.0133543	0.000539704	1	1	1	8.53348e-05	23.048	1.25979e-24	97	0.00305994	Yes
ROI 211	106	0.0129208	0.000499797	1	1	1	7.90249e-05	19.4022	6.13261e-22	129	0.0040694	Yes
ROI 212	107	0.0128646	0.00044927	1	1	1	7.10359e-05	20.794	5.19098e-23	109	0.00343849	Yes
ROI 213	108	0.0129018	0.000407506	1	1	1	6.44323e-05	23.5014	6.19332e-25	92	0.00290221	Yes
ROI 214	109	0.0127263	0.000385771	1	1	1	6.09957e-05	21.9489	7.41461e-24	101	0.00318612	Yes
ROI 215	110	0.0130813	0.000462712	1	1	1	7.31612e-05	23.151	1.07097e-24	96	0.00302839	Yes
ROI 216	111	0.0135955	0.00044291	1	1	1	7.00303e-05	31.5298	1.14887e-29	40	0.00126183	Yes
ROI 217	112	0.0126189	0.000391351	1	1	1	6.1878e-05	19.8998	2.49542e-22	120	0.00378549	Yes
ROI 218	113	0.0125957	0.000374327	1	1	1	5.91863e-05	20.4133	1.00574e-22	113	0.00356467	Yes
ROI 219	114	0.0125267	0.000347484	1	1	1	5.4942e-05	20.7346	5.75114e-23	110	0.00347003	Yes
ROI 220	115	0.0119878	0.000340833	1	1	1	5.38904e-05	11.14	5.5163e-14	199	0.0062776	Yes
ROI 221	116	0.0117175	0.000319	1	1	1	5.04383e-05	6.54218	4.58269e-08	257	0.00810726	Yes
ROI 222	117	0.0124957	0.000313418	1	1	1	4.95557e-05	22.363	3.76926e-24	100	0.00315457	Yes
ROI 223	118	0.0117273	0.000310561	1	1	1	4.9104e-05	6.91958	1.38192e-08	252	0.00794953	Yes
ROI 234	121	0.0122667	0.000517017	1	1	1	8.17475e-05	10.7555	1.56272e-13	206	0.00649842	Yes
ROI 235	122	0.0116014	0.000482547	1	1	1	7.62973e-05	2.80358	0.00391761	289	0.00911672	Yes
ROI 236	123	0.0135342	0.000561111	1	1	1	8.87195e-05	24.1965	2.13401e-25	88	0.00277603	Yes
ROI 237	124	0.0139267	0.000583923	1	1	1	9.23263e-05	27.5028	1.89359e-27	63	0.00198738	Yes
ROI 238	125	0.0131334	0.000471242	1	1	1	7.45099e-05	23.4321	6.89846e-25	93	0.00293375	Yes
ROI 239	126	0.0131873	0.000441084	1	1	1	6.97416e-05	25.8065	1.99845e-26	71	0.00223975	Yes
ROI 240	127	0.012872	0.000468028	1	1	1	7.40017e-05	20.061	1.87214e-22	118	0.0037224	Yes
ROI 241	128	0.013031	0.000480093	1	1	1	7.59094e-05	21.6512	1.2141e-23	103	0.00324921	Yes
ROI 242	129	0.0134329	0.000426266	1	1	1	6.73985e-05	30.3482	4.81391e-29	47	0.00148265	Yes
ROI 243	130	0.0133287	0.000384697	1	1	1	6.08259e-05	31.9149	7.28071e-30	35	0.0011041	Yes
ROI 244	131	0.0130228	0.00037045	1	1	1	5.85733e-05	27.9187	1.08402e-27	60	0.00189274	Yes
ROI 245	132	0.0121142	0.000338511	1	1	1	5.35233e-05	13.5767	1.15723e-16	171	0.00539432	Yes
ROI 246	133	0.0124743	0.000343717	1	1	1	5.43465e-05	19.9979	2.09471e-22	119	0.00375394	Yes
ROI 247	134	0.0124694	0.000350771	1	1	1	5.54617e-05	19.5075	5.06212e-22	125	0.00394322	Yes
ROI 248	135	0.0117752	0.000365373	1	1	1	5.77706e-05	6.71044	2.68282e-08	254	0.00801262	Yes
ROI 258	137	0.0121517	0.000571517	1	1	1	9.03648e-05	8.45714	1.17466e-10	230	0.00725552	Yes
ROI 259	138	0.0128192	0.000575069	1	1	1	9.09264e-05	15.7456	8.55107e-19	155	0.00488959	Yes
ROI 260	139	0.0125227	0.000533955	1	1	1	8.44257e-05	13.4462	1.58097e-16	175	0.0055205	Yes
ROI 261	140	0.0132566	0.000501615	1	1	1	7.93123e-05	23.5657	5.60552e-25	90	0.00283912	Yes
ROI 262	141	0.0138003	0.000524171	1	1	1	8.28787e-05	29.1123	2.27849e-28	52	0.00164038	Yes
ROI 263	142	0.0143785	0.000543615	1	1	1	8.59531e-05	34.7982	2.7907e-31	22	0.000694006	Yes
ROI 264	143	0.0137748	0.000548124	1	1	1	8.6666e-05	27.5465	1.78518e-27	62	0.00195584	Yes
ROI 265	144	0.013672	0.000526747	1	1	1	8.32861e-05	27.4296	2.09036e-27	64	0.00201893	Yes
ROI 266	145	0.0132758	0.00046345	1	1	1	7.32778e-05	25.7689	2.10878e-26	72	0.00227129	Yes
ROI 267	146	0.0125169	0.000444531	1	1	1	7.02866e-05	16.0691	4.28961e-19	152	0.00479495	Yes
ROI 268	147	0.0124649	0.000414516	1	1	1	6.55407e-05	16.439	1.97372e-19	150	0.00473186	Yes
ROI 269	148	0.0130167	0.000409966	1	1	1	6.48213e-05	25.1336	5.28959e-26	79	0.00249211	Yes
ROI 270	149	0.0128887	0.00037558	1	1	1	5.93843e-05	25.2786	4.28055e-26	78	0.00246057	Yes
ROI 271	150	0.0123924	0.000364508	1	1	1	5.76337e-05	17.4359	2.59821e-20	144	0.00454259	Yes
ROI 272	151	0.0120257	0.000363756	1	1	1	5.75149e-05	11.0966	6.19785e-14	200	0.00630915	Yes
ROI 273	152	0.0116943	0.000386245	1	1	1	6.10708e-05	5.02419	5.80163e-06	277	0.00873817	Yes
ROI 283	154	0.0124411	0.000603174	1	1	1	9.53701e-05	11.0476	7.07204e-14	201	0.00634069	Yes
ROI 284	155	0.0124711	0.000509105	1	1	1	8.04966e-05	13.4611	1.52565e-16	173	0.00545741	Yes
ROI 285	156	0.0133834	0.000647672	1	1	1	0.000102406	19.4899	5.22635e-22	126	0.00397476	Yes
ROI 286	157	0.0126914	0.000613266	1	1	1	9.69658e-05	13.447	1.57796e-16	174	0.00548896	Yes
ROI 287	158	0.0142114	0.000636713	1	1	1	0.000100673	28.0497	9.10773e-28	58	0.00182965	Yes
ROI 288	159	0.0135864	0.000593543	1	1	1	9.38474e-05	23.4311	6.90919e-25	94	0.0029653	Yes
ROI 289	160	0.0148391	0.000534922	1	1	1	8.45787e-05	40.8092	6.56939e-34	9	0.000283912	Yes
ROI 290	161	0.0139062	0.000535058	1	1	1	8.46002e-05	29.7722	9.86235e-29	49	0.00154574	Yes
ROI 291	162	0.0121405	0.000441265	1	1	1	6.97701e-05	10.7921	1.41437e-13	205	0.00646688	Yes
ROI 292	163	0.0126767	0.000437738	1	1	1	6.92125e-05	18.6262	2.58984e-21	135	0.00425868	Yes
ROI 293	164	0.0131336	0.000452043	1	1	1	7.14743e-05	24.4294	1.50222e-25	84	0.00264984	Yes
ROI 294	165	0.0129266	0.000420109	1	1	1	6.64251e-05	23.171	1.03788e-24	95	0.00299685	Yes
ROI 295	166	0.0125684	0.000402428	1	1	1	6.36295e-05	18.5593	2.93865e-21	137	0.00432177	Yes
ROI 296	167	0.0118126	0.000380759	1	1	1	6.02033e-05	7.06143	8.82559e-09	250	0.00788644	Yes
ROI 297	168	0.0119051	0.000359764	1	1	1	5.68838e-05	9.09889	1.72941e-11	225	0.00709779	Yes
ROI 298	169	0.0119305	0.000383609	1	1	1	6.06539e-05	8.95169	2.67199e-11	228	0.00719243	Yes
ROI 308	171	0.0120578	0.000729564	1	1	1	0.000115354	5.81105	4.73909e-07	270	0.00851735	Yes
ROI 309	172	0.0119532	0.000614432	1	1	1	9.71502e-05	5.82317	4.55891e-07	269	0.0084858	Yes
ROI 310	173	0.0124157	0.000645952	1	1	1	0.000102134	10.0676	1.05697e-12	211	0.00665615	Yes
ROI 311	174	0.013121	0.000596403	1	1	1	9.42996e-05	18.3834	4.1053e-21	139	0.00438486	Yes
ROI 312	175	0.0146514	0.0006618	1	1	1	0.00010464	31.192	1.72171e-29	43	0.00135647	Yes
ROI 313	176	0.0146879	0.000630908	1	1	1	9.97552e-05	33.0849	1.87738e-30	27	0.000851735	Yes
ROI 314	177	0.0141242	0.000592773	1	1	1	9.37256e-05	29.1994	2.03809e-28	50	0.00157729	Yes
ROI 315	178	0.0139522	0.000569067	1	1	1	8.99774e-05	28.5043	5.00564e-28	56	0.00176656	Yes
ROI 316	179	0.0129812	0.000520793	1	1	1	8.23445e-05	19.3536	6.70179e-22	130	0.00410095	Yes
ROI 317	180	0.0126474	0.000409292	1	1	1	6.47148e-05	19.4679	5.44065e-22	127	0.00400631	Yes
ROI 318	181	0.0132104	0.00047313	1	1	1	7.48085e-05	24.3676	1.64836e-25	85	0.00268139	Yes
ROI 319	182	0.0137863	0.000473298	1	1	1	7.4835e-05	32.0545	6.17834e-30	34	0.00107256	Yes
ROI 320	183	0.0117787	0.000401894	1	1	1	6.3545e-05	6.15658	1.56938e-07	262	0.00826498	Yes
ROI 323	186	0.011877	0.000415565	1	1	1	6.57066e-05	7.44955	2.6075e-09	246	0.00776025	Yes
ROI 333	188	0.0122843	0.000783964	1	1	1	0.000123956	7.23452	5.11644e-09	248	0.00782334	Yes
ROI 334	189	0.0124264	0.000704157	1	1	1	0.000111337	9.33126	8.75e-12	224	0.00706625	Yes
ROI 335	190	0.0137888	0.000694278	1	1	1	0.000109775	21.8749	8.37631e-24	102	0.00321767	Yes
ROI 336	191	0.0127479	0.000626144	1	1	1	9.9002e-05	13.7408	7.83997e-17	168	0.00529968	Yes
ROI 337	192	0.013203	0.000578304	1	1	1	9.14379e-05	19.8548	2.70491e-22	122	0.00384858	Yes
ROI 338	193	0.0137227	0.000582884	1	1	1	9.2162e-05	25.3383	3.92453e-26	76	0.00239748	Yes
ROI 339	194	0.0143691	0.000604164	1	1	1	9.55268e-05	31.2117	1.68133e-29	42	0.00132492	Yes
ROI 340	195	0.0137154	0.000550887	1	1	1	8.71029e-05	26.7259	5.47978e-27	65	0.00205047	Yes
ROI 341	196	0.0138998	0.000574925	1	1	1	9.09037e-05	27.6371	1.58018e-27	61	0.00192429	Yes
ROI 342	197	0.0129716	0.000510061	1	1	1	8.06477e-05	19.6419	3.96764e-22	123	0.00388013	Yes
ROI 343	198	0.0124076	0.000466362	1	1	1	7.37383e-05	13.8341	6.29135e-17	166	0.00523659	Yes
ROI 344	199	0.0139567	0.000510057	1	1	1	8.06471e-05	31.8579	7.78633e-30	36	0.00113565	Yes
ROI 345	200	0.012145	0.000421979	1	1	1	6.67207e-05	11.3531	3.12203e-14	195	0.00615142	Yes
ROI 346	201	0.0118054	0.000390144	1	1	1	6.16872e-05	6.7747	2.1875e-08	253	0.00798107	Yes
ROI 349	204	0.0117707	0.000443201	1	1	1	7.00762e-05	5.46835	1.41608e-06	274	0.00864353	Yes
ROI 358	205	0.0125527	0.000772328	1	1	1	0.000122116	9.54203	4.74422e-12	218	0.00687697	Yes
ROI 359	206	0.0126389	0.000637596	1	1	1	0.000100813	12.4127	2.00952e-15	184	0.00580442	Yes
ROI 360	207	0.0138933	0.000661223	1	1	1	0.000104549	23.9679	3.02019e-25	89	0.00280757	Yes
ROI 361	208	0.0141258	0.000690231	1	1	1	0.000109135	25.0912	5.62894e-26	80	0.00252366	Yes
ROI 362	209	0.0127796	0.000537836	1	1	1	8.50393e-05	16.3701	2.27866e-19	151	0.00476341	Yes
ROI 363	210	0.0137752	0.000621949	1	1	1	9.83387e-05	24.2806	1.87913e-25	86	0.00271293	Yes
ROI 364	211	0.0146577	0.000631888	1	1	1	9.99103e-05	32.7316	2.81336e-30	30	0.000946372	Yes
ROI 365	212	0.0139049	0.000547431	1	1	1	8.65565e-05	29.0838	2.36326e-28	53	0.00167192	Yes
ROI 366	213	0.0135308	0.0005179	1	1	1	8.18872e-05	26.1744	1.18505e-26	69	0.00217666	Yes
ROI 367	214	0.0130338	0.000502727	1	1	1	7.94882e-05	20.711	5.99092e-23	111	0.00350158	Yes
ROI 368	215	0.0122036	0.000490954	1	1	1	7.76267e-05	10.5127	3.04683e-13	207	0.00652997	Yes
ROI 369	216	0.0123637	0.000475685	1	1	1	7.52124e-05	12.9797	4.90188e-16	179	0.00564669	Yes
ROI 370	217	0.0123804	0.000435642	1	1	1	6.8881e-05	14.4147	1.63528e-17	163	0.00514196	Yes
ROI 371	218	0.0124614	0.000455662	1	1	1	7.20464e-05	14.9058	5.38571e-18	160	0.00504732	Yes
ROI 372	219	0.0119691	0.000484941	1	1	1	7.66759e-05	7.58577	1.70475e-09	244	0.00769716	Yes
ROI 373	220	0.0117259	0.000477339	1	1	1	7.54738e-05	4.48397	3.14101e-05	281	0.00886435	Yes
ROI 383	222	0.0122446	0.000742272	1	1	1	0.000117364	7.30276	4.12939e-09	247	0.0077918	Yes
ROI 384	223	0.0121142	0.000773042	1	1	1	0.000122229	5.9451	3.08653e-07	266	0.00839117	Yes
ROI 385	224	0.0127013	0.000752647	1	1	1	0.000119004	11.0402	7.21534e-14	202	0.00637224	Yes
ROI 386	225	0.0124557	0.000710326	1	1	1	0.000112312	9.51062	5.19557e-12	219	0.00690852	Yes
ROI 387	226	0.0132184	0.000623374	1	1	1	9.8564e-05	18.5755	2.85036e-21	136	0.00429022	Yes
ROI 388	227	0.0138135	0.000601287	1	1	1	9.50718e-05	25.5175	3.02706e-26	75	0.00236593	Yes
ROI 389	228	0.0131782	0.000639146	1	1	1	0.000101058	17.7193	1.48414e-20	142	0.0044795	Yes
ROI 390	229	0.0135378	0.000639239	1	1	1	0.000101073	21.275	2.28318e-23	105	0.0033123	Yes
ROI 391	230	0.013117	0.000582793	1	1	1	9.21477e-05	18.7688	1.98022e-21	134	0.00422713	Yes
ROI 392	231	0.0127399	0.000557365	1	1	1	8.81272e-05	15.3456	2.03553e-18	157	0.00495268	Yes
ROI 393	232	0.0129244	0.000573627	1	1	1	9.06983e-05	16.9455	6.96536e-20	146	0.00460568	Yes
ROI 394	233	0.0123881	0.00046307	1	1	1	7.32178e-05	13.6661	9.35717e-17	169	0.00533123	Yes
ROI 395	234	0.0122026	0.000427542	1	1	1	6.76003e-05	12.0584	4.95028e-15	188	0.0059306	Yes
ROI 397	236	0.0118733	0.000430661	1	1	1	6.80934e-05	7.13367	7.02751e-09	249	0.00785489	Yes
ROI 398	237	0.0117828	0.000399765	1	1	1	6.32084e-05	6.25361	1.15089e-07	260	0.00820189	Yes
ROI 399	238	0.0120162	0.00042533	1	1	1	6.72505e-05	9.34793	8.3348e-12	223	0.0070347	Yes
ROI 408	239	0.0124511	0.000835922	1	1	1	0.000132171	8.04679	4.09944e-10	236	0.00744479	Yes
ROI 409	240	0.0136432	0.000859313	1	1	1	0.000135869	16.6023	1.40703e-19	149	0.00470032	Yes
ROI 410	241	0.0128713	0.000781929	1	1	1	0.000123634	12.0019	5.72296e-15	189	0.00596215	Yes
ROI 411	242	0.0131485	0.000660182	1	1	1	0.000104384	16.8701	8.12159e-20	147	0.00463722	Yes
ROI 412	243	0.0128937	0.000645712	1	1	1	0.000102096	14.753	7.58697e-18	162	0.00511041	Yes
ROI 413	244	0.0134774	0.000610856	1	1	1	9.65849e-05	21.638	1.24116e-23	104	0.00328076	Yes
ROI 414	245	0.0133131	0.000572495	1	1	1	9.05193e-05	21.273	2.2909e-23	106	0.00334385	Yes
ROI 415	246	0.0141167	0.000655399	1	1	1	0.000103628	26.3362	9.43578e-27	68	0.00214511	Yes
ROI 416	247	0.0126431	0.000575709	1	1	1	9.10275e-05	13.7938	6.91732e-17	167	0.00526814	Yes
ROI 417	248	0.0131251	0.000578144	1	1	1	9.14125e-05	19.0088	1.26537e-21	131	0.00413249	Yes
ROI 418	249	0.0123407	0.000536281	1	1	1	8.47934e-05	11.2411	4.20723e-14	198	0.00624606	Yes
ROI 419	250	0.0115964	0.000446637	1	1	1	7.06195e-05	2.95791	0.00261983	286	0.00902208	Yes
ROI 423	254	0.0119025	0.000435387	1	1	1	6.88407e-05	7.48083	2.3647e-09	245	0.00772871	Yes
ROI 424	255	0.0115797	0.000417804	1	1	1	6.60607e-05	2.90927	0.0029774	287	0.00905363	Yes
ROI 433	257	0.0126141	0.000868407	1	1	1	0.000137307	8.9336	2.81929e-11	229	0.00722397	Yes
ROI 434	258	0.0127738	0.000802633	1	1	1	0.000126907	10.9235	9.89148e-14	203	0.00640379	Yes
ROI 435	259	0.013144	0.000700112	1	1	1	0.000110697	15.868	6.57871e-19	153	0.0048265	Yes
ROI 436	260	0.0133298	0.000606572	1	1	1	9.59075e-05	20.2523	1.33451e-22	114	0.00359621	Yes
ROI 437	261	0.013384	0.000628501	1	1	1	9.93747e-05	20.0907	1.77602e-22	117	0.00369085	Yes
ROI 438	262	0.0131584	0.000635255	1	1	1	0.000100443	17.6312	1.76527e-20	143	0.00451104	Yes
ROI 439	263	0.0118988	0.000518889	1	1	1	8.20436e-05	6.23205	1.23296e-07	261	0.00823344	Yes
ROI 440	264	0.0129536	0.000626736	1	1	1	9.90957e-05	15.8037	7.54862e-19	154	0.00485804	Yes
ROI 441	265	0.0135203	0.000678138	1	1	1	0.000107223	19.8908	2.53584e-22	121	0.00381703	Yes
ROI 442	266	0.0132	0.000638006	1	1	1	0.000100878	17.9675	9.14075e-21	140	0.0044164	Yes
ROI 443	267	0.0119974	0.000503846	1	1	1	7.9665e-05	7.65638	1.36864e-09	242	0.00763407	Yes
ROI 445	269	0.0117471	0.000456139	1	1	1	7.21219e-05	4.98626	6.53943e-06	278	0.00876972	Yes
ROI 446	270	0.011926	0.000442678	1	1	1	6.99935e-05	7.69404	1.21759e-09	241	0.00760252	Yes
ROI 447	271	0.0115835	0.000452431	1	1	1	7.15356e-05	2.73996	0.00460981	290	0.00914826	Yes
ROI 458	274	0.0118363	0.00077406	1	1	1	0.00012239	3.66715	0.000365126	283	0.00892744	Yes
ROI 459	275	0.0133825	0.000724088	1	1	1	0.000114488	17.4257	2.65175e-20	145	0.00457413	Yes
ROI 460	276	0.0121818	0.000660625	1	1	1	0.000104454	7.60462	1.6076e-09	243	0.00766562	Yes
ROI 461	277	0.0122423	0.000596928	1	1	1	9.43827e-05	9.05624	1.96118e-11	226	0.00712934	Yes
ROI 462	278	0.0121871	0.000615434	1	1	1	9.73086e-05	8.21671	2.43766e-10	234	0.0073817	Yes
ROI 463	279	0.0126134	0.000549737	1	1	1	8.6921e-05	14.1035	3.35132e-17	164	0.0051735	Yes
ROI 464	280	0.0132241	0.000611747	1	1	1	9.67257e-05	18.9874	1.3168e-21	132	0.00416404	Yes
ROI 465	281	0.0132217	0.000690927	1	1	1	0.000109245	16.7898	9.5693e-20	148	0.00466877	Yes
ROI 466	282	0.0124583	0.000539928	1	1	1	8.53701e-05	12.5436	1.44587e-15	183	0.00577287	Yes
ROI 467	283	0.0125305	0.000533812	1	1	1	8.4403e-05	13.5416	1.25839e-16	172	0.00542587	Yes
ROI 468	284	0.0122294	0.000508397	1	1	1	8.03846e-05	10.4734	3.39728e-13	208	0.00656151	Yes
ROI 474	290	0.0118574	0.000581454	1	1	1	9.1936e-05	5.11074	4.41264e-06	276	0.00870662	Yes
ROI 485	293	0.0116601	0.000654309	1	1	1	0.000103455	2.63523	0.00600055	292	0.00921136	Yes
ROI 486	294	0.0117492	0.0006031	1	1	1	9.53584e-05	3.79315	0.000252783	282	0.0088959	Yes
ROI 487	295	0.0125953	0.000600391	1	1	1	9.49302e-05	12.7232	9.23435e-16	180	0.00567823	Yes
ROI 488	296	0.0135075	0.000655984	1	1	1	0.00010372	20.4396	9.6046e-23	112	0.00353312	Yes
ROI 490	298	0.0133451	0.000691875	1	1	1	0.000109395	17.895	1.05255e-20	141	0.00444795	Yes
ROI 491	299	0.0124183	0.000550492	1	1	1	8.70404e-05	11.8429	8.6307e-15	193	0.00608833	Yes
ROI 492	300	0.0124305	0.000536248	1	1	1	8.47883e-05	12.3009	2.66583e-15	186	0.00586751	Yes
ROI 494	302	0.0124399	0.000549866	1	1	1	8.69415e-05	12.1047	4.39615e-15	187	0.00589905	Yes
ROI 496	304	0.0126446	0.000594844	1	1	1	9.4053e-05	13.3654	1.91998e-16	176	0.00555205	Yes
ROI 498	306	0.0119223	0.000515607	1	1	1	8.15247e-05	6.55982	4.33231e-08	256	0.00807571	Yes
ROI 508	308	0.0121026	0.00080527	1	1	1	0.000127324	5.61651	8.82545e-07	272	0.00858044	Yes
ROI 509	309	0.0117197	0.000710267	1	1	1	0.000112303	2.95829	0.00261718	285	0.00899054	Yes
ROI 512	312	0.0133521	0.000656801	1	1	1	0.000103849	18.918	1.49833e-21	133	0.00419558	Yes
ROI 514	314	0.0121438	0.000602027	1	1	1	9.51888e-05	7.94577	5.59178e-10	237	0.00747634	Yes
ROI 516	316	0.0129845	0.000655966	1	1	1	0.000103717	15.3973	1.81806e-18	156	0.00492114	Yes
ROI 517	317	0.0121974	0.000624632	1	1	1	9.8763e-05	8.20071	2.55964e-10	235	0.00741325	Yes
ROI 518	318	0.012513	0.000575038	1	1	1	9.09214e-05	12.3792	2.18658e-15	185	0.00583596	Yes
ROI 519	319	0.0119469	0.000550578	1	1	1	8.70541e-05	6.42584	6.64052e-08	259	0.00817035	Yes
ROI 522	322	0.011872	0.000554679	1	1	1	8.77024e-05	5.52425	1.18482e-06	273	0.00861199	Yes
ROI 534	326	0.0122058	0.000796695	1	1	1	0.000125969	6.49602	5.30893e-08	258	0.0081388	Yes
ROI 535	327	0.0126244	0.000759969	1	1	1	0.000120162	10.294	5.59598e-13	210	0.00662461	Yes
ROI 536	328	0.0127427	0.000678596	1	1	1	0.000107295	12.6302	1.16424e-15	181	0.00570978	Yes
ROI 537	329	0.0120216	0.000674714	1	1	1	0.000106682	5.94356	3.10177e-07	267	0.00842271	Yes
ROI 538	330	0.012885	0.000622681	1	1	1	9.84545e-05	15.21	2.74194e-18	158	0.00498423	Yes
ROI 540	332	0.0124202	0.000660399	1	1	1	0.000104418	9.8905	1.74601e-12	213	0.00671924	Yes
ROI 542	334	0.0117554	0.000663815	1	1	1	0.000104958	3.50531	0.000581453	284	0.00895899	Yes
ROI 543	335	0.0125933	0.000641735	1	1	1	0.000101467	11.8838	7.76275e-15	191	0.00602524	Yes
ROI 545	337	0.0121726	0.00059351	1	1	1	9.38422e-05	8.36596	1.54818e-10	232	0.00731861	Yes
ROI 546	338	0.0121213	0.000586223	1	1	1	9.26899e-05	7.91687	6.11246e-10	238	0.00750789	Yes
ROI 560	344	0.0127219	0.000715381	1	1	1	0.000113112	11.7971	9.72259e-15	194	0.00611987	Yes
ROI 561	345	0.0121852	0.000758098	1	1	1	0.000119866	6.65514	3.19853e-08	255	0.00804416	Yes
ROI 562	346	0.0127535	0.000728587	1	1	1	0.0001152	11.8577	8.30539e-15	192	0.00605678	Yes
ROI 563	347	0.0124068	0.000678819	1	1	1	0.000107331	9.49694	5.40543e-12	221	0.00697161	Yes
ROI 564	348	0.0119102	0.000641186	1	1	1	0.00010138	5.15568	3.82724e-06	275	0.00867508	Yes
ROI 565	349	0.0121819	0.000644963	1	1	1	0.000101978	7.78972	9.05159e-10	240	0.00757098	Yes
ROI 566	350	0.0118582	0.000628589	1	1	1	9.93886e-05	4.73561	1.43692e-05	280	0.00883281	Yes
ROI 567	351	0.0118803	0.00064048	1	1	1	0.000101269	4.86619	9.54349e-06	279	0.00880126	Yes
ROI 568	352	0.0120226	0.000669603	1	1	1	0.000105874	5.99858	2.60124e-07	265	0.00835962	Yes
ROI 570	354	0.0119741	0.000613127	1	1	1	9.69438e-05	6.05095	2.20001e-07	264	0.00832808	Yes
ROI 573	357	0.0123638	0.000634843	1	1	1	0.000100378	9.72614	2.79225e-12	214	0.00675079	Yes
ROI 574	358	0.0116727	0.000678565	1	1	1	0.00010729	2.65817	0.00566647	291	0.00917981	Yes
ROI 249	136	0.0115254	0.00035641	1	1	1	5.63533e-05	2.44741	0.00949758	293	0.0092429	No
ROI 495	303	0.0115734	0.000508908	1	1	1	8.04655e-05	2.31006	0.0131325	294	0.00927445	No
ROI 421	252	0.0115344	0.000415366	1	1	1	6.56751e-05	2.23602	0.0155722	295	0.00930599	No
ROI 348	203	0.0115316	0.00041982	1	1	1	6.63794e-05	2.17051	0.0180595	296	0.00933754	No
ROI 97	32	0.0114671	0.000256415	1	1	1	4.05427e-05	1.96413	0.0283355	297	0.00936909	No
ROI 497	305	0.01154	0.00053006	1	1	1	8.38099e-05	1.81928	0.0382764	298	0.00940063	No
ROI 493	301	0.0115349	0.000528186	1	1	1	8.35135e-05	1.7648	0.0427139	299	0.00943218	No
ROI 569	353	0.0115615	0.00068003	1	1	1	0.000107522	1.61849	0.0568082	300	0.00946372	No
ROI 233	120	0.0115145	0.000510688	1	1	1	8.07468e-05	1.57317	0.0618788	301	0.00949527	No
ROI 472	288	0.0115044	0.00050779	1	1	1	8.02887e-05	1.45618	0.0766735	302	0.00952681	No
ROI 541	333	0.011523	0.000637734	1	1	1	0.000100835	1.34341	0.0934519	303	0.00955836	No
ROI 515	315	0.01152	0.00062725	1	1	1	9.9177e-05	1.33558	0.0947152	304	0.00958991	No
ROI 133	52	0.0114868	0.0005027	1	1	1	7.94839e-05	1.24976	0.109418	305	0.00962145	No
ROI 489	297	0.0114918	0.000571587	1	1	1	9.03758e-05	1.15358	0.127847	306	0.009653	No
ROI 299	170	0.0114512	0.000376765	1	1	1	5.95718e-05	1.06851	0.145929	307	0.00968454	No
ROI 449	273	0.0114646	0.000470478	1	1	1	7.4389e-05	1.03624	0.153236	308	0.00971609	No
ROI 73	16	0.0114264	0.000241029	1	1	1	3.81101e-05	1.02144	0.156671	309	0.00974763	No
ROI 322	185	0.0114286	0.000384876	1	1	1	6.08542e-05	0.675717	0.251604	310	0.00977918	No
ROI 549	341	0.0114515	0.000650653	1	1	1	0.000102877	0.622329	0.268674	311	0.00981073	No
ROI 471	287	0.0114331	0.000478768	1	1	1	7.56999e-05	0.602588	0.275135	312	0.00984227	No
ROI 521	321	0.011417	0.000557109	1	1	1	8.80867e-05	0.335071	0.369683	313	0.00987382	No
ROI 321	184	0.011402	0.000367633	1	1	0	5.81278e-05	0.248637	0.402473	314	0.00990536	No
ROI 523	323	0.0114078	0.000525589	1	1	1	8.31029e-05	0.243741	0.404354	315	0.00993691	No
ROI 511	311	0.0114101	0.000632404	1	1	1	9.99918e-05	0.225726	0.411297	316	0.00996845	No
ROI 83	18	0.0114017	0.000502268	1	1	0	7.94156e-05	0.178288	0.42971	317	0.01	No
ROI 420	251	0.0113956	0.000390303	0	1	0
ROI 99	34	0.0113906	0.000293706	0	1	0
ROI 444	268	0.0113745	0.000493139	0	1	0
ROI 374	221	0.0113658	0.000452419	0	1	0
ROI 122	49	0.0113624	0.000246183	0	1	0
ROI 448	272	0.0113432	0.000445328	0	1	0
ROI 524	324	0.0113426	0.000564815	0	1	0
ROI 396	235	0.0113392	0.000411708	0	1	0
ROI 533	325	0.0113337	0.00076217	0	1	0
ROI 510	310	0.0113301	0.000718414	0	1	0
ROI 473	289	0.0113193	0.000493934	0	1	0
ROI 173	84	0.0113179	0.000263775	0	1	0
ROI 571	355	0.0113125	0.000605382	0	1	0
ROI 347	202	0.0113111	0.000386067	0	1	0
ROI 572	356	0.0113045	0.000586248	0	1	0
ROI 520	320	0.0113041	0.000534924	0	1	0
ROI 108	35	0.0113037	0.000492788	0	1	0
ROI 513	313	0.0112944	0.000561714	0	1	0
ROI 199	102	0.0112938	0.000279053	0	1	0
ROI 149	68	0.0112827	0.000272488	0	1	0
ROI 548	340	0.0112808	0.000575204	0	1	0
ROI 469	285	0.0112622	0.000501863	0	1	0
ROI 559	343	0.0112565	0.000689557	0	1	0
ROI 483	291	0.0111967	0.000808957	0	1	0
ROI 123	50	0.0111825	0.000276207	0	1	0
ROI 224	119	0.0111439	0.000309143	0	1	0
ROI 74	17	0.0111326	0.000246529	0	1	0
ROI 158	69	0.0111282	0.000479752	0	1	0
ROI 148	67	0.0111272	0.000271486	0	1	0
ROI 422	253	0.0110858	0.000402198	0	0	0
ROI 547	339	0.0110854	0.000553287	0	0	0
ROI 499	307	0.0110636	0.000521756	0	0	0
ROI 174	85	0.0110538	0.000267307	0	0	0
ROI 274	153	0.0109624	0.000358142	0	0	0
ROI 425	256	0.0109314	0.000431362	0	0	0
ROI 470	286	0.0108505	0.000476947	0	0	0
ROI 484	292	0.0108206	0.000661489	0	0	0
ROI 324	187	0.0106405	0.000400976	0	0	0
ROI 544	336	0.0105712	0.00056791	0	0	0
ROI 539	331	0.0105412	0.000558407	0	0	0
ROI 558	342	0.0101813	0.000737114	0	0	0
