# Supplementary material for: Amyloid-β Plaques in Clinical Alzheimer’s Disease Brain Incorporate Stable Isotope Tracer In Vivo and Exhibit Nanoscale Heterogeneity
Source: Front Neurol. 2018 Mar 22;9:169. doi: 10.3389/fneur.2018.00169 (PMC5874304; doi:10.3389/fneur.2018.00169)
Supplement: Supplementary file 8 [file data_sheet_7.xlsx]

## Sheet: 27June2017_SiC-standards
Name	Sample	Blocks	X Pos	Y Pos	X	Y	Start Current (nA)	End Current (nA)	12C Counts	12C Rate	13C Counts	13C Rate	12C 14N Counts	12C 14N Rate	13C 14N Counts	13C 14N Rate	31P Counts	31P Rate	12C/ 13C Ratio	12C/ 13C Mean Error	12C/ 13C Corr. Ratio	12C/ 13C Poisson Error	13C/ 12C Ratio	13C/ 12C Mean Error	13C/ 12C Corr. Ratio	13C/ 12C Poisson Error	12C 14N/ 13C 14N Ratio	12C 14N/ 13C 14N Mean Error	12C 14N/ 13C 14N Corr. Ratio	12C 14N/ 13C 14N Poisson Error	13C 14N/ 12C 14N Ratio	13C 14N/ 12C 14N Mean Error	13C 14N/ 12C 14N Corr. Ratio	13C 14N/ 12C 14N Poisson Error	12C 14N/ 12C Ratio	12C 14N/ 12C Mean Error	12C 14N/ 12C Corr. Ratio	12C 14N/ 12C Poisson Error	31P/ 12C 14N Ratio	31P/ 12C 14N Mean Error	31P/ 12C 14N Corr. Ratio	31P/ 12C 14N Poisson Error	31P/ 12C Ratio	31P/ 12C Mean Error	31P/ 12C Corr. Ratio	31P/ 12C Poisson Error
D:\User_data\Norelle\19June2017_Pt2Frontal\27June2017_SiC_31.is	SiC_31	10	-39118	29	32.5	32.5	16.755	16.749	48970000	239100	524200	2560	6922000	33800	76910	375.5	8613	42.06	93.42	0.142	94.22	0.1298	0.0107	1.627e-05	0.01061	1.488e-05	90.01	0.342	90.11	0.3267	0.01111	4.2e-05	0.0111	4.033e-05	0.1414	0.0002615	0.1403	5.739e-05	0.001244	1.307e-05	0.001243	1.344e-05	0.0001759	1.812e-06	0.0001744	1.9e-06
D:\User_data\Norelle\19June2017_Pt2Frontal\27June2017_SiC_32.is	SiC_32	10	-39118	29	32.5	32.5	16.754	16.759	48190000	235300	511800	2499	6821000	33300	75730	369.8	8717	42.56	94.16	0.1299	94.96	0.1328	0.01062	1.466e-05	0.01053	1.497e-05	90.06	0.3359	90.17	0.3287	0.0111	4.119e-05	0.01109	4.053e-05	0.1415	0.0001486	0.1405	5.789e-05	0.001278	1.61e-05	0.001277	1.368e-05	0.0001809	2.261e-06	0.0001794	1.936e-06
D:\User_data\Norelle\19June2017_Pt2Frontal\27June2017_SiC_33.is	SiC_33	10	-39118	29	32.5	32.5	16.761	16.761	48180000	235200	513400	2507	6721000	32820	74210	362.4	8764	42.79	93.84	0.1323	94.64	0.1314	0.01066	1.503e-05	0.01057	1.492e-05	90.56	0.3595	90.67	0.3342	0.01104	4.384e-05	0.01103	4.075e-05	0.1395	0.0001493	0.1385	5.747e-05	0.001304	1.343e-05	0.001302	1.395e-05	0.0001819	1.855e-06	0.0001804	1.946e-06
D:\User_data\Norelle\19June2017_Pt2Frontal\27June2017_SiC_34.is	SiC_34	10	-39118	29	32.5	32.5	16.762	16.838	48310000	235900	514500	2512	6636000	32400	73680	359.8	8475	41.38	93.9	0.1324	94.69	0.1315	0.01065	1.502e-05	0.01056	1.491e-05	90.06	0.2954	90.16	0.3332	0.0111	3.653e-05	0.01109	4.108e-05	0.1374	0.0001429	0.1364	5.687e-05	0.001277	1.533e-05	0.001276	1.392e-05	0.0001754	2.158e-06	0.0001739	1.912e-06
																																Avg	0.0110775	4.06725e-05

## Sheet: 27June2017_NegControl-standards
Name	Sample	Blocks	X Pos	Y Pos	X	Y	Start Current (nA)	End Current (nA)	12C Counts	12C Rate	13C Counts	13C Rate	12C 14N Counts	12C 14N Rate	13C 14N Counts	13C 14N Rate	31P Counts	31P Rate	12C/ 13C Ratio	12C/ 13C Mean Error	12C/ 13C Corr. Ratio	12C/ 13C Poisson Error	13C/ 12C Ratio	13C/ 12C Mean Error	13C/ 12C Corr. Ratio	13C/ 12C Poisson Error	12C 14N/ 13C 14N Ratio	12C 14N/ 13C 14N Mean Error	12C 14N/ 13C 14N Corr. Ratio	12C 14N/ 13C 14N Poisson Error	13C 14N/ 12C 14N Ratio	13C 14N/ 12C 14N Mean Error	13C 14N/ 12C 14N Corr. Ratio	13C 14N/ 12C 14N Poisson Error	12C 14N/ 12C Ratio	12C 14N/ 12C Mean Error	12C 14N/ 12C Corr. Ratio	12C 14N/ 12C Poisson Error	31P/ 12C 14N Ratio	31P/ 12C 14N Mean Error	31P/ 12C 14N Corr. Ratio	31P/ 12C 14N Poisson Error	31P/ 12C Ratio	31P/ 12C Mean Error	31P/ 12C Corr. Ratio	31P/ 12C Poisson Error
D:\User_data\Norelle\19June2017_Pt2Frontal\27June2017_NegControl_32.is	NegControl_32	10	-3151	-10767	32.5	32.5	16.795	16.774	25730000	125700	274200	1339	10180000	49720	116200	567.4	20750	101.3	93.85	0.1689	94.28	0.1802	0.01065	1.918e-05	0.01061	2.046e-05	87.64	0.3059	87.8	0.2585	0.01141	3.937e-05	0.01139	3.366e-05	0.3957	0.0004907	0.3946	0.0001464	0.002037	1.381e-05	0.002034	1.416e-05	0.0008063	5.394e-06	0.0008026	5.604e-06
D:\User_data\Norelle\19June2017_Pt2Frontal\27June2017_NegControl_33.is	NegControl_33	10	-3151	-10767	32.5	32.5	16.775	16.767	24920000	121700	263900	1289	10280000	50200	118600	578.9	20470	99.95	94.44	0.1747	94.85	0.1851	0.01059	1.959e-05	0.01054	2.075e-05	86.72	0.3191	86.87	0.2532	0.01153	4.221e-05	0.01151	3.367e-05	0.4125	0.0006642	0.4115	0.0001531	0.001991	1.419e-05	0.001987	1.394e-05	0.0008213	5.396e-06	0.0008177	5.741e-06
D:\User_data\Norelle\19June2017_Pt2Frontal\27June2017_NegControl_34.is	NegControl_34	10	-3151	-10767	32.5	32.5	16.761	16.76	24080000	117600	256200	1251	10220000	49890	118800	580.2	20180	98.51	93.98	0.1945	94.37	0.187	0.01064	2.213e-05	0.0106	2.118e-05	86	0.252	86.15	0.2511	0.01163	3.419e-05	0.01161	3.395e-05	0.4244	0.001057	0.4233	0.0001583	0.001974	1.627e-05	0.001971	1.392e-05	0.0008379	5.941e-06	0.0008344	5.899e-06
D:\User_data\Norelle\19June2017_Pt2Frontal\27June2017_NegControl_35.is	NegControl_35	10	-3151	-10767	32.5	32.5	16.758	16.754	23130000	112900	246000	1201	10300000	50270	118700	579.6	18600	90.83	94	0.2012	94.38	0.1908	0.01064	2.266e-05	0.0106	2.16e-05	86.74	0.2663	86.89	0.2533	0.01153	3.551e-05	0.01151	3.366e-05	0.4452	0.000463	0.4442	0.0001669	0.001807	1.303e-05	0.001803	1.326e-05	0.0008042	5.429e-06	0.000801	5.903e-06
																																avg (raw)	0.011505	3.3735e-05
																																std.s	9e-05
																																2STD.s	0.00018
																																avg+2std.s	0.011685
																																avg-2std.s	0.011325
																																avg+1std.s	0.011595
																																avg-1std.s	0.011415
																																avg+3sigma	0.011775

## Sheet: Pt2Plaque4
									Theoretical	0.0111235
Image filename: 27June2017_Pt2plaque4.im
Imaged Species: 12C 13C 12C 14N 13C 14N 31P SE
Included cycles:
Data Average +/- Poisson error									Raw	Raw	Raw	Raw	Norm	Norm
NAME	ROI_NUM	IMAGEFILE	12C	13C	12C 14N	13C 14N	31P	SE	d-13C 14N/12C 14N	ER-13C 14N/12C 14N	13C 14N/12C 14N	ER-13C 14N/12C 14N	13C 14N/12C 14N	ER-13C 14N/12 C14N	CHSQ1	TOTNUM1	TOTDEN1	STD1	NPIX	ROIAREA	ROIDIAM	ROIX	ROIY	ROI_XSTG	ROI_YSTG
ROI 189	1	27June2017_Pt2plaque6b.im	31861.5	336.95	6758.05	77.7	15.7	505222	-0.660628	25.4959	0.0114974	0.00029333	0.0111161	0.000285469	0.812035	1554	135161	0.011505	100	3.08949	1.98335	134	74	6525	-14687
ROI 190	2	27June2017_Pt2plaque6b.im	38772.2	408.85	10564.8	117.95	26.85	498747	-29.5971	20.0909	0.0111645	0.000231146	0.0107942	0.000225711	1.03539	2359	211295	0.011505	100	3.08949	1.98335	144	74	6525	-14686
ROI 191	3	27June2017_Pt2plaque6b.im	42759.2	453.45	17835.4	194	24.85	499885	-54.5638	15.2604	0.0108772	0.000175571	0.0105165	0.000172527	1.29666	3880	356708	0.011505	100	3.08949	1.98335	154	74	6525	-14684
ROI 192	4	27June2017_Pt2plaque6b.im	47534.9	503.95	14140.2	157.4	12.3	496527	-32.4776	17.3399	0.0111313	0.000199496	0.0107622	0.000195445	1.27931	3148	282805	0.011505	100	3.08949	1.98335	164	74	6525	-14682
ROI 193	5	27June2017_Pt2plaque6b.im	49326.8	517.55	13302.4	150.55	5.7	491635	-16.2967	18.0282	0.0113175	0.000207414	0.0109422	0.000203087	1.21412	3011	266048	0.011505	100	3.08949	1.98335	174	74	6525	-14680
ROI 194	6	27June2017_Pt2plaque6b.im	50837.9	544.3	14180	162.95	6.85	486459	-1.16664	17.5967	0.0114916	0.00020245	0.0111105	0.000198429	1.42196	3259	283599	0.011505	100	3.08949	1.98335	184	74	6525	-14679
ROI 195	7	27June2017_Pt2plaque6b.im	49457.9	531.4	14537.2	169.55	7.35	482893	13.7454	17.5099	0.0116631	0.000201451	0.0112764	0.000197557	1.31699	3391	290745	0.011505	100	3.08949	1.98335	194	74	6525	-14677
ROI 196	8	27June2017_Pt2plaque6b.im	48003.3	509.7	15478.2	179.5	12.55	473181	7.99262	16.9205	0.011597	0.000194671	0.0112124	0.000191065	1.17917	3590	309564	0.011505	100	3.08949	1.98335	204	74	6525	-14675
ROI 197	9	27June2017_Pt2plaque6b.im	46517.1	492.8	11628.4	136.5	2.95	470681	20.3001	19.6418	0.0117386	0.000225979	0.0113493	0.000221005	1.42427	2730	232567	0.011505	100	3.08949	1.98335	214	74	6525	-14673
ROI 198	10	27June2017_Pt2plaque6b.im	43939.7	466.25	10243.2	127.35	2.4	458724	80.6291	21.5449	0.0124326	0.000247875	0.0120203	0.000242232	1.13901	2547	204864	0.011505	100	3.08949	1.98335	224	74	6525	-14672
ROI 214	11	27June2017_Pt2plaque6b.im	36244.3	380.9	7670.45	85.7	16.05	515773	-28.879	23.5874	0.0111727	0.000271373	0.0108022	0.000264279	0.815926	1714	153409	0.011505	100	3.08949	1.98335	134	84	6523	-14687
ROI 215	12	27June2017_Pt2plaque6b.im	40899.3	427.3	10501.2	118.1	40.05	508881	-22.483	20.2261	0.0112463	0.000232702	0.0108734	0.000227233	1.28066	2362	210024	0.011505	100	3.08949	1.98335	144	84	6523	-14686
ROI 216	13	27June2017_Pt2plaque6b.im	45957	488.6	17724.5	189.35	20.6	501114	-71.4539	15.1692	0.0106829	0.000174522	0.0103287	0.000171431	1.00913	3787	354491	0.011505	100	3.08949	1.98335	154	84	6523	-14684
ROI 217	14	27June2017_Pt2plaque6b.im	49112.3	519.7	23317.1	250.85	33.15	496586	-64.911	13.2726	0.0107582	0.000152701	0.0104014	0.000150754	1.58872	5017	466342	0.011505	100	3.08949	1.98335	164	84	6523	-14682
ROI 218	15	27June2017_Pt2plaque6b.im	52540.6	563.65	15831	181.2	9.45	493550	-5.14029	16.6203	0.0114459	0.000191217	0.0110663	0.000187702	1.78478	3624	316621	0.011505	100	3.08949	1.98335	174	84	6523	-14680
ROI 219	16	27June2017_Pt2plaque6b.im	52168.9	562.3	17781.1	197.4	15.15	486905	-35.0565	15.4423	0.0111017	0.000177663	0.0107335	0.000174631	1.4009	3948	355622	0.011505	100	3.08949	1.98335	184	84	6523	-14679
ROI 220	17	27June2017_Pt2plaque6b.im	53023.6	561.95	16814.6	196.45	13.75	488395	15.4975	16.2952	0.0116833	0.000187476	0.0112959	0.000184261	1.3272	3929	336292	0.011505	100	3.08949	1.98335	194	84	6523	-14677
ROI 221	18	27June2017_Pt2plaque6b.im	48976.2	513.05	18208.1	207.45	19.15	469270	-9.71053	15.4615	0.0113933	0.000177884	0.0110155	0.000174992	1.00821	4149	364162	0.011505	100	3.08949	1.98335	204	84	6523	-14675
ROI 222	19	27June2017_Pt2plaque6b.im	54183.2	584.15	20705.2	234.45	21.15	463444	-15.7958	14.4541	0.0113233	0.000166294	0.0109478	0.000163953	1.22298	4689	414103	0.011505	100	3.08949	1.98335	214	84	6523	-14673
ROI 223	20	27June2017_Pt2plaque6b.im	45400.7	478.7	12251.8	147.15	6.55	453198	43.9399	19.3586	0.0120105	0.00022272	0.0116122	0.00021801	1.80126	2943	245035	0.011505	100	3.08949	1.98335	224	84	6523	-14672
ROI 239	21	27June2017_Pt2plaque6b.im	33517.9	351.6	6395.2	70.8	12.65	514270	-37.7399	25.7129	0.0110708	0.000295827	0.0107037	0.000287734	1.00232	1416	127904	0.011505	100	3.08949	1.98335	134	94	6521	-14687
ROI 240	22	27June2017_Pt2plaque6b.im	43638.2	463.95	10507.5	114	32.45	516328	-56.98	19.8562	0.0108494	0.000228446	0.0104897	0.000223002	0.938881	2280	210149	0.011505	100	3.08949	1.98335	144	94	6521	-14686
ROI 241	23	27June2017_Pt2plaque6b.im	46814.8	496.3	15449.1	175.85	33.4	498163	-10.6441	16.7774	0.0113825	0.000193024	0.0110051	0.000189392	0.793117	3517	308982	0.011505	100	3.08949	1.98335	154	94	6521	-14684
ROI 242	24	27June2017_Pt2plaque6b.im	48496.6	511.1	17538	194.6	16.35	489251	-35.558	15.5448	0.0110959	0.000178843	0.0107279	0.00017575	1.69142	3892	350760	0.011505	100	3.08949	1.98335	164	94	6521	-14682
ROI 243	25	27June2017_Pt2plaque6b.im	50364.1	532.35	16364.1	184.05	13.05	484778	-22.4093	16.2033	0.0112472	0.000186419	0.0108742	0.000183035	0.933686	3681	327282	0.011505	100	3.08949	1.98335	174	94	6521	-14680
ROI 244	26	27June2017_Pt2plaque6b.im	52743.2	556.55	24089.2	262.8	34.5	485234	-51.7662	13.1506	0.0109094	0.000151297	0.0105477	0.000149514	1.31236	5256	481785	0.011505	100	3.08949	1.98335	184	94	6521	-14679
ROI 245	27	27June2017_Pt2plaque6b.im	49604.6	529.9	23969.6	271.45	36.75	472967	-15.6661	13.4347	0.0113248	0.000154566	0.0109492	0.00015285	0.653934	5429	479392	0.011505	100	3.08949	1.98335	194	94	6521	-14677
ROI 246	28	27June2017_Pt2plaque6b.im	50292.8	526.8	25429.2	284.5	35.65	468788	-27.5578	12.9635	0.0111879	0.000149146	0.0108169	0.000147647	1.39109	5690	508583	0.011505	100	3.08949	1.98335	204	94	6521	-14675
ROI 247	29	27June2017_Pt2plaque6b.im	52925.7	556.85	25222.9	289	32.3	467898	-4.09895	13.1743	0.0114578	0.00015157	0.0110779	0.0001501	1.35535	5780	504458	0.011505	100	3.08949	1.98335	214	94	6521	-14673
ROI 248	30	27June2017_Pt2plaque6b.im	48961.9	527.45	23711	271	28.7	459822	-6.58029	13.5707	0.0114293	0.00015613	0.0110503	0.000154391	0.948059	5420	474220	0.011505	100	3.08949	1.98335	224	94	6521	-14672
ROI 264	31	27June2017_Pt2plaque6b.im	35037.1	364.85	6636.65	73.25	13.4	519860	-40.661	25.2021	0.0110372	0.00028995	0.0106712	0.000282076	1.04759	1465	132733	0.011505	100	3.08949	1.98335	134	104	6520	-14687
ROI 265	32	27June2017_Pt2plaque6b.im	43060.8	450.5	9763.7	109.15	26.45	513158	-28.3213	20.9127	0.0111792	0.0002406	0.0108084	0.000234771	0.788043	2183	195274	0.011505	100	3.08949	1.98335	144	104	6520	-14686
ROI 266	33	27June2017_Pt2plaque6b.im	47800.4	500.6	12722.2	145.05	46.2	497715	-9.01088	18.5036	0.0114013	0.000212884	0.0110232	0.000208347	0.965831	2901	254444	0.011505	100	3.08949	1.98335	154	104	6520	-14684
ROI 267	34	27June2017_Pt2plaque6b.im	49051.6	516.2	22744.9	242.6	39.65	487918	-72.9138	13.3802	0.0106661	0.00015394	0.0103124	0.000151875	1.47395	4852	454898	0.011505	100	3.08949	1.98335	164	104	6520	-14682
ROI 268	35	27June2017_Pt2plaque6b.im	49995.2	522.5	21511.6	229.25	30.05	477293	-73.7036	13.7525	0.010657	0.000158223	0.0103036	0.000155931	1.15925	4585	430232	0.011505	100	3.08949	1.98335	174	104	6520	-14680
ROI 269	36	27June2017_Pt2plaque6b.im	50290.8	529.25	21265.4	234.75	27.1	470625	-40.499	14.0803	0.0110391	0.000161994	0.010673	0.000159718	1.21269	4695	425308	0.011505	100	3.08949	1.98335	184	104	6520	-14679
ROI 270	37	27June2017_Pt2plaque6b.im	49631.5	536.25	24005.7	264.55	40.7	464126	-42.1276	13.2409	0.0110203	0.000152337	0.0106549	0.000150562	0.729858	5291	480113	0.011505	100	3.08949	1.98335	194	104	6520	-14677
ROI 271	38	27June2017_Pt2plaque6b.im	48919.7	517.45	21661.8	243.15	40.45	458698	-24.3522	14.0691	0.0112248	0.000161864	0.0108526	0.000159699	1.25963	4863	433236	0.011505	100	3.08949	1.98335	204	104	6520	-14675
ROI 272	39	27June2017_Pt2plaque6b.im	47734.2	512.25	19783.7	231.25	26.25	452048	15.9857	15.0264	0.0116889	0.000172879	0.0113013	0.000170399	1.05819	4625	395674	0.011505	100	3.08949	1.98335	214	104	6520	-14673
ROI 273	40	27June2017_Pt2plaque6b.im	46617.8	485.5	23539.7	264	36.55	446937	-25.1961	13.4903	0.0112151	0.000155206	0.0108432	0.00015339	1.07725	5280	470793	0.011505	100	3.08949	1.98335	224	104	6520	-14672
ROI 289	41	27June2017_Pt2plaque6b.im	36442	382.15	7646.5	85.55	22.05	523513	-27.5424	23.6408	0.0111881	0.000271987	0.0108171	0.000264873	1.02773	1711	152930	0.011505	100	3.08949	1.98335	134	114	6518	-14687
ROI 290	42	27June2017_Pt2plaque6b.im	43951.4	460	11489.6	121.65	38.5	512169	-79.7228	18.7558	0.0105878	0.000215785	0.0102367	0.000210777	1.16367	2433	229793	0.011505	100	3.08949	1.98335	144	114	6518	-14686
ROI 291	43	27June2017_Pt2plaque6b.im	49154.2	510.1	13737.5	153.4	21.5	500206	-29.4207	17.6204	0.0111665	0.000202722	0.0107962	0.00019854	1.1569	3068	274750	0.011505	100	3.08949	1.98335	154	114	6518	-14684
ROI 292	44	27June2017_Pt2plaque6b.im	51050.6	535.8	22700	244.3	47.55	486089	-64.5707	13.4542	0.0107621	0.000154791	0.0104052	0.000152736	0.810232	4886	454000	0.011505	100	3.08949	1.98335	164	114	6518	-14682
ROI 293	45	27June2017_Pt2plaque6b.im	51985.2	558.7	27024.2	292.4	45.45	475322	-59.5453	12.3643	0.0108199	0.000142252	0.0104611	0.000140913	1.13587	5848	540484	0.011505	100	3.08949	1.98335	174	114	6518	-14680
ROI 294	46	27June2017_Pt2plaque6b.im	50563.2	537.75	21049.7	234.45	28.45	466672	-31.9034	14.2162	0.011138	0.000163557	0.0107686	0.000161255	1.00425	4689	420993	0.011505	100	3.08949	1.98335	184	114	6518	-14679
ROI 295	47	27June2017_Pt2plaque6b.im	49989.7	526.75	20168.5	227.75	29	460795	-18.4847	14.6248	0.0112923	0.000168259	0.0109179	0.000165799	1.24377	4555	403371	0.011505	100	3.08949	1.98335	194	114	6518	-14677
ROI 296	48	27June2017_Pt2plaque6b.im	49050.2	523.55	25613.5	284.4	34.8	454614	-34.8943	12.8675	0.0111035	0.00014804	0.0107353	0.000146551	0.756346	5688	512269	0.011505	100	3.08949	1.98335	204	114	6518	-14675
ROI 297	49	27June2017_Pt2plaque6b.im	48089.1	503.65	16744.9	190.25	18.7	446213	-12.4583	16.1002	0.0113617	0.000185233	0.0109849	0.000181964	1.10984	3805	334898	0.011505	100	3.08949	1.98335	214	114	6518	-14673
ROI 298	50	27June2017_Pt2plaque6b.im	49837	523.95	15843.6	183.6	18.5	443229	7.23817	16.7179	0.0115883	0.00019234	0.011204	0.000188841	1.69657	3672	316872	0.011505	100	3.08949	1.98335	224	114	6518	-14672
ROI 314	51	27June2017_Pt2plaque6b.im	41193.1	430.45	10581.5	116.1	52.1	523954	-46.334	19.8992	0.0109719	0.00022894	0.0106081	0.000223523	1.16567	2322	211631	0.011505	100	3.08949	1.98335	134	124	6516	-14687
ROI 315	52	27June2017_Pt2plaque6b.im	48842.5	508.7	12726.4	136.2	46.3	511208	-69.778	17.9182	0.0107022	0.000206149	0.0103473	0.000201609	1.13141	2724	254527	0.011505	100	3.08949	1.98335	144	124	6516	-14686
ROI 316	53	27June2017_Pt2plaque6b.im	50050.2	527.5	21471.1	230.55	52.1	493077	-66.6937	13.818	0.0107377	0.000158976	0.0103816	0.00015669	0.706297	4611	429422	0.011505	100	3.08949	1.98335	154	124	6516	-14684
ROI 317	54	27June2017_Pt2plaque6b.im	52017.8	541.95	19014.2	205.1	23.6	480907	-62.4359	14.7175	0.0107867	0.000169324	0.010429	0.000166541	1.28459	4102	380284	0.011505	100	3.08949	1.98335	164	124	6516	-14682
ROI 318	55	27June2017_Pt2plaque6b.im	51587.8	545.9	18275.5	202.85	21.8	471686	-35.2404	15.2305	0.0110996	0.000175227	0.0107315	0.000172313	1.29153	4057	365510	0.011505	100	3.08949	1.98335	174	124	6516	-14680
ROI 319	56	27June2017_Pt2plaque6b.im	50778.3	548.1	14129.2	161	16.7	461739	-9.57485	17.5531	0.0113948	0.000201949	0.011017	0.000197906	1.52089	3220	282584	0.011505	100	3.08949	1.98335	184	124	6516	-14679
ROI 320	57	27June2017_Pt2plaque6b.im	50037.6	537.45	14173.3	169.2	14.85	454866	37.6305	17.9434	0.0119379	0.000206439	0.0115421	0.000202442	1.00237	3384	283466	0.011505	100	3.08949	1.98335	194	124	6516	-14677
ROI 321	58	27June2017_Pt2plaque6b.im	50111	516.45	16429.4	185.7	25.35	449857	-17.5656	16.2115	0.0113029	0.000186513	0.0109281	0.000183153	1.04874	3714	328588	0.011505	100	3.08949	1.98335	204	124	6516	-14675
ROI 322	59	27June2017_Pt2plaque6b.im	48582.3	518.35	19576.7	220.9	26.1	445542	-19.222	14.8386	0.0112839	0.000170719	0.0109097	0.000168129	1.34454	4418	391533	0.011505	100	3.08949	1.98335	214	124	6516	-14673
ROI 323	60	27June2017_Pt2plaque6b.im	48615.2	515.3	13581	158.55	8	441243	14.7276	18.1247	0.0116744	0.000208525	0.0112873	0.000204309	1.0733	3171	271619	0.011505	100	3.08949	1.98335	224	124	6516	-14672
ROI 339	61	27June2017_Pt2plaque6b.im	38573.7	407.25	14019.5	152.65	53.95	508955	-53.5903	17.2214	0.0108884	0.000198132	0.0105274	0.000194032	1.03533	3053	280389	0.011505	100	3.08949	1.98335	134	134	6514	-14687
ROI 340	62	27June2017_Pt2plaque6b.im	48438.2	510.3	12624.4	136.45	36.25	505666	-60.5409	18.0805	0.0108085	0.000208016	0.01045	0.000203439	1.32065	2729	252487	0.011505	100	3.08949	1.98335	144	134	6514	-14686
ROI 341	63	27June2017_Pt2plaque6b.im	49738.6	509.45	12529	135.95	15.45	485541	-56.8638	18.185	0.0108508	0.000209218	0.0104909	0.000204606	1.0231	2719	250581	0.011505	100	3.08949	1.98335	154	134	6514	-14684
ROI 342	64	27June2017_Pt2plaque6b.im	51382.3	545.85	11887	132.65	5.85	473876	-30.0522	18.9361	0.0111592	0.000217859	0.0107892	0.000212997	1.24681	2653	237740	0.011505	100	3.08949	1.98335	164	134	6514	-14682
ROI 343	65	27June2017_Pt2plaque6b.im	51761.9	554.9	11677.2	139.85	2.5	464446	40.9629	19.8004	0.0119763	0.000227804	0.0115791	0.000222851	1.07659	2797	233545	0.011505	100	3.08949	1.98335	174	134	6514	-14680
ROI 344	66	27June2017_Pt2plaque6b.im	51498	551.55	13534.6	159.05	8.05	457607	21.4098	18.2161	0.0117513	0.000209576	0.0113616	0.000205347	1.25947	3181	270693	0.011505	100	3.08949	1.98335	184	134	6514	-14679
ROI 345	67	27June2017_Pt2plaque6b.im	51231.8	551.8	13844.6	154.25	23.4	451542	-31.596	17.5321	0.0111415	0.000201707	0.010772	0.00019756	0.997891	3085	276893	0.011505	100	3.08949	1.98335	194	134	6514	-14677
ROI 346	68	27June2017_Pt2plaque6b.im	50504.6	538.4	12239.4	140.85	17.3	447035	0.257581	18.9541	0.011508	0.000218067	0.0111263	0.000213345	0.781967	2817	244787	0.011505	100	3.08949	1.98335	204	134	6514	-14675
ROI 347	69	27June2017_Pt2plaque6b.im	49767.1	530.65	11297.8	133.35	11	439920	25.9222	19.9825	0.0118032	0.000229899	0.0114118	0.00022478	1.33165	2667	225955	0.011505	100	3.08949	1.98335	214	134	6514	-14673
ROI 348	70	27June2017_Pt2plaque6b.im	49353	522.1	12232.4	143.05	10.3	423354	16.4583	19.1142	0.0116944	0.000219908	0.0113065	0.000215185	1.00658	2861	244648	0.011505	100	3.08949	1.98335	224	134	6514	-14672
ROI 364	71	27June2017_Pt2plaque6b.im	39264.5	405.8	11052.5	123.35	31.95	496549	-29.9548	19.6389	0.0111604	0.000225946	0.0107903	0.000220732	1.19323	2467	221050	0.011505	100	3.08949	1.98335	134	144	6513	-14687
ROI 365	72	27June2017_Pt2plaque6b.im	45130.9	481.15	11012.3	123.3	14.85	486703	-26.8083	19.707	0.0111966	0.000226729	0.0108253	0.000221496	1.18476	2466	220246	0.011505	100	3.08949	1.98335	144	144	6513	-14686
ROI 366	73	27June2017_Pt2plaque6b.im	49160.4	510.05	10470	120.15	2.45	476455	-2.54675	20.4641	0.0114757	0.00023544	0.0110951	0.000229945	1.44148	2403	209399	0.011505	100	3.08949	1.98335	154	144	6513	-14684
ROI 367	74	27June2017_Pt2plaque6b.im	51387.1	550.7	11339	129.8	3.6	465972	-5.02679	19.6395	0.0114472	0.000225953	0.0110676	0.000220857	0.9031	2596	226781	0.011505	100	3.08949	1.98335	164	144	6513	-14682
ROI 368	75	27June2017_Pt2plaque6b.im	54432.8	567.95	12448.2	146.75	7.1	464518	24.668	19.025	0.0117888	0.000218882	0.0113979	0.000214246	0.955262	2935	248965	0.011505	100	3.08949	1.98335	174	144	6513	-14680
ROI 369	76	27June2017_Pt2plaque6b.im	52247.6	558.2	11836.4	140.15	7.85	453158	29.1693	19.5538	0.0118406	0.000224967	0.0114479	0.000220081	0.703573	2803	236728	0.011505	100	3.08949	1.98335	184	144	6513	-14679
ROI 370	77	27June2017_Pt2plaque6b.im	52338.2	555.2	12641.3	141.2	24.75	451591	-29.1406	18.3711	0.0111697	0.00021136	0.0107993	0.00020679	1.52999	2824	252826	0.011505	100	3.08949	1.98335	194	144	6513	-14677
ROI 371	78	27June2017_Pt2plaque6b.im	51166.6	544.45	13496.4	153.8	35.05	444373	-9.50621	17.9605	0.0113956	0.000206636	0.0110177	0.000202379	0.867155	3076	269928	0.011505	100	3.08949	1.98335	204	144	6513	-14675
ROI 372	79	27June2017_Pt2plaque6b.im	51198.5	546.85	11655.9	132.55	14.45	438996	-11.5626	19.3063	0.011372	0.000222119	0.0109949	0.00021716	1.06814	2651	233117	0.011505	100	3.08949	1.98335	214	144	6513	-14673
ROI 373	80	27June2017_Pt2plaque6b.im	48893.9	522.15	13633.4	154.25	17.7	428592	-16.587	17.8054	0.0113142	0.000204851	0.010939	0.000200638	1.26038	3085	272667	0.011505	100	3.08949	1.98335	224	144	6513	-14672
ROI 389	81	27June2017_Pt2plaque6b.im	36084.3	382.85	19235.6	206.15	40.7	482300	-68.4826	14.5847	0.0107171	0.000167798	0.0103617	0.000165054	0.869294	4123	384712	0.011505	100	3.08949	1.98335	134	154	6511	-14687
ROI 390	82	27June2017_Pt2plaque6b.im	42865.4	444.6	12532.5	142.45	18.4	475679	-12.0389	18.6144	0.0113665	0.000214158	0.0109896	0.000209549	0.825723	2849	250649	0.011505	100	3.08949	1.98335	144	154	6511	-14686
ROI 391	83	27June2017_Pt2plaque6b.im	50059.8	506.2	13133.5	139.6	11.55	470710	-76.1177	17.5774	0.0106293	0.000202228	0.0102768	0.00019783	0.984556	2792	262671	0.011505	100	3.08949	1.98335	154	154	6511	-14684
ROI 392	84	27June2017_Pt2plaque6b.im	52900.9	559.05	16176.2	178.1	17.65	464726	-43.0246	16.1225	0.01101	0.000185489	0.0106449	0.000182034	1.05329	3562	323524	0.011505	100	3.08949	1.98335	164	154	6511	-14682
ROI 393	85	27June2017_Pt2plaque6b.im	54295.8	566.7	16147.3	178	18.8	458275	-41.8501	16.1469	0.0110235	0.00018577	0.010658	0.000182308	1.67302	3560	322946	0.011505	100	3.08949	1.98335	174	154	6511	-14680
ROI 394	86	27June2017_Pt2plaque6b.im	52378.9	555.5	15019.8	170.7	15.75	448294	-12.1688	17.0022	0.011365	0.00019561	0.0109881	0.000191848	1.24166	3414	300396	0.011505	100	3.08949	1.98335	184	154	6511	-14679
ROI 395	87	27June2017_Pt2plaque6b.im	51737.7	552.25	12847.8	150.65	22.9	443581	19.1867	18.6761	0.0117257	0.000214868	0.0113369	0.000210386	0.579709	3013	256956	0.011505	100	3.08949	1.98335	194	154	6511	-14677
ROI 396	88	27June2017_Pt2plaque6b.im	51075.9	547.95	14515.8	170.9	53.05	439098	23.327	17.6064	0.0117734	0.000202561	0.0113829	0.000198668	1.0158	3418	290316	0.011505	100	3.08949	1.98335	204	154	6511	-14675
ROI 397	89	27June2017_Pt2plaque6b.im	50364.9	537.95	11543	137.95	24.7	433062	38.7673	19.894	0.011951	0.00022888	0.0115547	0.000223869	0.717136	2759	230859	0.011505	100	3.08949	1.98335	214	154	6511	-14673
ROI 398	90	27June2017_Pt2plaque6b.im	49376.4	526.55	13088.4	154.8	24.7	424246	28.011	18.5845	0.0118273	0.000213814	0.011435	0.000209425	0.779592	3096	261768	0.011505	100	3.08949	1.98335	224	154	6511	-14672
ROI 414	91	27June2017_Pt2plaque6b.im	35438.4	368.45	19137.8	204.95	29.25	460717	-69.1724	14.6165	0.0107092	0.000168163	0.010354	0.000165397	1.35715	4099	382756	0.011505	100	3.08949	1.98335	134	164	6509	-14687
ROI 415	92	27June2017_Pt2plaque6b.im	41388.6	437.25	21508.3	232.2	37.6	458792	-61.6399	13.8438	0.0107958	0.000159273	0.0104378	0.000157003	1.12999	4644	430166	0.011505	100	3.08949	1.98335	144	164	6509	-14686
ROI 416	93	27June2017_Pt2plaque6b.im	46112.2	474.55	13351.1	150.95	12.5	451343	-17.2845	17.9861	0.0113061	0.00020693	0.0109312	0.000202619	0.819784	3019	267023	0.011505	100	3.08949	1.98335	154	164	6509	-14684
ROI 417	94	27June2017_Pt2plaque6b.im	49531.5	517.25	11729.6	134.85	11.9	446149	-0.733968	19.3519	0.0114966	0.000222643	0.0111153	0.000217713	0.898724	2697	234592	0.011505	100	3.08949	1.98335	164	164	6509	-14682
ROI 418	95	27June2017_Pt2plaque6b.im	51403.2	543	17103.8	199.75	30.25	445066	15.0941	16.1536	0.0116787	0.000185847	0.0112914	0.000182709	1.91657	3995	342077	0.011505	100	3.08949	1.98335	174	164	6509	-14680
ROI 419	96	27June2017_Pt2plaque6b.im	51813.7	547.3	19391.6	218.2	47.15	439544	-21.9648	14.8882	0.0112523	0.000171289	0.0108791	0.000168653	0.591814	4364	387832	0.011505	100	3.08949	1.98335	184	164	6509	-14679
ROI 420	97	27June2017_Pt2plaque6b.im	53312.9	573.05	14206.5	167.55	42.8	437013	25.1106	17.8127	0.0117939	0.000204935	0.0114028	0.00020094	1.0125	3351	284130	0.011505	100	3.08949	1.98335	194	164	6509	-14677
ROI 421	98	27June2017_Pt2plaque6b.im	51223.6	546	12573.8	147.05	41.95	429837	16.5145	18.8534	0.011695	0.000216909	0.0113072	0.00021232	1.07103	2941	251475	0.011505	100	3.08949	1.98335	204	164	6509	-14675
ROI 422	99	27June2017_Pt2plaque6b.im	49795.4	527.45	12479.1	150.45	53.1	422131	47.9059	19.2182	0.0120562	0.000221106	0.0116564	0.000216488	0.896806	3009	249582	0.011505	100	3.08949	1.98335	214	164	6509	-14673
ROI 423	100	27June2017_Pt2plaque6b.im	47872.2	505.2	10129.5	114.4	10.7	412136	-18.3668	20.6376	0.0112937	0.000237436	0.0109192	0.000231784	1.31759	2288	202591	0.011505	100	3.08949	1.98335	224	164	6509	-14672
ROI 439	101	27June2017_Pt2plaque6b.im	34363.3	354.85	13314.4	143.55	19.55	449586	-62.8805	17.5836	0.0107816	0.000202299	0.010424	0.000197964	0.738346	2871	266288	0.011505	100	3.08949	1.98335	134	174	6507	-14687
ROI 440	102	27June2017_Pt2plaque6b.im	39999.7	416.7	18907.6	200.4	28.4	444553	-78.756	14.6285	0.0105989	0.000168301	0.0102474	0.000165471	1.18128	4008	378152	0.011505	100	3.08949	1.98335	144	174	6507	-14686
ROI 441	103	27June2017_Pt2plaque6b.im	44673.4	466.25	15828.4	174.05	20.85	440010	-44.2336	16.2883	0.0109961	0.000187396	0.0106314	0.000183844	0.875153	3481	316567	0.011505	100	3.08949	1.98335	154	174	6507	-14684
ROI 442	104	27June2017_Pt2plaque6b.im	49223.9	517.65	19378.4	219.4	28.55	436914	-15.9162	14.9398	0.0113219	0.000171882	0.0109464	0.000169253	1.08203	4388	387568	0.011505	100	3.08949	1.98335	164	174	6507	-14682
ROI 443	105	27June2017_Pt2plaque6b.im	50676.3	525.45	15692.7	179.3	21.25	434966	-6.89316	16.6785	0.0114257	0.000191886	0.0110468	0.00018833	1.12665	3586	313854	0.011505	100	3.08949	1.98335	174	174	6507	-14680
ROI 444	106	27June2017_Pt2plaque6b.im	51817.7	551.55	13974.5	158.15	35.15	432051	-16.3406	17.5889	0.011317	0.00020236	0.0109417	0.000198263	1.73198	3163	279491	0.011505	100	3.08949	1.98335	184	174	6507	-14679
ROI 445	107	27June2017_Pt2plaque6b.im	53539.1	556.95	14382	165.05	59.7	430927	-2.51105	17.4608	0.0114761	0.000200886	0.0110955	0.00019693	1.71097	3301	287641	0.011505	100	3.08949	1.98335	194	174	6507	-14677
ROI 446	108	27June2017_Pt2plaque6b.im	52166.8	546.95	13170.1	152.8	48.65	424528	8.43055	18.3474	0.011602	0.000211087	0.0112172	0.00020672	1.03777	3056	263403	0.011505	100	3.08949	1.98335	204	174	6507	-14675
ROI 447	109	27June2017_Pt2plaque6b.im	49978.9	526.85	11403.8	130.75	42.55	414115	-3.43533	19.5995	0.0114655	0.000225492	0.0110853	0.000220424	1.22288	2615	228076	0.011505	100	3.08949	1.98335	214	174	6507	-14673
ROI 448	110	27June2017_Pt2plaque6b.im	47951.8	513.25	10427.8	118.3	13.55	406406	-13.9353	20.3867	0.0113447	0.000234549	0.0109685	0.000229041	0.868316	2366	208556	0.011505	100	3.08949	1.98335	224	174	6507	-14672
ROI 464	111	27June2017_Pt2plaque6b.im	34554.9	358.25	15949.8	168.3	25.55	438719	-82.846	15.8915	0.0105519	0.000182832	0.0102019	0.000179282	1.43158	3366	318996	0.011505	100	3.08949	1.98335	134	184	6506	-14687
ROI 465	112	27June2017_Pt2plaque6b.im	39513.5	403.3	20004.8	217.85	29.2	434332	-53.4673	14.4176	0.0108899	0.000165875	0.0105287	0.000163319	1.12495	4357	400097	0.011505	100	3.08949	1.98335	144	184	6506	-14686
ROI 466	113	27June2017_Pt2plaque6b.im	44270.1	465.85	18247	201.9	22.5	430025	-38.2562	15.2183	0.0110649	0.000175086	0.0106979	0.000172162	1.39064	4038	364939	0.011505	100	3.08949	1.98335	154	184	6506	-14684
ROI 467	114	27June2017_Pt2plaque6b.im	48980	517.4	11862.5	137.9	18.2	430840	10.4145	19.3514	0.0116248	0.000222638	0.0112393	0.000217763	1.0157	2758	237251	0.011505	100	3.08949	1.98335	164	184	6506	-14682
ROI 468	115	27June2017_Pt2plaque6b.im	50443.6	526.55	10820	127.75	7.05	426320	26.2402	20.4222	0.0118069	0.000234957	0.0114154	0.000229619	1.06319	2555	216399	0.011505	100	3.08949	1.98335	174	184	6506	-14680
ROI 469	116	27June2017_Pt2plaque6b.im	51617.8	539.85	12131.8	139.7	30.65	425931	0.885829	19.044	0.0115152	0.000219101	0.0111333	0.000214336	1.21167	2794	242636	0.011505	100	3.08949	1.98335	184	184	6506	-14679
ROI 470	117	27June2017_Pt2plaque6b.im	53237.4	560.65	12455	145.05	41	422329	12.245	18.9028	0.0116459	0.000217477	0.0112597	0.000212841	0.781047	2901	249101	0.011505	100	3.08949	1.98335	194	184	6506	-14677
ROI 471	118	27June2017_Pt2plaque6b.im	55066.7	577.55	13010.1	151.35	48.45	421652	11.1451	18.485	0.0116332	0.00021267	0.0112474	0.000208245	0.767308	3027	260203	0.011505	100	3.08949	1.98335	204	184	6506	-14675
ROI 472	119	27June2017_Pt2plaque6b.im	51022.3	540.55	11172.6	127.3	37.1	409558	-9.65273	19.7387	0.0113939	0.000227094	0.0110161	0.000221926	0.809374	2546	223452	0.011505	100	3.08949	1.98335	214	184	6506	-14673
ROI 473	120	27June2017_Pt2plaque6b.im	49324.2	519.35	10479	121.5	21.25	402018	7.78943	20.5622	0.0115946	0.000236568	0.0112101	0.000231073	1.24102	2430	209580	0.011505	100	3.08949	1.98335	224	184	6506	-14672
ROI 489	121	27June2017_Pt2plaque6b.im	34344.3	350.8	13550.9	144.45	15.55	427756	-73.463	17.3297	0.0106598	0.000199378	0.0103063	0.000195121	1.01539	2889	271018	0.011505	100	3.08949	1.98335	134	194	6504	-14687
ROI 490	122	27June2017_Pt2plaque6b.im	39693.7	410.9	14177.6	160.4	16.2	422932	-16.6344	17.4599	0.0113136	0.000200876	0.0109384	0.000196845	1.36149	3208	283552	0.011505	100	3.08949	1.98335	144	194	6504	-14686
ROI 491	123	27June2017_Pt2plaque6b.im	44223.2	452.5	16361.6	180.75	47.3	423946	-39.7937	16.0582	0.0110472	0.000184749	0.0106808	0.000181347	1.25497	3615	327233	0.011505	100	3.08949	1.98335	154	194	6504	-14684
ROI 492	124	27June2017_Pt2plaque6b.im	47832.8	504.25	10302.5	117.1	7.3	420260	-12.0666	20.53	0.0113662	0.000236197	0.0109892	0.000230627	1.27104	2342	206050	0.011505	100	3.08949	1.98335	164	194	6504	-14682
ROI 493	125	27June2017_Pt2plaque6b.im	50388.1	531.1	11278.3	129.25	18.1	420097	-3.90613	19.7035	0.0114601	0.000226689	0.01108	0.000221567	1.23011	2585	225566	0.011505	100	3.08949	1.98335	174	194	6504	-14680
ROI 494	126	27June2017_Pt2plaque6b.im	51089.9	535.2	12167.2	145.05	31.85	416234	36.1883	19.3526	0.0119213	0.000222651	0.011526	0.000217904	1.41271	2901	243345	0.011505	100	3.08949	1.98335	184	194	6504	-14679
ROI 495	127	27June2017_Pt2plaque6b.im	52134.3	548.1	11954.5	138.8	35.85	415319	9.18225	19.2649	0.0116106	0.000221643	0.0112256	0.000216806	1.39131	2776	239091	0.011505	100	3.08949	1.98335	194	194	6504	-14677
ROI 496	128	27June2017_Pt2plaque6b.im	53528.1	569.55	11721.7	139.45	35.05	413845	34.0494	19.6963	0.0118967	0.000226606	0.0115022	0.000221672	1.41625	2789	234434	0.011505	100	3.08949	1.98335	204	194	6504	-14675
ROI 497	129	27June2017_Pt2plaque6b.im	50647.2	531.9	12350	141.2	41.5	409880	-6.23691	18.807	0.0114332	0.000216374	0.0110541	0.000211695	0.940009	2824	246999	0.011505	100	3.08949	1.98335	214	194	6504	-14673
ROI 498	130	27June2017_Pt2plaque6b.im	48925.6	514.35	9914.75	113.3	24.1	395126	-6.74333	20.9845	0.0114274	0.000241427	0.0110485	0.000235658	1.00192	2266	198295	0.011505	100	3.08949	1.98335	224	194	6504	-14672
ROI 514	131	27June2017_Pt2plaque6b.im	34290.4	356.15	14827.9	159.2	17.5	423715	-66.7956	16.6268	0.0107365	0.000191292	0.0103805	0.000187436	0.899013	3184	296558	0.011505	100	3.08949	1.98335	134	204	6502	-14687
ROI 515	132	27June2017_Pt2plaque6b.im	39756.2	403.15	14278.3	157.55	17.4	419211	-40.919	17.1796	0.0110342	0.000197652	0.0106683	0.000193641	1.18751	3151	285566	0.011505	100	3.08949	1.98335	144	204	6502	-14686
ROI 516	133	27June2017_Pt2plaque6b.im	46574.6	490.8	13348	152.05	21.9	420451	-9.89339	18.0565	0.0113912	0.00020774	0.0110134	0.00020343	0.944195	3041	266961	0.011505	100	3.08949	1.98335	154	204	6502	-14684
ROI 517	134	27June2017_Pt2plaque6b.im	49600.6	511.05	12362.9	143	9.9	419520	5.37722	18.9079	0.0115669	0.000217535	0.0111833	0.000212862	0.943216	2860	247258	0.011505	100	3.08949	1.98335	164	204	6502	-14682
ROI 518	135	27June2017_Pt2plaque6b.im	51136.7	535.15	10767.4	123.85	15.85	415268	-0.23362	20.2031	0.0115023	0.000232437	0.0111209	0.000227083	1.34384	2477	215348	0.011505	100	3.08949	1.98335	174	204	6502	-14680
ROI 519	136	27June2017_Pt2plaque6b.im	54013.2	564.9	11987.5	140.45	29.9	414650	18.3721	19.3268	0.0117164	0.000222355	0.0113278	0.000217532	1.30085	2809	239750	0.011505	100	3.08949	1.98335	184	204	6502	-14679
ROI 520	137	27June2017_Pt2plaque6b.im	52434.7	549.2	11937.5	133.75	44.35	406711	-26.1462	18.9344	0.0112042	0.00021784	0.0108326	0.000212998	1.18289	2675	238750	0.011505	100	3.08949	1.98335	194	204	6502	-14677
ROI 521	138	27June2017_Pt2plaque6b.im	51489.9	545.35	9823.75	114.8	14.15	400208	15.7293	21.3214	0.011686	0.000245302	0.0112984	0.00023947	1.05551	2296	196475	0.011505	100	3.08949	1.98335	204	204	6502	-14675
ROI 522	139	27June2017_Pt2plaque6b.im	53397.3	570.2	10370.6	119.4	27.1	402742	0.722797	20.596	0.0115133	0.000236957	0.0111315	0.000231412	0.994187	2388	207412	0.011505	100	3.08949	1.98335	214	204	6502	-14673
ROI 523	140	27June2017_Pt2plaque6b.im	48937.2	515.7	9383.05	108.35	23.4	387228	3.68692	21.6851	0.0115474	0.000249487	0.0111645	0.000243425	0.90316	2167	187661	0.011505	100	3.08949	1.98335	224	204	6502	-14672

## Sheet: image1_redux
NAME	ROI_NUM	13C 14N/12C 14N	ER-13C 14N/12 C14N	>2sigma of NegControl	>Theoretical	>3SigmaNC	SEM	t-value	t-dist prob.	Rank	p Critical	Significant?
ROI 198	10	0.0120203	0.000242232	1	1	1	3.83003e-05	13.4554	1.54658e-16	1	0.01	Yes
														NegControl Standard
ROI 422	99	0.0116564	0.000216488	0	1	0								avg (raw)	0.011505
ROI 223	20	0.0116122	0.00021801	0	1	0								std.s	9e-05
ROI 343	65	0.0115791	0.000222851	0	1	0								2STD.s	0.00018
ROI 397	89	0.0115547	0.000223869	0	1	0								avg+2std.s	0.011685
ROI 320	57	0.0115421	0.000202442	0	1	0								avg-2std.s	0.011325
ROI 494	126	0.011526	0.000217904	0	1	0								avg+3sigma	0.011775
ROI 496	128	0.0115022	0.000221672	0	1	0
ROI 369	76	0.0114479	0.000220081	0	1	0
ROI 398	90	0.011435	0.000209425	0	1	0								Theoretical	0.0111235
ROI 468	115	0.0114154	0.000229619	0	1	0
ROI 347	69	0.0114118	0.00022478	0	1	0
ROI 420	97	0.0114028	0.00020094	0	1	0
ROI 368	75	0.0113979	0.000214246	0	1	0
ROI 396	88	0.0113829	0.000198668	0	1	0
ROI 344	66	0.0113616	0.000205347	0	1	0
ROI 197	9	0.0113493	0.000221005	0	1	0
ROI 395	87	0.0113369	0.000210386	0	1	0
ROI 519	136	0.0113278	0.000217532	0	1	0
ROI 421	98	0.0113072	0.00021232	0	1	0
ROI 348	70	0.0113065	0.000215185	0	1	0
ROI 272	39	0.0113013	0.000170399	0	1	0
ROI 521	138	0.0112984	0.00023947	0	1	0
ROI 220	17	0.0112959	0.000184261	0	1	0
ROI 418	95	0.0112914	0.000182709	0	1	0
ROI 323	60	0.0112873	0.000204309	0	1	0
ROI 195	7	0.0112764	0.000197557	0	1	0
ROI 470	117	0.0112597	0.000212841	0	1	0
ROI 471	118	0.0112474	0.000208245	0	1	0
ROI 467	114	0.0112393	0.000217763	0	1	0
ROI 495	127	0.0112256	0.000216806	0	1	0
ROI 446	108	0.0112172	0.00020672	0	1	0
ROI 196	8	0.0112124	0.000191065	0	1	0
ROI 473	120	0.0112101	0.000231073	0	1	0
ROI 298	50	0.011204	0.000188841	0	1	0
ROI 517	134	0.0111833	0.000212862	0	1	0
ROI 523	140	0.0111645	0.000243425	0	1	0
ROI 469	116	0.0111333	0.000214336	0	1	0
ROI 522	139	0.0111315	0.000231412	0	1	0
ROI 346	68	0.0111263	0.000213345	0	1	0
ROI 518	135	0.0111209	0.000227083	0	0	0
ROI 189	1	0.0111161	0.000285469	0	0	0
ROI 417	94	0.0111153	0.000217713	0	0	0
ROI 194	6	0.0111105	0.000198429	0	0	0
ROI 445	107	0.0110955	0.00019693	0	0	0
ROI 366	73	0.0110951	0.000229945	0	0	0
ROI 447	109	0.0110853	0.000220424	0	0	0
ROI 493	125	0.01108	0.000221567	0	0	0
ROI 247	29	0.0110779	0.0001501	0	0	0
ROI 367	74	0.0110676	0.000220857	0	0	0
ROI 218	15	0.0110663	0.000187702	0	0	0
ROI 497	129	0.0110541	0.000211695	0	0	0
ROI 248	30	0.0110503	0.000154391	0	0	0
ROI 498	130	0.0110485	0.000235658	0	0	0
ROI 443	105	0.0110468	0.00018833	0	0	0
ROI 266	33	0.0110232	0.000208347	0	0	0
ROI 371	78	0.0110177	0.000202379	0	0	0
ROI 319	56	0.011017	0.000197906	0	0	0
ROI 472	119	0.0110161	0.000221926	0	0	0
ROI 221	18	0.0110155	0.000174992	0	0	0
ROI 516	133	0.0110134	0.00020343	0	0	0
ROI 241	23	0.0110051	0.000189392	0	0	0
ROI 372	79	0.0109949	0.00021716	0	0	0
ROI 390	82	0.0109896	0.000209549	0	0	0
ROI 492	124	0.0109892	0.000230627	0	0	0
ROI 394	86	0.0109881	0.000191848	0	0	0
ROI 297	49	0.0109849	0.000181964	0	0	0
ROI 448	110	0.0109685	0.000229041	0	0	0
ROI 245	27	0.0109492	0.00015285	0	0	0
ROI 222	19	0.0109478	0.000163953	0	0	0
ROI 442	104	0.0109464	0.000169253	0	0	0
ROI 193	5	0.0109422	0.000203087	0	0	0
ROI 444	106	0.0109417	0.000198263	0	0	0
ROI 373	80	0.010939	0.000200638	0	0	0
ROI 490	122	0.0109384	0.000196845	0	0	0
ROI 416	93	0.0109312	0.000202619	0	0	0
ROI 321	58	0.0109281	0.000183153	0	0	0
ROI 423	100	0.0109192	0.000231784	0	0	0
ROI 295	47	0.0109179	0.000165799	0	0	0
ROI 322	59	0.0109097	0.000168129	0	0	0
ROI 419	96	0.0108791	0.000168653	0	0	0
ROI 243	25	0.0108742	0.000183035	0	0	0
ROI 215	12	0.0108734	0.000227233	0	0	0
ROI 271	38	0.0108526	0.000159699	0	0	0
ROI 273	40	0.0108432	0.00015339	0	0	0
ROI 520	137	0.0108326	0.000212998	0	0	0
ROI 365	72	0.0108253	0.000221496	0	0	0
ROI 289	41	0.0108171	0.000264873	0	0	0
ROI 246	28	0.0108169	0.000147647	0	0	0
ROI 265	32	0.0108084	0.000234771	0	0	0
ROI 214	11	0.0108022	0.000264279	0	0	0
ROI 370	77	0.0107993	0.00020679	0	0	0
ROI 291	43	0.0107962	0.00019854	0	0	0
ROI 190	2	0.0107942	0.000225711	0	0	0
ROI 364	71	0.0107903	0.000220732	0	0	0
ROI 342	64	0.0107892	0.000212997	0	0	0
ROI 345	67	0.010772	0.00019756	0	0	0
ROI 294	46	0.0107686	0.000161255	0	0	0
ROI 192	4	0.0107622	0.000195445	0	0	0
ROI 296	48	0.0107353	0.000146551	0	0	0
ROI 219	16	0.0107335	0.000174631	0	0	0
ROI 318	55	0.0107315	0.000172313	0	0	0
ROI 242	24	0.0107279	0.00017575	0	0	0
ROI 239	21	0.0107037	0.000287734	0	0	0
ROI 466	113	0.0106979	0.000172162	0	0	0
ROI 491	123	0.0106808	0.000181347	0	0	0
ROI 269	36	0.010673	0.000159718	0	0	0
ROI 264	31	0.0106712	0.000282076	0	0	0
ROI 515	132	0.0106683	0.000193641	0	0	0
ROI 393	85	0.010658	0.000182308	0	0	0
ROI 270	37	0.0106549	0.000150562	0	0	0
ROI 392	84	0.0106449	0.000182034	0	0	0
ROI 441	103	0.0106314	0.000183844	0	0	0
ROI 314	51	0.0106081	0.000223523	0	0	0
ROI 244	26	0.0105477	0.000149514	0	0	0
ROI 465	112	0.0105287	0.000163319	0	0	0
ROI 339	61	0.0105274	0.000194032	0	0	0
ROI 191	3	0.0105165	0.000172527	0	0	0
ROI 341	63	0.0104909	0.000204606	0	0	0
ROI 240	22	0.0104897	0.000223002	0	0	0
ROI 293	45	0.0104611	0.000140913	0	0	0
ROI 340	62	0.01045	0.000203439	0	0	0
ROI 415	92	0.0104378	0.000157003	0	0	0
ROI 317	54	0.010429	0.000166541	0	0	0
ROI 439	101	0.010424	0.000197964	0	0	0
ROI 292	44	0.0104052	0.000152736	0	0	0
ROI 217	14	0.0104014	0.000150754	0	0	0
ROI 316	53	0.0103816	0.00015669	0	0	0
ROI 514	131	0.0103805	0.000187436	0	0	0
ROI 389	81	0.0103617	0.000165054	0	0	0
ROI 414	91	0.010354	0.000165397	0	0	0
ROI 315	52	0.0103473	0.000201609	0	0	0
ROI 216	13	0.0103287	0.000171431	0	0	0
ROI 267	34	0.0103124	0.000151875	0	0	0
ROI 489	121	0.0103063	0.000195121	0	0	0
ROI 268	35	0.0103036	0.000155931	0	0	0
ROI 391	83	0.0102768	0.00019783	0	0	0
ROI 440	102	0.0102474	0.000165471	0	0	0
ROI 290	42	0.0102367	0.000210777	0	0	0
ROI 464	111	0.0102019	0.000179282	0	0	0
