# Supplementary material for: Amyloid-β Plaques in Clinical Alzheimer’s Disease Brain Incorporate Stable Isotope Tracer In Vivo and Exhibit Nanoscale Heterogeneity
Source: Front Neurol. 2018 Mar 22;9:169. doi: 10.3389/fneur.2018.00169 (PMC5874304; doi:10.3389/fneur.2018.00169)
Supplement: Supplementary file 9 [file data_sheet_8.xlsx]

## Sheet: SiCTest_forPlaque6
Name	Sample	Blocks	X Pos	Y Pos	X	Y	Start Current (nA)	End Current (nA)	12C Counts	12C Rate	13C Counts	13C Rate	12C 14N Counts	12C 14N Rate	13C 14N Counts	13C 14N Rate	31P Counts	31P Rate	12C/ 13C Ratio	12C/ 13C Mean Error	12C/ 13C Corr. Ratio	12C/ 13C Poisson Error	13C/ 12C Ratio	13C/ 12C Mean Error	13C/ 12C Corr. Ratio	13C/ 12C Poisson Error	12C 14N/ 13C 14N Ratio	12C 14N/ 13C 14N Mean Error	12C 14N/ 13C 14N Corr. Ratio	12C 14N/ 13C 14N Poisson Error	13C 14N/ 12C 14N Ratio	13C 14N/ 12C 14N Mean Error	13C 14N/ 12C 14N Corr. Ratio	13C 14N/ 12C 14N Poisson Error	12C 14N/ 12C Ratio	12C 14N/ 12C Mean Error	12C 14N/ 12C Corr. Ratio	12C 14N/ 12C Poisson Error	31P/ 12C 14N Ratio	31P/ 12C 14N Mean Error	31P/ 12C 14N Corr. Ratio	31P/ 12C 14N Poisson Error	31P/ 12C Ratio	31P/ 12C Mean Error	31P/ 12C Corr. Ratio	31P/ 12C Poisson Error
D:\User_data\Norelle\30April2017_Pt2_Cont2\30April2017_SiCTest22.is	SiCTest22	10	-39128	13	32.5	32.5	15.323	15.467	29710000	145100	318000	1553	4255000	20780	45430	221.8	4270	20.85	93.42	0.1635	93.91	0.1663	0.0107	1.863e-05	0.01065	1.905e-05	93.67	0.4721	93.74	0.4421	0.01068	5.359e-05	0.01067	5.039e-05	0.1432	0.0006732	0.1426	7.419e-05	0.001004	1.535e-05	0.001003	1.535e-05	0.0001437	2.17e-06	0.000143	2.199e-06
D:\User_data\Norelle\30April2017_Pt2_Cont2\30April2017_SiCTest23.is	SiCTest23	10	-39128	13	32.5	32.5	15.426	15.5	29450000	143800	316000	1543	4179000	20400	44460	217.1	4147	20.25	93.2	0.1575	93.68	0.1668	0.01073	1.813e-05	0.01067	1.921e-05	93.99	0.485	94.06	0.4483	0.01064	5.437e-05	0.01063	5.075e-05	0.1419	0.0003348	0.1412	7.42e-05	0.0009924	1.657e-05	0.0009916	1.538e-05	0.0001408	2.309e-06	0.0001401	2.182e-06
D:\User_data\Norelle\30April2017_Pt2_Cont2\30April2017_SiCTest24.is	SiCTest24	10	-39128	13	32.5	32.5	15.488	15.525	29610000	144600	317100	1548	4131000	20170	44200	215.8	4172	20.37	93.37	0.1923	93.86	0.1671	0.01071	2.206e-05	0.01065	1.917e-05	93.46	0.4766	93.52	0.4467	0.0107	5.414e-05	0.01069	5.115e-05	0.1395	0.0003725	0.1389	7.324e-05	0.00101	1.707e-05	0.001009	1.565e-05	0.0001409	2.423e-06	0.0001402	2.184e-06
																																Avg	0.0106633	5.07633e-05

## Sheet: NegControl_forPlaque6
Name	Sample	Blocks	X Pos	Y Pos	X	Y	Start Current (nA)	End Current (nA)	12C Counts	12C Rate	13C Counts	13C Rate	12C 14N Counts	12C 14N Rate	13C 14N Counts	13C 14N Rate	31P Counts	31P Rate	12C/ 13C Ratio	12C/ 13C Mean Error	12C/ 13C Corr. Ratio	12C/ 13C Poisson Error	13C/ 12C Ratio	13C/ 12C Mean Error	13C/ 12C Corr. Ratio	13C/ 12C Poisson Error	12C 14N/ 13C 14N Ratio	12C 14N/ 13C 14N Mean Error	12C 14N/ 13C 14N Corr. Ratio	12C 14N/ 13C 14N Poisson Error	13C 14N/ 12C 14N Ratio	13C 14N/ 12C 14N Mean Error	13C 14N/ 12C 14N Corr. Ratio	13C 14N/ 12C 14N Poisson Error	12C 14N/ 12C Ratio	12C 14N/ 12C Mean Error	12C 14N/ 12C Corr. Ratio	12C 14N/ 12C Poisson Error	31P/ 12C 14N Ratio	31P/ 12C 14N Mean Error	31P/ 12C 14N Corr. Ratio	31P/ 12C 14N Poisson Error	31P/ 12C Ratio	31P/ 12C Mean Error	31P/ 12C Corr. Ratio	31P/ 12C Poisson Error
D:\User_data\Norelle\30April2017_Pt2_Cont2\30April2017_NegControl10.is	NegControl10	10	-7934	-11323	32.5	32.5	15.68	15.665	11920000	58220	130600	637.6	2453000	11980	27250	133	18120	88.45	91.3	0.2383	91.49	0.2538	0.01095	2.88e-05	0.01093	3.045e-05	90.02	0.6301	90.06	0.5482	0.01111	7.587e-05	0.0111	6.765e-05	0.2057	0.001107	0.2054	0.0001442	0.007385	8.567e-05	0.007382	5.51e-05	0.001519	1.417e-05	0.001516	1.13e-05
D:\User_data\Norelle\30April2017_Pt2_Cont2\30April2017_NegControl11.is	NegControl11	10	-7934	-11323	32.5	32.5	15.653	15.675	10900000	53240	119600	584.1	2110000	10300	23720	115.8	18170	88.7	91.15	0.2926	91.32	0.2652	0.01097	3.5e-05	0.01095	3.193e-05	88.94	0.5852	88.97	0.5808	0.01124	7.646e-05	0.01124	7.342e-05	0.1935	0.0007314	0.1932	0.0001455	0.00861	8.955e-05	0.008607	6.415e-05	0.001666	1.403e-05	0.001663	1.238e-05
																																avg (raw)	0.01117	7.0535e-05
																																std.s	9.89949e-05
																																2STD.s	0.00019799
																																avg+2std.s	0.011368
																																avg-std.s	0.010972
																																avg+1std.s	0.011269
																																avg-1std.s	0.011071
																																avg+3sigma	0.011467

## Sheet: Plaque6_image1Data_30April2017
									Theoretical	0.0111235
Image filename: Plaque6redo_1.im
Imaged Species: 12C 13C 12C 14N 13C 14N 31P SE
Included cycles:
Data Average +/- Poisson error									Raw	Raw	Raw	Raw	Norm	Norm
NAME	ROI_NUM	IMAGEFILE	12C	13C	12C 14N	13C 14N	31P	SE	d-13C 14N/12C 14N	ER-13C 14N/12C 14N	13C 14N/12C 14N	ER-13C 14N/12C 14N	13C 14N/12C 14N	ER-13C 14N/12 C14N	CHSQ2	TOTNUM2	TOTDEN2	STD2	NPIX	ROIAREA	ROIDIAM	ROIX	ROIY	ROI_XSTG	ROI_YSTG
ROI 1	1	Plaque5redo_1.im	12899.7	132.72	9741.04	96.64	24.64	630609	-111.825	25.6808	0.00992091	0.000286855	0.00987959	0.000292393	1.10143	1208	121763	0.01117	100	0.953522	1.10184	6	6	1381	-3314
ROI 2	2	Plaque5redo_1.im	13619.4	142.8	7944.64	81.76	23.6	613931	-78.6737	28.9675	0.0102912	0.000323567	0.0102483	0.000328654	0.934673	1022	99308	0.01117	100	0.953522	1.10184	16	6	1381	-3313
ROI 3	3	Plaque5redo_1.im	13484.2	142.4	6340.4	64.88	23.04	623546	-83.9039	32.3327	0.0102328	0.000361156	0.0101902	0.000365362	0.880331	811	79255	0.01117	100	0.953522	1.10184	26	6	1381	-3312
ROI 4	4	Plaque5redo_1.im	13344.8	139.44	6985.44	72	19.28	618157	-77.2468	30.9166	0.0103072	0.000345338	0.0102642	0.000349954	0.927339	900	87318	0.01117	100	0.953522	1.10184	36	6	1381	-3311
ROI 5	5	Plaque5redo_1.im	12923.2	136	8116.72	83.84	16.64	629292	-75.2645	28.7123	0.0103293	0.000320717	0.0102863	0.000325919	1.2933	1048	101459	0.01117	100	0.953522	1.10184	46	6	1381	-3310
ROI 6	6	Plaque5redo_1.im	13201.4	138.16	6758.48	66.88	10.72	627325	-114.081	30.7914	0.00989572	0.00034394	0.00985449	0.000348114	0.830033	836	84481	0.01117	100	0.953522	1.10184	56	6	1381	-3309
ROI 7	7	Plaque5redo_1.im	13528.2	137.44	5795.2	61.68	9.52	622584	-47.1538	34.498	0.0106433	0.000385343	0.010599	0.000389531	0.856043	771	72440	0.01117	100	0.953522	1.10184	66	6	1381	-3309
ROI 8	8	Plaque5redo_1.im	12844.8	137.6	9177.12	98.56	12	626075	-38.5181	27.5395	0.0107398	0.000307616	0.010695	0.000313691	0.830615	1232	114714	0.01117	100	0.953522	1.10184	76	6	1381	-3308
ROI 9	9	Plaque5redo_1.im	13131	139.12	8893.76	87.92	12	620292	-114.988	26.8279	0.00988558	0.000299667	0.0098444	0.000304825	1.3662	1099	111172	0.01117	100	0.953522	1.10184	86	6	1381	-3307
ROI 10	10	Plaque5redo_1.im	13394	138.24	7737.76	75.52	13.04	615781	-126.237	28.577	0.00975993	0.000319205	0.00971927	0.000323746	1.05211	944	96722	0.01117	100	0.953522	1.10184	96	6	1381	-3306
ROI 11	11	Plaque5redo_1.im	13209	139.36	9841.12	100.16	12.72	613865	-88.8358	25.8817	0.0101777	0.000289099	0.0101353	0.000294923	1.49419	1252	123014	0.01117	100	0.953522	1.10184	106	6	1381	-3305
ROI 12	12	Plaque5redo_1.im	13548.6	142.96	7312.64	78.64	10.32	608648	-37.2442	30.8718	0.010754	0.000344838	0.0107092	0.000349997	0.968904	983	91408	0.01117	100	0.953522	1.10184	116	6	1381	-3304
ROI 13	13	Plaque5redo_1.im	13380.6	148.96	8946.16	94	14.08	608669	-59.3284	27.586	0.0105073	0.000308136	0.0104635	0.000313885	1.32145	1175	111827	0.01117	100	0.953522	1.10184	126	6	1381	-3303
ROI 14	14	Plaque5redo_1.im	14000.2	154.8	6225.84	62.72	7.2	597138	-98.1072	32.3723	0.0100741	0.000361599	0.0100322	0.000365622	0.998278	784	77823	0.01117	100	0.953522	1.10184	136	6	1381	-3302
ROI 15	15	Plaque5redo_1.im	13809.2	144.64	7127.76	73.6	10.56	593050	-75.5752	30.6343	0.0103258	0.000342185	0.0102828	0.000346891	1.20848	920	89097	0.01117	100	0.953522	1.10184	146	6	1381	-3301
ROI 16	16	Plaque5redo_1.im	13185.4	135.12	10671.9	114.96	19.36	598712	-35.6137	25.577	0.0107722	0.000285695	0.0107273	0.000292458	0.8311	1437	133399	0.01117	100	0.953522	1.10184	156	6	1381	-3300
ROI 17	17	Plaque5redo_1.im	13685.4	145.84	8415.04	91.76	14.56	588271	-23.7882	28.9813	0.0109043	0.000323721	0.0108589	0.000329584	0.668689	1147	105188	0.01117	100	0.953522	1.10184	166	6	1381	-3299
ROI 18	18	Plaque5redo_1.im	13034.7	141.68	11686.2	128.32	21.2	593034	-16.9642	24.6796	0.0109805	0.000275671	0.0109348	0.000283074	0.957906	1604	146077	0.01117	100	0.953522	1.10184	176	6	1381	-3298
ROI 19	19	Plaque5redo_1.im	13587.6	144.64	9123.44	95.52	20.08	581153	-62.6916	27.2673	0.0104697	0.000304576	0.0104261	0.00031037	1.128	1194	114043	0.01117	100	0.953522	1.10184	186	6	1381	-3297
ROI 20	20	Plaque5redo_1.im	13204.3	140.08	11786.9	125.28	19.6	585298	-48.4541	24.173	0.0106288	0.000270012	0.0105845	0.00027707	0.854954	1566	147336	0.01117	100	0.953522	1.10184	196	6	1381	-3296
ROI 21	21	Plaque5redo_1.im	13975.8	147.44	7832.4	88	11.92	569721	5.85332	30.4975	0.0112354	0.000340657	0.0111886	0.000346517	0.704175	1100	97905	0.01117	100	0.953522	1.10184	206	6	1381	-3295
ROI 22	22	Plaque5redo_1.im	13836.6	153.2	8790	98.8	12	570307	6.27088	28.7944	0.01124	0.000321634	0.0111932	0.000328	0.932751	1235	109875	0.01117	100	0.953522	1.10184	216	6	1381	-3294
ROI 23	23	Plaque5redo_1.im	14226.6	152.96	7215.12	75.6	11.12	561281	-61.952	30.6742	0.010478	0.00034263	0.0104343	0.000347507	0.745879	945	90189	0.01117	100	0.953522	1.10184	226	6	1381	-3293
ROI 24	24	Plaque5redo_1.im	14135.4	147.76	8641.52	93.12	12.8	559246	-35.2836	28.4283	0.0107759	0.000317544	0.010731	0.0003234	0.770057	1164	108019	0.01117	100	0.953522	1.10184	236	6	1381	-3292
ROI 25	25	Plaque5redo_1.im	14318.2	154	8363.68	89.28	13.2	551029	-44.3395	28.7592	0.0106747	0.000321241	0.0106303	0.000326869	0.865175	1116	104546	0.01117	100	0.953522	1.10184	246	6	1381	-3291
ROI 26	26	Plaque5redo_1.im	12061	129.2	8669.68	93.44	22.88	646813	-35.1127	28.3846	0.0107778	0.000317056	0.0107329	0.000322928	0.742294	1168	108371	0.01117	100	0.953522	1.10184	6	16	1380	-3314
ROI 27	27	Plaque5redo_1.im	12188.4	128.08	7876.4	78.8	18.4	639656	-104.336	28.6806	0.0100046	0.000320363	0.0099629	0.000325172	1.03536	985	98455	0.01117	100	0.953522	1.10184	16	16	1380	-3313
ROI 28	28	Plaque5redo_1.im	12896	133.6	3330.08	32	12.8	634159	-139.715	43.2204	0.00960938	0.000482772	0.00956935	0.000484544	1.13052	400	41626	0.01117	100	0.953522	1.10184	26	16	1380	-3312
ROI 29	29	Plaque5redo_1.im	11660.5	123.04	9240.64	95.6	23.04	640702	-73.8045	26.9311	0.0103456	0.00030082	0.0103025	0.00030655	1.28198	1195	115508	0.01117	100	0.953522	1.10184	36	16	1380	-3311
ROI 30	30	Plaque5redo_1.im	13025.5	139.12	5892.4	58.88	18.16	623285	-105.413	33.1392	0.00999253	0.000370165	0.00995091	0.000373941	0.76287	736	73655	0.01117	100	0.953522	1.10184	46	16	1380	-3310
ROI 31	31	Plaque5redo_1.im	12400.7	135.76	6642	70	12.72	635534	-56.4911	32.0641	0.010539	0.000358156	0.0104951	0.000362769	0.919086	875	83025	0.01117	100	0.953522	1.10184	56	16	1380	-3309
ROI 32	32	Plaque5redo_1.im	12471.8	130.24	8314.16	80.32	11.36	634234	-135.127	27.4267	0.00966063	0.000306356	0.00962038	0.000311069	1.05534	1004	103927	0.01117	100	0.953522	1.10184	66	16	1380	-3309
ROI 33	33	Plaque5redo_1.im	12566.7	131.28	7825.68	82.8	10.32	628106	-52.7708	29.5985	0.0105806	0.000330616	0.0105365	0.000335894	1.08271	1035	97821	0.01117	100	0.953522	1.10184	76	16	1380	-3308
ROI 34	34	Plaque5redo_1.im	12428.6	130.88	9001.76	88.96	14.88	625013	-115.263	26.6623	0.00988251	0.000297818	0.00984134	0.000303018	0.698827	1112	112522	0.01117	100	0.953522	1.10184	86	16	1380	-3307
ROI 35	35	Plaque5redo_1.im	13231.2	141.36	5042.08	53.6	6.96	616515	-48.296	36.9624	0.0106305	0.00041287	0.0105863	0.00041655	0.985771	670	63026	0.01117	100	0.953522	1.10184	96	16	1380	-3306
ROI 36	36	Plaque5redo_1.im	12960.2	134.72	7337.12	73.36	8.96	619946	-104.882	29.7068	0.00999847	0.000331825	0.00995682	0.000336371	0.597452	917	91714	0.01117	100	0.953522	1.10184	106	16	1380	-3305
ROI 37	37	Plaque5redo_1.im	12934.7	134.4	8856.88	90.8	10.48	617045	-82.1918	27.3822	0.0102519	0.00030586	0.0102092	0.000311333	0.943387	1135	110711	0.01117	100	0.953522	1.10184	116	16	1380	-3304
ROI 38	38	Plaque5redo_1.im	13021	141.76	7739.44	78.88	10.32	613041	-87.5602	29.2057	0.010192	0.000326228	0.0101495	0.00033113	0.664211	986	96743	0.01117	100	0.953522	1.10184	126	16	1380	-3303
ROI 39	39	Plaque5redo_1.im	12965.4	133.76	8126.56	82.56	9.76	607815	-90.4852	28.4554	0.0101593	0.000317847	0.010117	0.000322906	2.1488	1032	101582	0.01117	100	0.953522	1.10184	136	16	1380	-3302
ROI 40	40	Plaque5redo_1.im	12481.9	134.72	12480.6	127.52	18.48	607474	-85.2798	23.0278	0.0102174	0.00025722	0.0101749	0.000264084	0.710273	1594	156008	0.01117	100	0.953522	1.10184	146	16	1380	-3301
ROI 41	41	Plaque5redo_1.im	12692.6	137.92	11011.6	112.24	20.08	603650	-87.4765	24.486	0.0101929	0.000273508	0.0101504	0.000279809	2.07456	1403	137645	0.01117	100	0.953522	1.10184	156	16	1380	-3300
ROI 42	42	Plaque5redo_1.im	13458.6	143.28	6608.48	69.28	18.96	590128	-61.4593	32.0596	0.0104835	0.000358106	0.0104398	0.000362657	0.512199	866	82606	0.01117	100	0.953522	1.10184	166	16	1380	-3299
ROI 43	43	Plaque5redo_1.im	13733	138.4	6019.28	63.2	19.68	587084	-60.0184	33.6182	0.0104996	0.000375515	0.0104559	0.000379735	0.912214	790	75241	0.01117	100	0.953522	1.10184	176	16	1380	-3298
ROI 44	44	Plaque5redo_1.im	13721.1	147.68	5642.16	62.56	14.4	583699	-7.34536	35.6935	0.011088	0.000398697	0.0110418	0.000403112	1.05673	782	70527	0.01117	100	0.953522	1.10184	186	16	1380	-3297
ROI 45	45	Plaque5redo_1.im	13439.2	143.6	7056.8	78.8	11.84	582995	-0.310246	32.0301	0.0111665	0.000357776	0.01112	0.00036314	0.871221	985	88210	0.01117	100	0.953522	1.10184	196	16	1380	-3296
ROI 46	46	Plaque5redo_1.im	13044.9	141.76	9798.88	110	17.36	584836	4.99312	27.2543	0.0112258	0.000304431	0.011179	0.000311273	0.911206	1375	122486	0.01117	100	0.953522	1.10184	206	16	1380	-3295
ROI 47	47	Plaque5redo_1.im	12846.7	128.96	11519.5	120.88	18.32	584624	-60.5647	24.2941	0.0104935	0.000271365	0.0104498	0.000278175	1.01559	1511	143994	0.01117	100	0.953522	1.10184	216	16	1380	-3294
ROI 48	48	Plaque5redo_1.im	13812.4	145.2	6427.12	66.08	10.96	569062	-79.5494	32.1908	0.0102814	0.000359571	0.0102386	0.000363863	1.00051	826	80339	0.01117	100	0.953522	1.10184	226	16	1380	-3293
ROI 49	49	Plaque5redo_1.im	14237.8	148.48	4732.96	52.88	15.52	559205	0.242794	39.1217	0.0111727	0.000436989	0.0111262	0.000440804	0.951075	661	59162	0.01117	100	0.953522	1.10184	236	16	1380	-3292
ROI 50	50	Plaque5redo_1.im	14131.8	146.72	7292.8	78.24	12.72	560536	-39.5354	30.8766	0.0107284	0.000344891	0.0106837	0.000350018	0.769413	978	91160	0.01117	100	0.953522	1.10184	246	16	1380	-3291
ROI 51	51	Plaque5redo_1.im	12477.5	129.04	4839.76	45.92	11.92	645620	-150.575	35.6221	0.00948807	0.000397899	0.00944855	0.000400708	0.884537	574	60497	0.01117	100	0.953522	1.10184	6	26	1379	-3314
ROI 52	52	Plaque5redo_1.im	11854.7	123.12	8090.16	79.12	22.64	640318	-124.46	27.9764	0.00977978	0.000312496	0.00973904	0.000317213	1.07298	989	101127	0.01117	100	0.953522	1.10184	16	26	1379	-3313
ROI 53	53	Plaque5redo_1.im	12106	124.08	7900.16	80	22.24	628711	-93.4308	28.813	0.0101264	0.000321841	0.0100842	0.000326766	1.40427	1000	98752	0.01117	100	0.953522	1.10184	26	26	1379	-3312
ROI 54	54	Plaque5redo_1.im	12204.8	125.12	8825.84	90.48	21.92	625156	-82.2099	27.4301	0.0102517	0.000306394	0.010209	0.000311854	1.4944	1131	110323	0.01117	100	0.953522	1.10184	36	26	1379	-3311
ROI 55	55	Plaque5redo_1.im	13218	143.44	3134.72	32.24	15.6	616662	-79.2471	46.1012	0.0102848	0.000514951	0.010242	0.000516868	1.67297	403	39184	0.01117	100	0.953522	1.10184	46	26	1379	-3310
ROI 56	56	Plaque5redo_1.im	12113	129.44	5051.28	51.44	8.24	636769	-88.3117	36.1361	0.0101836	0.00040364	0.0101411	0.000407028	1.66954	643	63141	0.01117	100	0.953522	1.10184	56	26	1379	-3309
ROI 57	57	Plaque5redo_1.im	12830.6	134.32	3113.36	33.28	3.92	626390	-43.0245	47.1697	0.0106894	0.000526885	0.0106449	0.000528979	0.916049	416	38917	0.01117	100	0.953522	1.10184	66	26	1379	-3309
ROI 58	58	Plaque5redo_1.im	12510.4	139.04	5106.56	48.16	6.8	625958	-155.684	34.5736	0.00943101	0.000386187	0.00939172	0.000389125	1.46723	602	63832	0.01117	100	0.953522	1.10184	76	26	1379	-3308
ROI 59	59	Plaque5redo_1.im	11849.1	127.36	10016.6	102.48	17.76	625855	-84.0593	25.7219	0.0102311	0.000287314	0.0101884	0.000293261	1.02219	1281	125207	0.01117	100	0.953522	1.10184	86	26	1379	-3307
ROI 60	60	Plaque5redo_1.im	12603.5	130.32	7471.04	72.24	8.96	620103	-134.348	28.946	0.00966934	0.000323327	0.00962906	0.000327671	1.15588	903	93388	0.01117	100	0.953522	1.10184	96	26	1379	-3306
ROI 61	61	Plaque5redo_1.im	12710.7	138.4	6005.92	60.88	12.4	617454	-92.5099	33.0628	0.0101367	0.000369312	0.0100944	0.000373256	0.932969	761	75074	0.01117	100	0.953522	1.10184	106	26	1379	-3305
ROI 62	62	Plaque5redo_1.im	12971.8	132.4	3909.04	39.36	8.8	611119	-98.5704	40.8437	0.010069	0.000456224	0.010027	0.000458714	1.42136	492	48863	0.01117	100	0.953522	1.10184	116	26	1379	-3304
ROI 63	63	Plaque5redo_1.im	13195	137.52	4132.72	42.32	11.12	607689	-83.2382	40.0628	0.0102402	0.000447501	0.0101976	0.000450265	1.15585	529	51659	0.01117	100	0.953522	1.10184	126	26	1379	-3303
ROI 64	64	Plaque5redo_1.im	12687.8	139.6	7462.56	74.56	9.84	610630	-105.532	29.4453	0.00999121	0.000328904	0.00994959	0.000333505	1.12326	932	93282	0.01117	100	0.953522	1.10184	136	26	1379	-3302
ROI 65	65	Plaque5redo_1.im	12383.7	132.72	10615.2	109.36	14.48	609960	-77.6895	25.0737	0.0103022	0.000280073	0.0102593	0.000286332	1.24867	1367	132690	0.01117	100	0.953522	1.10184	146	26	1379	-3301
ROI 66	66	Plaque5redo_1.im	12726.5	129.92	8229.28	88.08	9.12	601912	-41.7865	29.0322	0.0107032	0.00032429	0.0106587	0.000329878	1.26286	1101	102866	0.01117	100	0.953522	1.10184	156	26	1379	-3300
ROI 67	67	Plaque5redo_1.im	12758.2	133.36	7939.92	79.44	11.2	598526	-104.285	28.5665	0.0100051	0.000319088	0.00996346	0.000323928	1.18106	993	99249	0.01117	100	0.953522	1.10184	166	26	1379	-3299
ROI 68	68	Plaque5redo_1.im	12791.2	134.4	8120.48	87.2	16.32	596943	-38.6498	29.2744	0.0107383	0.000326995	0.0106936	0.00033256	1.24004	1090	101506	0.01117	100	0.953522	1.10184	176	26	1379	-3298
ROI 69	69	Plaque5redo_1.im	13785.8	149.2	2852.56	31.92	4.48	583306	1.78594	50.4318	0.0111899	0.000563324	0.0111433	0.000565373	0.766038	399	35657	0.01117	100	0.953522	1.10184	186	26	1379	-3297
ROI 70	70	Plaque5redo_1.im	12449.1	134.64	10617.2	113.6	23.28	595351	-42.111	25.5554	0.0106996	0.000285453	0.010655	0.000292119	0.683128	1420	132715	0.01117	100	0.953522	1.10184	196	26	1379	-3296
ROI 71	71	Plaque5redo_1.im	12884.6	141.6	9023.28	97.12	15.28	582912	-36.4127	27.804	0.0107633	0.00031057	0.0107184	0.000316596	0.951833	1214	112791	0.01117	100	0.953522	1.10184	206	26	1379	-3295
ROI 72	72	Plaque5redo_1.im	12308.7	133.44	12785.5	133.92	18.8	590125	-62.2785	23.0388	0.0104743	0.000257343	0.0104307	0.0002646	1.17969	1674	159819	0.01117	100	0.953522	1.10184	216	26	1379	-3294
ROI 73	73	Plaque5redo_1.im	13303.9	138.24	7891.76	85.6	13.28	576057	-28.9385	29.8468	0.0108468	0.000333389	0.0108016	0.000338934	0.738461	1070	98647	0.01117	100	0.953522	1.10184	226	26	1379	-3293
ROI 74	74	Plaque5redo_1.im	13582.6	144.8	7529.6	80.56	12.88	572661	-42.1569	30.3452	0.0106991	0.000338956	0.0106545	0.000344184	0.809327	1007	94120	0.01117	100	0.953522	1.10184	236	26	1379	-3292
ROI 75	75	Plaque5redo_1.im	14213.7	149.36	5453.04	56.32	9.68	561615	-75.364	35.028	0.0103282	0.000391263	0.0102852	0.000395009	0.829553	704	68163	0.01117	100	0.953522	1.10184	246	26	1379	-3291
ROI 76	76	Plaque5redo_1.im	12949.2	132.48	4419.2	45.2	14.64	628476	-84.3245	38.7193	0.0102281	0.000432494	0.0101855	0.000435469	1.71314	565	55240	0.01117	100	0.953522	1.10184	6	36	1378	-3314
ROI 77	77	Plaque5redo_1.im	11885.8	119.76	6761.68	65.6	15.2	641421	-131.448	30.4779	0.00970173	0.000340439	0.00966132	0.000344466	1.55142	820	84521	0.01117	100	0.953522	1.10184	16	36	1378	-3313
ROI 78	78	Plaque5redo_1.im	11772.9	127.68	8093.52	82.96	21.68	636863	-82.3478	28.642	0.0102502	0.000319931	0.0102075	0.000325053	0.921508	1037	101169	0.01117	100	0.953522	1.10184	26	36	1378	-3312
ROI 79	79	Plaque5redo_1.im	12383.4	134.72	8029.92	76.24	17.44	624630	-150.001	27.6646	0.00949449	0.000309013	0.00945494	0.000313465	1.23535	953	100374	0.01117	100	0.953522	1.10184	36	36	1378	-3311
ROI 80	80	Plaque5redo_1.im	12278.6	130.24	3329.12	33.68	22.88	625516	-94.2894	44.3644	0.0101168	0.00049555	0.0100746	0.000497569	0.962163	421	41614	0.01117	100	0.953522	1.10184	46	36	1378	-3310
ROI 81	81	Plaque5redo_1.im	11908.2	125.84	5186.64	54.16	13.92	630427	-65.1555	36.1161	0.0104422	0.000403417	0.0103987	0.000407068	0.954081	677	64833	0.01117	100	0.953522	1.10184	56	36	1378	-3309
ROI 82	82	Plaque5redo_1.im	11517.8	120.4	11445.4	114.08	19.92	632632	-107.673	23.7475	0.00996729	0.000265259	0.00992577	0.000271489	1.22235	1426	143068	0.01117	100	0.953522	1.10184	66	36	1378	-3309
ROI 83	83	Plaque5redo_1.im	11552.4	118.64	10305.3	106.88	17.44	628229	-71.4966	25.5341	0.0103714	0.000285216	0.0103282	0.00029142	0.923156	1336	128816	0.01117	100	0.953522	1.10184	76	36	1378	-3308
ROI 84	84	Plaque5redo_1.im	11323.1	116.88	14246.6	155.36	27.36	626879	-23.7218	22.2743	0.010905	0.000248804	0.0108596	0.000257082	1.13037	1942	178083	0.01117	100	0.953522	1.10184	86	36	1378	-3307
ROI 85	85	Plaque5redo_1.im	11974.5	127.2	9819.2	102.48	22.32	617731	-65.6495	26.2416	0.0104367	0.000293118	0.0103932	0.000299184	0.996291	1281	122740	0.01117	100	0.953522	1.10184	96	36	1378	-3306
ROI 86	86	Plaque5redo_1.im	12051.5	127.2	9918.88	100.8	21.28	615766	-90.2026	25.7605	0.0101624	0.000287745	0.0101201	0.000293586	0.770555	1260	123986	0.01117	100	0.953522	1.10184	106	36	1378	-3305
ROI 87	87	Plaque5redo_1.im	11322.3	123.2	15702.7	162.48	26.96	624730	-73.6569	20.661	0.0103473	0.000230784	0.0103041	0.000238856	1.11374	2031	196284	0.01117	100	0.953522	1.10184	116	36	1378	-3304
ROI 88	88	Plaque5redo_1.im	12080.4	121.2	10746.6	108.96	30.4	613556	-92.3023	24.7197	0.010139	0.000276119	0.0100967	0.000282264	1.18882	1362	134333	0.01117	100	0.953522	1.10184	126	36	1378	-3303
ROI 89	89	Plaque5redo_1.im	12298.5	131.44	7873.52	86.48	18.72	609210	-16.6829	30.0713	0.0109837	0.000335897	0.0109379	0.000341554	0.888081	1081	98419	0.01117	100	0.953522	1.10184	136	36	1378	-3302
ROI 90	90	Plaque5redo_1.im	12453.4	134.48	8435.6	92.56	11.04	607740	-17.6773	29.0374	0.0109725	0.000324347	0.0109268	0.000330284	0.846321	1157	105445	0.01117	100	0.953522	1.10184	146	36	1378	-3301
ROI 91	91	Plaque5redo_1.im	12583.9	132.08	7766.64	82.56	8.8	599248	-48.3366	29.781	0.0106301	0.000332654	0.0105858	0.000337945	1.23025	1032	97083	0.01117	100	0.953522	1.10184	156	36	1378	-3300
ROI 92	92	Plaque5redo_1.im	11723.8	123.92	12608.2	136.72	23.76	604090	-29.2058	23.6101	0.0108438	0.000263725	0.0107986	0.000271335	0.609773	1709	157602	0.01117	100	0.953522	1.10184	166	36	1378	-3299
ROI 93	93	Plaque5redo_1.im	12340.6	126.48	11139.5	119.76	20.48	590789	-37.519	25.0094	0.0107509	0.000279355	0.0107061	0.000286288	0.989113	1497	139244	0.01117	100	0.953522	1.10184	176	36	1378	-3298
ROI 94	94	Plaque5redo_1.im	12623.8	130.96	8925.52	93.52	15.28	588944	-61.9676	27.5787	0.0104778	0.000308054	0.0104342	0.000313767	1.25203	1169	111569	0.01117	100	0.953522	1.10184	186	36	1378	-3297
ROI 95	95	Plaque5redo_1.im	12575.9	133.04	9970.56	110.08	13.2	593781	-11.5933	26.7923	0.0110405	0.000299271	0.0109945	0.000306004	0.990195	1376	124632	0.01117	100	0.953522	1.10184	196	36	1378	-3296
ROI 96	96	Plaque5redo_1.im	12554.2	136.08	10517.8	107.68	13.12	593324	-83.4518	25.1099	0.0102378	0.000280477	0.0101952	0.000286633	1.18714	1346	131473	0.01117	100	0.953522	1.10184	206	36	1378	-3295
ROI 97	97	Plaque5redo_1.im	12969	143.28	9724.96	103.36	14.72	586942	-48.4941	26.6119	0.0106283	0.000297255	0.010584	0.000303468	1.15788	1292	121562	0.01117	100	0.953522	1.10184	216	36	1378	-3294
ROI 98	98	Plaque5redo_1.im	13356.6	134.88	7680.56	87.44	19.76	574358	19.211	31.0036	0.0113846	0.00034631	0.0113372	0.00035222	0.821708	1093	96007	0.01117	100	0.953522	1.10184	226	36	1378	-3293
ROI 99	99	Plaque5redo_1.im	13368.6	137.28	8399.04	91.2	11.68	575322	-27.8976	28.9471	0.0108584	0.000323339	0.0108132	0.000329152	0.871396	1140	104988	0.01117	100	0.953522	1.10184	236	36	1378	-3292
ROI 100	100	Plaque5redo_1.im	14153.1	148.72	5709.12	62.32	8.24	562571	-22.7513	35.2041	0.0109159	0.00039323	0.0108704	0.000397563	0.895504	779	71364	0.01117	100	0.953522	1.10184	246	36	1378	-3291
ROI 101	101	Plaque5redo_1.im	11905.2	129.76	9443.44	91.12	20.64	641073	-136.166	25.719	0.00964903	0.000287281	0.00960883	0.000292448	1.37193	1139	118043	0.01117	100	0.953522	1.10184	6	46	1377	-3314
ROI 102	102	Plaque5redo_1.im	12686.4	133.04	8057.04	84.64	22.16	612437	-59.5256	29.0652	0.0105051	0.000324658	0.0104613	0.000329986	1.06258	1058	100713	0.01117	100	0.953522	1.10184	16	46	1377	-3313
ROI 103	103	Plaque5redo_1.im	12121.8	130.96	7885.68	74.64	16.8	619882	-152.618	27.873	0.00946526	0.000311342	0.00942583	0.000315706	0.894302	933	98571	0.01117	100	0.953522	1.10184	26	46	1377	-3312
ROI 104	104	Plaque5redo_1.im	11683	126.08	7262.8	72.32	19.76	634161	-108.541	29.7967	0.00995759	0.000332829	0.00991611	0.000337306	1.40008	904	90785	0.01117	100	0.953522	1.10184	36	46	1377	-3311
ROI 105	105	Plaque5redo_1.im	11776.4	113.28	5642.88	59.6	9.28	635109	-54.4331	34.8254	0.010562	0.000388999	0.010518	0.000393031	1.02568	745	70536	0.01117	100	0.953522	1.10184	46	46	1377	-3310
ROI 106	106	Plaque5redo_1.im	11455.3	122.64	8682.64	88.08	15.12	631222	-91.8191	27.5087	0.0101444	0.000307272	0.0101021	0.000312571	1.74048	1101	108533	0.01117	100	0.953522	1.10184	56	46	1377	-3309
ROI 107	107	Plaque5redo_1.im	11284.1	117.44	13270.6	136.4	22.48	629195	-79.8218	22.3991	0.0102784	0.000250198	0.0102356	0.000257403	1.50711	1705	165882	0.01117	100	0.953522	1.10184	66	46	1377	-3309
ROI 108	108	Plaque5redo_1.im	11458.4	122.8	12385.9	121.76	19.28	624741	-119.918	22.6694	0.00983052	0.000253217	0.00978957	0.000259629	1.29164	1522	154824	0.01117	100	0.953522	1.10184	76	46	1377	-3308
ROI 109	109	Plaque5redo_1.im	11299.2	117.36	14462.4	147.36	28.64	624219	-87.8084	21.362	0.0101892	0.000238614	0.0101467	0.000246107	0.828727	1842	180780	0.01117	100	0.953522	1.10184	86	46	1377	-3307
ROI 110	110	Plaque5redo_1.im	11720.2	125.84	12819.6	130.24	25.6	619568	-90.4706	22.6561	0.0101594	0.000253068	0.0101171	0.000259986	0.88999	1628	160245	0.01117	100	0.953522	1.10184	96	46	1377	-3306
ROI 111	111	Plaque5redo_1.im	11995.8	131.36	10797.7	114.16	18.56	616101	-53.4788	25.1885	0.0105726	0.000281355	0.0105286	0.000287963	1.09404	1427	134971	0.01117	100	0.953522	1.10184	106	46	1377	-3305
ROI 112	112	Plaque5redo_1.im	11893.9	123.92	10945.3	111.2	16.72	617255	-90.4539	24.5195	0.0101596	0.000273883	0.0101173	0.000280125	1.18002	1390	136816	0.01117	100	0.953522	1.10184	116	46	1377	-3304
ROI 113	113	Plaque5redo_1.im	12356.6	135.84	6783.68	67.84	9.28	609836	-104.703	30.898	0.0100005	0.000345131	0.00995881	0.000349399	0.835372	848	84796	0.01117	100	0.953522	1.10184	126	46	1377	-3303
ROI 114	114	Plaque5redo_1.im	12000.2	127.92	9947.04	101.28	20.8	612318	-88.4581	25.749	0.0101819	0.000287616	0.0101395	0.000293487	0.882574	1266	124338	0.01117	100	0.953522	1.10184	136	46	1377	-3302
ROI 115	115	Plaque5redo_1.im	12655	132.16	6338.48	68.8	11.12	600773	-28.2599	33.3154	0.0108543	0.000372133	0.0108091	0.000376816	0.738585	860	79231	0.01117	100	0.953522	1.10184	146	46	1377	-3301
ROI 116	116	Plaque5redo_1.im	12629.3	134.08	10070.5	108.16	24.8	576805	-38.4689	26.2903	0.0107403	0.000293662	0.0106956	0.000300137	1.13319	1352	125881	0.01117	100	0.953522	1.10184	156	46	1377	-3300
ROI 117	117	Plaque5redo_1.im	11902.7	123.04	11619.6	121.52	24.64	599619	-63.7251	24.1481	0.0104582	0.000269735	0.0104146	0.000276545	1.16749	1519	145245	0.01117	100	0.953522	1.10184	166	46	1377	-3299
ROI 118	118	Plaque5redo_1.im	12102.6	124	10406	105.28	23.36	594063	-94.2489	25.0938	0.0101172	0.000280298	0.0100751	0.000286289	0.558129	1316	130075	0.01117	100	0.953522	1.10184	176	46	1377	-3298
ROI 119	119	Plaque5redo_1.im	12657.1	127.76	7426.56	78.16	15.52	586756	-57.7987	30.3019	0.0105244	0.000338472	0.0104805	0.000343498	0.882869	977	92832	0.01117	100	0.953522	1.10184	186	46	1377	-3297
ROI 120	120	Plaque5redo_1.im	13187.4	137.68	6227.04	67.2	14.8	577805	-33.8725	33.514	0.0107916	0.000374351	0.0107467	0.000378918	0.848607	840	77838	0.01117	100	0.953522	1.10184	196	46	1377	-3296
ROI 121	121	Plaque5redo_1.im	14078.6	148.16	1919.92	20.32	1.92	578220	-52.4821	59.7664	0.0105838	0.00066759	0.0105397	0.000668132	1.12651	254	23999	0.01117	100	0.953522	1.10184	206	46	1377	-3295
ROI 122	122	Plaque5redo_1.im	14262.9	147.68	2483.68	25.6	4.08	574150	-77.2349	51.8493	0.0103073	0.000579157	0.0102644	0.000580375	0.83947	320	31046	0.01117	100	0.953522	1.10184	216	46	1377	-3294
ROI 123	123	Plaque5redo_1.im	12941	136.16	9821.6	105.2	16.96	585766	-41.0845	26.5846	0.0107111	0.000296951	0.0106665	0.000303287	0.763964	1315	122770	0.01117	100	0.953522	1.10184	226	46	1377	-3293
ROI 124	124	Plaque5redo_1.im	12994.6	134.96	10960.6	117.68	19.52	580219	-38.7934	25.1959	0.0107367	0.000281438	0.010692	0.000288283	1.23226	1471	137007	0.01117	100	0.953522	1.10184	236	46	1377	-3292
ROI 125	125	Plaque5redo_1.im	13589.6	143.44	8451.44	91.52	13.6	569787	-30.535	28.8176	0.0108289	0.000321893	0.0107838	0.000327705	0.894204	1144	105643	0.01117	100	0.953522	1.10184	246	46	1377	-3291
ROI 126	126	Plaque5redo_1.im	12992.5	141.44	11979.1	118.56	35.84	598564	-113.946	23.1299	0.00989722	0.000258361	0.00985599	0.000264706	0.991546	1482	149739	0.01117	100	0.953522	1.10184	6	56	1376	-3314
ROI 127	127	Plaque5redo_1.im	13015.7	136.16	11529	118.56	28.72	588270	-79.3557	24.0375	0.0102836	0.000268499	0.0102408	0.000275089	1.33104	1482	144113	0.01117	100	0.953522	1.10184	16	56	1376	-3313
ROI 128	128	Plaque5redo_1.im	11427.4	115.92	11199.9	107.68	19.92	634034	-139.27	23.5734	0.00961435	0.000263315	0.0095743	0.000269098	1.4103	1346	139999	0.01117	100	0.953522	1.10184	26	56	1376	-3312
ROI 129	129	Plaque5redo_1.im	11196.3	113.84	12945.3	134.56	20.56	634984	-69.4251	22.8078	0.0103945	0.000254763	0.0103512	0.000261987	1.68951	1682	161816	0.01117	100	0.953522	1.10184	36	56	1376	-3311
ROI 130	130	Plaque5redo_1.im	11599.1	120.48	9542	96.72	13.2	628880	-92.5479	26.2301	0.0101362	0.000292991	0.010094	0.000298651	1.22201	1209	119275	0.01117	100	0.953522	1.10184	46	56	1376	-3310
ROI 131	131	Plaque5redo_1.im	11522.5	120.56	9866.32	98	17.12	626407	-110.763	25.5327	0.00993278	0.0002852	0.00989141	0.000290799	1.03451	1225	123329	0.01117	100	0.953522	1.10184	56	56	1376	-3309
ROI 132	132	Plaque5redo_1.im	11240.9	122.4	13920.6	135.6	24.56	625532	-127.933	21.2848	0.00974099	0.000237751	0.00970041	0.000244557	0.939607	1695	174007	0.01117	100	0.953522	1.10184	66	56	1376	-3309
ROI 133	133	Plaque5redo_1.im	11415.4	123.28	12541.4	127.76	22.88	620896	-87.9952	22.9375	0.0101871	0.000256212	0.0101447	0.000263063	1.10376	1597	156767	0.01117	100	0.953522	1.10184	76	56	1376	-3308
ROI 134	134	Plaque5redo_1.im	11286.2	119.44	13375.2	136.4	23.6	622625	-87.0207	22.223	0.010198	0.000248231	0.0101555	0.000255379	1.1156	1705	167190	0.01117	100	0.953522	1.10184	86	56	1376	-3307
ROI 135	135	Plaque5redo_1.im	11682.3	125.36	10629.4	107.52	17.28	618927	-94.4155	24.8265	0.0101154	0.000277312	0.0100732	0.000283388	1.26506	1344	132867	0.01117	100	0.953522	1.10184	96	56	1376	-3306
ROI 136	136	Plaque5redo_1.im	11923	125.84	8216.88	85.04	12.08	616078	-73.4622	28.5649	0.0103494	0.00031907	0.0103063	0.000324337	0.713317	1063	102711	0.01117	100	0.953522	1.10184	106	56	1376	-3305
ROI 137	137	Plaque5redo_1.im	11862.3	125.36	7807.84	82.16	12.16	614005	-57.9448	29.5505	0.0105228	0.000330079	0.0104789	0.000335298	1.24767	1027	97598	0.01117	100	0.953522	1.10184	116	56	1376	-3304
ROI 138	138	Plaque5redo_1.im	11726.2	127.28	10303.9	104.56	17.68	613583	-91.5314	25.256	0.0101476	0.00028211	0.0101053	0.00028809	1.30415	1307	128799	0.01117	100	0.953522	1.10184	126	56	1376	-3303
ROI 139	139	Plaque5redo_1.im	11491	124.96	13451.2	147.36	16.08	615006	-19.2339	22.9766	0.0109552	0.000256649	0.0109095	0.000264702	1.00878	1842	168140	0.01117	100	0.953522	1.10184	136	56	1376	-3302
ROI 140	140	Plaque5redo_1.im	11887.1	125.2	9972.56	105.92	15.04	608056	-49.1366	26.2705	0.0106211	0.000293441	0.0105769	0.000299755	0.791025	1324	124657	0.01117	100	0.953522	1.10184	146	56	1376	-3301
ROI 141	141	Plaque5redo_1.im	12132	126	9942.24	104.64	17.12	599917	-57.7627	26.1897	0.0105248	0.000292539	0.0104809	0.000298743	0.637072	1308	124278	0.01117	100	0.953522	1.10184	156	56	1376	-3300
ROI 142	142	Plaque5redo_1.im	12229.3	128.16	7643.12	83.04	15.12	599188	-27.3345	30.3537	0.0108647	0.000339051	0.0108194	0.000344481	1.21495	1038	95539	0.01117	100	0.953522	1.10184	166	56	1376	-3299
ROI 143	143	Plaque5redo_1.im	12513.8	134.24	6758	69.52	14.08	594609	-79.045	31.4015	0.0102871	0.000350755	0.0102442	0.000355234	1.05489	869	84475	0.01117	100	0.953522	1.10184	176	56	1376	-3298
ROI 144	144	Plaque5redo_1.im	12637.2	134.72	7580.56	77.84	19.2	583932	-80.7188	29.6217	0.0102684	0.000330875	0.0102256	0.000335764	1.1752	973	94757	0.01117	100	0.953522	1.10184	186	56	1376	-3297
ROI 145	145	Plaque5redo_1.im	12819.5	133.2	8613.52	87.2	14.48	582130	-93.6777	27.5903	0.0101236	0.000308184	0.0100814	0.000313433	1.11033	1090	107669	0.01117	100	0.953522	1.10184	196	56	1376	-3296
ROI 146	146	Plaque5redo_1.im	14067.8	141.84	1820.88	19.68	1.36	577234	-32.4117	62.0237	0.010808	0.000692804	0.0107629	0.000693258	0.954832	246	22761	0.01117	100	0.953522	1.10184	206	56	1376	-3295
ROI 147	147	Plaque5redo_1.im	14704.6	154.56	1628.8	16.56	1.76	571423	-89.7946	63.5844	0.010167	0.000710238	0.0101246	0.000710163	1.04535	207	20360	0.01117	100	0.953522	1.10184	216	56	1376	-3294
ROI 148	148	Plaque5redo_1.im	14244.6	146.88	8186.32	83.6	17.2	578316	-85.7512	28.4258	0.0102122	0.000317516	0.0101696	0.000322649	0.690313	1045	102329	0.01117	100	0.953522	1.10184	226	56	1376	-3293
ROI 149	149	Plaque5redo_1.im	13836.9	149.28	8681.92	92.16	11.2	573751	-49.672	28.1475	0.0106152	0.000314408	0.0105709	0.000320135	0.971418	1152	108524	0.01117	100	0.953522	1.10184	236	56	1376	-3292
ROI 150	150	Plaque5redo_1.im	13557	142	9621.92	106.24	16.56	570859	-11.5081	27.2746	0.0110415	0.000304657	0.0109955	0.000311232	1.03183	1328	120274	0.01117	100	0.953522	1.10184	246	56	1376	-3291
ROI 151	151	Plaque5redo_1.im	11785.4	132.24	16800.5	160.96	98.48	624447	-142.285	19.2132	0.00958068	0.000214611	0.00954077	0.000222047	1.74828	2012	210006	0.01117	100	0.953522	1.10184	6	66	1376	-3314
ROI 152	152	Plaque5redo_1.im	11873.8	125.76	16201.3	156.32	75.12	602607	-136.202	19.6352	0.00964862	0.000219325	0.00960843	0.000226682	1.49463	1954	202516	0.01117	100	0.953522	1.10184	16	66	1376	-3313
ROI 153	153	Plaque5redo_1.im	11331	119.28	11725.2	120.16	16.72	631288	-82.5414	23.7939	0.010248	0.000265778	0.0102053	0.000272403	0.953471	1502	146565	0.01117	100	0.953522	1.10184	26	66	1376	-3312
ROI 154	154	Plaque5redo_1.im	11237.4	119.36	12843.1	130.64	19.04	630487	-89.3479	22.6494	0.010172	0.000252994	0.0101296	0.000259933	1.34051	1633	160539	0.01117	100	0.953522	1.10184	36	66	1376	-3311
ROI 155	155	Plaque5redo_1.im	11522.9	122.48	10388.6	98.56	16.64	626867	-150.639	24.3129	0.00948736	0.000271575	0.00944784	0.000276947	1.26367	1232	129857	0.01117	100	0.953522	1.10184	46	66	1376	-3310
ROI 156	156	Plaque5redo_1.im	11285.8	122.08	12186.3	125.52	23.68	624475	-77.8806	23.3992	0.0103001	0.000261369	0.0102572	0.000268218	0.957079	1569	152329	0.01117	100	0.953522	1.10184	56	66	1376	-3309
ROI 157	157	Plaque5redo_1.im	11205	121.52	13451.4	131.68	21.84	624464	-123.609	21.7069	0.00978929	0.000242466	0.00974851	0.00024918	1.16467	1646	168143	0.01117	100	0.953522	1.10184	66	66	1376	-3309
ROI 158	158	Plaque5redo_1.im	11332.7	120.88	12958.3	132.64	21.6	620273	-83.6263	22.62	0.0102359	0.000252665	0.0101933	0.000259715	1.14855	1658	161979	0.01117	100	0.953522	1.10184	76	66	1376	-3308
ROI 159	159	Plaque5redo_1.im	11311.5	120.88	13981.3	139.68	19.76	620526	-105.595	21.5115	0.0099905	0.000240283	0.00994889	0.000247392	0.706967	1746	174766	0.01117	100	0.953522	1.10184	86	66	1376	-3307
ROI 160	160	Plaque5redo_1.im	11654.9	120.96	10497.7	105.92	13.76	617206	-96.7011	24.9498	0.0100898	0.000278689	0.0100478	0.000284689	0.977482	1324	131221	0.01117	100	0.953522	1.10184	96	66	1376	-3306
ROI 161	161	Plaque5redo_1.im	11577.7	120.48	10519.9	109.36	16.08	615801	-69.336	25.302	0.0103955	0.000282623	0.0103522	0.000288938	1.29555	1367	131499	0.01117	100	0.953522	1.10184	106	66	1376	-3305
ROI 162	162	Plaque5redo_1.im	11405.4	118.72	12474.2	133.92	16	615603	-38.8726	23.6169	0.0107358	0.0002638	0.0106911	0.000271237	1.59348	1674	155927	0.01117	100	0.953522	1.10184	116	66	1376	-3304
ROI 163	163	Plaque5redo_1.im	11643.8	118.32	11793.4	124.24	14.8	612887	-56.8718	24.0581	0.0105347	0.000268729	0.0104909	0.000275687	0.875265	1553	147417	0.01117	100	0.953522	1.10184	126	66	1376	-3303
ROI 164	164	Plaque5redo_1.im	12111.4	120.32	9373.04	99.92	12.88	606567	-45.6255	27.1482	0.0106604	0.000303245	0.010616	0.000309333	1.13647	1249	117163	0.01117	100	0.953522	1.10184	136	66	1376	-3302
ROI 165	165	Plaque5redo_1.im	12091.6	128	9208.96	97.44	12.32	603942	-52.7305	27.2857	0.010581	0.000304781	0.0105369	0.00031072	0.6262	1218	115112	0.01117	100	0.953522	1.10184	146	66	1376	-3301
ROI 166	166	Plaque5redo_1.im	11728.6	127.04	13297.3	139.36	19.2	605828	-61.7423	22.5976	0.0104803	0.000252415	0.0104367	0.00025986	0.630653	1742	166216	0.01117	100	0.953522	1.10184	156	66	1376	-3300
ROI 167	167	Plaque5redo_1.im	11963.5	128.64	9938.08	98.08	19.44	595561	-116.463	25.3578	0.00986911	0.000283247	0.009828	0.000288814	1.36784	1226	124226	0.01117	100	0.953522	1.10184	166	66	1376	-3299
ROI 168	168	Plaque5redo_1.im	12079.9	128.16	9252.16	97.36	17.28	595655	-57.9276	27.1464	0.0105229	0.000303225	0.0104791	0.000309128	1.00352	1217	115652	0.01117	100	0.953522	1.10184	176	66	1376	-3298
ROI 169	169	Plaque5redo_1.im	12504.3	136.08	9384.72	105.52	26	577151	6.6078	27.8718	0.0112438	0.000311329	0.011197	0.000317992	0.970674	1319	117309	0.01117	100	0.953522	1.10184	186	66	1376	-3297
ROI 170	170	Plaque5redo_1.im	12980.2	138.24	7612.48	77.36	9.6	583926	-90.2185	29.4049	0.0101623	0.000328453	0.0101199	0.000333268	1.49756	967	95156	0.01117	100	0.953522	1.10184	196	66	1376	-3296
ROI 171	171	Plaque5redo_1.im	12780.6	138.16	8512.32	90.72	13.84	589632	-45.8824	28.4838	0.0106575	0.000318164	0.0106131	0.000323849	0.897031	1134	106404	0.01117	100	0.953522	1.10184	206	66	1376	-3295
ROI 172	172	Plaque5redo_1.im	14910.5	154.64	2482.64	30.4	5.76	568687	96.2426	56.5793	0.012245	0.000631991	0.012194	0.000634051	0.779158	380	31033	0.01117	100	0.953522	1.10184	216	66	1376	-3294
ROI 173	173	Plaque5redo_1.im	16309.7	168.48	2073.92	20.64	6.08	558044	-109.027	55.7449	0.00995217	0.00062267	0.00991071	0.000623227	0.931768	258	25924	0.01117	100	0.953522	1.10184	226	66	1376	-3293
ROI 174	174	Plaque5redo_1.im	14801.1	155.84	8122	88.64	20.64	569309	-22.9571	29.5121	0.0109136	0.000329651	0.0108681	0.000335374	1.27011	1108	101525	0.01117	100	0.953522	1.10184	236	66	1376	-3292
ROI 175	175	Plaque5redo_1.im	13863.9	142.16	8675.04	94.4	13.36	567620	-25.8017	28.5139	0.0108818	0.0003185	0.0108365	0.000324471	1.30092	1180	108438	0.01117	100	0.953522	1.10184	246	66	1376	-3291
ROI 176	176	Plaque5redo_1.im	12317.2	128.72	4371.44	45.6	12	633575	-66.1284	39.3191	0.0104313	0.000439194	0.0103879	0.000442256	1.62083	570	54643	0.01117	100	0.953522	1.10184	6	76	1375	-3314
ROI 177	177	Plaque5redo_1.im	11507.5	126.64	14324.5	150.16	74.48	612673	-61.5261	21.7748	0.0104828	0.000243225	0.0104391	0.000251022	1.47217	1877	179056	0.01117	100	0.953522	1.10184	16	76	1375	-3313
ROI 178	178	Plaque5redo_1.im	11570.5	123.92	10173.4	101.36	15.92	623994	-108.032	25.1834	0.00996328	0.000281298	0.00992177	0.000287047	1.52307	1267	127167	0.01117	100	0.953522	1.10184	26	76	1375	-3312
ROI 179	179	Plaque5redo_1.im	11384.9	117.2	11904	117.28	20.48	627903	-117.981	23.1494	0.00985215	0.000258579	0.00981111	0.00026485	1.26466	1466	148800	0.01117	100	0.953522	1.10184	36	76	1375	-3311
ROI 180	180	Plaque5redo_1.im	11984	123.36	5802.4	59.92	8.96	622201	-75.4913	33.9548	0.0103268	0.000379275	0.0102837	0.000383237	0.916066	749	72530	0.01117	100	0.953522	1.10184	46	76	1375	-3310
ROI 181	181	Plaque5redo_1.im	11540.6	122.24	9731.76	100.16	13.76	622770	-78.5967	26.1741	0.0102921	0.000292364	0.0102492	0.000298253	0.90388	1252	121647	0.01117	100	0.953522	1.10184	56	76	1375	-3309
ROI 182	182	Plaque5redo_1.im	11453.3	122.4	11974.2	124.08	20.96	620559	-72.3147	23.6774	0.0103622	0.000264476	0.0103191	0.000271316	1.22327	1551	149678	0.01117	100	0.953522	1.10184	66	76	1375	-3309
ROI 183	183	Plaque5redo_1.im	11244.1	120.16	13967.7	144.72	20.8	622305	-72.4206	21.9215	0.0103611	0.000244863	0.0103179	0.000252398	1.30763	1809	174596	0.01117	100	0.953522	1.10184	76	76	1375	-3308
ROI 184	184	Plaque5redo_1.im	11743	122.88	11675.2	121.44	17.52	618418	-68.7972	24.0246	0.0104015	0.000268354	0.0103582	0.000275125	1.17085	1518	145940	0.01117	100	0.953522	1.10184	86	76	1375	-3307
ROI 185	185	Plaque5redo_1.im	11431.7	127.52	11482.7	123.12	13.2	617885	-40.0896	24.5996	0.0107222	0.000274777	0.0106775	0.000281817	0.755421	1539	143534	0.01117	100	0.953522	1.10184	96	76	1375	-3306
ROI 186	186	Plaque5redo_1.im	11384.4	116.08	12427	130.16	13.92	617099	-62.3096	23.3684	0.010474	0.000261025	0.0104304	0.000268152	1.03633	1627	155337	0.01117	100	0.953522	1.10184	106	76	1375	-3305
ROI 187	187	Plaque5redo_1.im	11459.5	123.52	12314.1	125.6	16.48	613477	-86.8661	23.1626	0.0101997	0.000258727	0.0101572	0.000265513	1.31099	1570	153926	0.01117	100	0.953522	1.10184	116	76	1375	-3304
ROI 188	188	Plaque5redo_1.im	11483.1	120.4	13104.3	137.36	20.08	612312	-61.59	22.7652	0.010482	0.000254287	0.0104384	0.000261666	0.698593	1717	163804	0.01117	100	0.953522	1.10184	126	76	1375	-3303
ROI 189	189	Plaque5redo_1.im	11835.2	125.04	10019.4	107.68	14.4	608826	-37.8596	26.3656	0.0107471	0.000294503	0.0107023	0.000300963	1.32914	1346	125243	0.01117	100	0.953522	1.10184	136	76	1375	-3302
ROI 190	190	Plaque5redo_1.im	11599.5	124.32	12030.8	131.52	16.64	608667	-21.3123	24.2691	0.0109319	0.000271086	0.0108864	0.000278572	0.985166	1644	150385	0.01117	100	0.953522	1.10184	146	76	1375	-3301
ROI 191	191	Plaque5redo_1.im	12050.4	127.04	9715.2	106.88	14.64	599030	-15.1014	27.0934	0.0110013	0.000302634	0.0109555	0.000309211	0.813547	1336	121440	0.01117	100	0.953522	1.10184	156	76	1375	-3300
ROI 192	192	Plaque5redo_1.im	12040.6	126.96	11883.5	124.4	18.4	589386	-62.8219	23.8901	0.0104683	0.000266853	0.0104247	0.000273773	1.17374	1555	148544	0.01117	100	0.953522	1.10184	166	76	1375	-3299
ROI 193	193	Plaque5redo_1.im	11970.2	126.56	11981.9	125.52	17.52	590622	-62.1501	23.8004	0.0104758	0.000265851	0.0104321	0.000272816	1.12008	1569	149774	0.01117	100	0.953522	1.10184	176	76	1375	-3298
ROI 194	194	Plaque5redo_1.im	12254.6	129.6	10799.1	114.48	18.96	586117	-50.9522	25.2208	0.0106009	0.000281716	0.0105567	0.000288354	1.51873	1431	134989	0.01117	100	0.953522	1.10184	186	76	1375	-3297
ROI 195	195	Plaque5redo_1.im	12349.2	131.84	10230.2	113.44	13.92	588358	-7.27115	26.5086	0.0110888	0.000296101	0.0110426	0.000303001	0.982424	1418	127877	0.01117	100	0.953522	1.10184	196	76	1375	-3296
ROI 196	196	Plaque5redo_1.im	12599	133.44	10593.5	116.4	16.24	585342	-16.3072	25.9299	0.0109878	0.000289637	0.0109421	0.000296591	1.69442	1455	132419	0.01117	100	0.953522	1.10184	206	76	1375	-3295
ROI 197	197	Plaque5redo_1.im	13922.5	148.96	9111.52	102.32	18	578054	5.34823	28.2687	0.0112297	0.000315762	0.011183	0.000322278	0.827303	1279	113894	0.01117	100	0.953522	1.10184	216	76	1375	-3294
ROI 198	198	Plaque5redo_1.im	15679.5	167.04	3309.76	35.6	18.32	554361	-37.0575	45.8927	0.0107561	0.000512621	0.0107113	0.000514947	0.99565	445	41372	0.01117	100	0.953522	1.10184	226	76	1375	-3293
ROI 199	199	Plaque5redo_1.im	13234	141.36	11377	126.24	29.12	577810	-6.62198	25.1453	0.011096	0.000280873	0.0110498	0.000288275	1.57054	1578	142213	0.01117	100	0.953522	1.10184	236	76	1375	-3292
ROI 200	200	Plaque5redo_1.im	13265	145.68	9576.72	102.56	24.32	565068	-41.2441	26.9201	0.0107093	0.000300698	0.0106647	0.000306925	1.23904	1282	119709	0.01117	100	0.953522	1.10184	246	76	1375	-3291
ROI 201	201	Plaque5redo_1.im	11409.5	123.2	17209.2	174.72	97.76	620751	-91.0735	19.5477	0.0101527	0.000218348	0.0101104	0.000226618	1.13675	2184	215115	0.01117	100	0.953522	1.10184	6	86	1374	-3314
ROI 202	202	Plaque5redo_1.im	11762.2	124.96	15351.8	156.96	95.04	608311	-84.6749	20.7699	0.0102242	0.000232	0.0101816	0.000239813	1.85295	1962	191898	0.01117	100	0.953522	1.10184	16	86	1374	-3313
ROI 203	203	Plaque5redo_1.im	11562.7	124.72	8459.68	87.92	10.56	628565	-69.5767	28.2115	0.0103928	0.000315123	0.0103495	0.000320543	0.782269	1099	105746	0.01117	100	0.953522	1.10184	26	86	1374	-3312
ROI 204	204	Plaque5redo_1.im	11271	121.92	11915.4	126.56	16.96	626820	-49.0972	24.0341	0.0106216	0.00026846	0.0105773	0.00027556	1.01864	1582	148942	0.01117	100	0.953522	1.10184	36	86	1374	-3311
ROI 205	205	Plaque5redo_1.im	11562.5	126.24	9265.84	96.32	14.32	620943	-69.3669	26.9594	0.0103952	0.000301137	0.0103519	0.000306924	0.870237	1204	115823	0.01117	100	0.953522	1.10184	46	86	1374	-3310
ROI 206	206	Plaque5redo_1.im	11318.2	118.96	11380.6	111.92	15.6	622146	-119.584	23.654	0.00983424	0.000264215	0.00979328	0.000270284	1.18937	1399	142258	0.01117	100	0.953522	1.10184	56	86	1374	-3309
ROI 207	207	Plaque5redo_1.im	11209.7	122.88	14136.6	149.92	17.28	621224	-50.5707	22.048	0.0106051	0.000246276	0.0105609	0.000254155	1.37812	1874	176707	0.01117	100	0.953522	1.10184	66	86	1374	-3309
ROI 208	208	Plaque5redo_1.im	11767.8	124	9092.72	96.32	13.6	617468	-51.6481	27.4754	0.0105931	0.000306901	0.010549	0.000312797	1.57336	1204	113659	0.01117	100	0.953522	1.10184	76	86	1374	-3308
ROI 209	209	Plaque5redo_1.im	12303	131.68	4507.36	46.4	18.72	604713	-78.3998	38.4638	0.0102943	0.000429641	0.0102514	0.000432721	0.966136	580	56342	0.01117	100	0.953522	1.10184	86	86	1374	-3307
ROI 210	210	Plaque5redo_1.im	11329.5	120.96	13415.5	141.12	22.24	617786	-58.2668	22.5398	0.0105192	0.00025177	0.0104753	0.000259301	0.942694	1764	167694	0.01117	100	0.953522	1.10184	96	86	1374	-3306
ROI 211	211	Plaque5redo_1.im	11429.8	124.48	12752.2	131.68	26.8	613483	-75.5511	22.9033	0.0103261	0.00025583	0.0102831	0.00026291	0.806886	1646	159402	0.01117	100	0.953522	1.10184	106	86	1374	-3305
ROI 212	212	Plaque5redo_1.im	11536.6	119.92	12928.4	139.52	19.68	613530	-33.8635	23.2593	0.0107917	0.000259806	0.0107468	0.000267476	0.803759	1744	161605	0.01117	100	0.953522	1.10184	116	86	1374	-3304
ROI 213	213	Plaque5redo_1.im	11833.4	125.12	10219.9	108.32	31.28	608259	-51.1272	25.9232	0.0105989	0.000289562	0.0105548	0.000295958	1.19912	1354	127749	0.01117	100	0.953522	1.10184	126	86	1374	-3303
ROI 214	214	Plaque5redo_1.im	12622.9	128	2906.32	32.4	4.48	602104	-1.95895	49.8687	0.0111481	0.000557034	0.0111017	0.000559125	1.81127	405	36329	0.01117	100	0.953522	1.10184	136	86	1374	-3302
ROI 215	215	Plaque5redo_1.im	11918.5	126.24	9665.36	106.08	12.24	604752	-17.4327	27.1307	0.0109753	0.00030305	0.0109296	0.000309579	0.975949	1326	120817	0.01117	100	0.953522	1.10184	146	86	1374	-3301
ROI 216	216	Plaque5redo_1.im	11822.8	126.64	12930	140.08	19.76	601055	-30.1057	23.3035	0.0108337	0.0002603	0.0107886	0.000268019	0.739026	1751	161625	0.01117	100	0.953522	1.10184	156	86	1374	-3300
ROI 217	217	Plaque5redo_1.im	11837	124.24	12091.5	129.44	17.52	599062	-41.6273	23.9529	0.010705	0.000267553	0.0106604	0.000274811	0.908296	1618	151144	0.01117	100	0.953522	1.10184	166	86	1374	-3299
ROI 218	218	Plaque5redo_1.im	12226.7	124.56	10352.2	107.52	13.36	591277	-70.1667	25.4947	0.0103862	0.000284775	0.010343	0.000291013	1.2922	1344	129402	0.01117	100	0.953522	1.10184	176	86	1374	-3298
ROI 219	219	Plaque5redo_1.im	12006.1	126.48	12285.7	132.48	17.6	591668	-34.6208	23.8505	0.0107833	0.00026641	0.0107384	0.000273829	0.587612	1656	153571	0.01117	100	0.953522	1.10184	186	86	1374	-3297
ROI 220	220	Plaque5redo_1.im	12342.8	127.2	10538.6	113.84	11.84	584486	-32.9317	25.7743	0.0108022	0.000287899	0.0107572	0.000294637	1.32012	1423	131733	0.01117	100	0.953522	1.10184	196	86	1374	-3296
ROI 221	221	Plaque5redo_1.im	12847.8	139.36	8555.12	89.76	8	576705	-60.7016	28.1886	0.010492	0.000314867	0.0104483	0.000320421	1.1284	1122	106939	0.01117	100	0.953522	1.10184	206	86	1374	-3295
ROI 222	222	Plaque5redo_1.im	13212.5	139.28	7109.52	72.48	11.84	570772	-87.307	30.4764	0.0101948	0.000340421	0.0101523	0.000345012	1.04904	906	88869	0.01117	100	0.953522	1.10184	216	86	1374	-3294
ROI 223	223	Plaque5redo_1.im	13438.4	146.08	6855.76	76.08	10.16	567842	-6.51401	32.3942	0.0110972	0.000361844	0.011051	0.000367032	0.966247	951	85697	0.01117	100	0.953522	1.10184	226	86	1374	-3293
ROI 224	224	Plaque5redo_1.im	13570.4	143.92	7033.76	76.24	12	562258	-29.6192	31.6036	0.0108392	0.000353012	0.010794	0.000358089	0.911285	953	87922	0.01117	100	0.953522	1.10184	236	86	1374	-3292
ROI 225	225	Plaque5redo_1.im	13121.4	132.48	10200.3	110.4	16.88	564492	-31.0483	26.2241	0.0108232	0.000292923	0.0107781	0.000299537	1.26166	1380	127504	0.01117	100	0.953522	1.10184	246	86	1374	-3291
ROI 226	226	Plaque5redo_1.im	12443.4	128	10829.1	108.8	30.4	613015	-100.539	24.5123	0.010047	0.000273802	0.0100051	0.000279886	1.57537	1360	135364	0.01117	100	0.953522	1.10184	6	96	1373	-3314
ROI 227	227	Plaque5redo_1.im	12060	131.2	2250.24	23.44	7.52	630544	-67.4425	54.7636	0.0104167	0.00061171	0.0103733	0.000612673	0.696603	293	28128	0.01117	100	0.953522	1.10184	16	96	1373	-3313
ROI 228	228	Plaque5redo_1.im	11770	123.2	4986.08	53.12	11.76	626407	-46.2256	37.2103	0.0106537	0.000415639	0.0106093	0.000419294	0.895855	664	62326	0.01117	100	0.953522	1.10184	26	96	1373	-3312
ROI 229	229	Plaque5redo_1.im	11498.2	122	10177	104.24	12.56	622746	-83.013	25.5331	0.0102427	0.000285205	0.0102001	0.000291229	1.73986	1303	127212	0.01117	100	0.953522	1.10184	36	96	1373	-3311
ROI 230	230	Plaque5redo_1.im	11578.8	123.28	10533.1	113.44	14.32	620506	-35.8246	25.7421	0.0107698	0.000287539	0.010725	0.000294242	0.609148	1418	131664	0.01117	100	0.953522	1.10184	46	96	1373	-3310
ROI 231	231	Plaque5redo_1.im	11395.4	124.08	13685.4	143.68	17.6	619187	-60.0886	22.2947	0.0104988	0.000249032	0.0104551	0.000256632	1.14009	1796	171067	0.01117	100	0.953522	1.10184	56	96	1373	-3309
ROI 232	232	Plaque5redo_1.im	11339.1	117.12	15082.6	156.16	18.64	619474	-73.0815	21.0881	0.0103537	0.000235555	0.0103106	0.000243441	0.843754	1952	188532	0.01117	100	0.953522	1.10184	66	96	1373	-3309
ROI 233	233	Plaque5redo_1.im	11832.6	125.44	12235.3	124	32.56	607189	-92.6923	23.1621	0.0101346	0.000258721	0.0100924	0.000265408	0.598845	1550	152941	0.01117	100	0.953522	1.10184	76	96	1373	-3308
ROI 234	234	Plaque5redo_1.im	11831.6	125.28	7380.88	75.52	16.48	614048	-83.989	29.9657	0.0102318	0.000334717	0.0101892	0.000339476	0.917306	944	92261	0.01117	100	0.953522	1.10184	86	96	1373	-3307
ROI 235	235	Plaque5redo_1.im	11741.1	121.04	8844.24	93.76	9.84	614701	-50.9176	27.8696	0.0106013	0.000311303	0.0105571	0.000317093	1.06323	1172	110553	0.01117	100	0.953522	1.10184	96	96	1373	-3306
ROI 236	236	Plaque5redo_1.im	11400	119.52	13677.8	142.32	19.6	616802	-68.4734	22.2001	0.0104052	0.000247975	0.0103618	0.000255464	1.28212	1779	170973	0.01117	100	0.953522	1.10184	106	96	1373	-3305
ROI 237	237	Plaque5redo_1.im	11874.6	122.72	10933.4	118	30.16	601754	-33.7889	25.2934	0.0107926	0.000282527	0.0107476	0.00028942	0.921255	1475	136668	0.01117	100	0.953522	1.10184	116	96	1373	-3304
ROI 238	238	Plaque5redo_1.im	11883.5	125.04	11396.4	118.88	23.84	599445	-66.1267	24.3518	0.0104314	0.00027201	0.0103879	0.000278706	0.992547	1486	142455	0.01117	100	0.953522	1.10184	126	96	1373	-3303
ROI 239	239	Plaque5redo_1.im	11843.5	118.88	9687.84	103.84	10.8	610999	-40.4126	26.777	0.0107186	0.000299099	0.0106739	0.000305385	0.779541	1298	121098	0.01117	100	0.953522	1.10184	136	96	1373	-3302
ROI 240	240	Plaque5redo_1.im	12106.6	131.84	7851.52	79.68	9.36	601741	-91.4634	28.9338	0.0101484	0.00032319	0.0101061	0.00032811	0.720887	996	98144	0.01117	100	0.953522	1.10184	146	96	1373	-3301
ROI 241	241	Plaque5redo_1.im	12003	129.12	10665.8	114.8	14.72	597634	-36.3997	25.5738	0.0107634	0.00028566	0.0107186	0.000292411	0.845892	1435	133322	0.01117	100	0.953522	1.10184	156	96	1373	-3300
ROI 242	242	Plaque5redo_1.im	11620.8	121.6	13698	148.96	18.32	598737	-26.4476	22.6839	0.0108746	0.000253379	0.0108293	0.000261426	1.23783	1862	171225	0.01117	100	0.953522	1.10184	166	96	1373	-3299
ROI 243	243	Plaque5redo_1.im	12670.4	129.12	7073.44	72.24	10.88	583425	-85.6891	30.5813	0.0102129	0.000341594	0.0101703	0.00034618	1.09396	903	88418	0.01117	100	0.953522	1.10184	176	96	1373	-3298
ROI 244	244	Plaque5redo_1.im	12519	130.96	8656.24	92.8	11.36	582500	-40.2336	28.3304	0.0107206	0.00031645	0.0106759	0.000322262	1.27003	1160	108203	0.01117	100	0.953522	1.10184	186	96	1373	-3297
ROI 245	245	Plaque5redo_1.im	12413.1	125.52	9404.32	105.04	12.96	580703	-0.0595313	27.7494	0.0111693	0.000309961	0.0111228	0.00031656	1.8005	1313	117554	0.01117	100	0.953522	1.10184	196	96	1373	-3296
ROI 246	246	Plaque5redo_1.im	12815	137.2	7954	85.92	9.6	573794	-32.9353	29.6679	0.0108021	0.00033139	0.0107571	0.000336928	0.778817	1074	99425	0.01117	100	0.953522	1.10184	206	96	1373	-3295
ROI 247	247	Plaque5redo_1.im	12763.6	132.64	8621.6	95.44	13.28	572100	-8.96404	28.8509	0.0110699	0.000322265	0.0110238	0.000328385	1.76564	1193	107770	0.01117	100	0.953522	1.10184	216	96	1373	-3294
ROI 248	248	Plaque5redo_1.im	12996.2	136.4	8201.84	83.68	10.64	568395	-86.608	28.3854	0.0102026	0.000317065	0.0101601	0.000322197	0.613595	1046	102523	0.01117	100	0.953522	1.10184	226	96	1373	-3293
ROI 249	249	Plaque5redo_1.im	13290.6	140.8	6792.32	69.84	11.84	560531	-79.4807	31.3146	0.0102822	0.000349784	0.0102394	0.000354278	1.3367	873	84904	0.01117	100	0.953522	1.10184	236	96	1373	-3292
ROI 250	250	Plaque5redo_1.im	13691.7	141.12	6287.2	65.76	7.6	553404	-63.6217	32.8303	0.0104593	0.000366714	0.0104158	0.000371063	0.973294	822	78590	0.01117	100	0.953522	1.10184	246	96	1373	-3291
ROI 251	251	Plaque5redo_1.im	12187.5	123.92	1047.44	9.44	2.24	640135	-193.156	74.61	0.00901245	0.000833393	0.00897491	0.000831855	0.972411	118	13093	0.01117	100	0.953522	1.10184	6	106	1372	-3314
ROI 252	252	Plaque5redo_1.im	11947.7	127.52	2641.92	25.76	3.92	632094	-127.083	48.8824	0.00975049	0.000546016	0.00970987	0.000547188	1.14221	322	33024	0.01117	100	0.953522	1.10184	16	106	1372	-3313
ROI 253	253	Plaque5redo_1.im	11405	125.84	8223.28	86.8	14	626490	-55.0225	28.8394	0.0105554	0.000322136	0.0105114	0.00032759	0.987128	1085	102791	0.01117	100	0.953522	1.10184	26	106	1372	-3312
ROI 254	254	Plaque5redo_1.im	11121.7	114.72	14912.9	152.96	16.48	623430	-81.7453	21.1074	0.0102569	0.00023577	0.0102142	0.000243486	0.808533	1912	186411	0.01117	100	0.953522	1.10184	36	106	1372	-3311
ROI 255	255	Plaque5redo_1.im	11576.3	125.76	12927.5	131.2	14.56	619980	-91.4153	22.5495	0.0101489	0.000251877	0.0101066	0.00025882	1.20074	1640	161594	0.01117	100	0.953522	1.10184	46	106	1372	-3310
ROI 256	256	Plaque5redo_1.im	11912.6	119.44	6807.44	72.32	7.84	615395	-48.9104	31.8004	0.0106237	0.00035521	0.0105794	0.000359983	1.06063	904	85093	0.01117	100	0.953522	1.10184	56	106	1372	-3309
ROI 257	257	Plaque5redo_1.im	12006.8	125.2	7359.84	78.72	8.16	613691	-42.4454	30.6885	0.0106959	0.000342791	0.0106513	0.000347926	1.16158	984	91998	0.01117	100	0.953522	1.10184	66	106	1372	-3309
ROI 258	258	Plaque5redo_1.im	11504.2	125.12	11557.1	117.44	24.64	612614	-90.2684	23.8641	0.0101617	0.000266562	0.0101194	0.000273035	1.2006	1468	144464	0.01117	100	0.953522	1.10184	76	106	1372	-3308
ROI 259	259	Plaque5redo_1.im	11458.5	121.36	13329.1	135.28	22.16	615102	-91.387	22.2075	0.0101492	0.000248058	0.0101069	0.000255136	0.803186	1691	166614	0.01117	100	0.953522	1.10184	86	106	1372	-3307
ROI 260	260	Plaque5redo_1.im	11767.4	133.92	11694.3	126.96	17.36	614710	-28.0615	24.5299	0.0108566	0.000273999	0.0108113	0.000281268	0.539094	1587	146179	0.01117	100	0.953522	1.10184	96	106	1372	-3306
ROI 261	261	Plaque5redo_1.im	11981.6	126.4	8875.84	97.92	17.92	607613	-12.3371	28.3858	0.0110322	0.000317069	0.0109862	0.00032328	1.22664	1224	110948	0.01117	100	0.953522	1.10184	106	106	1372	-3305
ROI 262	262	Plaque5redo_1.im	14960.2	158.96	12253.5	128	244.32	502133	-64.8185	23.5013	0.010446	0.00026251	0.0104025	0.000269543	1.02657	1600	153169	0.01117	100	0.953522	1.10184	116	106	1372	-3304
ROI 263	263	Plaque5redo_1.im	14111.8	150.72	15681.4	163.04	121.76	510649	-69.1981	20.7253	0.0103971	0.000231502	0.0103537	0.000239629	0.99208	2038	196017	0.01117	100	0.953522	1.10184	126	106	1372	-3303
ROI 264	264	Plaque5redo_1.im	12399.5	131.04	10623.3	118.96	21.68	583379	2.51107	26.1428	0.011198	0.000292015	0.0111514	0.000299203	0.990044	1487	132791	0.01117	100	0.953522	1.10184	136	106	1372	-3302
ROI 265	265	Plaque5redo_1.im	11941.8	123.68	11246	122.64	12.24	599259	-23.7054	25.0706	0.0109052	0.000280039	0.0108598	0.00028718	1.16204	1533	140575	0.01117	100	0.953522	1.10184	146	106	1372	-3301
ROI 266	266	Plaque5redo_1.im	12213.1	123.12	8224.8	87.68	18.24	592419	-45.6185	28.9814	0.0106604	0.000323722	0.010616	0.00032927	1.15902	1096	102810	0.01117	100	0.953522	1.10184	156	106	1372	-3300
ROI 267	267	Plaque5redo_1.im	11947.8	126.88	12545.9	130.32	24.16	592406	-70.059	23.16	0.0103874	0.000258697	0.0103442	0.000265772	0.827417	1629	156824	0.01117	100	0.953522	1.10184	166	106	1372	-3299
ROI 268	268	Plaque5redo_1.im	12353.5	130.88	9061.44	99.44	13.12	583718	-17.5494	28.0185	0.010974	0.000312967	0.0109283	0.000319212	1.23043	1243	113268	0.01117	100	0.953522	1.10184	176	106	1372	-3298
ROI 269	269	Plaque5redo_1.im	12287.1	126.72	10655.4	119.28	18.16	581680	2.17389	26.0989	0.0111943	0.000291524	0.0111477	0.000298723	1.18524	1491	133193	0.01117	100	0.953522	1.10184	186	106	1372	-3297
ROI 270	270	Plaque5redo_1.im	12303	131.6	11480.4	123.68	17.44	579190	-35.5288	24.661	0.0107731	0.000275464	0.0107283	0.000282558	0.795629	1546	143505	0.01117	100	0.953522	1.10184	196	106	1372	-3296
ROI 271	271	Plaque5redo_1.im	12163.5	128.8	11485.8	123.84	16.4	578727	-34.7384	24.6654	0.010782	0.000275513	0.0107371	0.000282618	1.06378	1548	143573	0.01117	100	0.953522	1.10184	206	106	1372	-3295
ROI 272	272	Plaque5redo_1.im	12301.3	133.28	11293.7	121.28	18	574736	-38.608	24.8239	0.0107387	0.000277283	0.010694	0.000284266	1.37579	1516	141171	0.01117	100	0.953522	1.10184	216	106	1372	-3294
ROI 273	273	Plaque5redo_1.im	13345.4	136.16	5672.32	60.88	6.4	560519	-39.1386	35.0176	0.0107328	0.000391147	0.0106881	0.000395321	0.733031	761	70904	0.01117	100	0.953522	1.10184	226	106	1372	-3293
ROI 274	274	Plaque5redo_1.im	13431.1	137.52	6177.6	62	9.44	556150	-101.499	32.4367	0.0100363	0.000362318	0.00999445	0.000366287	0.706708	775	77220	0.01117	100	0.953522	1.10184	236	106	1372	-3292
ROI 275	275	Plaque5redo_1.im	13509.4	141.92	6760.96	69.76	11.12	551525	-76.2702	31.4424	0.0103181	0.000351212	0.0102751	0.000355716	0.939152	872	84512	0.01117	100	0.953522	1.10184	246	106	1372	-3291
ROI 276	276	Plaque5redo_1.im	12294.8	128.08	857.76	8.56	1.04	635377	-106.582	86.7999	0.00997948	0.000969555	0.00993791	0.000967553	0.988477	107	10722	0.01117	100	0.953522	1.10184	6	116	1371	-3314
ROI 277	277	Plaque5redo_1.im	12162.5	123.92	2888.96	28.16	11.84	625148	-127.354	46.7383	0.00974745	0.000522067	0.00970685	0.000523493	1.27267	352	36112	0.01117	100	0.953522	1.10184	16	116	1371	-3313
ROI 278	278	Plaque5redo_1.im	11298.3	113.12	11053.9	110.8	14.4	623888	-102.633	24.2332	0.0100236	0.000270685	0.00998184	0.000276829	0.808022	1385	138174	0.01117	100	0.953522	1.10184	26	116	1371	-3312
ROI 279	279	Plaque5redo_1.im	11195.2	123.44	15679.3	159.04	19.44	619462	-91.9138	20.4697	0.0101433	0.000228646	0.0101011	0.000236459	0.940275	1988	195991	0.01117	100	0.953522	1.10184	36	116	1371	-3311
ROI 280	280	Plaque5redo_1.im	11466.1	117.28	13060.2	131.28	17.44	615900	-100.1	22.326	0.0100519	0.000249382	0.01001	0.000256261	1.36308	1641	163253	0.01117	100	0.953522	1.10184	46	116	1371	-3310
ROI 281	281	Plaque5redo_1.im	11404.5	120.96	13454.6	136.56	19.84	614953	-91.3411	22.1043	0.0101497	0.000246905	0.0101074	0.000254026	0.861299	1707	168182	0.01117	100	0.953522	1.10184	56	116	1371	-3309
ROI 282	282	Plaque5redo_1.im	11491	122.08	13671.7	144.88	19.84	614606	-51.2902	22.4111	0.0105971	0.000250332	0.0105529	0.000258042	1.07305	1811	170896	0.01117	100	0.953522	1.10184	66	116	1371	-3309
ROI 283	283	Plaque5redo_1.im	11633.2	123.92	11949.8	131.92	18.88	611532	-11.685	24.472	0.0110395	0.000273352	0.0109935	0.000280926	0.855891	1649	149373	0.01117	100	0.953522	1.10184	76	116	1371	-3308
ROI 284	284	Plaque5redo_1.im	11620.3	119.92	13800.8	139.2	19.44	613948	-97.0124	21.7564	0.0100864	0.000243019	0.0100444	0.00025018	0.655581	1740	172510	0.01117	100	0.953522	1.10184	86	116	1371	-3307
ROI 285	285	Plaque5redo_1.im	12546.4	127.6	4642.48	47.36	8.24	600197	-86.7105	37.727	0.0102014	0.00042141	0.0101589	0.000424529	0.790441	592	58031	0.01117	100	0.953522	1.10184	96	116	1371	-3306
ROI 286	286	Plaque5redo_1.im	11695.4	121.6	10562.8	113.84	16.16	612476	-35.1436	25.7151	0.0107774	0.000287238	0.0107326	0.00029396	0.867473	1423	132035	0.01117	100	0.953522	1.10184	106	116	1371	-3305
ROI 287	287	Plaque5redo_1.im	12528.8	133.28	6830.72	72.88	36.56	592439	-44.8123	31.8152	0.0106694	0.000355375	0.010625	0.000360199	0.857854	911	85384	0.01117	100	0.953522	1.10184	116	116	1371	-3304
ROI 288	288	Plaque5redo_1.im	12283.9	128.96	6348.32	66.48	14.72	601608	-62.4832	32.6919	0.0104721	0.000365169	0.0104284	0.000369562	0.376467	831	79354	0.01117	100	0.953522	1.10184	126	116	1371	-3303
ROI 289	289	Plaque5redo_1.im	11852.2	128.16	11054.3	118.16	12.96	608857	-43.0587	25.0325	0.010689	0.000279613	0.0106445	0.000286446	0.768484	1477	138179	0.01117	100	0.953522	1.10184	136	116	1371	-3302
ROI 290	290	Plaque5redo_1.im	12081.4	126.24	8235.92	88.56	10.88	600178	-37.3414	29.0885	0.0107529	0.000324918	0.0107081	0.000330555	1.11841	1107	102949	0.01117	100	0.953522	1.10184	146	116	1371	-3301
ROI 291	291	Plaque5redo_1.im	12187.1	133.52	8075.84	85.68	20.4	590065	-50.1859	29.1766	0.0106094	0.000325903	0.0105652	0.000331332	0.516625	1071	100948	0.01117	100	0.953522	1.10184	156	116	1371	-3300
ROI 292	292	Plaque5redo_1.im	12201.8	126.72	9639.84	107.12	14.08	587618	-5.17297	27.3374	0.0111122	0.000305359	0.0110659	0.000312012	0.990855	1339	120498	0.01117	100	0.953522	1.10184	166	116	1371	-3299
ROI 293	293	Plaque5redo_1.im	11771.2	123.84	13314.2	144.08	20.96	588739	-31.2	22.9517	0.0108215	0.00025637	0.0107764	0.000264216	1.62789	1801	166428	0.01117	100	0.953522	1.10184	176	116	1371	-3298
ROI 294	294	Plaque5redo_1.im	11700.4	124.16	14835.1	155.92	24.32	589449	-59.0694	21.4251	0.0105102	0.000239318	0.0104664	0.000247316	1.10044	1949	185439	0.01117	100	0.953522	1.10184	186	116	1371	-3297
ROI 295	295	Plaque5redo_1.im	12607.3	129.84	8695.12	93.76	11.92	574781	-34.641	28.3501	0.0107831	0.00031667	0.0107381	0.000322559	0.961314	1172	108689	0.01117	100	0.953522	1.10184	196	116	1371	-3296
ROI 296	296	Plaque5redo_1.im	12483.8	131.68	9676.16	101.76	17.44	573338	-58.4987	26.5368	0.0105166	0.000296416	0.0104728	0.000302499	1.06637	1272	120952	0.01117	100	0.953522	1.10184	206	116	1371	-3295
ROI 297	297	Plaque5redo_1.im	12968.6	135.04	7455.68	80.4	11.2	563770	-34.5815	30.6169	0.0107837	0.000341991	0.0107388	0.000347252	1.11713	1005	93196	0.01117	100	0.953522	1.10184	216	116	1371	-3294
ROI 298	298	Plaque5redo_1.im	12667.7	133.68	9132.32	98.64	14.8	565469	-33.0172	27.6866	0.0108012	0.00030926	0.0107562	0.000315372	0.872544	1233	114154	0.01117	100	0.953522	1.10184	226	116	1371	-3293
ROI 299	299	Plaque5redo_1.im	12732.6	135.2	9681.84	110.16	11.52	559492	18.6215	27.6059	0.011378	0.000308358	0.0113306	0.000315299	0.993704	1377	121023	0.01117	100	0.953522	1.10184	236	116	1371	-3292
ROI 300	300	Plaque5redo_1.im	13116.6	138.16	9196.32	101.84	14.64	552559	-8.59493	27.9401	0.011074	0.000312091	0.0110279	0.000318497	0.674065	1273	114954	0.01117	100	0.953522	1.10184	246	116	1371	-3291
ROI 301	301	Plaque5redo_1.im	11797.4	126.64	8810.4	84.96	15.04	627297	-136.692	26.6187	0.00964315	0.000297331	0.00960298	0.000302238	0.92566	1062	110130	0.01117	100	0.953522	1.10184	6	126	1370	-3314
ROI 302	302	Plaque5redo_1.im	11801.8	125.92	5403.52	56.88	8.24	621684	-57.6122	35.5278	0.0105265	0.000396846	0.0104826	0.000400698	1.52418	711	67544	0.01117	100	0.953522	1.10184	16	126	1370	-3313
ROI 303	303	Plaque5redo_1.im	11726.7	122.32	8894.56	89.84	13.28	620180	-95.7425	27.1197	0.0101006	0.000302927	0.0100585	0.000308279	1.35816	1123	111182	0.01117	100	0.953522	1.10184	26	126	1370	-3312
ROI 304	304	Plaque5redo_1.im	11731	120.4	10677.6	110.96	22.72	610884	-69.6644	25.11	0.0103918	0.000280478	0.0103486	0.000286853	1.39191	1387	133470	0.01117	100	0.953522	1.10184	36	126	1370	-3311
ROI 305	305	Plaque5redo_1.im	11481.4	130.08	14886.5	154.88	21.44	613525	-68.5701	21.2787	0.0104041	0.000237683	0.0103607	0.000245569	1.12807	1936	186081	0.01117	100	0.953522	1.10184	46	126	1370	-3310
ROI 306	306	Plaque5redo_1.im	11291.6	121.52	17750.9	185.76	23.92	613790	-63.1304	19.5438	0.0104648	0.000218304	0.0104212	0.000227136	1.22623	2322	221886	0.01117	100	0.953522	1.10184	56	126	1370	-3309
ROI 307	307	Plaque5redo_1.im	11721.7	124.64	14087.5	147.92	21.76	609588	-59.9755	21.9755	0.0105001	0.000245466	0.0104563	0.000253205	1.02417	1849	176094	0.01117	100	0.953522	1.10184	66	126	1370	-3309
ROI 308	308	Plaque5redo_1.im	11843.1	131.92	11959	122.88	17.12	608187	-80.1127	23.5917	0.0102751	0.000263519	0.0102323	0.000270259	1.32156	1536	149487	0.01117	100	0.953522	1.10184	76	126	1370	-3308
ROI 309	309	Plaque5redo_1.im	11552.7	128.8	15360.8	166.08	23.44	610295	-32.0558	21.3586	0.0108119	0.000238575	0.0107669	0.000247118	1.95216	2076	192010	0.01117	100	0.953522	1.10184	86	126	1370	-3307
ROI 310	310	Plaque5redo_1.im	12034.9	127.68	11225.8	118.8	25.44	594247	-52.5691	24.7156	0.0105828	0.000276073	0.0105387	0.000282863	0.834071	1485	140322	0.01117	100	0.953522	1.10184	96	126	1370	-3306
ROI 311	311	Plaque5redo_1.im	11693.5	126	13504.9	147.12	24.96	602639	-24.7234	22.866	0.0108938	0.000255413	0.0108485	0.000263413	1.28446	1839	168811	0.01117	100	0.953522	1.10184	106	126	1370	-3305
ROI 312	312	Plaque5redo_1.im	11642.2	126.32	12838.2	134.4	24.32	606749	-62.7762	22.9853	0.0104688	0.000256746	0.0104252	0.000264016	1.16353	1680	160477	0.01117	100	0.953522	1.10184	116	126	1370	-3304
ROI 313	313	Plaque5redo_1.im	11949.8	126.16	7787.12	78.4	12.88	604185	-98.6654	28.9367	0.0100679	0.000323222	0.010026	0.000328043	1.90083	980	97339	0.01117	100	0.953522	1.10184	126	126	1370	-3303
ROI 314	314	Plaque5redo_1.im	12246.8	129.28	5912.88	64.24	14.88	598227	-27.3574	34.5098	0.0108644	0.000385474	0.0108192	0.000389901	1.22312	803	73911	0.01117	100	0.953522	1.10184	136	126	1370	-3302
ROI 315	315	Plaque5redo_1.im	12227.6	125.36	5927.84	67.2	18.64	594770	14.8916	35.215	0.0113363	0.000393352	0.0112891	0.000398147	1.24271	840	74098	0.01117	100	0.953522	1.10184	146	126	1370	-3301
ROI 316	316	Plaque5redo_1.im	11891.7	127.68	10595.5	123.76	22.96	592716	45.6946	26.7412	0.0116804	0.0002987	0.0116318	0.00030639	1.00126	1547	132444	0.01117	100	0.953522	1.10184	156	126	1370	-3300
ROI 317	317	Plaque5redo_1.im	11407.4	121.04	17149.8	185.92	37.92	594651	-29.4567	20.2413	0.010841	0.000226095	0.0107958	0.000235248	0.824679	2324	214372	0.01117	100	0.953522	1.10184	166	126	1370	-3299
ROI 318	318	Plaque5redo_1.im	12828.3	131.04	6433.12	71.6	15.36	571308	-3.58972	33.4911	0.0111299	0.000374096	0.0110835	0.000379055	1.04646	895	80414	0.01117	100	0.953522	1.10184	176	126	1370	-3298
ROI 319	319	Plaque5redo_1.im	13115.3	140.16	5916.24	64.96	15.2	565746	-17.0146	34.6849	0.0109799	0.00038743	0.0109342	0.000391946	0.895029	812	73953	0.01117	100	0.953522	1.10184	186	126	1370	-3297
ROI 320	320	Plaque5redo_1.im	12607.1	135.04	9008.32	99.68	18.72	571778	-9.37092	28.219	0.0110653	0.000315206	0.0110192	0.000321513	0.658836	1246	112604	0.01117	100	0.953522	1.10184	196	126	1370	-3296
ROI 321	321	Plaque5redo_1.im	12869.2	131.12	6902.88	72.72	8.4	567379	-56.8725	31.4459	0.0105347	0.000351251	0.0104909	0.000356005	1.12107	909	86286	0.01117	100	0.953522	1.10184	206	126	1370	-3295
ROI 322	322	Plaque5redo_1.im	13228.6	138.8	5473.68	57.6	5.52	559761	-57.9153	35.2937	0.0105231	0.00039423	0.0104793	0.000398126	0.951446	720	68421	0.01117	100	0.953522	1.10184	216	126	1370	-3294
ROI 323	323	Plaque5redo_1.im	13460.9	141.44	4829.12	54.48	8.72	549929	9.98733	38.9205	0.0112816	0.000434742	0.0112346	0.000438705	0.830577	681	60364	0.01117	100	0.953522	1.10184	226	126	1370	-3293
ROI 324	324	Plaque5redo_1.im	12652	133.28	11021.8	118	15.6	557975	-41.5383	25.0894	0.010706	0.000280249	0.0106614	0.000287087	0.84558	1475	137773	0.01117	100	0.953522	1.10184	236	126	1370	-3292
ROI 325	325	Plaque5redo_1.im	13009.8	136.08	9811.28	111.2	13.28	550728	14.6726	27.3694	0.0113339	0.000305717	0.0112867	0.000312674	1.09769	1390	122641	0.01117	100	0.953522	1.10184	246	126	1370	-3291
ROI 326	326	Plaque5redo_1.im	11214.2	117.76	15157.8	150.08	29.92	626684	-113.595	20.5663	0.00990115	0.000229725	0.0098599	0.00023709	1.2811	1876	189473	0.01117	100	0.953522	1.10184	6	136	1369	-3314
ROI 327	327	Plaque5redo_1.im	11986.2	127.04	9546.88	100.88	18.48	611696	-54.0015	26.7803	0.0105668	0.000299136	0.0105228	0.000305211	1.28324	1261	119336	0.01117	100	0.953522	1.10184	16	136	1369	-3313
ROI 328	328	Plaque5redo_1.im	11405.1	125.68	15602.2	155.68	28	616886	-106.71	20.3506	0.00997805	0.000227316	0.00993649	0.000234904	2.46778	1946	195028	0.01117	100	0.953522	1.10184	26	136	1369	-3312
ROI 329	329	Plaque5redo_1.im	11855.1	124.24	9687.84	98.88	15.76	612331	-86.248	26.1231	0.0102066	0.000291795	0.0101641	0.000297583	1.14185	1236	121098	0.01117	100	0.953522	1.10184	36	136	1369	-3311
ROI 330	330	Plaque5redo_1.im	11602.1	123.76	14715.9	151.36	21.92	612085	-79.1889	21.2781	0.0102855	0.000237676	0.0102426	0.000245364	0.971205	1892	183949	0.01117	100	0.953522	1.10184	46	136	1369	-3310
ROI 331	331	Plaque5redo_1.im	11870.6	133.12	13284.1	135.68	18.4	606884	-85.6106	22.3164	0.0102137	0.000249275	0.0101712	0.000256411	1.69077	1696	166051	0.01117	100	0.953522	1.10184	56	136	1369	-3309
ROI 332	332	Plaque5redo_1.im	12061	133.6	12675.5	135.44	18.16	605058	-43.4052	23.3726	0.0106852	0.000261072	0.0106407	0.000268527	0.843255	1693	158444	0.01117	100	0.953522	1.10184	66	136	1369	-3309
ROI 333	333	Plaque5redo_1.im	12218.7	130.32	10295.4	106.72	11.12	604327	-71.9933	25.5395	0.0103658	0.000285276	0.0103227	0.00029147	0.786951	1334	128692	0.01117	100	0.953522	1.10184	76	136	1369	-3308
ROI 334	334	Plaque5redo_1.im	11995.9	128.96	11838.2	127.2	20.4	601469	-38.0626	24.2532	0.0107448	0.000270908	0.0107001	0.000278112	1.28216	1590	147978	0.01117	100	0.953522	1.10184	86	136	1369	-3307
ROI 335	335	Plaque5redo_1.im	11755.3	125.12	13352.2	144.56	22.16	602468	-30.733	22.9246	0.0108267	0.000256068	0.0107816	0.000263934	1.10749	1807	166902	0.01117	100	0.953522	1.10184	96	136	1369	-3306
ROI 336	336	Plaque5redo_1.im	11620.2	126.8	14239.1	154.88	23.6	602044	-26.2241	22.2513	0.0108771	0.000248547	0.0108318	0.000256789	0.955085	1936	177989	0.01117	100	0.953522	1.10184	106	136	1369	-3305
ROI 337	337	Plaque5redo_1.im	11549.6	117.28	14333.6	151.04	25.44	601472	-56.6268	21.8252	0.0105375	0.000243788	0.0104936	0.000251653	0.57927	1888	179170	0.01117	100	0.953522	1.10184	116	136	1369	-3304
ROI 338	338	Plaque5redo_1.im	11626.7	117.92	12451.9	135.28	24.24	601943	-27.378	23.7804	0.0108642	0.000265627	0.0108189	0.0002732	0.455229	1691	155649	0.01117	100	0.953522	1.10184	126	136	1369	-3303
ROI 339	339	Plaque5redo_1.im	12124.2	132.08	6945.52	72.24	20.56	594742	-68.8497	31.1475	0.0104009	0.000347917	0.0103576	0.000352587	0.828679	903	86819	0.01117	100	0.953522	1.10184	136	136	1369	-3302
ROI 340	340	Plaque5redo_1.im	12338.6	131.36	5154.24	54.96	12.4	589514	-45.3835	36.6146	0.0106631	0.000408985	0.0106186	0.000412764	0.79542	687	64428	0.01117	100	0.953522	1.10184	146	136	1369	-3301
ROI 341	341	Plaque5redo_1.im	12212	126.96	7572.8	77.28	15.84	587071	-86.3971	29.5443	0.0102049	0.00033001	0.0101624	0.000334842	1.10969	966	94660	0.01117	100	0.953522	1.10184	156	136	1369	-3300
ROI 342	342	Plaque5redo_1.im	12149.7	124.72	10042.8	106.56	22.32	582007	-50.0817	26.1653	0.0106106	0.000292267	0.0105664	0.000298599	1.12991	1332	125535	0.01117	100	0.953522	1.10184	166	136	1369	-3299
ROI 343	343	Plaque5redo_1.im	12307.3	132	7825.2	82.72	16.24	577567	-53.6279	29.5859	0.010571	0.000330475	0.0105269	0.000335745	1.14254	1034	97815	0.01117	100	0.953522	1.10184	176	136	1369	-3298
ROI 344	344	Plaque5redo_1.im	12577.4	127.84	7229.6	81.68	23.92	569642	11.459	31.8328	0.011298	0.000355572	0.0112509	0.000361148	1.00727	1021	90370	0.01117	100	0.953522	1.10184	186	136	1369	-3297
ROI 345	345	Plaque5redo_1.im	12482.2	129.36	8852.8	97.52	28.8	568082	-13.8117	28.4012	0.0110157	0.000317242	0.0109698	0.000323425	1.13852	1219	110660	0.01117	100	0.953522	1.10184	196	136	1369	-3296
ROI 346	346	Plaque5redo_1.im	13077	131.44	5429.36	58.88	5.68	561242	-29.1191	35.9807	0.0108447	0.000401904	0.0107996	0.000405998	1.217	736	67867	0.01117	100	0.953522	1.10184	206	136	1369	-3295
ROI 347	347	Plaque5redo_1.im	12817.1	137.68	7612.56	81.84	9.52	561322	-37.5421	30.2528	0.0107507	0.000337924	0.0107059	0.00034324	1.12186	1023	95157	0.01117	100	0.953522	1.10184	216	136	1369	-3294
ROI 348	348	Plaque5redo_1.im	12676.1	130.32	8900.56	97.68	11.92	559587	-17.4941	28.2714	0.0109746	0.000315792	0.0109289	0.00032196	0.887943	1221	111257	0.01117	100	0.953522	1.10184	226	136	1369	-3293
ROI 349	349	Plaque5redo_1.im	13102.7	138.96	6747.28	77.6	10.96	548545	29.6267	33.2489	0.0115009	0.00037139	0.011453	0.000376848	1.1048	970	84341	0.01117	100	0.953522	1.10184	236	136	1369	-3292
ROI 350	350	Plaque5redo_1.im	13346.9	142.8	7484.56	82.64	9.76	542879	-11.5132	30.9247	0.0110414	0.000345429	0.0109954	0.000350927	0.79731	1033	93557	0.01117	100	0.953522	1.10184	246	136	1369	-3291
ROI 351	351	Plaque5redo_1.im	11268.7	121.04	13262.7	138.88	16.96	625925	-62.5374	22.6173	0.0104715	0.000252635	0.0104278	0.000260058	1.66157	1736	165784	0.01117	100	0.953522	1.10184	6	146	1368	-3314
ROI 352	352	Plaque5redo_1.im	11662.7	117.92	11759	122.4	21.2	616572	-68.1214	23.9476	0.0104091	0.000267495	0.0103657	0.000274305	0.72985	1530	146987	0.01117	100	0.953522	1.10184	16	146	1368	-3313
ROI 353	353	Plaque5redo_1.im	11802.2	128.4	10473.9	109.6	16.88	615372	-63.1973	25.4418	0.0104641	0.000284185	0.0104205	0.000290551	0.94639	1370	130924	0.01117	100	0.953522	1.10184	26	146	1368	-3312
ROI 354	354	Plaque5redo_1.im	11512	119.76	13934.4	144.72	20.56	615529	-70.2052	21.9741	0.0103858	0.000245451	0.0103425	0.000253003	1.82915	1809	174180	0.01117	100	0.953522	1.10184	36	146	1368	-3311
ROI 355	355	Plaque5redo_1.im	11868.6	124	15095.2	160.16	26.24	608762	-50.1347	21.3413	0.01061	0.000238383	0.0105658	0.000246588	1.55279	2002	188690	0.01117	100	0.953522	1.10184	46	146	1368	-3310
ROI 356	356	Plaque5redo_1.im	12205.8	125.84	15748	163.68	23.28	604220	-69.4986	20.678	0.0103937	0.000230974	0.0103504	0.000239118	0.620131	2046	196850	0.01117	100	0.953522	1.10184	56	146	1368	-3309
ROI 357	357	Plaque5redo_1.im	12428.6	129.2	12779.1	130.96	30.64	596208	-82.5455	22.7916	0.010248	0.000254582	0.0102053	0.000261584	0.78712	1637	159739	0.01117	100	0.953522	1.10184	66	146	1368	-3309
ROI 358	358	Plaque5redo_1.im	12266.4	127.68	13312.5	145.44	23.2	599430	-21.9259	23.064	0.0109251	0.000257625	0.0108796	0.000265591	1.14871	1818	166406	0.01117	100	0.953522	1.10184	76	146	1368	-3308
ROI 359	359	Plaque5redo_1.im	12044	126.24	14199.7	150.88	23.12	598403	-48.7384	22.0204	0.0106256	0.000245967	0.0105813	0.000253893	1.72856	1886	177496	0.01117	100	0.953522	1.10184	86	146	1368	-3307
ROI 360	360	Plaque5redo_1.im	12022.6	131.2	12500.3	137.6	20.72	596663	-14.5284	23.8923	0.0110077	0.000266876	0.0109619	0.000274631	0.575912	1720	156254	0.01117	100	0.953522	1.10184	96	146	1368	-3306
ROI 361	361	Plaque5redo_1.im	11730.4	122.88	14400.4	152.8	23.6	597251	-50.0612	21.851	0.0106108	0.000244075	0.0105666	0.000252051	1.07287	1910	180005	0.01117	100	0.953522	1.10184	106	146	1368	-3305
ROI 362	362	Plaque5redo_1.im	11575.8	123.68	14380.2	150.4	22.32	597056	-63.6709	21.7075	0.0104588	0.000242472	0.0104152	0.000250259	0.727918	1880	179753	0.01117	100	0.953522	1.10184	116	146	1368	-3304
ROI 363	363	Plaque5redo_1.im	11553.8	124.32	13379.8	145.6	21.28	595439	-25.7736	22.9601	0.0108821	0.000256465	0.0108368	0.000264405	0.71204	1820	167247	0.01117	100	0.953522	1.10184	126	146	1368	-3303
ROI 364	364	Plaque5redo_1.im	11503.6	117.28	16603.6	178.16	48.96	590693	-39.373	20.465	0.0107302	0.000228594	0.0106855	0.000237432	1.3902	2227	207545	0.01117	100	0.953522	1.10184	136	146	1368	-3302
ROI 365	365	Plaque5redo_1.im	11632.8	123.84	14428.8	158.48	40.08	589015	-16.6886	22.2137	0.0109836	0.000248127	0.0109378	0.000256565	1.31351	1981	180360	0.01117	100	0.953522	1.10184	146	146	1368	-3301
ROI 366	366	Plaque5redo_1.im	11726.7	124.48	13028	144.88	40.4	583760	-4.4169	23.5245	0.0111207	0.000262768	0.0110743	0.000270857	1.22341	1811	162850	0.01117	100	0.953522	1.10184	156	146	1368	-3300
ROI 367	367	Plaque5redo_1.im	11439.8	121.52	17408.2	183.6	59.92	582456	-55.7986	19.8131	0.0105467	0.000221312	0.0105028	0.000230153	1.35926	2295	217603	0.01117	100	0.953522	1.10184	166	146	1368	-3299
ROI 368	368	Plaque5redo_1.im	11814.6	129.04	13234.5	146.16	51.2	574686	-11.291	23.2586	0.0110439	0.000259799	0.0109979	0.000267876	1.39851	1827	165431	0.01117	100	0.953522	1.10184	176	146	1368	-3298
ROI 369	369	Plaque5redo_1.im	11887	124.16	12656.3	142.56	45.84	572824	8.40983	24.0223	0.0112639	0.00026833	0.011217	0.000276441	1.24212	1782	158204	0.01117	100	0.953522	1.10184	186	146	1368	-3297
ROI 370	370	Plaque5redo_1.im	12386.5	126.72	9428.88	99.6	15.04	568109	-54.316	26.9428	0.0105633	0.000300951	0.0105193	0.000306971	1.51033	1245	117861	0.01117	100	0.953522	1.10184	196	146	1368	-3296
ROI 371	371	Plaque5redo_1.im	12728.1	133.92	7466.72	79.04	9.2	561009	-52.3152	30.309	0.0105856	0.000338552	0.0105415	0.00034365	1.07823	988	93334	0.01117	100	0.953522	1.10184	206	146	1368	-3295
ROI 372	372	Plaque5redo_1.im	12653.6	136.56	8491.2	90.64	11.12	559387	-44.3526	28.5423	0.0106746	0.000318817	0.0106301	0.000324508	1.08621	1133	106140	0.01117	100	0.953522	1.10184	216	146	1368	-3294
ROI 373	373	Plaque5redo_1.im	12590.3	129.76	10122.2	114.24	14.56	556607	10.3885	26.8882	0.011286	0.000300341	0.011239	0.000307395	1.05951	1428	126528	0.01117	100	0.953522	1.10184	226	146	1368	-3293
ROI 374	374	Plaque5redo_1.im	13029.6	132.08	8105.6	86.64	11.36	545746	-43.0701	29.2331	0.0106889	0.000326534	0.0106444	0.000332048	0.991396	1083	101320	0.01117	100	0.953522	1.10184	236	146	1368	-3292
ROI 375	375	Plaque5redo_1.im	12979.9	138	8842.8	101.52	12.48	543961	27.8	29.0173	0.0114805	0.000324123	0.0114327	0.000330748	0.790294	1269	110535	0.01117	100	0.953522	1.10184	246	146	1368	-3291
ROI 376	376	Plaque5redo_1.im	11579	119.04	9961.04	101.6	14.88	623326	-86.8632	25.7536	0.0101997	0.000287667	0.0101573	0.000293562	1.0191	1270	124513	0.01117	100	0.953522	1.10184	6	156	1367	-3314
ROI 377	377	Plaque5redo_1.im	11833.8	126.64	6086.24	61.44	7.44	618997	-96.2486	32.7755	0.0100949	0.000366102	0.0100529	0.000370063	0.621135	768	76078	0.01117	100	0.953522	1.10184	16	156	1367	-3313
ROI 378	378	Plaque5redo_1.im	12036.9	129.44	8046.48	79.2	10.32	618100	-118.817	28.1433	0.00984281	0.000314361	0.00980181	0.000319112	0.887235	990	100581	0.01117	100	0.953522	1.10184	26	156	1367	-3312
ROI 379	379	Plaque5redo_1.im	12414	130.16	8963.76	93.52	11.12	611706	-65.9694	27.4605	0.0104331	0.000306733	0.0103897	0.000312422	1.11577	1169	112047	0.01117	100	0.953522	1.10184	36	156	1367	-3311
ROI 380	380	Plaque5redo_1.im	12640.8	129.52	13798.3	148.4	27.04	602422	-37.1591	22.4753	0.0107549	0.000251049	0.0107101	0.00025899	1.42747	1855	172479	0.01117	100	0.953522	1.10184	46	156	1367	-3310
ROI 381	381	Plaque5redo_1.im	12747.6	130.88	16785.7	179.6	23.12	597282	-42.1131	20.3244	0.0106996	0.000227023	0.010655	0.000235877	0.918451	2245	209821	0.01117	100	0.953522	1.10184	56	156	1367	-3309
ROI 382	382	Plaque5redo_1.im	12860.5	134.8	15337.9	152.8	30.24	591196	-108.126	20.5088	0.00996224	0.000229083	0.00992074	0.000236574	0.620282	1910	191724	0.01117	100	0.953522	1.10184	66	156	1367	-3309
ROI 383	383	Plaque5redo_1.im	12731.2	137.76	15211.8	159.52	24.72	590999	-61.1796	21.1342	0.0104866	0.000236069	0.0104429	0.000244159	1.41988	1994	190147	0.01117	100	0.953522	1.10184	76	156	1367	-3308
ROI 384	384	Plaque5redo_1.im	12478.8	128.96	12937	139.12	22	588890	-37.2707	23.2101	0.0107537	0.000259257	0.0107089	0.000266886	0.972865	1739	161712	0.01117	100	0.953522	1.10184	86	156	1367	-3307
ROI 385	385	Plaque5redo_1.im	12133.8	121.52	13867.3	150.96	19.12	592608	-25.4201	22.5571	0.0108861	0.000251962	0.0108407	0.000260083	1.17048	1887	173341	0.01117	100	0.953522	1.10184	96	156	1367	-3306
ROI 386	386	Plaque5redo_1.im	11793.3	125.12	14323.5	153.28	20.48	591759	-41.9624	22.0037	0.0107013	0.000245782	0.0106567	0.00025384	0.972971	1916	179044	0.01117	100	0.953522	1.10184	106	156	1367	-3305
ROI 387	387	Plaque5redo_1.im	11675.4	122.08	13940.5	146.56	19.44	591468	-58.7943	22.1051	0.0105133	0.000246914	0.0104695	0.000254618	0.804053	1832	174256	0.01117	100	0.953522	1.10184	116	156	1367	-3304
ROI 388	388	Plaque5redo_1.im	11657.4	120.48	13780.2	147.28	21.52	590434	-43.1721	22.419	0.0106878	0.00025042	0.0106432	0.000258275	0.737571	1841	172253	0.01117	100	0.953522	1.10184	126	156	1367	-3303
ROI 389	389	Plaque5redo_1.im	11354.7	118.72	19661.4	210.96	38.56	591349	-39.4242	18.8059	0.0107296	0.000210062	0.0106849	0.000219799	1.27777	2637	245768	0.01117	100	0.953522	1.10184	136	156	1367	-3302
ROI 390	390	Plaque5redo_1.im	11584.5	124.24	16407	181.52	52.8	583971	-9.52575	20.9081	0.0110636	0.000233544	0.0110175	0.000242754	1.08212	2269	205087	0.01117	100	0.953522	1.10184	146	156	1367	-3301
ROI 391	391	Plaque5redo_1.im	11853.8	124.88	15145.5	170.16	59.28	575669	5.81964	21.9312	0.011235	0.000244972	0.0111882	0.000253975	0.965193	2127	189319	0.01117	100	0.953522	1.10184	156	156	1367	-3300
ROI 392	392	Plaque5redo_1.im	11052.9	116.64	25716	286.72	129.04	574568	-1.83713	16.7658	0.0111495	0.000187274	0.011103	0.000199238	1.05266	3584	321450	0.01117	100	0.953522	1.10184	166	156	1367	-3299
ROI 393	393	Plaque5redo_1.im	11988.7	121.04	14032.2	153.84	45.52	567885	-18.4971	22.5045	0.0109634	0.000251375	0.0109177	0.000259648	1.06829	1923	175402	0.01117	100	0.953522	1.10184	176	156	1367	-3298
ROI 394	394	Plaque5redo_1.im	11589	118.56	18594.3	203.52	96	565205	-20.1183	19.5334	0.0109453	0.000218189	0.0108997	0.000227921	0.86678	2544	232429	0.01117	100	0.953522	1.10184	186	156	1367	-3297
ROI 395	395	Plaque5redo_1.im	12311.6	131.04	11746.8	127.52	38.96	560148	-28.1359	24.4741	0.0108557	0.000273375	0.0108105	0.000280665	1.27061	1594	146835	0.01117	100	0.953522	1.10184	196	156	1367	-3296
ROI 396	396	Plaque5redo_1.im	12637.9	133.36	8704.08	97.2	12.72	559726	-0.252716	28.8412	0.0111672	0.000322156	0.0111207	0.00032841	1.35764	1215	108801	0.01117	100	0.953522	1.10184	206	156	1367	-3295
ROI 397	397	Plaque5redo_1.im	12849.1	136.8	7360.88	82.8	8.4	551841	7.04162	31.4779	0.0112487	0.000351609	0.0112018	0.000357217	0.797553	1035	92011	0.01117	100	0.953522	1.10184	216	156	1367	-3294
ROI 398	398	Plaque5redo_1.im	12463.8	130.56	10767	119.44	17.76	553757	-6.88328	25.8444	0.0110931	0.000288682	0.0110469	0.000295822	1.38979	1493	134588	0.01117	100	0.953522	1.10184	226	156	1367	-3293
ROI 399	399	Plaque5redo_1.im	12792	134.56	9637.2	101.44	14.16	546875	-57.6653	26.6023	0.0105259	0.000297148	0.010482	0.000303223	1.08157	1268	120465	0.01117	100	0.953522	1.10184	236	156	1367	-3292
ROI 400	400	Plaque5redo_1.im	13160.8	136.08	9130.8	98.24	12.08	539397	-36.7781	27.6345	0.0107592	0.000308677	0.0107144	0.000314749	0.821017	1228	114135	0.01117	100	0.953522	1.10184	246	156	1367	-3291
ROI 401	401	Plaque5redo_1.im	11611.5	122.24	8328.48	84.48	11.36	620533	-91.8973	28.0863	0.0101435	0.000313724	0.0101013	0.000318862	1.15156	1056	104106	0.01117	100	0.953522	1.10184	6	166	1366	-3314
ROI 402	402	Plaque5redo_1.im	11367.8	120.8	11655.4	117.28	14.64	622021	-99.1715	23.6455	0.0100623	0.000264121	0.0100203	0.000270525	1.04223	1466	145693	0.01117	100	0.953522	1.10184	16	166	1366	-3313
ROI 403	403	Plaque5redo_1.im	11798.9	123.04	10151.3	105.12	11.2	621735	-72.9325	25.707	0.0103553	0.000287147	0.0103122	0.000293271	0.687594	1314	126891	0.01117	100	0.953522	1.10184	26	166	1366	-3312
ROI 404	404	Plaque5redo_1.im	12509.6	134.96	10370.3	109.44	12.32	613392	-55.2198	25.6784	0.0105532	0.000286827	0.0105092	0.00029324	0.941833	1368	129629	0.01117	100	0.953522	1.10184	36	166	1366	-3311
ROI 405	405	Plaque5redo_1.im	13121.5	143.12	17497	176.24	21.76	596720	-98.2447	19.3089	0.0100726	0.000215681	0.0100306	0.000223927	1.23223	2203	218712	0.01117	100	0.953522	1.10184	46	166	1366	-3310
ROI 406	406	Plaque5redo_1.im	14420.1	152.4	14310.4	152	28.16	574631	-49.0917	21.9309	0.0106216	0.000244968	0.0105774	0.000252926	1.34725	1900	178880	0.01117	100	0.953522	1.10184	56	166	1366	-3309
ROI 407	407	Plaque5redo_1.im	14138.5	155.44	14555.1	157.92	27.2	571851	-28.6669	21.9805	0.0108498	0.000245522	0.0108046	0.000253841	1.15014	1974	181939	0.01117	100	0.953522	1.10184	66	166	1366	-3309
ROI 408	408	Plaque5redo_1.im	13581.9	143.68	15116.5	166.88	25.84	576368	-11.6735	21.7584	0.0110396	0.000243042	0.0109936	0.000251788	0.941515	2086	188956	0.01117	100	0.953522	1.10184	76	166	1366	-3308
ROI 409	409	Plaque5redo_1.im	13006.4	136.32	13194.6	138.96	19.68	579394	-57.1576	22.7412	0.0105315	0.00025402	0.0104877	0.000261487	1.58953	1737	164933	0.01117	100	0.953522	1.10184	86	166	1366	-3307
ROI 410	410	Plaque5redo_1.im	12396.2	134	14515.9	159.36	20.32	584293	-17.1628	22.1415	0.0109783	0.000247321	0.0109326	0.000255783	0.725745	1992	181449	0.01117	100	0.953522	1.10184	96	166	1366	-3306
ROI 411	411	Plaque5redo_1.im	11835.4	125.04	15615.7	165.28	19.92	587719	-52.441	20.9569	0.0105842	0.000234089	0.0105401	0.000242429	0.908429	2066	195196	0.01117	100	0.953522	1.10184	106	166	1366	-3305
ROI 412	412	Plaque5redo_1.im	11679.7	125.28	14192.8	148.56	21.44	588213	-62.9115	21.8593	0.0104673	0.000244168	0.0104237	0.000251903	0.865714	1857	177410	0.01117	100	0.953522	1.10184	116	166	1366	-3304
ROI 413	413	Plaque5redo_1.im	11855	122.56	11737	126.32	26.4	583848	-36.4808	24.3778	0.0107625	0.0002723	0.0107177	0.000279484	1.16671	1579	146713	0.01117	100	0.953522	1.10184	126	166	1366	-3303
ROI 414	414	Plaque5redo_1.im	11257.5	118.56	22057.2	237.6	80.32	581156	-35.6318	17.7906	0.010772	0.000198721	0.0107271	0.000209166	1.14973	2970	275715	0.01117	100	0.953522	1.10184	136	166	1366	-3302
ROI 415	415	Plaque5redo_1.im	11471.1	122.8	20205	223.36	95.44	576987	-10.3213	18.8332	0.0110547	0.000210367	0.0110087	0.000220723	1.29813	2792	252562	0.01117	100	0.953522	1.10184	146	166	1366	-3301
ROI 416	416	Plaque5redo_1.im	12086.2	131.92	9869.76	110.4	34	575774	1.40399	27.1072	0.0111857	0.000302788	0.0111391	0.000309622	1.00489	1380	123372	0.01117	100	0.953522	1.10184	156	166	1366	-3300
ROI 417	417	Plaque5redo_1.im	12456.5	132.08	8611.28	87.84	22.96	568849	-86.7883	27.6996	0.0102006	0.000309405	0.0101581	0.000314722	1.14647	1098	107641	0.01117	100	0.953522	1.10184	166	166	1366	-3299
ROI 418	418	Plaque5redo_1.im	11842.3	124.96	14289.2	156.08	48.96	569063	-22.1186	22.2596	0.0109229	0.000248639	0.0108774	0.000256954	0.747457	1951	178615	0.01117	100	0.953522	1.10184	176	166	1366	-3298
ROI 419	419	Plaque5redo_1.im	12544.7	133.44	9082.48	94.72	25.36	557077	-66.35	27.2748	0.0104289	0.000304659	0.0103854	0.000310397	1.03192	1184	113531	0.01117	100	0.953522	1.10184	186	166	1366	-3297
ROI 420	420	Plaque5redo_1.im	11465.3	125.44	19585	212	101.84	561120	-30.9232	18.9266	0.0108246	0.00021141	0.0107795	0.00022126	0.874166	2650	244813	0.01117	100	0.953522	1.10184	196	166	1366	-3296
ROI 421	421	Plaque5redo_1.im	12168.6	128.08	12176.7	132.48	43.2	555586	-25.9823	24.065	0.0108798	0.000268806	0.0108345	0.000276291	0.808787	1656	152209	0.01117	100	0.953522	1.10184	206	166	1366	-3295
ROI 422	422	Plaque5redo_1.im	12252.8	125.36	12077.8	131.44	13.52	556242	-25.7106	24.1668	0.0108828	0.000269943	0.0108375	0.000277393	1.23327	1643	150972	0.01117	100	0.953522	1.10184	216	166	1366	-3294
ROI 423	423	Plaque5redo_1.im	12536.4	134.16	11040.8	122.72	13.04	548197	-4.91166	25.5476	0.0111151	0.000285366	0.0110688	0.000292647	1.89737	1534	138010	0.01117	100	0.953522	1.10184	226	166	1366	-3293
ROI 424	424	Plaque5redo_1.im	12645.8	130.4	10753.4	117.04	16.64	544406	-25.6007	25.6133	0.010884	0.000286101	0.0108387	0.000293014	1.43504	1463	134417	0.01117	100	0.953522	1.10184	236	166	1366	-3292
ROI 425	425	Plaque5redo_1.im	13541.2	143.6	6152.24	64.96	7.28	530599	-54.7219	33.3474	0.0105588	0.000372491	0.0105148	0.000376835	0.847646	812	76903	0.01117	100	0.953522	1.10184	246	166	1366	-3291
ROI 426	426	Plaque5redo_1.im	12279.7	125.2	7686.48	78.48	12.48	613231	-85.9324	29.3325	0.0102101	0.000327644	0.0101676	0.000332537	1.20176	981	96081	0.01117	100	0.953522	1.10184	6	176	1365	-3314
ROI 427	427	Plaque5redo_1.im	11336.4	120.88	7383.68	74.56	10.72	614181	-95.9762	29.7614	0.0100979	0.000332435	0.0100559	0.000337085	1.36002	932	92296	0.01117	100	0.953522	1.10184	16	176	1365	-3313
ROI 428	428	Plaque5redo_1.im	10945.3	117.76	9436.4	92.64	12.16	619343	-121.101	25.9541	0.0098173	0.000289907	0.00977641	0.000295227	1.18024	1158	117955	0.01117	100	0.953522	1.10184	26	176	1365	-3312
ROI 429	429	Plaque5redo_1.im	11935.7	128.32	8698.72	87.04	13.68	611980	-104.201	27.2934	0.0100061	0.000304868	0.00996439	0.000310049	0.963387	1088	108734	0.01117	100	0.953522	1.10184	36	176	1365	-3311
ROI 430	430	Plaque5redo_1.im	15067.4	154	12260.3	122.8	18.64	553610	-103.308	23.0013	0.0100161	0.000256925	0.00997433	0.000263493	0.931608	1535	153254	0.01117	100	0.953522	1.10184	46	176	1365	-3310
ROI 431	431	Plaque5redo_1.im	16957.4	174.08	11050	110	26.48	522386	-108.796	24.1533	0.00995475	0.000269793	0.00991328	0.000275865	0.626626	1375	138125	0.01117	100	0.953522	1.10184	56	176	1365	-3309
ROI 432	432	Plaque5redo_1.im	16340.3	171.28	12974.1	137.6	19.2	532643	-50.5137	23.0152	0.0106058	0.00025708	0.0105616	0.000264554	1.07869	1720	162176	0.01117	100	0.953522	1.10184	66	176	1365	-3309
ROI 433	433	Plaque5redo_1.im	14868.2	154.56	14691.6	158.72	17.84	552073	-32.8153	21.8309	0.0108035	0.000243851	0.0107585	0.00025216	1.00269	1984	183645	0.01117	100	0.953522	1.10184	76	176	1365	-3308
ROI 434	434	Plaque5redo_1.im	14122.9	141.44	7133.2	75.68	15.84	563581	-50.1751	31.0449	0.0106095	0.000346771	0.0105653	0.000351712	0.746031	946	89165	0.01117	100	0.953522	1.10184	86	176	1365	-3307
ROI 435	435	Plaque5redo_1.im	12632.6	134.08	14153	147.6	23.28	577218	-66.3461	21.8495	0.0104289	0.000244058	0.0103855	0.000251734	1.03591	1845	176912	0.01117	100	0.953522	1.10184	96	176	1365	-3306
ROI 436	436	Plaque5redo_1.im	12387.4	129.12	10677.5	113.68	15.84	580553	-46.8516	25.4193	0.0106467	0.000283933	0.0106023	0.000290569	0.950202	1421	133469	0.01117	100	0.953522	1.10184	106	176	1365	-3305
ROI 437	437	Plaque5redo_1.im	11811.8	118.32	14380.5	151.52	26.64	582776	-56.714	21.7886	0.0105365	0.000243379	0.0104926	0.000251258	0.617263	1894	179756	0.01117	100	0.953522	1.10184	116	176	1365	-3304
ROI 438	438	Plaque5redo_1.im	11549.2	124.8	17028.1	187.36	52.56	579599	-14.9505	20.4664	0.011003	0.000228609	0.0109572	0.000237939	1.03041	2342	212851	0.01117	100	0.953522	1.10184	126	176	1365	-3303
ROI 439	439	Plaque5redo_1.im	11523.8	117.52	18450.9	190.8	47.44	581140	-74.2193	19.0545	0.010341	0.000212839	0.0102979	0.000221703	1.74744	2385	230636	0.01117	100	0.953522	1.10184	136	176	1365	-3302
ROI 440	440	Plaque5redo_1.im	11441.7	128.64	20619	218.32	87.68	573321	-52.0759	18.2414	0.0105883	0.000203757	0.0105442	0.000213553	1.11106	2729	257737	0.01117	100	0.953522	1.10184	146	176	1365	-3301
ROI 441	441	Plaque5redo_1.im	11672.4	120.56	16612.9	180.32	60.72	572361	-28.2696	20.5785	0.0108542	0.000229862	0.010809	0.000238864	0.771846	2254	207661	0.01117	100	0.953522	1.10184	156	176	1365	-3300
ROI 442	442	Plaque5redo_1.im	11763.4	116	14809.7	156.56	38.16	572717	-53.5842	21.5065	0.0105715	0.000240228	0.0105274	0.000248292	0.907386	1957	185121	0.01117	100	0.953522	1.10184	166	176	1365	-3299
ROI 443	443	Plaque5redo_1.im	11742.6	128.32	16013.4	175.44	52.16	564829	-19.1766	21.059	0.0109558	0.000235229	0.0109102	0.00024417	1.24397	2193	200168	0.01117	100	0.953522	1.10184	176	176	1365	-3298
ROI 444	444	Plaque5redo_1.im	11916.2	122.48	15104.2	164.56	54.72	561358	-24.6236	21.6226	0.010895	0.000241525	0.0108496	0.000250086	2.13601	2057	188803	0.01117	100	0.953522	1.10184	186	176	1365	-3297
ROI 445	445	Plaque5redo_1.im	12197.7	132.48	14758.9	163.84	72.96	548903	-6.16707	22.0824	0.0111011	0.00024666	0.0110549	0.00025536	1.25034	2048	184486	0.01117	100	0.953522	1.10184	196	176	1365	-3296
ROI 446	446	Plaque5redo_1.im	12036.5	126.32	13460.2	149.68	54	551727	-4.46209	23.1431	0.0111202	0.000258509	0.0110738	0.00026676	1.19457	1871	168253	0.01117	100	0.953522	1.10184	206	176	1365	-3295
ROI 447	447	Plaque5redo_1.im	12323	123.52	11819.3	132.32	16.64	550333	2.26211	24.7817	0.0111953	0.000276812	0.0111486	0.000284506	1.69363	1654	147741	0.01117	100	0.953522	1.10184	216	176	1365	-3294
ROI 448	448	Plaque5redo_1.im	12857.2	136	8681.92	92	13.92	540336	-51.3219	28.1228	0.0105967	0.000314132	0.0105526	0.000319842	1.4191	1150	108524	0.01117	100	0.953522	1.10184	226	176	1365	-3293
ROI 449	449	Plaque5redo_1.im	13144.8	133.04	7982.96	88.88	8.4	537518	-3.24846	30.07	0.0111337	0.000335882	0.0110873	0.000341732	0.89644	1111	99787	0.01117	100	0.953522	1.10184	236	176	1365	-3292
ROI 450	450	Plaque5redo_1.im	13699.8	141.52	5430.56	58.32	7.76	524872	-38.5654	35.7994	0.0107392	0.000399879	0.0106945	0.000403899	1.11028	729	67882	0.01117	100	0.953522	1.10184	246	176	1365	-3291
ROI 451	451	Plaque5redo_1.im	10994	113.44	9640.56	93.92	16.24	596130	-127.827	25.5784	0.00974217	0.000285711	0.00970159	0.000291042	0.985267	1174	120507	0.01117	100	0.953522	1.10184	6	186	1364	-3314
ROI 452	452	Plaque5redo_1.im	9564.56	103.2	8006.48	79.36	10.88	596411	-112.626	28.3134	0.00991197	0.000316261	0.00987068	0.000321052	0.557696	992	100081	0.01117	100	0.953522	1.10184	16	186	1364	-3313
ROI 453	453	Plaque5redo_1.im	8175.76	91.2	8023.6	71.28	14.56	587335	-204.674	26.7625	0.00888379	0.000298937	0.00884679	0.000302889	1.12071	891	100295	0.01117	100	0.953522	1.10184	26	186	1364	-3312
ROI 454	454	Plaque5redo_1.im	8411.28	89.76	4758.8	44.72	10.08	522014	-158.699	35.75	0.00939733	0.000399328	0.00935818	0.000402031	1.43273	559	59485	0.01117	100	0.953522	1.10184	36	186	1364	-3311
ROI 455	455	Plaque5redo_1.im	10606.4	112.24	6841.12	68.4	14.64	454148	-104.891	30.7647	0.00999836	0.000343642	0.00995671	0.000347938	0.716665	855	85514	0.01117	100	0.953522	1.10184	46	186	1364	-3310
ROI 456	456	Plaque5redo_1.im	15943.3	167.84	8908.72	90.24	13.52	455985	-93.1601	27.1372	0.0101294	0.000303122	0.0100872	0.000308507	0.560207	1128	111359	0.01117	100	0.953522	1.10184	56	186	1364	-3309
ROI 457	457	Plaque5redo_1.im	17664.9	181.04	13196.7	138.16	24.32	487197	-62.7334	22.6714	0.0104693	0.00025324	0.0104257	0.000260636	0.811448	1727	164959	0.01117	100	0.953522	1.10184	66	186	1364	-3309
ROI 458	458	Plaque5redo_1.im	15466.9	161.04	17235.1	178.48	26.4	534167	-72.9096	19.7292	0.0103556	0.000220375	0.0103125	0.000228915	0.917597	2231	215439	0.01117	100	0.953522	1.10184	76	186	1364	-3308
ROI 459	459	Plaque5redo_1.im	13839.2	148.64	11296.7	118.56	18	564231	-60.4224	24.5344	0.0104951	0.000274049	0.0104514	0.000280774	0.951834	1482	141209	0.01117	100	0.953522	1.10184	86	186	1364	-3307
ROI 460	460	Plaque5redo_1.im	12888.2	132.48	9224.64	101.6	12.64	573347	-13.9678	27.8207	0.011014	0.000310757	0.0109681	0.000317118	1.18018	1270	115308	0.01117	100	0.953522	1.10184	96	186	1364	-3306
ROI 461	461	Plaque5redo_1.im	11820.4	127.36	15566.3	163.92	24.88	580862	-57.2581	20.9361	0.0105304	0.000233857	0.0104866	0.000242114	0.729681	2049	194579	0.01117	100	0.953522	1.10184	106	186	1364	-3305
ROI 462	462	Plaque5redo_1.im	11376	120.72	22304.2	240.48	56.16	579729	-34.7498	17.7	0.0107818	0.000197709	0.0107369	0.000208233	0.921453	3006	278802	0.01117	100	0.953522	1.10184	116	186	1364	-3304
ROI 463	463	Plaque5redo_1.im	11109.3	120.96	26045.1	274.8	94	574952	-55.4234	16.2014	0.0105509	0.00018097	0.010507	0.000192041	0.663994	3435	325564	0.01117	100	0.953522	1.10184	126	186	1364	-3303
ROI 464	464	Plaque5redo_1.im	11623.9	122.08	15867.8	164.16	42	578243	-73.8133	20.5516	0.0103455	0.000229561	0.0103024	0.000237681	0.923398	2052	198347	0.01117	100	0.953522	1.10184	136	186	1364	-3302
ROI 465	465	Plaque5redo_1.im	11830.6	122.32	13781.7	146.88	45.12	575578	-45.8705	22.3858	0.0106576	0.00025005	0.0106132	0.000257869	1.12097	1836	172271	0.01117	100	0.953522	1.10184	146	186	1364	-3301
ROI 466	466	Plaque5redo_1.im	11853	126.08	14755.8	160.32	49.68	571506	-27.3186	21.8458	0.0108649	0.000244018	0.0108196	0.000252423	0.892643	2004	184448	0.01117	100	0.953522	1.10184	156	186	1364	-3300
ROI 467	467	Plaque5redo_1.im	11346.1	121.68	20896.2	225.36	57.2	572449	-34.4891	18.2891	0.0107848	0.00020429	0.0107398	0.000214445	0.683411	2817	261202	0.01117	100	0.953522	1.10184	166	186	1364	-3299
ROI 468	468	Plaque5redo_1.im	12559.6	136.8	8769.2	100.16	17.44	555794	22.542	29.0633	0.0114218	0.000324637	0.0113742	0.000331168	0.783711	1252	109615	0.01117	100	0.953522	1.10184	176	186	1364	-3298
ROI 469	469	Plaque5redo_1.im	11945.5	123.2	15546.4	180.08	60.16	555512	37.0089	21.9834	0.0115834	0.000245555	0.0115351	0.00025515	0.624843	2251	194330	0.01117	100	0.953522	1.10184	186	186	1364	-3297
ROI 470	470	Plaque5redo_1.im	11840.7	126.64	17181.5	181.68	77.6	551330	-53.3436	19.9695	0.0105742	0.00022306	0.0105301	0.000231869	1.32685	2271	214769	0.01117	100	0.953522	1.10184	196	186	1364	-3296
ROI 471	471	Plaque5redo_1.im	11691.7	121.92	17280.8	187.2	78	551733	-30.1851	20.1567	0.0108328	0.000225151	0.0107877	0.000234333	1.17019	2340	216010	0.01117	100	0.953522	1.10184	206	186	1364	-3295
ROI 472	472	Plaque5redo_1.im	12415.4	129.28	11909	132.88	13.36	548665	-1.07565	24.6466	0.011158	0.000275303	0.0111115	0.000282992	0.935657	1661	148862	0.01117	100	0.953522	1.10184	216	186	1364	-3294
ROI 473	473	Plaque5redo_1.im	12971.1	135.76	8014.24	87.2	14.48	537549	-25.9058	29.6645	0.0108806	0.000331353	0.0108353	0.000336992	1.13264	1090	100178	0.01117	100	0.953522	1.10184	226	186	1364	-3293
ROI 474	474	Plaque5redo_1.im	12575.2	134	11651.4	126.64	12.48	544476	-26.9433	24.5892	0.010869	0.000274662	0.0108238	0.000281928	1.08595	1583	145643	0.01117	100	0.953522	1.10184	236	186	1364	-3292
ROI 475	475	Plaque5redo_1.im	13654	139.52	5260.88	57.68	7.2	522316	-18.4471	36.7548	0.0109639	0.000410551	0.0109183	0.000414613	0.739462	721	65761	0.01117	100	0.953522	1.10184	246	186	1364	-3291
ROI 476	476	Plaque5redo_1.im	10140.6	109.04	8865.6	84.08	17.44	579175	-150.954	26.3136	0.00948385	0.000293923	0.00944434	0.000298712	1.9115	1051	110820	0.01117	100	0.953522	1.10184	6	196	1363	-3314
ROI 477	477	Plaque5redo_1.im	7637.2	81.28	5598.08	47.2	10.88	563405	-245.169	31.2066	0.00843146	0.000348578	0.00839634	0.000351152	0.9509	590	69976	0.01117	100	0.953522	1.10184	16	196	1363	-3313
ROI 478	478	Plaque5redo_1.im	3985.2	44.4	1346.8	10.32	2.96	536772	-314.001	60.6298	0.00766261	0.000677235	0.00763069	0.000676133	1.4274	129	16835	0.01117	100	0.953522	1.10184	26	196	1363	-3312
ROI 479	479	Plaque5redo_1.im	3645.6	39.6	1802	17.12	4.24	459913	-149.458	58.4174	0.00950056	0.000652522	0.00946098	0.000652545	1.1384	214	22525	0.01117	100	0.953522	1.10184	36	196	1363	-3311
ROI 480	480	Plaque5redo_1.im	9641.6	102.56	8960.32	91.12	17.52	376888	-89.59	27.1127	0.0101693	0.000302849	0.0101269	0.000308292	0.803552	1139	112004	0.01117	100	0.953522	1.10184	46	196	1363	-3310
ROI 481	481	Plaque5redo_1.im	13285	140.56	7625.12	71.84	13.76	386572	-156.536	28.279	0.00942149	0.000315877	0.00938225	0.000320092	0.938797	898	95314	0.01117	100	0.953522	1.10184	56	196	1363	-3309
ROI 482	482	Plaque5redo_1.im	17309.4	180.88	10542.6	109.36	19.28	445009	-71.3416	25.2472	0.0103731	0.000282011	0.0103299	0.000288312	1.14839	1367	131783	0.01117	100	0.953522	1.10184	66	196	1363	-3309
ROI 483	483	Plaque5redo_1.im	15821.8	169.76	18893.5	198.56	19.44	518294	-59.1385	18.9843	0.0105094	0.000212055	0.0104656	0.000221271	0.75583	2482	236169	0.01117	100	0.953522	1.10184	76	196	1363	-3308
ROI 484	484	Plaque5redo_1.im	13333.7	137.6	17231.6	178.56	16.72	559298	-72.3046	19.7377	0.0103624	0.00022047	0.0103192	0.000229018	0.886843	2232	215395	0.01117	100	0.953522	1.10184	86	196	1363	-3307
ROI 485	485	Plaque5redo_1.im	12363	132	14960.6	161.12	16.48	573909	-35.8415	21.5996	0.0107697	0.000241267	0.0107248	0.000249624	0.808633	2014	187007	0.01117	100	0.953522	1.10184	96	196	1363	-3306
ROI 486	486	Plaque5redo_1.im	12206.4	125.92	9616	103.12	10	575932	-39.9468	26.8834	0.0107238	0.000300288	0.0106791	0.000306547	1.55087	1289	120200	0.01117	100	0.953522	1.10184	106	196	1363	-3305
ROI 487	487	Plaque5redo_1.im	11403.7	122.16	18512.2	195.92	26.24	580809	-52.5233	19.2469	0.0105833	0.000214988	0.0105392	0.000224198	1.18175	2449	231402	0.01117	100	0.953522	1.10184	116	196	1363	-3304
ROI 488	488	Plaque5redo_1.im	11259.8	117.52	21838.8	237.52	62.64	575485	-26.3155	17.9664	0.0108761	0.000200685	0.0108308	0.000211228	1.24371	2969	272985	0.01117	100	0.953522	1.10184	126	196	1363	-3303
ROI 489	489	Plaque5redo_1.im	11209.9	114.08	21250	231.28	77.2	575806	-25.6254	18.2202	0.0108838	0.000203519	0.0108384	0.000213916	1.03297	2891	265625	0.01117	100	0.953522	1.10184	136	196	1363	-3302
ROI 490	490	Plaque5redo_1.im	11778.2	127.6	11397.8	125.92	29.76	577136	-10.9483	25.067	0.0110477	0.000279998	0.0110017	0.000287356	1.09638	1574	142473	0.01117	100	0.953522	1.10184	146	196	1363	-3301
ROI 491	491	Plaque5redo_1.im	12304.2	132.08	6928.64	68.4	19.52	569754	-116.198	30.3742	0.00987207	0.00033928	0.00983094	0.000343522	1.50546	855	86608	0.01117	100	0.953522	1.10184	156	196	1363	-3300
ROI 492	492	Plaque5redo_1.im	11661.4	122.8	16235.1	175.52	58.72	566767	-32.128	20.7747	0.0108111	0.000232053	0.0107661	0.000240879	1.21111	2194	202939	0.01117	100	0.953522	1.10184	166	196	1363	-3299
ROI 493	493	Plaque5redo_1.im	11742.6	125.52	15747.6	170.88	56.88	561794	-28.5427	21.1333	0.0108512	0.000236059	0.010806	0.000244779	0.448371	2136	196845	0.01117	100	0.953522	1.10184	176	196	1363	-3298
ROI 494	494	Plaque5redo_1.im	11676.2	125.68	17890	192	79.52	555689	-39.1895	19.7174	0.0107323	0.000220244	0.0106875	0.000229475	0.919366	2400	223625	0.01117	100	0.953522	1.10184	186	196	1363	-3297
ROI 495	495	Plaque5redo_1.im	11997.9	125.12	15441.8	169.84	70.56	547003	-15.3316	21.4877	0.0109987	0.000240018	0.0109529	0.000248824	0.623869	2123	193022	0.01117	100	0.953522	1.10184	196	196	1363	-3296
ROI 496	496	Plaque5redo_1.im	12165.4	131.28	13141	148.72	47.04	544705	13.1797	23.6315	0.0113172	0.000263963	0.0112701	0.000272327	0.96104	1859	164263	0.01117	100	0.953522	1.10184	206	196	1363	-3295
ROI 497	497	Plaque5redo_1.im	12935	135.12	8096.72	90.4	10.08	537880	-0.446234	29.9005	0.011165	0.000333988	0.0111185	0.000339927	1.01587	1130	101209	0.01117	100	0.953522	1.10184	216	196	1363	-3294
ROI 498	498	Plaque5redo_1.im	12862.1	135.36	8847.36	96.16	10.64	538301	-26.9669	28.2178	0.0108688	0.000315193	0.0108235	0.000321235	0.78915	1202	110592	0.01117	100	0.953522	1.10184	226	196	1363	-3293
ROI 499	499	Plaque5redo_1.im	12903.4	141.92	9370.4	103.28	12.64	535333	-13.2551	27.6135	0.0110219	0.000308443	0.010976	0.000314881	1.10831	1291	117130	0.01117	100	0.953522	1.10184	236	196	1363	-3292
ROI 500	500	Plaque5redo_1.im	13561.6	143.04	6750.4	75.52	9.76	524495	1.56541	32.78	0.0111875	0.000366153	0.0111409	0.000371352	0.609793	944	84380	0.01117	100	0.953522	1.10184	246	196	1363	-3291
ROI 501	501	Plaque5redo_1.im	10049.6	102.88	4821.36	44.96	6.88	569014	-165.159	35.3794	0.00932517	0.000395188	0.00928633	0.000397887	1.92511	562	60267	0.01117	100	0.953522	1.10184	6	206	1362	-3314
ROI 502	502	Plaque5redo_1.im	6969.68	70.88	2993.68	28.16	8.24	544076	-157.88	45.0958	0.00940648	0.00050372	0.0093673	0.000505097	2.07412	352	37421	0.01117	100	0.953522	1.10184	16	206	1362	-3313
ROI 503	503	Plaque5redo_1.im	2854.8	30.16	623.28	6.08	2.4	500501	-126.692	100.663	0.00975484	0.0011244	0.00971421	0.0011214	1.27445	76	7791	0.01117	100	0.953522	1.10184	26	206	1362	-3312
ROI 504	504	Plaque5redo_1.im	3168	33.12	3772.16	35.28	5.76	416429	-162.692	40.0578	0.00935273	0.000447446	0.00931377	0.000449447	1.40136	441	47152	0.01117	100	0.953522	1.10184	36	206	1362	-3311
ROI 505	505	Plaque5redo_1.im	6913.2	71.36	7257.6	70.8	13.44	280147	-126.653	29.5001	0.00975529	0.000329516	0.00971466	0.000333828	0.971799	885	90720	0.01117	100	0.953522	1.10184	46	206	1362	-3310
ROI 506	506	Plaque5redo_1.im	9607.12	105.44	7251.12	73.04	13.28	369273	-98.216	29.9946	0.0100729	0.00033504	0.010031	0.000339604	1.45895	913	90639	0.01117	100	0.953522	1.10184	56	206	1362	-3309
ROI 507	507	Plaque5redo_1.im	13160	139.44	5667.76	61.28	8.88	451901	-32.0473	35.1621	0.010812	0.000392761	0.010767	0.00039699	1.0482	766	70847	0.01117	100	0.953522	1.10184	66	206	1362	-3309
ROI 508	508	Plaque5redo_1.im	14413.7	152.88	16482.9	177.44	16.72	536784	-36.248	20.5736	0.0107651	0.000229807	0.0107203	0.000238652	1.95015	2218	206036	0.01117	100	0.953522	1.10184	76	206	1362	-3308
ROI 509	509	Plaque5redo_1.im	12812.8	128.72	17588.9	189.12	18.88	559508	-37.3995	19.9042	0.0107522	0.00022233	0.0107075	0.000231498	1.0356	2364	219861	0.01117	100	0.953522	1.10184	86	206	1362	-3307
ROI 510	510	Plaque5redo_1.im	12220.2	132.4	13917.6	151.84	14.4	568521	-23.2831	22.5412	0.0109099	0.000251785	0.0108645	0.000259953	1.00156	1898	173970	0.01117	100	0.953522	1.10184	96	206	1362	-3306
ROI 511	511	Plaque5redo_1.im	12076.5	120.88	12031.5	126.48	13.44	570215	-58.8731	23.7932	0.0105124	0.00026577	0.0104686	0.000272794	1.2076	1581	150394	0.01117	100	0.953522	1.10184	106	206	1362	-3305
ROI 512	512	Plaque5redo_1.im	12275.6	132.72	7042.08	74.08	11.04	566801	-58.2257	31.111	0.0105196	0.00034751	0.0104758	0.000352328	1.20155	926	88026	0.01117	100	0.953522	1.10184	116	206	1362	-3304
ROI 513	513	Plaque5redo_1.im	11556.3	125.52	13653.4	149.6	17.92	577737	-19.0738	22.8077	0.0109569	0.000254762	0.0109113	0.000262891	0.940052	1870	170668	0.01117	100	0.953522	1.10184	126	206	1362	-3303
ROI 514	514	Plaque5redo_1.im	11319.2	115.36	17811.1	195.36	41.2	576663	-18.0457	19.9796	0.0109684	0.000223172	0.0109227	0.0002327	1.00662	2442	222639	0.01117	100	0.953522	1.10184	136	206	1362	-3302
ROI 515	515	Plaque5redo_1.im	11377.2	119.12	20229.1	221.6	75.04	571682	-19.2923	18.7355	0.0109545	0.000209276	0.0109089	0.000219494	0.958639	2770	252864	0.01117	100	0.953522	1.10184	146	206	1362	-3301
ROI 516	516	Plaque5redo_1.im	11485.9	118.72	16584.8	180	61.6	570565	-28.3517	20.595	0.0108533	0.000230046	0.0108081	0.000239038	1.12041	2250	207310	0.01117	100	0.953522	1.10184	156	206	1362	-3300
ROI 517	517	Plaque5redo_1.im	11569.9	119.92	17753.6	195.28	73.6	563883	-15.2678	20.0406	0.0109995	0.000223853	0.0109536	0.000233405	0.571573	2441	221920	0.01117	100	0.953522	1.10184	166	206	1362	-3299
ROI 518	518	Plaque5redo_1.im	11801	124.8	15117.2	163.36	42.4	560569	-32.5664	21.5242	0.0108062	0.000240425	0.0107612	0.000248881	1.23123	2042	188965	0.01117	100	0.953522	1.10184	176	206	1362	-3298
ROI 519	519	Plaque5redo_1.im	11515.8	118.64	19559.8	212.64	100.88	553349	-26.7414	18.9801	0.0108713	0.000212008	0.010826	0.000221917	1.07942	2658	244497	0.01117	100	0.953522	1.10184	186	206	1362	-3297
ROI 520	520	Plaque5redo_1.im	11723.1	126.4	17570.4	193.04	58.96	552875	-16.4136	20.1329	0.0109867	0.000224885	0.0109409	0.000234363	0.742719	2413	219630	0.01117	100	0.953522	1.10184	196	206	1362	-3296
ROI 521	521	Plaque5redo_1.im	12500.8	132.08	10843	120.64	18.08	543398	-3.93632	25.7922	0.011126	0.000288099	0.0110797	0.000295307	1.17026	1508	135538	0.01117	100	0.953522	1.10184	206	206	1362	-3295
ROI 522	522	Plaque5redo_1.im	12453.5	133.36	11183.7	124.16	15.52	542863	-6.09745	25.3685	0.0111019	0.000283367	0.0110556	0.000290694	1.07156	1552	139796	0.01117	100	0.953522	1.10184	216	206	1362	-3294
ROI 523	523	Plaque5redo_1.im	12503.8	124.96	11902.5	127.36	18.16	540993	-42.0509	24.1369	0.0107003	0.00026961	0.0106557	0.00027679	1.79811	1592	148781	0.01117	100	0.953522	1.10184	226	206	1362	-3293
ROI 524	524	Plaque5redo_1.im	13425.4	142	6544.88	73.44	10.64	524616	4.56448	33.3411	0.011221	0.00037242	0.0111742	0.000377521	0.549703	918	81811	0.01117	100	0.953522	1.10184	236	206	1362	-3292
ROI 525	525	Plaque5redo_1.im	14150.2	151.6	3122.56	37.12	2.4	513805	64.2508	49.6994	0.0118877	0.000555142	0.0118382	0.000557861	1.32303	464	39032	0.01117	100	0.953522	1.10184	246	206	1362	-3291
ROI 526	526	Plaque5redo_1.im	10734.3	107.68	5883.44	58.4	8.16	564753	-111.355	33.0531	0.00992617	0.000369203	0.00988482	0.000372926	1.2503	730	73543	0.01117	100	0.953522	1.10184	6	216	1361	-3314
ROI 527	527	Plaque5redo_1.im	8690.24	87.28	3251.12	29.36	6.96	541500	-191.519	42.3925	0.00903073	0.000473524	0.00899312	0.000474959	1.1377	367	40639	0.01117	100	0.953522	1.10184	16	216	1361	-3313
ROI 528	528	Plaque5redo_1.im	4998.08	55.12	1418.16	13.68	4.08	515798	-136.41	66.3581	0.0096463	0.000741221	0.00960612	0.000740621	1.23836	171	17727	0.01117	100	0.953522	1.10184	26	216	1361	-3312
ROI 529	529	Plaque5redo_1.im	2724.32	30.56	1007.12	11.44	3.6	467539	16.9313	85.5217	0.0113591	0.000955277	0.0113118	0.000953976	0.532209	143	12589	0.01117	100	0.953522	1.10184	36	216	1361	-3311
ROI 530	530	Plaque5redo_1.im	4285.36	45.04	1842.56	17.52	2.32	417026	-148.746	57.7953	0.00950851	0.000645573	0.0094689	0.000645659	0.861364	219	23032	0.01117	100	0.953522	1.10184	46	216	1361	-3310
ROI 531	531	Plaque5redo_1.im	8620.72	90.96	2572.08	26.64	4.64	459843	-72.7506	51.0754	0.0103574	0.000570512	0.0103142	0.000571857	0.968586	333	32151	0.01117	100	0.953522	1.10184	56	216	1361	-3309
ROI 532	532	Plaque5redo_1.im	13515.1	145.44	10580.1	122.88	10.32	520461	39.7743	26.684	0.0116143	0.00029806	0.0115659	0.000305672	1.21652	1536	132251	0.01117	100	0.953522	1.10184	66	216	1361	-3309
ROI 533	533	Plaque5redo_1.im	13633.2	143.36	7172.08	80.8	6.72	547056	8.58634	31.9143	0.0112659	0.000356483	0.011219	0.000361997	1.00524	1010	89651	0.01117	100	0.953522	1.10184	76	216	1361	-3308
ROI 534	534	Plaque5redo_1.im	12452.3	128.88	11845.6	124.08	12.64	556680	-62.2404	23.9358	0.0104748	0.000267363	0.0104311	0.000274276	1.56796	1551	148070	0.01117	100	0.953522	1.10184	86	216	1361	-3307
ROI 535	535	Plaque5redo_1.im	11587.2	120.4	19027	200.32	24.96	565296	-57.4598	18.9346	0.0105282	0.0002115	0.0104843	0.000220779	0.805356	2504	237838	0.01117	100	0.953522	1.10184	96	216	1361	-3306
ROI 536	536	Plaque5redo_1.im	11928.7	127.2	15250.2	162.72	23.6	558698	-44.7631	21.2932	0.01067	0.000237845	0.0106255	0.000246174	1.14721	2034	190628	0.01117	100	0.953522	1.10184	106	216	1361	-3305
ROI 537	537	Plaque5redo_1.im	12024.4	123.36	13428.3	143.76	21.36	565302	-41.5637	22.7301	0.0107057	0.000253895	0.0106611	0.000261647	1.12196	1797	167854	0.01117	100	0.953522	1.10184	116	216	1361	-3304
ROI 538	538	Plaque5redo_1.im	12291.9	124.08	11054.2	121.6	18.08	553483	-15.185	25.3985	0.0110004	0.000283702	0.0109546	0.000290865	0.893533	1520	138177	0.01117	100	0.953522	1.10184	126	216	1361	-3303
ROI 539	539	Plaque5redo_1.im	11465.2	119.2	15229.2	163.2	18.4	579553	-40.6217	21.3545	0.0107163	0.00023853	0.0106716	0.00024691	1.00043	2040	190365	0.01117	100	0.953522	1.10184	136	216	1361	-3302
ROI 540	540	Plaque5redo_1.im	11664	120.88	12779.8	133.36	15.36	576628	-65.7846	23.0003	0.0104352	0.000256913	0.0103917	0.000264125	1.14891	1667	159748	0.01117	100	0.953522	1.10184	146	216	1361	-3301
ROI 541	541	Plaque5redo_1.im	11855.4	125.04	12305.2	130.64	20.16	571380	-49.5389	23.6447	0.0106167	0.000264112	0.0105724	0.000271353	1.62182	1633	153815	0.01117	100	0.953522	1.10184	156	216	1361	-3300
ROI 542	542	Plaque5redo_1.im	11964.9	126.16	12561	138.32	35.28	563811	-14.1542	23.8391	0.0110119	0.000266283	0.010966	0.000274066	1.02551	1729	157012	0.01117	100	0.953522	1.10184	166	216	1361	-3299
ROI 543	543	Plaque5redo_1.im	11824.2	126.48	14970.8	165.2	27.04	563279	-12.1025	21.8592	0.0110348	0.000244168	0.0109888	0.000252858	1.20427	2065	187135	0.01117	100	0.953522	1.10184	176	216	1361	-3298
ROI 544	544	Plaque5redo_1.im	12413	130.24	10829.3	121.12	16	552272	1.29743	25.8771	0.0111845	0.000289047	0.0111379	0.000296311	1.14671	1514	135366	0.01117	100	0.953522	1.10184	186	216	1361	-3297
ROI 545	545	Plaque5redo_1.im	12648.4	125.68	9266.8	100	15.36	548283	-33.9112	27.4721	0.0107912	0.000306864	0.0107463	0.000313029	0.957799	1250	115835	0.01117	100	0.953522	1.10184	196	216	1361	-3296
ROI 546	546	Plaque5redo_1.im	12568.5	127.92	11380.3	129.52	17.04	542742	18.8944	25.4661	0.0113811	0.000284457	0.0113336	0.000292173	1.10727	1619	142254	0.01117	100	0.953522	1.10184	206	216	1361	-3295
ROI 547	547	Plaque5redo_1.im	12757.4	132.88	9958.08	113.68	12.24	539275	22.0103	27.2661	0.0114159	0.000304562	0.0113683	0.000311674	1.05148	1421	124476	0.01117	100	0.953522	1.10184	216	216	1361	-3294
ROI 548	548	Plaque5redo_1.im	12624.2	137.2	11262.4	126.96	16.64	538808	9.21292	25.4758	0.0112729	0.000284565	0.011226	0.000292112	1.13279	1587	140780	0.01117	100	0.953522	1.10184	226	216	1361	-3293
ROI 549	549	Plaque5redo_1.im	13224.4	137.52	9119.04	102.32	20.16	524603	4.51921	28.2453	0.0112205	0.0003155	0.0111737	0.000322011	0.793805	1279	113988	0.01117	100	0.953522	1.10184	236	216	1361	-3292
ROI 550	550	Plaque5redo_1.im	13294.1	141.84	9407.92	108	16.24	523918	27.7251	28.1312	0.0114797	0.000314226	0.0114319	0.000321136	1.7839	1350	117599	0.01117	100	0.953522	1.10184	246	216	1361	-3291
ROI 551	551	Plaque5redo_1.im	12253.8	127.92	4969.12	51.12	13.84	555289	-79.0031	36.621	0.0102875	0.000409057	0.0102447	0.000412458	1.14539	639	62114	0.01117	100	0.953522	1.10184	6	226	1360	-3314
ROI 552	552	Plaque5redo_1.im	10897.6	114.08	8142.16	80.08	15.04	549597	-119.496	27.9666	0.00983523	0.000312387	0.00979426	0.000317174	1.07652	1001	101777	0.01117	100	0.953522	1.10184	16	226	1360	-3313
ROI 553	553	Plaque5redo_1.im	10276.6	105.68	4734.96	49.12	9.28	533673	-71.2713	37.6743	0.0103739	0.000420822	0.0103307	0.000424117	1.27427	614	59187	0.01117	100	0.953522	1.10184	26	226	1360	-3312
ROI 554	554	Plaque5redo_1.im	9949.12	101.76	5012.72	52.8	6.32	523377	-57.0095	36.8987	0.0105332	0.000412158	0.0104893	0.000415751	0.800378	660	62659	0.01117	100	0.953522	1.10184	36	226	1360	-3311
ROI 555	555	Plaque5redo_1.im	11416	115.52	6185.2	66.48	8.56	515933	-37.7585	33.5587	0.0107482	0.000374851	0.0107035	0.000379359	0.96994	831	77315	0.01117	100	0.953522	1.10184	46	226	1360	-3310
ROI 556	556	Plaque5redo_1.im	13559.9	140.88	8946	100.4	10.32	523769	4.73532	28.5202	0.0112229	0.000318571	0.0111761	0.000324999	1.59094	1255	111825	0.01117	100	0.953522	1.10184	56	226	1360	-3309
ROI 557	557	Plaque5redo_1.im	13516.1	142.72	11731.8	127.36	7.76	543532	-28.1175	24.4899	0.0108559	0.000273552	0.0108107	0.000280836	0.470329	1592	146648	0.01117	100	0.953522	1.10184	66	226	1360	-3309
ROI 558	558	Plaque5redo_1.im	12747.8	135.68	11809.7	125.04	10.08	554407	-52.1106	24.1027	0.0105879	0.000269227	0.0105438	0.000276249	0.989058	1563	147621	0.01117	100	0.953522	1.10184	76	226	1360	-3308
ROI 559	559	Plaque5redo_1.im	11961.8	121.04	15791.8	168.08	17.76	559257	-47.1329	20.8986	0.0106435	0.000233438	0.0105992	0.000241909	0.645226	2101	197397	0.01117	100	0.953522	1.10184	86	226	1360	-3307
ROI 560	560	Plaque5redo_1.im	11353.9	119.2	22153	226.64	28.32	567086	-84.0924	17.2957	0.0102307	0.000193193	0.0101881	0.00020286	1.39951	2833	276912	0.01117	100	0.953522	1.10184	96	226	1360	-3306
ROI 561	561	Plaque5redo_1.im	12565.9	124.64	17353.4	185.44	40	527820	-43.32	19.9764	0.0106861	0.000223137	0.0106416	0.000232146	1.21347	2318	216917	0.01117	100	0.953522	1.10184	106	226	1360	-3305
ROI 562	562	Plaque5redo_1.im	12272.2	124.72	13565.8	140.32	24.88	543904	-73.9759	22.225	0.0103437	0.000248253	0.0103006	0.000255633	1.23646	1754	169572	0.01117	100	0.953522	1.10184	116	226	1360	-3304
ROI 563	563	Plaque5redo_1.im	11695.6	120.56	14865.3	160.96	24.96	562748	-30.6253	21.7278	0.0108279	0.0002427	0.0107828	0.000251097	0.798368	2012	185816	0.01117	100	0.953522	1.10184	126	226	1360	-3303
ROI 564	564	Plaque5redo_1.im	12144.7	131.36	13504.2	146	18.8	551627	-32.1021	22.7789	0.0108114	0.000254441	0.0107664	0.000262343	1.56859	1825	168803	0.01117	100	0.953522	1.10184	136	226	1360	-3302
ROI 565	565	Plaque5redo_1.im	11535.8	122.08	14542.2	155.92	16.16	577143	-40.1191	21.8589	0.0107219	0.000244163	0.0106772	0.000252321	1.55424	1949	181778	0.01117	100	0.953522	1.10184	146	226	1360	-3301
ROI 566	566	Plaque5redo_1.im	12177.5	129.44	8938.72	100	14.8	570858	1.5474	28.486	0.0111873	0.000318189	0.0111407	0.000324579	1.01743	1250	111734	0.01117	100	0.953522	1.10184	156	226	1360	-3300
ROI 567	567	Plaque5redo_1.im	12237.5	125.44	9660.56	102.96	11.52	566915	-45.8579	26.7378	0.0106578	0.000298661	0.0106134	0.000304875	0.896319	1287	120757	0.01117	100	0.953522	1.10184	166	226	1360	-3299
ROI 568	568	Plaque5redo_1.im	12081.3	127.76	12232.2	138.64	17.52	564309	14.6807	24.5119	0.011334	0.000273798	0.0112868	0.000281819	1.23303	1733	152903	0.01117	100	0.953522	1.10184	176	226	1360	-3298
ROI 569	569	Plaque5redo_1.im	13156.2	134.72	5872.72	65.04	7.6	546403	-8.51064	34.9651	0.0110749	0.00039056	0.0110288	0.000395119	1.03767	813	73409	0.01117	100	0.953522	1.10184	186	226	1360	-3297
ROI 570	570	Plaque5redo_1.im	12533	134.96	10720.4	120.8	14	551484	8.7947	26.1064	0.0112682	0.000291609	0.0112213	0.000298914	1.15858	1510	134005	0.01117	100	0.953522	1.10184	196	226	1360	-3296
ROI 571	571	Plaque5redo_1.im	12447.8	128.56	12130.2	128.24	17.84	550327	-53.5429	23.7639	0.0105719	0.000265443	0.0105279	0.000272569	1.23717	1603	151628	0.01117	100	0.953522	1.10184	206	226	1360	-3295
ROI 572	572	Plaque5redo_1.im	13725.9	137.28	4379.28	46.8	5.04	527591	-43.2687	39.7668	0.0106867	0.000444195	0.0106422	0.00044742	1.08377	585	54741	0.01117	100	0.953522	1.10184	216	226	1360	-3294
ROI 573	573	Plaque5redo_1.im	13056.2	140.32	8960.32	95.52	16.08	532487	-45.6281	27.7663	0.0106603	0.00031015	0.0106159	0.000316049	1.59481	1194	112004	0.01117	100	0.953522	1.10184	226	226	1360	-3293
ROI 574	574	Plaque5redo_1.im	13778.1	144.8	5567.28	62.16	8.48	517068	-0.426391	36.0591	0.0111652	0.000402781	0.0111187	0.000407201	1.17279	777	69591	0.01117	100	0.953522	1.10184	236	226	1360	-3292
ROI 575	575	Plaque5redo_1.im	13229.8	136.8	10402.2	117.2	19.52	520676	8.66647	26.501	0.0112668	0.000296016	0.0112199	0.000303177	1.0395	1465	130028	0.01117	100	0.953522	1.10184	246	226	1360	-3291
ROI 576	576	Plaque5redo_1.im	12536.4	127.04	5945.04	58.08	12.8	557928	-125.382	32.6183	0.00976949	0.000364347	0.00972879	0.000367993	1.61825	726	74313	0.01117	100	0.953522	1.10184	6	236	1359	-3314
ROI 577	577	Plaque5redo_1.im	12284.4	126.8	7497.84	75.44	13.44	548615	-99.2332	29.4802	0.0100616	0.000329294	0.0100197	0.00033397	0.973586	943	93723	0.01117	100	0.953522	1.10184	16	236	1359	-3313
ROI 578	578	Plaque5redo_1.im	12219.2	124.56	10669.9	106.64	12.48	546119	-105.242	24.6292	0.00999445	0.000275108	0.00995282	0.000281079	0.585805	1333	133374	0.01117	100	0.953522	1.10184	26	236	1359	-3312
ROI 579	579	Plaque5redo_1.im	12839.6	136.88	8817.6	94.88	9.44	541213	-36.6788	28.1224	0.0107603	0.000314128	0.0107155	0.000320054	1.19983	1186	110220	0.01117	100	0.953522	1.10184	36	236	1359	-3311
ROI 580	580	Plaque5redo_1.im	13384.2	144.4	9404.4	101.6	9.36	539751	-32.8152	27.2861	0.0108035	0.000304785	0.0107585	0.000311026	2.42498	1270	117555	0.01117	100	0.953522	1.10184	46	236	1359	-3310
ROI 581	581	Plaque5redo_1.im	13223	143.52	11170.2	120.4	13.28	542132	-35.0367	25.0075	0.0107786	0.000279334	0.0107337	0.000286309	0.945778	1505	139628	0.01117	100	0.953522	1.10184	56	236	1359	-3309
ROI 582	582	Plaque5redo_1.im	12361.3	131.6	16449.4	175.76	17.04	552394	-43.4322	20.5167	0.0106849	0.000229172	0.0106404	0.000237903	0.999003	2197	205618	0.01117	100	0.953522	1.10184	66	236	1359	-3309
ROI 583	583	Plaque5redo_1.im	12153.7	131.76	15870.8	165.36	16.56	556978	-67.2216	20.6233	0.0104191	0.000230363	0.0103757	0.000238576	1.19846	2067	198385	0.01117	100	0.953522	1.10184	76	236	1359	-3308
ROI 584	584	Plaque5redo_1.im	12687.5	139.68	6064.4	63.6	5.6	556034	-61.107	33.4733	0.0104874	0.000373896	0.0104437	0.000378134	0.855676	795	75805	0.01117	100	0.953522	1.10184	86	236	1359	-3307
ROI 585	585	Plaque5redo_1.im	11698.1	126	15747.3	173.12	14.32	564881	-15.7883	21.2733	0.0109936	0.000237622	0.0109478	0.000246524	1.84753	2164	196841	0.01117	100	0.953522	1.10184	96	236	1359	-3306
ROI 586	586	Plaque5redo_1.im	11594	113.68	17323.7	182	28.48	555107	-59.4582	19.8224	0.0105059	0.000221417	0.0104621	0.000230179	2.18806	2275	216546	0.01117	100	0.953522	1.10184	106	236	1359	-3305
ROI 587	587	Plaque5redo_1.im	11008.4	115.68	19265	201.76	28.96	569830	-62.4121	18.7673	0.0104729	0.000209631	0.0104292	0.000218899	0.959635	2522	240813	0.01117	100	0.953522	1.10184	116	236	1359	-3304
ROI 588	588	Plaque5redo_1.im	10990.1	110.32	19497.7	211.2	29.04	573085	-30.2544	18.9756	0.0108321	0.000211957	0.0107869	0.000221793	0.433182	2640	243721	0.01117	100	0.953522	1.10184	126	236	1359	-3303
ROI 589	589	Plaque5redo_1.im	11868.5	123.04	16355.4	172.16	23.76	556366	-57.6354	20.4208	0.0105262	0.0002281	0.0104824	0.000236598	0.453727	2152	204442	0.01117	100	0.953522	1.10184	136	236	1359	-3302
ROI 590	590	Plaque5redo_1.im	11735.9	122	11988.7	132.4	12.4	575892	-11.3058	24.437	0.0110437	0.000272961	0.0109977	0.000280555	1.24064	1655	149859	0.01117	100	0.953522	1.10184	146	236	1359	-3301
ROI 591	591	Plaque5redo_1.im	12350.4	129.92	8369.52	96.4	10.4	569477	31.1534	29.8756	0.011518	0.00033371	0.01147	0.000340122	1.2021	1205	104619	0.01117	100	0.953522	1.10184	156	236	1359	-3300
ROI 592	592	Plaque5redo_1.im	12304.2	126.48	9812.8	101.68	12.4	567738	-72.3388	26.155	0.010362	0.000292152	0.0103188	0.000298142	1.05442	1271	122660	0.01117	100	0.953522	1.10184	166	236	1359	-3299
ROI 593	593	Plaque5redo_1.im	12247.6	132.64	11550.1	125.92	19.36	564608	-23.9849	24.7348	0.0109021	0.000276288	0.0108567	0.00028355	0.641589	1574	144376	0.01117	100	0.953522	1.10184	176	236	1359	-3298
ROI 594	594	Plaque5redo_1.im	13727.1	140.88	3463.28	39.2	4.56	544048	13.3169	46.0353	0.0113187	0.000514215	0.0112716	0.000516996	1.74179	490	43291	0.01117	100	0.953522	1.10184	186	236	1359	-3297
ROI 595	595	Plaque5redo_1.im	13757.5	142.96	4019.6	41.6	4.24	539224	-73.4746	40.8405	0.0103493	0.000456189	0.0103062	0.000458926	0.729043	520	50245	0.01117	100	0.953522	1.10184	196	236	1359	-3296
ROI 596	596	Plaque5redo_1.im	13215.1	135.52	8147.2	88.16	12.72	539287	-31.2538	29.3397	0.0108209	0.000327725	0.0107758	0.000333378	1.20024	1102	101840	0.01117	100	0.953522	1.10184	206	236	1359	-3295
ROI 597	597	Plaque5redo_1.im	13121.4	139.6	9334	100.32	12.72	537066	-37.7974	27.3174	0.0107478	0.000305135	0.010703	0.00031129	0.92881	1254	116675	0.01117	100	0.953522	1.10184	216	236	1359	-3294
ROI 598	598	Plaque5redo_1.im	13908.4	141.2	5073.04	54.48	5.2	520040	-38.5745	37.0392	0.0107391	0.000413728	0.0106944	0.000417502	1.00626	681	63413	0.01117	100	0.953522	1.10184	226	236	1359	-3293
ROI 599	599	Plaque5redo_1.im	13700.2	144.64	7036.08	77.84	10.72	516498	-9.5812	31.9265	0.011063	0.000356619	0.0110169	0.000361884	0.74981	973	87951	0.01117	100	0.953522	1.10184	236	236	1359	-3292
ROI 600	600	Plaque5redo_1.im	13875.5	144.72	6868.88	70	14.56	507605	-87.6553	30.9996	0.0101909	0.000346266	0.0101484	0.000350728	1.65981	875	85861	0.01117	100	0.953522	1.10184	246	236	1359	-3291
ROI 601	601	Plaque5redo_1.im	12485.2	133.76	7726.4	77.84	8	561199	-98.0708	29.0598	0.0100745	0.000324598	0.0100326	0.000329396	1.30631	973	96580	0.01117	100	0.953522	1.10184	6	246	1358	-3314
ROI 602	602	Plaque5redo_1.im	12190.4	130.88	10709.7	106.08	11.44	558296	-113.245	24.4722	0.00990506	0.000273354	0.0098638	0.00027925	1.43356	1326	133871	0.01117	100	0.953522	1.10184	16	246	1358	-3313
ROI 603	603	Plaque5redo_1.im	12350.6	129.84	11717.5	128.8	11.76	551443	-15.9277	24.6597	0.0109921	0.000275449	0.0109463	0.000282877	1.04924	1610	146469	0.01117	100	0.953522	1.10184	26	246	1358	-3312
ROI 604	604	Plaque5redo_1.im	12731.3	139.28	10923.3	117.76	11.04	550508	-34.8572	25.291	0.0107806	0.000282501	0.0107357	0.000289377	1.08829	1472	136541	0.01117	100	0.953522	1.10184	36	246	1358	-3311
ROI 605	605	Plaque5redo_1.im	12611.9	134.32	13010.4	138.8	11.68	552637	-44.907	23.0516	0.0106684	0.000257486	0.0106239	0.000265044	1.11799	1735	162630	0.01117	100	0.953522	1.10184	46	246	1358	-3310
ROI 606	606	Plaque5redo_1.im	12362.6	132	15847.2	163.84	16.32	555903	-74.4194	20.5581	0.0103387	0.000229634	0.0102957	0.00023774	1.51404	2048	198090	0.01117	100	0.953522	1.10184	56	246	1358	-3309
ROI 607	607	Plaque5redo_1.im	12796.2	139.52	10251.2	115.76	8.24	553983	10.9522	26.7261	0.0112923	0.00029853	0.0112453	0.00030565	1.58912	1447	128140	0.01117	100	0.953522	1.10184	66	246	1358	-3309
ROI 608	608	Plaque5redo_1.im	12950.9	136	6668.4	72	6.48	554601	-33.3758	32.3943	0.0107972	0.000361844	0.0107522	0.000366678	0.727464	900	83355	0.01117	100	0.953522	1.10184	76	246	1358	-3308
ROI 609	609	Plaque5redo_1.im	12605.6	133.76	7142.24	73.44	6.72	560189	-79.4549	30.5383	0.0102825	0.000341113	0.0102397	0.000345791	0.738412	918	89278	0.01117	100	0.953522	1.10184	86	246	1358	-3307
ROI 610	610	Plaque5redo_1.im	12170	135.44	10940.4	119.52	10.96	565550	-21.9654	25.4412	0.0109246	0.000284179	0.0108791	0.000291214	1.19351	1494	136755	0.01117	100	0.953522	1.10184	96	246	1358	-3306
ROI 611	611	Plaque5redo_1.im	12085.1	117.84	13622.7	148	12.8	564623	-27.3766	22.7355	0.0108642	0.000253956	0.0108189	0.000261963	1.43488	1850	170284	0.01117	100	0.953522	1.10184	106	246	1358	-3305
ROI 612	612	Plaque5redo_1.im	12363.8	130.8	10071.6	104.08	13.68	560565	-74.8426	25.7816	0.010334	0.00028798	0.010291	0.000294051	1.3176	1301	125895	0.01117	100	0.953522	1.10184	116	246	1358	-3304
ROI 613	613	Plaque5redo_1.im	12525.4	135.6	10681.8	116	13.44	552142	-27.793	25.6697	0.0108596	0.00028673	0.0108143	0.000293588	1.37493	1450	133523	0.01117	100	0.953522	1.10184	126	246	1358	-3303
ROI 614	614	Plaque5redo_1.im	11798.5	122.48	15916.3	176.88	17.52	571762	-5.09209	21.2759	0.0111131	0.000237652	0.0110668	0.000246764	1.24929	2211	198954	0.01117	100	0.953522	1.10184	136	246	1358	-3302
ROI 615	615	Plaque5redo_1.im	12871.1	139.12	3703.52	40.56	3.2	572478	-19.5395	43.7816	0.0109517	0.00048904	0.0109061	0.000491848	0.896393	507	46294	0.01117	100	0.953522	1.10184	146	246	1358	-3301
ROI 616	616	Plaque5redo_1.im	12644.2	132	7211.6	79.6	10.8	571729	-11.8377	31.4993	0.0110378	0.000351847	0.0109918	0.00035719	1.02876	995	90145	0.01117	100	0.953522	1.10184	156	246	1358	-3300
ROI 617	617	Plaque5redo_1.im	12668.4	134.64	10463.8	114.24	13.04	564497	-22.5964	26.0056	0.0109176	0.000290483	0.0108721	0.000297308	1.02985	1428	130798	0.01117	100	0.953522	1.10184	166	246	1358	-3299
ROI 618	618	Plaque5redo_1.im	12746.4	137.84	11422.4	128.96	14.56	560691	10.7517	25.3163	0.0112901	0.000282783	0.0112431	0.000290417	1.34577	1612	142780	0.01117	100	0.953522	1.10184	176	246	1358	-3298
ROI 619	619	Plaque5redo_1.im	13882.1	151.52	5344.64	56	7.36	542985	-61.9707	35.6394	0.0104778	0.000398092	0.0104341	0.000401872	1.28272	700	66808	0.01117	100	0.953522	1.10184	186	246	1358	-3297
ROI 620	620	Plaque5redo_1.im	13804.2	137.92	5889.12	62.64	10.64	538960	-47.7562	34.2109	0.0106366	0.000382136	0.0105923	0.000386378	1.44935	783	73614	0.01117	100	0.953522	1.10184	196	246	1358	-3296
ROI 621	621	Plaque5redo_1.im	13563.6	143.6	8132.56	94.4	14.64	536081	39.1818	30.4268	0.0116077	0.000339868	0.0115593	0.000346234	1.62913	1180	101657	0.01117	100	0.953522	1.10184	206	246	1358	-3295
ROI 622	622	Plaque5redo_1.im	13382.1	136.72	9472.08	106.24	8.4	531444	4.12909	27.7085	0.0112161	0.000309504	0.0111694	0.000316181	1.0549	1328	118401	0.01117	100	0.953522	1.10184	216	246	1358	-3294
ROI 623	623	Plaque5redo_1.im	13374.8	142.56	10285.8	109.92	11.68	529864	-43.2749	25.9479	0.0106866	0.000289838	0.0106421	0.000296351	0.720802	1374	128572	0.01117	100	0.953522	1.10184	226	246	1358	-3293
ROI 624	624	Plaque5redo_1.im	13543.7	137.76	9810.64	110.64	15.6	520233	9.62864	27.3014	0.0112776	0.000304957	0.0112306	0.000311857	1.33423	1383	122633	0.01117	100	0.953522	1.10184	236	246	1358	-3292
ROI 625	625	Plaque5redo_1.im	13892.6	142.24	7197.44	79.2	8.88	504038	-14.8691	31.4813	0.0110039	0.000351646	0.0109581	0.000356953	0.706414	990	89968	0.01117	100	0.953522	1.10184	246	246	1358	-3291
												avg	#REF!									avg	0.0105153
												std.s	#REF!									std.s	0.000477777
												2STD.s	#REF!									2STD.s	0.000955554
												avg+2std.s	#REF!									avg+2std.s	0.0114709
												avg-2std.s	#REF!									avg-2std.s	0.00955977

## Sheet: image1_redux
NAME	ROI_NUM	13C 14N/12C 14N	ER-13C 14N/12 C14N	>2sigma of NegControl	>Theoretical	>3SigmaNC	SEM	t-value	t-dist prob.	Rank	p Critical	Significant?
ROI 172	172	0.012194	0.000634051	1	1	1	0.00012681	8.07523	1.33655e-08	1	0.000833333	Yes		NegControl Standard
ROI 316	316	0.0116318	0.00030639	1	1	1	6.12779e-05	7.53539	4.47484e-08	2	0.00166667	Yes		avg (raw)	0.01117
ROI 349	349	0.011453	0.000376848	1	1	0	7.53696e-05	3.75513	0.000487958	3	0.0025	Yes		std.s	9.89949e-05
ROI 375	375	0.0114327	0.000330748	1	1	0	6.61496e-05	3.97135	0.000283225	4	0.00333333	Yes		2STD.s	0.00019799
ROI 468	468	0.0113742	0.000331168	1	1	0	6.62335e-05	3.08327	0.00254377	5	0.00416667	Yes		avg+2std.s	0.011368
ROI 469	469	0.0115351	0.00025515	1	1	1	5.10301e-05	7.15534	1.07208e-07	6	0.005	Yes		avg-std.s	0.010972
ROI 525	525	0.0118382	0.000557861	1	1	1	0.000111572	5.98861	1.75204e-06	7	0.00583333	Yes		avg+3sigma	0.011467
ROI 532	532	0.0115659	0.000305672	1	1	1	6.11344e-05	6.47588	5.35079e-07	8	0.00666667	Yes
ROI 547	547	0.0113683	0.000311674	1	1	0	6.23347e-05	3.18124	0.00200951	9	0.0075	Yes
ROI 550	550	0.0114319	0.000321136	1	1	0	6.42272e-05	4.07725	0.000216693	10	0.00833333	Yes		Theoretical	0.0111235
ROI 591	591	0.01147	0.000340122	1	1	1	6.80243e-05	4.41026	9.30456e-05	11	0.00916667	Yes
ROI 621	621	0.0115593	0.000346234	1	1	1	6.92467e-05	5.62205	4.34476e-06	12	0.01	Yes
ROI 98	98	0.0113372	0.00035222	0	1	1
ROI 546	546	0.0113336	0.000292173	0	1	1
ROI 299	299	0.0113306	0.000315299	0	1	1
ROI 529	529	0.0113118	0.000953976	0	1	1
ROI 315	315	0.0112891	0.000398147	0	1	1
ROI 568	568	0.0112868	0.000281819	0	1	1
ROI 325	325	0.0112867	0.000312674	0	1	1
ROI 594	594	0.0112716	0.000516996	0	1	1
ROI 496	496	0.0112701	0.000272327	0	1	1
ROI 344	344	0.0112509	0.000361148	0	1	1
ROI 607	607	0.0112453	0.00030565	0	1	1
ROI 618	618	0.0112431	0.000290417	0	1	1
ROI 373	373	0.011239	0.000307395	0	1	1
ROI 323	323	0.0112346	0.000438705	0	1	1
ROI 624	624	0.0112306	0.000311857	0	1	1
ROI 548	548	0.011226	0.000292112	0	1	1
ROI 570	570	0.0112213	0.000298914	0	1	1
ROI 575	575	0.0112199	0.000303177	0	1	1
ROI 533	533	0.011219	0.000361997	0	1	1
ROI 369	369	0.011217	0.000276441	0	1	1
ROI 397	397	0.0112018	0.000357217	0	1	1
ROI 169	169	0.011197	0.000317992	0	1	1
ROI 22	22	0.0111932	0.000328	0	1	1
ROI 21	21	0.0111886	0.000346517	0	1	1
ROI 391	391	0.0111882	0.000253975	0	1	1
ROI 197	197	0.011183	0.000322278	0	1	1
ROI 46	46	0.011179	0.000311273	0	1	1
ROI 556	556	0.0111761	0.000324999	0	1	1
ROI 524	524	0.0111742	0.000377521	0	1	1
ROI 549	549	0.0111737	0.000322011	0	1	1
ROI 622	622	0.0111694	0.000316181	0	1	1
ROI 264	264	0.0111514	0.000299203	0	1	1
ROI 447	447	0.0111486	0.000284506	0	1	1
ROI 269	269	0.0111477	0.000298723	0	1	1
ROI 69	69	0.0111433	0.000565373	0	1	1
ROI 500	500	0.0111409	0.000371352	0	1	1
ROI 566	566	0.0111407	0.000324579	0	1	1
ROI 416	416	0.0111391	0.000309622	0	1	1
ROI 544	544	0.0111379	0.000296311	0	1	1
ROI 49	49	0.0111262	0.000440804	0	1	1
ROI 245	245	0.0111228	0.00031656	0	1	1
ROI 396	396	0.0111207	0.00032841	0	1	1
ROI 45	45	0.01112	0.00036314	0	1	1
ROI 574	574	0.0111187	0.000407201	0	1	1
ROI 497	497	0.0111185	0.000339927	0	1	1
ROI 472	472	0.0111115	0.000282992	0	1	1
ROI 392	392	0.011103	0.000199238	0	1	1
ROI 214	214	0.0111017	0.000559125	0	1	1
ROI 449	449	0.0110873	0.000341732	0	1	1
ROI 318	318	0.0110835	0.000379055	0	1	1
ROI 521	521	0.0110797	0.000295307	0	1	1
ROI 366	366	0.0110743	0.000270857	0	1	1
ROI 446	446	0.0110738	0.00026676	0	1	1
ROI 423	423	0.0110688	0.000292647	0	1	1
ROI 614	614	0.0110668	0.000246764	0	1	1
ROI 292	292	0.0110659	0.000312012	0	1	1
ROI 522	522	0.0110556	0.000290694	0	1	1
ROI 445	445	0.0110549	0.00025536	0	1	1
ROI 223	223	0.011051	0.000367032	0	1	1
ROI 199	199	0.0110498	0.000288275	0	1	1
ROI 398	398	0.0110469	0.000295822	0	1	1
ROI 195	195	0.0110426	0.000303001	0	1	1
ROI 44	44	0.0110418	0.000403112	0	1	1
ROI 569	569	0.0110288	0.000395119	0	1	1
ROI 300	300	0.0110279	0.000318497	0	1	1
ROI 247	247	0.0110238	0.000328385	0	1	1
ROI 320	320	0.0110192	0.000321513	0	1	1
ROI 390	390	0.0110175	0.000242754	0	1	1
ROI 599	599	0.0110169	0.000361884	0	1	1
ROI 415	415	0.0110087	0.000220723	0	1	1
ROI 490	490	0.0110017	0.000287356	0	1	1
ROI 368	368	0.0109979	0.000267876	0	1	1
ROI 590	590	0.0109977	0.000280555	0	1	1
ROI 150	150	0.0109955	0.000311232	0	1	1
ROI 350	350	0.0109954	0.000350927	0	1	1
ROI 95	95	0.0109945	0.000306004	0	1	1
ROI 408	408	0.0109936	0.000251788	0	1	1
ROI 283	283	0.0109935	0.000280926	0	1	1
ROI 616	616	0.0109918	0.00035719	0	1	1
ROI 543	543	0.0109888	0.000252858	0	1	1
ROI 261	261	0.0109862	0.00032328	0	1	1
ROI 499	499	0.010976	0.000314881	0	1	1
ROI 345	345	0.0109698	0.000323425	0	1	1
ROI 460	460	0.0109681	0.000317118	0	1	1
ROI 542	542	0.010966	0.000274066	0	1	1
ROI 360	360	0.0109619	0.000274631	0	1	1
ROI 625	625	0.0109581	0.000356953	0	1	1
ROI 438	438	0.0109572	0.000237939	0	1	1
ROI 191	191	0.0109555	0.000309211	0	1	1
ROI 538	538	0.0109546	0.000290865	0	1	1
ROI 517	517	0.0109536	0.000233405	0	1	1
ROI 495	495	0.0109529	0.000248824	0	1	1
ROI 585	585	0.0109478	0.000246524	0	1	1
ROI 603	603	0.0109463	0.000282877	0	1	1
ROI 196	196	0.0109421	0.000296591	0	1	1
ROI 520	520	0.0109409	0.000234363	0	1	1
ROI 89	89	0.0109379	0.000341554	0	1	1
ROI 365	365	0.0109378	0.000256565	0	1	1
ROI 18	18	0.0109348	0.000283074	0	1	1
ROI 319	319	0.0109342	0.000391946	0	1	1
ROI 410	410	0.0109326	0.000255783	0	1	1
ROI 215	215	0.0109296	0.000309579	0	1	1
ROI 348	348	0.0109289	0.00032196	0	1	1
ROI 268	268	0.0109283	0.000319212	0	1	1
ROI 90	90	0.0109268	0.000330284	0	1	1
ROI 514	514	0.0109227	0.0002327	0	1	1
ROI 475	475	0.0109183	0.000414613	0	1	1
ROI 393	393	0.0109177	0.000259648	0	1	1
ROI 513	513	0.0109113	0.000262891	0	1	1
ROI 443	443	0.0109102	0.00024417	0	1	1
ROI 139	139	0.0109095	0.000264702	0	1	1
ROI 515	515	0.0109089	0.000219494	0	1	1
ROI 615	615	0.0109061	0.000491848	0	1	1
ROI 394	394	0.0108997	0.000227921	0	1	1
ROI 190	190	0.0108864	0.000278572	0	1	1
ROI 358	358	0.0108796	0.000265591	0	1	1
ROI 610	610	0.0108791	0.000291214	0	1	1
ROI 418	418	0.0108774	0.000256954	0	1	1
ROI 617	617	0.0108721	0.000297308	0	1	1
ROI 100	100	0.0108704	0.000397563	0	1	1
ROI 174	174	0.0108681	0.000335374	0	1	1
ROI 510	510	0.0108645	0.000259953	0	1	1
ROI 265	265	0.0108598	0.00028718	0	1	1
ROI 84	84	0.0108596	0.000257082	0	1	1
ROI 17	17	0.0108589	0.000329584	0	1	1
ROI 593	593	0.0108567	0.00028355	0	1	1
ROI 444	444	0.0108496	0.000250086	0	1	1
ROI 311	311	0.0108485	0.000263413	0	1	1
ROI 385	385	0.0108407	0.000260083	0	1	1
ROI 424	424	0.0108387	0.000293014	0	1	1
ROI 489	489	0.0108384	0.000213916	0	1	1
ROI 422	422	0.0108375	0.000277393	0	1	1
ROI 363	363	0.0108368	0.000264405	0	1	1
ROI 175	175	0.0108365	0.000324471	0	1	1
ROI 473	473	0.0108353	0.000336992	0	1	1
ROI 421	421	0.0108345	0.000276291	0	1	1
ROI 336	336	0.0108318	0.000256789	0	1	1
ROI 488	488	0.0108308	0.000211228	0	1	1
ROI 242	242	0.0108293	0.000261426	0	1	1
ROI 519	519	0.010826	0.000221917	0	1	1
ROI 474	474	0.0108238	0.000281928	0	1	1
ROI 498	498	0.0108235	0.000321235	0	1	1
ROI 466	466	0.0108196	0.000252423	0	1	1
ROI 142	142	0.0108194	0.000344481	0	1	1
ROI 314	314	0.0108192	0.000389901	0	1	1
ROI 611	611	0.0108189	0.000261963	0	1	1
ROI 338	338	0.0108189	0.0002732	0	1	1
ROI 613	613	0.0108143	0.000293588	0	1	1
ROI 99	99	0.0108132	0.000329152	0	1	1
ROI 260	260	0.0108113	0.000281268	0	1	1
ROI 557	557	0.0108107	0.000280836	0	1	1
ROI 395	395	0.0108105	0.000280665	0	1	1
ROI 115	115	0.0108091	0.000376816	0	1	1
ROI 441	441	0.010809	0.000238864	0	1	1
ROI 516	516	0.0108081	0.000239038	0	1	1
ROI 493	493	0.010806	0.000244779	0	1	1
ROI 407	407	0.0108046	0.000253841	0	1	1
ROI 73	73	0.0108016	0.000338934	0	1	1
ROI 346	346	0.0107996	0.000405998	0	1	1
ROI 92	92	0.0107986	0.000271335	0	1	1
ROI 317	317	0.0107958	0.000235248	0	1	1
ROI 224	224	0.010794	0.000358089	0	1	1
ROI 216	216	0.0107886	0.000268019	0	1	1
ROI 471	471	0.0107877	0.000234333	0	1	1
ROI 588	588	0.0107869	0.000221793	0	1	1
ROI 125	125	0.0107838	0.000327705	0	1	1
ROI 563	563	0.0107828	0.000251097	0	1	1
ROI 335	335	0.0107816	0.000263934	0	1	1
ROI 420	420	0.0107795	0.00022126	0	1	1
ROI 225	225	0.0107781	0.000299537	0	1	1
ROI 293	293	0.0107764	0.000264216	0	1	1
ROI 596	596	0.0107758	0.000333378	0	1	1
ROI 507	507	0.010767	0.00039699	0	1	1
ROI 309	309	0.0107669	0.000247118	0	1	1
ROI 564	564	0.0107664	0.000262343	0	1	1
ROI 492	492	0.0107661	0.000240879	0	1	1
ROI 146	146	0.0107629	0.000693258	0	1	1
ROI 518	518	0.0107612	0.000248881	0	1	1
ROI 580	580	0.0107585	0.000311026	0	1	1
ROI 433	433	0.0107585	0.00025216	0	1	1
ROI 220	220	0.0107572	0.000294637	0	1	1
ROI 246	246	0.0107571	0.000336928	0	1	1
ROI 298	298	0.0107562	0.000315372	0	1	1
ROI 608	608	0.0107522	0.000366678	0	1	1
ROI 237	237	0.0107476	0.00028942	0	1	1
ROI 212	212	0.0107468	0.000267476	0	1	1
ROI 120	120	0.0107467	0.000378918	0	1	1
ROI 545	545	0.0107463	0.000313029	0	1	1
ROI 467	467	0.0107398	0.000214445	0	1	1
ROI 297	297	0.0107388	0.000347252	0	1	1
ROI 219	219	0.0107384	0.000273829	0	1	1
ROI 295	295	0.0107381	0.000322559	0	1	1
ROI 271	271	0.0107371	0.000282618	0	1	1
ROI 462	462	0.0107369	0.000208233	0	1	1
ROI 604	604	0.0107357	0.000289377	0	1	1
ROI 581	581	0.0107337	0.000286309	0	1	1
ROI 26	26	0.0107329	0.000322928	0	1	1
ROI 286	286	0.0107326	0.00029396	0	1	1
ROI 24	24	0.010731	0.0003234	0	1	1
ROI 270	270	0.0107283	0.000282558	0	1	1
ROI 16	16	0.0107273	0.000292458	0	1	1
ROI 414	414	0.0107271	0.000209166	0	1	1
ROI 230	230	0.010725	0.000294242	0	1	1
ROI 485	485	0.0107248	0.000249624	0	1	1
ROI 508	508	0.0107203	0.000238652	0	1	1
ROI 241	241	0.0107186	0.000292411	0	1	1
ROI 71	71	0.0107184	0.000316596	0	1	1
ROI 413	413	0.0107177	0.000279484	0	1	1
ROI 579	579	0.0107155	0.000320054	0	1	1
ROI 400	400	0.0107144	0.000314749	0	1	1
ROI 198	198	0.0107113	0.000514947	0	1	1
ROI 380	380	0.0107101	0.00025899	0	1	1
ROI 12	12	0.0107092	0.000349997	0	1	1
ROI 384	384	0.0107089	0.000266886	0	1	1
ROI 290	290	0.0107081	0.000330555	0	1	1
ROI 509	509	0.0107075	0.000231498	0	1	1
ROI 93	93	0.0107061	0.000286288	0	1	1
ROI 347	347	0.0107059	0.00034324	0	1	1
ROI 555	555	0.0107035	0.000379359	0	1	1
ROI 597	597	0.010703	0.00031129	0	1	1
ROI 189	189	0.0107023	0.000300963	0	1	1
ROI 334	334	0.0107001	0.000278112	0	1	1
ROI 116	116	0.0106956	0.000300137	0	1	1
ROI 8	8	0.010695	0.000313691	0	1	1
ROI 450	450	0.0106945	0.000403899	0	1	1
ROI 598	598	0.0106944	0.000417502	0	1	1
ROI 272	272	0.010694	0.000284266	0	1	1
ROI 68	68	0.0106936	0.00033256	0	1	1
ROI 124	124	0.010692	0.000288283	0	1	1
ROI 162	162	0.0106911	0.000271237	0	1	1
ROI 273	273	0.0106881	0.000395321	0	1	1
ROI 494	494	0.0106875	0.000229475	0	1	1
ROI 364	364	0.0106855	0.000237432	0	1	1
ROI 389	389	0.0106849	0.000219799	0	1	1
ROI 50	50	0.0106837	0.000350018	0	1	1
ROI 486	486	0.0106791	0.000306547	0	1	1
ROI 185	185	0.0106775	0.000281817	0	1	1
ROI 565	565	0.0106772	0.000252321	0	1	1
ROI 244	244	0.0106759	0.000322262	0	1	1
ROI 239	239	0.0106739	0.000305385	0	1	1
ROI 539	539	0.0106716	0.00024691	0	1	1
ROI 123	123	0.0106665	0.000303287	0	1	1
ROI 200	200	0.0106647	0.000306925	0	1	1
ROI 324	324	0.0106614	0.000287087	0	1	1
ROI 537	537	0.0106611	0.000261647	0	1	1
ROI 217	217	0.0106604	0.000274811	0	1	1
ROI 66	66	0.0106587	0.000329878	0	1	1
ROI 386	386	0.0106567	0.00025384	0	1	1
ROI 523	523	0.0106557	0.00027679	0	1	1
ROI 70	70	0.010655	0.000292119	0	1	1
ROI 381	381	0.010655	0.000235877	0	1	1
ROI 74	74	0.0106545	0.000344184	0	1	1
ROI 257	257	0.0106513	0.000347926	0	1	1
ROI 57	57	0.0106449	0.000528979	0	1	1
ROI 289	289	0.0106445	0.000286446	0	1	1
ROI 374	374	0.0106444	0.000332048	0	1	1
ROI 388	388	0.0106432	0.000258275	0	1	1
ROI 572	572	0.0106422	0.00044742	0	1	1
ROI 623	623	0.0106421	0.000296351	0	1	1
ROI 561	561	0.0106416	0.000232146	0	1	1
ROI 332	332	0.0106407	0.000268527	0	1	1
ROI 582	582	0.0106404	0.000237903	0	1	1
ROI 25	25	0.0106303	0.000326869	0	1	1
ROI 372	372	0.0106301	0.000324508	0	1	1
ROI 536	536	0.0106255	0.000246174	0	1	1
ROI 287	287	0.010625	0.000360199	0	1	1
ROI 605	605	0.0106239	0.000265044	0	1	1
ROI 340	340	0.0106186	0.000412764	0	1	1
ROI 266	266	0.010616	0.00032927	0	1	1
ROI 164	164	0.010616	0.000309333	0	1	1
ROI 573	573	0.0106159	0.000316049	0	1	1
ROI 567	567	0.0106134	0.000304875	0	1	1
ROI 465	465	0.0106132	0.000257869	0	1	1
ROI 171	171	0.0106131	0.000323849	0	1	1
ROI 228	228	0.0106093	0.000419294	0	1	1
ROI 436	436	0.0106023	0.000290569	0	1	1
ROI 559	559	0.0105992	0.000241909	0	1	1
ROI 7	7	0.010599	0.000389531	0	1	1
ROI 620	620	0.0105923	0.000386378	0	1	1
ROI 35	35	0.0105863	0.00041655	0	1	1
ROI 91	91	0.0105858	0.000337945	0	1	1
ROI 20	20	0.0105845	0.00027707	0	1	1
ROI 97	97	0.010584	0.000303468	0	1	1
ROI 359	359	0.0105813	0.000253893	0	1	1
ROI 256	256	0.0105794	0.000359983	0	1	1
ROI 406	406	0.0105774	0.000252926	0	1	1
ROI 204	204	0.0105773	0.00027556	0	1	1
ROI 140	140	0.0105769	0.000299755	0	1	1
ROI 541	541	0.0105724	0.000271353	0	1	1
ROI 149	149	0.0105709	0.000320135	0	1	1
ROI 361	361	0.0105666	0.000252051	0	1	1
ROI 342	342	0.0105664	0.000298599	0	1	1
ROI 355	355	0.0105658	0.000246588	0	1	1
ROI 434	434	0.0105653	0.000351712	0	1	1
ROI 291	291	0.0105652	0.000331332	0	1	1
ROI 432	432	0.0105616	0.000264554	0	1	1
ROI 207	207	0.0105609	0.000254155	0	1	1
ROI 235	235	0.0105571	0.000317093	0	1	1
ROI 194	194	0.0105567	0.000288354	0	1	1
ROI 213	213	0.0105548	0.000295958	0	1	1
ROI 282	282	0.0105529	0.000258042	0	1	1
ROI 448	448	0.0105526	0.000319842	0	1	1
ROI 208	208	0.010549	0.000312797	0	1	1
ROI 440	440	0.0105442	0.000213553	0	1	1
ROI 558	558	0.0105438	0.000276249	0	1	1
ROI 371	371	0.0105415	0.00034365	0	1	1
ROI 411	411	0.0105401	0.000242429	0	1	1
ROI 121	121	0.0105397	0.000668132	0	1	1
ROI 487	487	0.0105392	0.000224198	0	1	1
ROI 310	310	0.0105387	0.000282863	0	1	1
ROI 165	165	0.0105369	0.00031072	0	1	1
ROI 33	33	0.0105365	0.000335894	0	1	1
ROI 470	470	0.0105301	0.000231869	0	1	1
ROI 111	111	0.0105286	0.000287963	0	1	1
ROI 571	571	0.0105279	0.000272569	0	1	1
ROI 442	442	0.0105274	0.000248292	0	1	1
ROI 343	343	0.0105269	0.000335745	0	1	1
ROI 327	327	0.0105228	0.000305211	0	1	1
ROI 370	370	0.0105193	0.000306971	0	1	1
ROI 105	105	0.010518	0.000393031	0	1	1
ROI 425	425	0.0105148	0.000376835	0	1	1
ROI 253	253	0.0105114	0.00032759	0	1	1
ROI 404	404	0.0105092	0.00029324	0	1	1
ROI 463	463	0.010507	0.000192041	0	1	1
ROI 367	367	0.0105028	0.000230153	0	1	1
ROI 31	31	0.0104951	0.000362769	0	1	1
ROI 337	337	0.0104936	0.000251653	0	1	1
ROI 437	437	0.0104926	0.000251258	0	1	1
ROI 163	163	0.0104909	0.000275687	0	1	1
ROI 321	321	0.0104909	0.000356005	0	1	1
ROI 554	554	0.0104893	0.000415751	0	1	1
ROI 409	409	0.0104877	0.000261487	0	1	1
ROI 461	461	0.0104866	0.000242114	0	1	1
ROI 535	535	0.0104843	0.000220779	0	1	1
ROI 302	302	0.0104826	0.000400698	0	1	1
ROI 589	589	0.0104824	0.000236598	0	1	1
ROI 399	399	0.010482	0.000303223	0	1	1
ROI 141	141	0.0104809	0.000298743	0	1	1
ROI 119	119	0.0104805	0.000343498	0	1	1
ROI 322	322	0.0104793	0.000398126	0	1	1
ROI 168	168	0.0104791	0.000309128	0	1	1
ROI 137	137	0.0104789	0.000335298	0	1	1
ROI 512	512	0.0104758	0.000352328	0	1	1
ROI 210	210	0.0104753	0.000259301	0	1	1
ROI 296	296	0.0104728	0.000302499	0	1	1
ROI 387	387	0.0104695	0.000254618	0	1	1
ROI 511	511	0.0104686	0.000272794	0	1	1
ROI 294	294	0.0104664	0.000247316	0	1	1
ROI 483	483	0.0104656	0.000221271	0	1	1
ROI 13	13	0.0104635	0.000313885	0	1	1
ROI 586	586	0.0104621	0.000230179	0	1	1
ROI 102	102	0.0104613	0.000329986	0	1	1
ROI 307	307	0.0104563	0.000253205	0	1	1
ROI 43	43	0.0104559	0.000379735	0	1	1
ROI 231	231	0.0104551	0.000256632	0	1	1
ROI 459	459	0.0104514	0.000280774	0	1	1
ROI 47	47	0.0104498	0.000278175	0	1	1
ROI 221	221	0.0104483	0.000320421	0	1	1
ROI 584	584	0.0104437	0.000378134	0	1	1
ROI 383	383	0.0104429	0.000244159	0	1	1
ROI 42	42	0.0104398	0.000362657	0	1	1
ROI 177	177	0.0104391	0.000251022	0	1	1
ROI 188	188	0.0104384	0.000261666	0	1	1
ROI 166	166	0.0104367	0.00025986	0	1	1
ROI 23	23	0.0104343	0.000347507	0	1	1
ROI 94	94	0.0104342	0.000313767	0	1	1
ROI 619	619	0.0104341	0.000401872	0	1	1
ROI 193	193	0.0104321	0.000272816	0	1	1
ROI 534	534	0.0104311	0.000274276	0	1	1
ROI 72	72	0.0104307	0.0002646	0	1	1
ROI 186	186	0.0104304	0.000268152	0	1	1
ROI 587	587	0.0104292	0.000218899	0	1	1
ROI 288	288	0.0104284	0.000369562	0	1	1
ROI 351	351	0.0104278	0.000260058	0	1	1
ROI 19	19	0.0104261	0.00031037	0	1	1
ROI 457	457	0.0104257	0.000260636	0	1	1
ROI 312	312	0.0104252	0.000264016	0	1	1
ROI 192	192	0.0104247	0.000273773	0	1	1
ROI 412	412	0.0104237	0.000251903	0	1	1
ROI 306	306	0.0104212	0.000227136	0	1	1
ROI 353	353	0.0104205	0.000290551	0	1	1
ROI 250	250	0.0104158	0.000371063	0	1	1
ROI 362	362	0.0104152	0.000250259	0	1	1
ROI 117	117	0.0104146	0.000276545	0	1	1
ROI 262	262	0.0104025	0.000269543	0	1	1
ROI 81	81	0.0103987	0.000407068	0	1	1
ROI 85	85	0.0103932	0.000299184	0	1	1
ROI 540	540	0.0103917	0.000264125	0	1	1
ROI 379	379	0.0103897	0.000312422	0	1	1
ROI 238	238	0.0103879	0.000278706	0	1	1
ROI 176	176	0.0103879	0.000442256	0	1	1
ROI 435	435	0.0103855	0.000251734	0	1	1
ROI 419	419	0.0103854	0.000310397	0	1	1
ROI 583	583	0.0103757	0.000238576	0	1	1
ROI 227	227	0.0103733	0.000612673	0	1	1
ROI 352	352	0.0103657	0.000274305	0	1	1
ROI 236	236	0.0103618	0.000255464	0	1	1
ROI 305	305	0.0103607	0.000245569	0	1	1
ROI 184	184	0.0103582	0.000275125	0	1	1
ROI 339	339	0.0103576	0.000352587	0	1	1
ROI 263	263	0.0103537	0.000239629	0	1	1
ROI 161	161	0.0103522	0.000288938	0	1	1
ROI 205	205	0.0103519	0.000306924	0	1	1
ROI 129	129	0.0103512	0.000261987	0	1	1
ROI 356	356	0.0103504	0.000239118	0	1	1
ROI 203	203	0.0103495	0.000320543	0	1	1
ROI 304	304	0.0103486	0.000286853	0	1	1
ROI 267	267	0.0103442	0.000265772	0	1	1
ROI 218	218	0.010343	0.000291013	0	1	1
ROI 354	354	0.0103425	0.000253003	0	1	1
ROI 553	553	0.0103307	0.000424117	0	1	1
ROI 482	482	0.0103299	0.000288312	0	1	1
ROI 83	83	0.0103282	0.00029142	0	1	1
ROI 333	333	0.0103227	0.00029147	0	1	1
ROI 484	484	0.0103192	0.000229018	0	1	1
ROI 182	182	0.0103191	0.000271316	0	1	1
ROI 592	592	0.0103188	0.000298142	0	1	1
ROI 183	183	0.0103179	0.000252398	0	1	1
ROI 531	531	0.0103142	0.000571857	0	1	1
ROI 458	458	0.0103125	0.000228915	0	1	1
ROI 403	403	0.0103122	0.000293271	0	1	1
ROI 232	232	0.0103106	0.000243441	0	1	1
ROI 136	136	0.0103063	0.000324337	0	1	1
ROI 595	595	0.0103062	0.000458926	0	1	1
ROI 87	87	0.0103041	0.000238856	0	1	1
ROI 29	29	0.0103025	0.00030655	0	1	1
ROI 464	464	0.0103024	0.000237681	0	1	1
ROI 562	562	0.0103006	0.000255633	0	1	1
ROI 439	439	0.0102979	0.000221703	0	1	1
ROI 606	606	0.0102957	0.00023774	0	1	1
ROI 612	612	0.010291	0.000294051	0	1	1
ROI 5	5	0.0102863	0.000325919	0	1	1
ROI 75	75	0.0102852	0.000395009	0	1	1
ROI 180	180	0.0102837	0.000383237	0	1	1
ROI 211	211	0.0102831	0.00026291	0	1	1
ROI 15	15	0.0102828	0.000346891	0	1	1
ROI 275	275	0.0102751	0.000355716	0	1	1
ROI 122	122	0.0102644	0.000580375	0	1	1
ROI 4	4	0.0102642	0.000349954	0	1	1
ROI 65	65	0.0102593	0.000286332	0	1	1
ROI 156	156	0.0102572	0.000268218	0	1	1
ROI 209	209	0.0102514	0.000432721	0	1	1
ROI 181	181	0.0102492	0.000298253	0	1	1
ROI 2	2	0.0102483	0.000328654	0	1	1
ROI 551	551	0.0102447	0.000412458	0	1	1
ROI 143	143	0.0102442	0.000355234	0	1	1
ROI 330	330	0.0102426	0.000245364	0	1	1
ROI 55	55	0.010242	0.000516868	0	1	1
ROI 127	127	0.0102408	0.000275089	0	1	1
ROI 609	609	0.0102397	0.000345791	0	1	1
ROI 249	249	0.0102394	0.000354278	0	1	1
ROI 48	48	0.0102386	0.000363863	0	1	1
ROI 107	107	0.0102356	0.000257403	0	1	1
ROI 308	308	0.0102323	0.000270259	0	1	1
ROI 144	144	0.0102256	0.000335764	0	1	1
ROI 254	254	0.0102142	0.000243486	0	1	1
ROI 37	37	0.0102092	0.000311333	0	1	1
ROI 54	54	0.010209	0.000311854	0	1	1
ROI 78	78	0.0102075	0.000325053	0	1	1
ROI 153	153	0.0102053	0.000272403	0	1	1
ROI 357	357	0.0102053	0.000261584	0	1	1
ROI 229	229	0.0102001	0.000291229	0	1	1
ROI 63	63	0.0101976	0.000450265	0	1	1
ROI 96	96	0.0101952	0.000286633	0	1	1
ROI 158	158	0.0101933	0.000259715	0	1	1
ROI 3	3	0.0101902	0.000365362	0	1	1
ROI 234	234	0.0101892	0.000339476	0	1	1
ROI 59	59	0.0101884	0.000293261	0	1	1
ROI 560	560	0.0101881	0.00020286	0	1	1
ROI 76	76	0.0101855	0.000435469	0	1	1
ROI 202	202	0.0101816	0.000239813	0	1	1
ROI 40	40	0.0101749	0.000264084	0	1	1
ROI 331	331	0.0101712	0.000256411	0	1	1
ROI 243	243	0.0101703	0.00034618	0	1	1
ROI 148	148	0.0101696	0.000322649	0	1	1
ROI 426	426	0.0101676	0.000332537	0	1	1
ROI 329	329	0.0101641	0.000297583	0	1	1
ROI 341	341	0.0101624	0.000334842	0	1	1
ROI 248	248	0.0101601	0.000322197	0	1	1
ROI 285	285	0.0101589	0.000424529	0	1	1
ROI 417	417	0.0101581	0.000314722	0	1	1
ROI 376	376	0.0101573	0.000293562	0	1	1
ROI 187	187	0.0101572	0.000265513	0	1	1
ROI 134	134	0.0101555	0.000255379	0	1	1
ROI 222	222	0.0101523	0.000345012	0	1	1
ROI 41	41	0.0101504	0.000279809	0	1	1
ROI 38	38	0.0101495	0.00033113	0	1	1
ROI 600	600	0.0101484	0.000350728	0	1	1
ROI 109	109	0.0101467	0.000246107	0	1	1
ROI 133	133	0.0101447	0.000263063	0	1	1
ROI 56	56	0.0101411	0.000407028	0	1	1
ROI 114	114	0.0101395	0.000293487	0	1	1
ROI 11	11	0.0101353	0.000294923	0	1	1
ROI 154	154	0.0101296	0.000259933	0	1	1
ROI 480	480	0.0101269	0.000308292	0	1	1
ROI 147	147	0.0101246	0.000710163	0	1	1
ROI 86	86	0.0101201	0.000293586	0	1	1
ROI 170	170	0.0101199	0.000333268	0	1	1
ROI 258	258	0.0101194	0.000273035	0	1	1
ROI 112	112	0.0101173	0.000280125	0	1	1
ROI 110	110	0.0101171	0.000259986	0	1	1
ROI 39	39	0.010117	0.000322906	0	1	1
ROI 201	201	0.0101104	0.000226618	0	1	1
ROI 281	281	0.0101074	0.000254026	0	1	1
ROI 259	259	0.0101069	0.000255136	0	1	1
ROI 255	255	0.0101066	0.00025882	0	1	1
ROI 240	240	0.0101061	0.00032811	0	1	1
ROI 138	138	0.0101053	0.00028809	0	1	1
ROI 106	106	0.0101021	0.000312571	0	1	1
ROI 401	401	0.0101013	0.000318862	0	1	1
ROI 279	279	0.0101011	0.000236459	0	1	1
ROI 88	88	0.0100967	0.000282264	0	1	1
ROI 61	61	0.0100944	0.000373256	0	1	1
ROI 130	130	0.010094	0.000298651	0	1	1
ROI 233	233	0.0100924	0.000265408	0	1	1
ROI 456	456	0.0100872	0.000308507	0	1	1
ROI 53	53	0.0100842	0.000326766	0	1	1
ROI 145	145	0.0100814	0.000313433	0	1	1
ROI 118	118	0.0100751	0.000286289	0	1	1
ROI 80	80	0.0100746	0.000497569	0	1	1
ROI 135	135	0.0100732	0.000283388	0	1	1
ROI 303	303	0.0100585	0.000308279	0	1	1
ROI 427	427	0.0100559	0.000337085	0	1	1
ROI 377	377	0.0100529	0.000370063	0	1	1
ROI 160	160	0.0100478	0.000284689	0	1	1
ROI 284	284	0.0100444	0.00025018	0	1	1
ROI 601	601	0.0100326	0.000329396	0	1	1
ROI 14	14	0.0100322	0.000365622	0	1	1
ROI 506	506	0.010031	0.000339604	0	1	1
ROI 405	405	0.0100306	0.000223927	0	1	1
ROI 62	62	0.010027	0.000458714	0	1	1
ROI 313	313	0.010026	0.000328043	0	1	1
ROI 402	402	0.0100203	0.000270525	0	1	1
ROI 577	577	0.0100197	0.00033397	0	1	1
ROI 280	280	0.01001	0.000256261	0	1	1
ROI 226	226	0.0100051	0.000279886	0	1	1
ROI 274	274	0.00999445	0.000366287	0	1	1
ROI 278	278	0.00998184	0.000276829	0	1	1
ROI 430	430	0.00997433	0.000263493	0	1	1
ROI 429	429	0.00996439	0.000310049	0	1	1
ROI 67	67	0.00996346	0.000323928	0	1	1
ROI 27	27	0.0099629	0.000325172	0	1	1
ROI 113	113	0.00995881	0.000349399	0	1	1
ROI 36	36	0.00995682	0.000336371	0	1	1
ROI 455	455	0.00995671	0.000347938	0	1	1
ROI 578	578	0.00995282	0.000281079	0	1	1
ROI 30	30	0.00995091	0.000373941	0	1	1
ROI 64	64	0.00994959	0.000333505	0	1	1
ROI 159	159	0.00994889	0.000247392	0	1	1
ROI 276	276	0.00993791	0.000967553	0	1	1
ROI 328	328	0.00993649	0.000234904	0	1	1
ROI 82	82	0.00992577	0.000271489	0	1	1
ROI 178	178	0.00992177	0.000287047	0	1	1
ROI 382	382	0.00992074	0.000236574	0	1	1
ROI 104	104	0.00991611	0.000337306	0	1	1
ROI 431	431	0.00991328	0.000275865	0	1	1
ROI 173	173	0.00991071	0.000623227	0	1	1
ROI 131	131	0.00989141	0.000290799	0	1	1
ROI 526	526	0.00988482	0.000372926	0	1	1
ROI 1	1	0.00987959	0.000292393	0	1	1
ROI 452	452	0.00987068	0.000321052	0	1	1
ROI 602	602	0.0098638	0.00027925	0	1	1
ROI 326	326	0.0098599	0.00023709	0	1	1
ROI 126	126	0.00985599	0.000264706	0	1	1
ROI 6	6	0.00985449	0.000348114	0	1	1
ROI 9	9	0.0098444	0.000304825	0	1	1
ROI 34	34	0.00984134	0.000303018	0	1	1
ROI 491	491	0.00983094	0.000343522	0	1	1
ROI 167	167	0.009828	0.000288814	0	1	1
ROI 179	179	0.00981111	0.00026485	0	1	1
ROI 378	378	0.00980181	0.000319112	0	1	1
ROI 552	552	0.00979426	0.000317174	0	1	1
ROI 206	206	0.00979328	0.000270284	0	1	1
ROI 108	108	0.00978957	0.000259629	0	1	1
ROI 428	428	0.00977641	0.000295227	0	1	1
ROI 157	157	0.00974851	0.00024918	0	1	1
ROI 52	52	0.00973904	0.000317213	0	1	1
ROI 576	576	0.00972879	0.000367993	0	1	1
ROI 10	10	0.00971927	0.000323746	0	1	1
ROI 505	505	0.00971466	0.000333828	0	1	1
ROI 503	503	0.00971421	0.0011214	0	1	1
ROI 252	252	0.00970987	0.000547188	0	1	1
ROI 277	277	0.00970685	0.000523493	0	1	1
ROI 451	451	0.00970159	0.000291042	0	1	1
ROI 132	132	0.00970041	0.000244557	0	1	1
ROI 77	77	0.00966132	0.000344466	0	1	1
ROI 60	60	0.00962906	0.000327671	0	1	1
ROI 32	32	0.00962038	0.000311069	0	1	1
ROI 101	101	0.00960883	0.000292448	0	1	1
ROI 152	152	0.00960843	0.000226682	0	1	1
ROI 528	528	0.00960612	0.000740621	0	1	1
ROI 301	301	0.00960298	0.000302238	0	1	1
ROI 128	128	0.0095743	0.000269098	0	1	1
ROI 28	28	0.00956935	0.000484544	0	1	1
ROI 151	151	0.00954077	0.000222047	0	1	1
ROI 530	530	0.0094689	0.000645659	0	1	1
ROI 479	479	0.00946098	0.000652545	0	1	1
ROI 79	79	0.00945494	0.000313465	0	1	1
ROI 51	51	0.00944855	0.000400708	0	1	1
ROI 155	155	0.00944784	0.000276947	0	1	1
ROI 476	476	0.00944434	0.000298712	0	1	1
ROI 103	103	0.00942583	0.000315706	0	1	1
ROI 58	58	0.00939172	0.000389125	0	1	1
ROI 481	481	0.00938225	0.000320092	0	1	1
ROI 502	502	0.0093673	0.000505097	0	1	1
ROI 454	454	0.00935818	0.000402031	0	1	1
ROI 504	504	0.00931377	0.000449447	0	1	1
ROI 501	501	0.00928633	0.000397887	0	1	1
ROI 527	527	0.00899312	0.000474959	0	1	1
ROI 251	251	0.00897491	0.000831855	0	1	1
ROI 453	453	0.00884679	0.000302889	0	1	1
ROI 477	477	0.00839634	0.000351152	0	1	1
ROI 478	478	0.00763069	0.000676133	0	1	1
